# Supplementary material for: An autophagy-related long non-coding RNA signature in tongue squamous cell carcinoma
Source: BMC Oral Health. 2023 Feb 22;23:120. doi: 10.1186/s12903-023-02806-5 (PMC9945660; doi:10.1186/s12903-023-02806-5)
Supplement: Supplementary file 1 — Additional file 1. Gene-symbol. [file 12903_2023_2806_MOESM1_ESM.xlsx]

## Sheet: 1.gene-symbol
This is RNA sequencing data downloaded from the TCGA database. Column A is the name of the gene, each of the remaining columns represents a different sample, and the data is the amount of expression.
id	TCGA-CV-6959-11A-01R-1915-07	TCGA-CV-6961-11A-01R-1915-07	TCGA-HD-8635-11A-01R-2403-07	TCGA-CV-7255-11A-01R-2016-07	TCGA-HD-A6HZ-11A-11R-A31N-07	TCGA-CV-7406-11A-01R-2081-07	TCGA-CV-6939-11A-01R-1915-07	TCGA-H7-A6C4-11A-21R-A466-07	TCGA-CV-7103-11A-01R-2016-07	TCGA-CV-6933-11A-01R-1915-07	TCGA-CV-6943-11A-01R-1915-07	TCGA-CV-7438-11A-01R-2132-07	TCGA-CV-6956-11A-01R-2016-07	TCGA-CV-7238-11A-01R-2016-07	TCGA-CV-6934-11A-01R-1915-07	TCGA-CV-7104-01A-11R-2016-07	TCGA-F7-A61W-01A-11R-A28V-07	TCGA-F7-A620-01A-11R-A28V-07	TCGA-C9-A47Z-01A-11R-A24H-07	TCGA-CV-7446-01A-11R-2232-07	TCGA-HD-7831-01A-11R-2132-07	TCGA-CV-5979-01A-11R-1686-07	TCGA-CV-6952-01A-11R-1915-07	TCGA-CV-7180-01A-11R-2016-07	TCGA-CV-A465-01A-11R-A266-07	TCGA-CV-6950-01A-11R-1915-07	TCGA-CN-6998-01A-23R-2016-07	TCGA-CR-6493-01A-11R-1873-07	TCGA-DQ-7591-01A-11R-2081-07	TCGA-WA-A7H4-01A-21R-A34R-07	TCGA-CQ-A4CE-01A-11R-A266-07	TCGA-CV-6961-01A-21R-1915-07	TCGA-CV-7438-01A-21R-2132-07	TCGA-BB-4225-01A-01R-1436-07	TCGA-C9-A480-01A-12R-A24H-07	TCGA-CN-A6UY-01A-12R-A34R-07	TCGA-CN-6017-01A-11R-1686-07	TCGA-BB-4228-01A-01R-1436-07	TCGA-CV-6959-01A-11R-1915-07	TCGA-F7-A50G-01A-11R-A266-07	TCGA-CV-6441-01A-11R-1686-07	TCGA-CR-6472-01A-11R-1873-07	TCGA-CN-4742-01A-02R-1514-07	TCGA-BA-4074-01A-01R-1436-07	TCGA-DQ-5631-01A-01R-1873-07	TCGA-BB-A6UO-01A-12R-A34R-07	TCGA-CV-6943-01A-11R-1915-07	TCGA-CV-6941-01A-11R-1915-07	TCGA-CR-5250-01A-01R-1514-07
TRBV5-2	0	0	0	0	0	0	0	0	0	0	0	0	0	0	0	0	0	0	0	0.0591459	0	0	0	0	0	0	0	0	0.404481	0	0	0	0	0	0	0	0	0	0	0	0	0	0	0	0	0	0	0.0601798	0
BMPR1B-DT	0	0.0346474	0	0	0	0	0	0	0	0	0.0305842	0	0	0	0.193284	0	0	0.0778939	0.0779882	0.0315985	0	0.0356202	0	0.0819251	0.0354298	0.393917	0	0.0320834	0.0432185	0.205043	0	0.0449282	0.0349419	0	0.0354449	0.0920104	0	0	0	0	0.650736	0.0410586	0	0.0273461	0	0.141297	0	0	0.0381999
RPL14	51.6436	59.3787	42.986	57.8628	87.978	44.8978	35.3045	71.5334	52.2795	54.0002	47.0704	59.5506	64.7231	49.7247	48.4664	18.2399	34.8204	35.5978	30.1569	30.7681	22.3316	17.3452	18.6621	43.0771	20.1762	22.6937	26.4634	30.6948	34.5812	37.5697	30.5045	22.5791	40.5481	52.5865	44.5753	42.2344	26.3238	37.3968	25.0792	29.0952	55.3568	91.476	22.6207	42.3978	19.4216	50.0465	26.8785	30.5993	23.1182
SPDYE16	0.0138851	0	0	0.019343	0.114534	0	0	0	0.0179738	0	0.018279	0	0.0239101	0.0177575	0.0165026	0.0207557	0	0	0	0.0566556	0	0	0.0183509	0	0.021175	0	0	0.019175	0.23247	0	0	0	0	0.0195209	0	0.109982	0	0.0420709	0	0	0	0.0245391	0	0	0.0122441	0	0	0.0192153	0.0228306
ERGIC1	6.50308	7.94394	6.53757	7.85681	2.84658	7.73528	11.6352	5.70592	6.16162	15.2077	5.08903	6.20001	7.20331	11.9569	19.737	8.97536	10.1169	8.36249	4.98889	4.99285	9.22105	5.51246	7.06766	6.54945	3.81838	5.99836	8.61871	9.53019	11.5336	10.8416	3.7995	23.2579	7.56064	10.0433	5.29189	22.265	11.3357	16.7197	8.84555	4.39227	15.6383	11.7199	7.51673	5.80341	12.0873	7.80296	7.75778	8.55558	14.2187
DUSP28	1.01146	0.515536	0.703329	0.811529	0.950487	2.47904	1.59272	1.83047	0.700224	0.446256	0.585702	0.534123	0.699993	1.26079	0.795074	0.775108	0.755975	0.622437	0.467393	1.03611	0.502881	0.436768	0.300348	0.395048	0.639447	0.527635	0.334221	0.309416	1.14919	1.20531	0.491969	0.649939	0.880972	0.737995	0.512751	1.98388	1.2952	1.13954	0.404055	0.596857	1.92492	0.876798	0.335706	1.23199	0.578616	0.44774	0.344604	0.45624	1.01048
FXYD2	0.014853	0.0063288	0.00879709	0.0679857	0.0466734	0.0223211	0.862871	0.00430298	0.0219734	15.5698	0.0111732	0.024896	0.0146153	0.0244225	0.305143	0	0.10329	0.039128	0.00712278	0.0115438	0.0888977	0.00325325	0.0729116	0.0149647	0.022651	0.0379757	0.00651645	0.00586045	0.260516	0.0624231	0.00701361	0.0266719	0.0223391	41.2323	0.0679819	16.8909	0.086728	1.84836	0.00675261	0.0525218	0.0384565	0.0187497	0.0370907	0.63438	0.0261952	0.0129049	0.058149	0.0117455	5.31353
GALNT8	0.0954076	0.0115366	0.0427626	0.0215529	0.563652	0.0322117	0.119461	0.122886	0.0984677	0.0279943	0.00678912	0.0117658	0.0310821	0.148397	0.0107263	0.0289088	0.00929796	0.0194523	0.00865594	0.317395	0.33085	0.00197675	0.00170395	0	0.0668503	0.0121447	0.00659925	0.00534142	0.645175	0.128961	0.00426164	0.0224397	0.0155129	0.00543779	0.00196702	0.0102123	0.0974912	0.025392	0.0109415	0.0106378	0.00424856	0.00455711	0.0555917	0.028834	0.0636672	0.0365928	0.0769748	0.0303317	0.0148394
JKAMP	4.14558	4.49336	4.72962	6.4062	2.8515	2.87095	3.39037	3.00525	4.74807	5.67938	4.90054	4.87794	3.87244	4.14993	7.45058	8.11019	10.4412	8.07971	7.05884	14.2835	6.84139	8.57373	8.53393	7.23714	10.2385	10.7972	5.73295	6.18096	5.98571	10.6463	6.7161	6.56291	7.97538	5.14141	10.3095	6.53919	6.63165	9.12497	6.51684	7.41291	8.87186	3.64634	7.34676	22.2425	8.37497	9.09037	5.70286	7.9275	4.01622
AC027601.3	0.233238	0.0347836	0	0.162458	0.25652	0.122678	0	0.094598	0.0905754	0.186578	0.0921132	0.0912203	0.200816	0.119314	0.0277205	0.0697294	1.05127	0.391	0	0.507563	0	0.214561	0.0616504	0.370112	0.177845	0.439405	0.0477532	0.0644189	0.390495	0.617547	0.154189	0.0451048	0.175396	0.196743	0.0355841	1.52414	0.333664	0.247342	0.0742257	0.192442	0.269003	0.412199	0.0271804	0.0274535	0.123403	0.0945683	0	0.193663	0.1534
SLCO1B3	0.00335172	0	0.00694802	0.135406	0.00921575	0.127813	0.0172532	0	0	0.0153212	0.0220618	0.20974	0	0.0171459	0.517861	0.636296	0	0.297798	2.08711	4.11649	0	0.087361	1.64785	0.650058	1.28297	0.918749	2.05527	0.0972013	0.199523	0.956464	1.34054	2.31398	2.89859	0.00942427	0.12784	0	0.595936	0	1.95198	19.7013	0	0	0.0859305	11.8829	1.46006	3.32952	0.0164023	0.51022	0.0110221
AL133279.1	0	0	0	0	0	0	0	0	0	0	0	0	0	0	0	0	0	0	0	0	0	0	0	0	0	0	0	0	0.217941	0	0	0	0	0	0	0	0	0.0295811	0	0	0	0	0	0	0	0	0	0	0
AC090950.2	0.0179876	0	0.0372877	0	0	0	0	0.0364776	0.0232843	0	0	0	0	0.023004	0	0	0	0.0603088	0.0301909	0	0	0	0	0	0	0.0169437	0	0	0.100385	0.0529178	0	0	0	0	0	0.0356192	0.0367608	0.0272505	0	0	0	0	0.0209618	0	0	0	0	0	0
OR52L2P	0	0	0	0	0	0	0	0	0	0	0	0	0	0	0	0	0	0	0	0	0	0	0	0	0	0	0	0	0	0	0	0	0	0	0	0	0	0	0	0	0	0	0	0	0	0	0	0	0
MIR544B	0	0	0	0	0	0	0	0	0	0	0	0.198424	0	0	0	0	0	0	0	0.414021	0	0	0	0	0	0	0	0	0.283137	0	0	0	0.228914	0	0.232209	0	0	0	0	0	0	0	0	0	0	0	0	0.210629	0
U82695.1	0.0169597	0.0252926	0.0703139	0	0.0932634	0.0223011	0	0.0343931	0.0219538	0	0.0223265	0	0.0292044	0.0216895	0.080627	0.126758	0	0.0284313	0.227725	0	0.0592122	0	0	0.0598054	0.672458	0.0159755	0.121532	0	0	1.09767	0.0560588	0.245982	0.0510152	0	0.0258747	0	0.242621	0	0.0539727	0.307853	0.111774	0	0.0592921	0.858394	0.104687	0.137529	0.0165992	0.164291	0
PLEKHA5	3.52051	2.45595	3.3746	3.31871	1.79873	1.73536	0.953794	1.74266	3.90004	1.37635	4.14297	2.61402	1.45045	2.45549	3.68641	2.62419	3.78207	1.55786	3.47808	5.50957	3.36988	2.83508	1.89035	2.2502	1.84103	4.27794	1.37906	3.16195	4.30684	2.79506	3.17791	4.35199	3.04414	2.38168	1.98027	1.11384	1.23069	3.53176	3.53701	23.6311	2.20245	9.05699	2.60876	1.76593	1.7723	1.4968	2.66567	4.59459	4.09429
AL451074.6	0.016285	0.0242865	0.0337584	0.0226862	0	0.021414	0	0.0660499	0.0210804	0	0	0	0.0560854	0.0416534	0.0774196	0.0486863	0.0293606	0.0819008	0.0546666	0.110746	0	0.0499367	0.064568	0.114853	0	0.03068	0.0500131	0.0449784	0.121178	0.0958182	0.0538287	0.0157464	0.0489858	0	0	0.128991	0.0332814	0	0.0172752	0	0.0268318	0	0.0189778	0.115011	0	0	0.0318777	0.0225365	0.0267766
SNRPFP1	0.0942206	0	0	0.065628	0	0.0619476	0.0808346	0	0.0609827	0.0538369	0	0	0	0	0.167973	0.0704212	0.169872	0.236927	0.0790714	0.0640747	0	0	0.062262	0	0	0.0443764	0.0482269	0.195174	0.262913	0.138594	0	0.0455522	0	0	0.0718743	0.279865	0	0.0713704	0.149924	0	0.0776205	0	0.1098	0	0	0.28652	0	0.195584	0
AL732292.1	0.10506	0	0	0	0	0	0	0	0	0	0	0	0	0	0	0	0	0	0.0881681	0	0	0	0	0	0	0.0494817	0.10755	0	0.0977198	0.309077	0.0868167	0	0	0	0	0	0	0	0	0	0	0	0	0.432818	0	0	0	0	0
PRSS50	0.0080242	0.0119668	0.0249509	0.0167674	0.165472	0.0052757	0.0137684	0.032545	0.0311611	0.169644	0.0211268	0.0470745	0.00690879	0.0410481	0.805861	0.0239894	0	0.0201777	0.0134681	0.403807	0	0.00615138	0.0106049	0.0212219	0.012237	0.00377927	0	0.0110812	0.380641	0.118032	0	0.0504323	0.024137	0.0507649	0	0.405185	0.0245983	0.255284	0	0.0132414	0	0.0496338	0.00935101	0.11334	0.0601447	0.00813371	0.0157072	0.172119	0.0131937
ZW10	7.12229	5.91739	8.52133	7.99828	3.08748	4.15314	4.31644	3.78186	7.19074	3.33731	7.30238	8.25063	6.01268	5.06427	5.98437	5.66429	15.2159	7.60955	8.47787	9.40639	7.93091	3.36419	7.52512	9.38856	8.39276	8.46189	5.96286	5.24386	5.97142	11.066	9.46273	5.90072	9.90637	10.9391	6.98584	4.98931	5.579	7.41775	5.31609	5.84052	6.30874	7.46815	9.35885	3.6289	20.78	3.24977	5.70485	8.02235	5.48678
AP000867.1	0	0	0	0.0648559	0	0	0	0	0	0	0	0	0	0	0	0.0695927	0	0	0	0	0	0.21414	0	0	0	0	0	0	0.0866065	0	0	0	0	0	0	0	0	0	0.0493868	0.076826	0	0	0	0	0.0410538	0	0	0	0
DRD4	0.0803778	0.131857	0.0666483	0.0895775	1.19342	0.0739848	0.0413751	0.244501	0.104046	0.0367418	0.0952315	0.199095	0.0553639	0.0925146	0.181506	0.961199	0.10144	0.229067	0.134908	0.218644	0.392877	0.135559	0.0106229	0.0566875	0.0980617	0.174141	0.0822829	0.122099	0.463524	1.22961	0.239113	0.730563	0.278045	0.0678012	0.196207	0.143248	0.229973	0.255716	0.136424	0.0795828	1.12568	0.75287	0.730613	0.0851487	0.077966	0.863632	1.95099	0.278082	0.118945
GLRX2	5.19106	5.4382	5.53201	5.07988	5.57857	5.38386	3.92038	8.17333	4.61384	1.48306	4.81249	4.77775	6.37372	4.11417	3.3998	4.95908	6.16248	7.32341	4.09564	5.66817	2.1857	5.95521	4.55361	5.75264	3.94428	3.81371	5.14569	5.26294	7.58257	7.12496	5.73966	3.3757	4.41229	4.13726	6.06533	8.52393	4.37055	5.02592	3.00541	6.06269	6.94175	10.3047	4.83526	8.76727	5.42374	7.96696	3.10388	6.17197	4.40293
AL353765.1	0	0	0	0	0	0	0	0	0	0	0	0	0	0	0	0	0	0	0	0	0	0	0	0	0	0	0	0	0	0	0	0	0	0	0	0	0	0	0	0	0	0	0	0	0	0	0	0	0
MIR127	0	0	0	0	0	0	0	0	0	0	0	0	0	0	0	0	0	0	0	0	0	0	0	0	0	0	0	0	0	0	0	0	0	0	0	0	0	0	0	0	0	0	0	0	0	0	0	0	0
TCERG1L-AS1	0.0503042	0	0.0521396	0.0350387	0	0.0330737	0	0	0.0976756	0	0	0.0327903	0	0.0965	0	0	0.0453472	0	0.126648	0.102628	0	0	0	0	0	0	0	0	0.187158	0.369976	0.083138	0.389124	0	0.035361	0.0767471	0.14942	0	0.609672	0	0.0830112	0	0	0.0586221	0.118422	0.0221795	0	0	0.0696147	0.33085
PPIAL4C	0.0197863	0.029508	0	0	0.0544037	0	0	0	0.0256127	0.0226115	0.0520952	0	0.102216	0	0	0	0.107019	0.0663397	0	0.107646	0	0.121346	0	0.0348865	0.0301744	0.0559143	0.0202553	0.0546487	0.0368078	0	0.0654019	0.0573958	0	0.0556346	0.0301872	0.0391811	0	0.0299756	0.0629681	0	0.0978018	0	0	0.0232898	0.0174479	0.0401127	0	0	0
ILF3	15.1785	10.1343	21.5398	20.1664	11.2035	10.1792	11.4271	11.0787	18.4434	8.8095	12.2368	16.9851	14.7694	11.261	18.4584	21.9066	24.7479	22.7566	19.6982	21.6741	16.3771	20.286	17.3513	19.4411	15.5734	23.3833	14.7201	31.1203	36.0824	30.2107	23.5796	23.4551	22.5144	27.6644	24.7052	25.1766	19.5053	27.2472	28.3317	16.5299	24.2189	32.7125	16.9565	11.1682	23.9853	20.6459	16.4856	31.7611	33.6033
HSPA8P20	0	0.0175818	0	0	0	0	0	0	0	0	0	0	0	0	0	0	0.0637653	0.0197636	0	0	0	0	0	0	0	0	0	0.0162806	0.0219311	0	0	0	0	0	0	0	0	0	0	0	0	0	0	0	0	0	0	0	0
AC092069.1	0	0	0	0	0	0	0	0	0	0	0	0	0	0	0	0	0	0	0	0	0	0	0	0	0	0	0	0	0	0	0	0	0	0	0	0	0	0	0	0	0	0	0	0	0	0	0	0	0
AL355377.1	0.0215459	0.0107107	0	0.06003	0.0197472	0.179434	0.147879	0.378678	0	0.00820744	0.00945466	0.028089	0	0.101034	0	0.0644143	0	0.0120399	0	0	0	0.0110114	0.0189837	0	0.0328578	0.0338259	0.036761	0.0595086	0.173685	0.0422574	0.0949574	0.0277778	0.0648106	0.0403881	0.043829	0	0.161454	0.0435217	0.0228559	0.0592578	0.0118333	0.0380779	0.0334781	0.00845363	0.0506653	0.02912	0.00702929	0.0298168	0.0118089
GLYATL1	0.0545579	0.0195274	0.0814297	0.0121605	0.0840057	0.00860889	0.0524236	0.0221279	0.0395491	0.339172	0.0287289	0.00569009	0.052611	0.256766	0.160809	0.00326216	0.00786908	0.0182922	0.0732573	0.0860769	0.00380961	0.0635729	0.00288419	0.0230866	0	0.018501	0.0134042	0	0.00811936	0.442992	0.0180336	0.014771	0	0	0.00998841	0	0.00445995	0.00661225	0.002315	0.0720244	0	0.0655654	0.0254316	0.0102749	0.0846734	0.0176968	0.0128155	0.0120802	0.0107648
FAM90A11P	0	0	0	0	0	0	0	0	0	0	0	0	0	0	0	0	0	0	0	0	0	0	0	0	0	0	0	0	0	0	0	0	0	0	0	0	0	0	0	0	0	0	0	0	0	0	0	0	0
RNU2-26P	0	0	0	0	0	0	0	0	0	0	0	0	0	0	0	0	0	0	0	0	0	0	0	0	0	0	0	0	0	0	0	0	0	0	0	0	0	0	0	0	0	0	0	0	0	0	0	0	0
NAA60	3.34954	3.0047	3.20334	4.04145	8.68876	2.73791	3.16807	3.10813	3.52101	2.01615	2.94889	3.89465	3.29903	3.01284	4.03099	4.71111	4.29292	7.60571	3.10604	1.77246	4.10149	3.88312	4.10684	3.99781	2.50107	3.05203	3.21341	3.92494	5.07959	5.6176	3.28111	3.6235	4.42029	3.80928	4.07921	8.03355	4.93934	3.87519	4.50235	4.85684	5.19968	4.05927	5.05895	2.16584	3.57002	4.43026	4.63829	5.52686	6.01978
RNU6-1199P	0	0	0	0	0	0	0	0	0	0	0	0	0	0	0	0	0	0	0	0	0	0	0	0	0	0	0.116857	0	0	0	0	0.110377	0	0	0	0	0	0	0	0	0	0	0	0	0	0	0	0	0
IGHV3-33	0.0275448	0	0.114199	1.07441	0.075736	12.025	7.46754	0.0558589	2.56721	19.0125	0	5.35053	0	16.2042	10.836	10.1701	0.099322	18.0549	0.0924639	5.3573	221.187	0.211159	18.8571	11.8015	6.46894	4.46276	0.422965	0.912925	90.747	19.4482	7.96659	0.0532676	2.19567	64.9802	0.0840479	8.8362	351.435	3.1297	1.198	62.4991	0	14.1171	54.4405	1.88047	18.8	0	4.23259	4.49798	79.1676
TNFRSF17	0.0637127	0.0158362	0	0.0443781	0.204379	0.125668	0.819914	0.0646025	0.137456	2.17216	0.111832	1.53663	0	1.98271	0.706748	0.317462	0.0191448	1.63772	0.0891144	0.129983	0.797087	0.0325616	0.645564	0.35573	0.518201	0.0700179	0	0.219963	3.9705	1.90561	0.63179	0.0205352	1.58111	4.28456	0.0810032	2.01863	6.18489	1.07783	0.698394	0.29789	0	0.581761	1.88094	0.149988	1.02065	0.0215274	2.38	0.764143	4.38243
NKX2-5	1.03751	0.253651	0.246804	0.0552855	0.4053	7.43264	2.92811	3.84007	0.300894	0.00647894	0.0373174	0.125649	1.25939	1.66038	0.0539053	0.288142	0.0306646	0.0665297	0.0666103	0.023133	0.0593819	0.0521545	0.0374642	0.0699728	0.0778137	0.288383	0.0464305	0.00782933	4.57724	0.233505	0.0093699	4.91181	1.54337	5.0374	1.28879	0.0449067	2.15509	2.027	1.47347	0	1.25171	0.0300586	0.369986	0.44711	0.00999877	1.05741	0.144272	0.713967	0
VPS29	17.0405	16.4367	18.1413	16.188	17.912	18.8146	10.3406	16.3825	13.8266	8.43336	17.4294	17.9063	15.6554	12.1329	12.0972	10.6941	29.8161	27.2404	15.2594	22.7343	9.50696	13.1285	15.4994	22.6007	22.9874	9.21863	13.4703	10.1298	25.386	21.1229	17.3781	17.5101	14.8748	19.7104	22.3654	28.8166	10.2988	23.3008	15.0645	17.6871	26.7181	26.3454	13.1454	79.3737	18.4661	36.0003	10.4578	15.1193	15.7328
AL583856.2	0.153043	0.0326056	0.271932	0.2132	0.180344	0.172495	0.0375144	0.133012	0.113205	0.124925	0.143909	0.0855085	0.0752969	0.0838822	0.155908	0	0.0788357	0.0733035	0.146784	0	0.0381662	0.0670421	0.0577901	0	0.0666838	0.0617837	0.0671446	0.0301927	0.0406716	0.12864	0.252936	0.105701	0.0986482	0	0.50034	0.21647	0.0893633	0.0662443	0.0463854	0.180393	0.108068	0	0	0.180142	0	0	0.106993	0.242049	0.0359487
IGKV1D-13	0.15787	0	0	0.175939	0	0.290626	0.162529	1.2806	0.326971	1.51545	0.0415653	0.493948	0	3.67453	0.600413	1.08554	0.0569252	0.158792	0.105989	0.300606	0	0.0968188	1.71088	2.83916	1.68527	0	0	4.8835	6.10853	0.743101	0.104365	0	0.0949752	107.866	0.0481711	12.192	1.6777	0.813167	26.326	3.95981	0.0520223	3.06902	1.03025	0.074329	1.39212	0	3.4611	0.961276	73.0967
LINC02136	0	0	0	0	0	0	0	0	0	0	0	0	0	0	0	0	0	0	0	0	0	0	0	0	0	0	0	0	0.208346	0	0	0	0	0	0	0	0	0	0	0	0	0	0	0	0	0	0	0	0
KRTAP7-1	0.279918	0	0	0	1.40348	0.0216516	0	0.0333914	0.063943	0	0.130057	0.0643982	0	0.0210578	0	0	0	0	0	0	0	0	0	0	0	0	0	0	0	0	0	0	0	0	0	0	0	0	0	0	0	0	0	0.0193812	0	0	0	0.0227865	0
CHCHD5	3.43616	4.21073	2.9854	3.81009	9.63027	3.09807	2.06467	3.16391	3.87564	1.93091	3.24711	4.00616	3.42078	2.49611	5.50651	2.38409	4.49829	4.43676	2.24757	1.57645	2.07849	4.16916	2.76735	6.12532	4.537	4.36723	2.79985	4.17389	4.62374	3.68862	3.0848	2.74229	3.92827	2.90827	2.59711	9.06825	3.38857	5.1291	2.72376	2.84035	11.7498	1.98702	3.75774	10.9664	3.43666	6.09534	2.53779	4.67654	3.62465
RF00019	0	0	0	0	0	0	0	0	0	0	0	0	0	0	0	0	0	0	0	0	0	0	0	0	0	0	0	0	0	0	0	0	0	0	0	0	0	0	0	0	0	0	0	0	0	0	0	0	0
RNU6-622P	0	0	0	0	0	0.151561	0	0	0	0	0	0	0	0	0	0	0	0	0	0	0	0	0	0	0	0	0	0	0.643243	0	0	0	0	0	0	0	0	0	0	0	0	0	0	0	0	0	0	0	0
LINC01956	0.0252055	0	0	0	0	0.116004	0.0216245	0.0255575	0.0326277	0	0	0.01643	0	0.0161175	0	0.0188388	0.136331	0	0.14807	0.411384	0.0660008	0	0.0499682	0	0.576581	0.0356142	0.0129015	0	0.0703333	0.0741523	0.354087	0.523996	0.0758188	2.69314	0.173048	0.0748684	0.051512	0.0954635	0.0534761	0.374343	0.0207647	0	0.17624	0.0890054	0.266719	0.0766485	0.0493393	0.0174406	0.186498
AC007064.2	0	0	0	0	0	0	0	0	0	0	0	0	0	0	0	0	0	0	0	0	0	0	0	0	0	0	0	0	0.0441693	0	0	0	0	0	0	0	0	0	0	0	0	0	0.0553393	0	0	0	0	0	0.0390403
AC010913.1	0.00410789	0.0183787	0	0.0457806	0.0790642	0.0108033	0.00704855	0.0416526	0.010635	0.0469443	0.0054078	0	0.00707374	0.010507	0.0537048	0.0368432	0.0814681	0.0757512	0.0068948	0.03911	0.0286841	0.0566842	0.0108581	0.0289715	0.0187937	0.0657815	0.0126158	0.102112	0.0458505	0.0362551	0.00678913	0.0238322	0.0185349	0.0173257	0.137879	0	0.0251856	0.0435631	0.0217883	0.0203363	0	0.0217795	0.0765941	0.0676934	0.0326015	0.0666232	0.00804111	0.056848	0
CES1P2	0.0191172	0.0142551	0.0198147	0	3.94229	0.0125691	0	0	0.0618665	0	0.0125834	0.0373842	0.0164598	0.0122244	0.022721	0.0142884	0	0.0160241	0.0641739	0.0130007	0.0166862	0	0	0	0.218655	0	0	0	0.0177815	0.0281206	0.126381	0.018485	0	0	0.0874991	0	0	0.0144809	0	0.0473204	0	0	0.0891132	0.0337533	0.00842892	0	0	0.0132279	0.0157167
AC090213.1	0	0	0	0	0	0	0	0	0	0	0	0	0	0	0	0	0	0	0	0	0	0	0	0	0	0	0	0	0	0.0639665	0	0	0	0	0	0	0	0	0	0	0	0	0	0	0	0	0	0	0
UIMC1	3.30176	3.25778	2.98081	4.26456	1.35005	2.83952	2.46301	3.17006	3.06769	1.57741	3.51222	3.75577	3.91262	2.63991	4.31122	5.1939	11.5398	4.90513	2.91384	5.10061	2.95624	2.56187	3.53265	2.43815	2.8729	3.46883	3.29795	3.57713	7.6101	4.52509	3.29149	6.85019	4.34797	6.61417	4.08951	7.06401	3.65033	8.35318	3.26334	3.3402	5.56391	6.88887	2.10777	6.69943	2.85852	4.49459	3.06238	4.34388	6.40511
PSG9	0	0	0.0243759	0.0032762	0.0258655	0	0	0	0	0	0	0.00306598	0.032398	0	0.00559022	0.0210929	0	0.00788506	0	0	0.0164218	0.0432692	0.0155408	0.0165863	0.0107595	0.050952	0.0216677	0.10068	0.0174997	0.0415124	0	0.00909601	0.0176855	0	0.0287042	0.00931405	0.00961258	0.00356286	0.022453	0.0388087	0.0116246	0	0.00548131	0.0193774	0.024886	0.0476776	0.00230178	0.00976371	0.00773382
HNRNPA3P2	0.0179332	0	0	0.0249823	0.0493085	0.0471625	0	0	0	0.0204938	0.0472162	0	0	0	0.0213138	0	0	0	0	0.073173	0	0.0274954	0.0237009	0	0	0.0168925	0.0183583	0	0.433687	0	0	0	0	0	0.02736	0	0	0.108673	0.0190236	0	0	0	0	0	0	0.036356	0	0	0.0294866
APOBEC2	34.8728	6.15285	15.8649	3.43409	13.2157	158.21	92.5602	114.875	12.1099	0.60114	3.10942	1.89597	18.9334	51.7477	0.110328	20.1668	2.58483	7.40053	1.52345	0.0420856	1.3144	0.901399	1.94932	0.21823	1.30555	7.61717	1.12979	0.185169	0.211061	12.9872	0.460257	24.554	21.687	0.0290015	3.63505	0.0816982	91.9685	0.109381	15.7885	0.391472	18.7446	0.0729138	1.214	0.424922	0.609386	0.0418204	0.272567	0.0713687	0.0847965
AC245047.1	0	0	0	0	0	0	0	0	0	0	0	0	0	0	0	0	0	0	0	0	0	0	0	0	0	0	0	0	0	0.0400066	0	0	0	0	0	0	0	0.0206018	0	0	0	0	0	0	0	0.0275689	0	0	0
YPEL4	0.0292802	0.0595454	0.0496612	0.0889951	0.204929	0.0350018	0.0959141	0.134951	0.161946	0.0425867	0.0770915	0.0277615	0.0412529	0.102126	0.145526	0.123348	0.062388	0.182955	0.0893542	0.0868888	0.311329	0.0367303	0.109056	0.0703987	0.146136	0.145427	0.0871977	0.047787	0.163407	0.211434	0.074787	0.113247	0.120103	0.138463	0.15432	0.05271	0.190398	0.0927495	0.104476	0.272336	0.0482431	0.108198	0.0651415	0.140992	0.347392	0.0701523	0.356919	0.541497	0.135678
AC026470.1	0	0	0	0	0	0	0	0	0	0	0	0	0	0	0	0	0	0	0	0	0	0	0	0	0	0	0	0	0.610074	0	0	0	0	0	0	0	0	0	0	0	0	0	0	0	0	0	0	0	0
NEGR1	0.254832	0.0791749	0.0623638	0.106007	0.669047	0.286223	0.542014	0.3194	0.210751	0.194145	0.096681	0.0715195	0.0914203	0.483193	0.128299	0.0965543	0.00957169	0.04895	0.00742565	0.213013	1.08587	0.0135663	0.0467765	0.0140409	0.137637	0.0941837	0.0117755	0.0256605	0.0872391	0.364433	0.0687312	0.0915458	0.0944867	0.0833462	0.0377987	0.0297866	0.446653	0.268098	0.0966791	0.128492	0.0510258	0.505094	0.492885	0.176014	0.124841	0.114804	0.530005	0.377145	0.168766
LSAMP	0.0999852	0.0702709	0.0714711	0.249755	0.224356	0.119386	0.094654	0.123522	0.39572	0.116888	0.11347	0.320628	0.013853	0.261618	0.356499	0.254253	0.0538723	0.300551	0.0636551	0.407969	1.92397	0.0546234	0.115435	0.0425527	0.567851	0.0757793	0.0964725	0.0428514	8.36353	0.987252	0.220328	0.566735	0.0276559	0.119563	0.110462	8.22234	1.50082	0.555404	0.342576	0.318609	0.0151484	0.197014	1.4183	0.284076	0.344566	0.219009	1.03371	0.984472	0.627366
AC012360.1	0.0528418	0.0262683	0.0365132	0.147225	0.0484306	0.0463228	0	0.0714397	0	0.0402579	0.0231878	0.022963	0.0909931	0	0.0628029	0	0.0317565	0.0885841	0	0.287481	0.0922445	0	0.0698369	0	0.134307	0.0165918	0.0360628	0.145946	0.294899	0	0.0291106	0.0170314	0.0529832	0.0990527	0.0537458	0.104638	0.143989	0.106738	0.0373698	0.116265	0.116085	0	0	0.0621982	0.0621289	0.107126	0.0172395	0.26813	0.0289616
AL158801.5	1.27654	1.40877	0.793867	1.45821	0.210595	0.906433	0.438071	0.465971	1.355	0.641875	1.0419	0.931951	0.659455	0.881575	0.819274	1.60288	2.53164	2.56799	0.728477	0.868109	1.42619	2.07463	1.6871	1.26041	1.12911	1.20246	1.41134	2.78532	1.70978	1.35196	1.01267	1.48118	1.07516	0.646079	2.60973	0.859457	0.730473	0.657528	1.05624	1.01113	0.546849	1.75969	1.81489	2.13364	1.91364	1.91506	1.29937	2.15521	0.671661
AC009093.4	0.0211619	0	0	0	0	0	0.0726215	0	0	0.0725503	0	0	0	0	0.025151	0.0632661	0	0.0709515	0	0	0.184708	0.0324455	0.0279679	0.0373117	0.0645442	0.0598014	0.0216634	0.0292239	0.196833	0.186769	0.0349743	0.286467	0	0	0.0322858	0	0.129744	0.0320594	0.0673456	0.0349209	0.104601	0	0.049322	0.174362	0.093304	0.0858026	0.0828478	0.117141	0.0695906
MTX3	2.09061	1.06014	2.91302	2.70345	1.36078	1.53229	1.64434	1.58453	2.5548	1.23741	1.79464	1.85545	1.47719	1.56315	1.70044	1.34733	1.60881	1.27215	1.75699	4.88525	2.45309	1.83261	1.98603	1.55746	2.16359	2.71943	2.41191	2.45215	4.81533	4.8003	2.1886	3.33383	2.72702	2.49006	2.51916	6.14742	2.16385	3.15357	1.98545	2.39315	4.47002	3.73978	1.84907	1.03092	3.38421	1.69045	1.91406	2.94088	7.04264
APCDD1L-DT	0.336448	0.00716795	0.0547993	0.0468695	0.0462541	0.0126403	0.552555	0.0731028	0.0466629	1.26881	0.0253094	0.025064	0.00827656	0.202845	0.0228497	0.495742	0.844891	2.00228	0.826888	0.169967	0.411129	1.87546	0.930602	0.0508467	5.00993	1.05716	2.69879	1.24121	0.0670587	0.629229	0.758609	0.964342	0.267468	0.0439221	0.274985	0.0428296	0.279948	0.0218445	0.15041	1.20558	0.0237575	0.0212358	1.69434	0.0622317	0.0868861	0.26796	0.677407	0.222824	0.00395145
LINC01859	0	0	0	0	0	0	0	0	0	0	0	0	0	0	0	0	0	0	0	0	0	0	0	0	0	0	0	0	0.129402	0	0	0	0	0	0	0	0	0	0	0	0	0	0	0	0	0	0	0	0.0571879
FCF1P2	6.59771	3.24943	5.61426	5.07778	2.91148	2.35635	4.68203	4.74896	5.27192	3.351	5.89757	6.31824	4.5585	5.20846	5.78426	2.7091	5.54372	3.0382	3.21277	4.73604	3.69695	4.83928	2.26065	4.02122	2.32907	2.72378	1.93867	3.20581	6.09885	6.11051	3.46641	1.89022	4.77776	8.67442	3.16888	3.79042	4.86908	4.87424	3.75865	3.76355	9.19304	19.3255	2.25439	4.14661	5.35107	1.89899	4.28503	3.71979	6.86386
AL357078.2	0	0	0	0	0	0	0	0	0	0	0	0	0	0.0355566	0	0	0.100252	0.0466087	0	0	0	0	0	0	0	0	0	0	0.0517205	0	0	0	0	0	0.0424176	0	0	0	0	0.0917594	0	0	0	0	0	0.0563645	0	0	0
AC025437.6	0	0	0	0	0	0	0	0	0	0	0	0	0	0	0	0	0	0	0.0213112	0	0	0	0	0	0	0	0	0	0.0472399	0	0	0	0	0	0	0	0	0.0384713	0	0	0	0	0	0	0	0	0	0.0351424	0
RF00156	0	0	0	0	0	0	0	0	0	0	0	0	0	0	0	0	0	0	0	0	0	0	0	0	0	0	0	0	0	0	0	0	0	0	0	0	0	0	0	0	0	0	0	0	0	0	0	0	0
RNA5SP446	0	0	0	0	0	0	0	0	0	0	0	0	0	0	0	0	0	0	0	0	0	0	0	0	0	0	0	0	0.269325	0	0	0	0	0	0	0	0	0	0	0	0	0	0	0	0	0	0	0	0
SLC29A4P2	0	0	0	0	0	0	0	0	0	0	0	0	0	0	0	0	0	0	0	0	0	0	0	0.0192212	0	0	0	0	0.223077	0	0	0.010541	0	0	0	0	0	0	0	0	0	0	0	0	0	0	0	0.0150864	0
UGGT2	0.523321	0.595825	0.752381	1.26403	0.48737	0.445811	1.06209	0.544894	0.51535	1.41312	0.685219	0.676742	0.474802	1.19821	1.00652	1.35846	1.17431	1.39377	1.06725	2.45101	3.23671	1.63276	1.70305	0.768916	1.30223	1.70943	0.95192	1.11512	2.90484	4.23794	0.839321	3.76382	1.55301	1.96986	0.826312	1.68257	1.15288	1.89039	1.23862	0.703396	1.51124	0.559392	1.90989	2.8928	4.94718	1.2349	1.07258	1.76186	2.16968
LINC01827	0	0	0	0.0297987	0	0	0.0367033	0	0	0.0488897	0	0	0	0	0	0	0	0	0	11.6374	0.074682	0	0	0	0	0	0	0	0.238753	0	0	0	0	0	0	0	0.0437156	0	0	0	0	0	0.0249276	0.100712	0	0	0.0209359	0.0296019	0
FLNC-AS1	0	0.0316723	0.0440248	0	0	0.0558526	0	0.51682	0	0	0	0	0	0.0814812	0	0.0317462	0	0.0356027	0.0712915	0	0.0370738	0	0	0	0	0.0600153	0.0217409	0	0.0790149	0.187437	0	0.102676	0	0	0.129605	0	0.0868055	0	0.0450577	0	0	0	0	0.0249979	0	0	0	0	0
AC245052.6	0	0	0	0.0755171	0	0	0	0	0	0	0	0	0	0	0	0	0	0	0	0	0	0	0	0	0	0.0510633	0	0	0.504216	0	0	0	0	0	0	0	0	0.0821248	0	0.17891	0	0	0	0	0	0	0	0	0
AP001922.2	0	0	0	0	0	0	0	0	0	0	0	0	0	0	0.0361788	0	0	0	0	0	0	0	0	0	0	0	0	0	0.0566274	0	0	0	0	0	0	0	0	0	0	0	0	0	0	0	0	0	0	0	0
AL136084.3	0.297471	0.12099	0.224236	0.0753451	0.371779	0.497838	0.928033	0.219364	0.560096	0.556274	0.213602	0	0.0931349	0.449601	0	0.40424	0.048756	0.362677	0.136168	0.478152	0.472079	0.124387	0.214442	0	0.0412406	0.407576	0.193786	0.448144	0.15092	0.875132	0.134081	1.25512	0.569418	0.342172	0	0.0535505	1.65801	0.286782	0.545054	0.0446256	0	0.38234	0.630288	0.0954933	0.405394	0.986828	1.11165	0.261967	0.53358
HSPA13	2.79386	3.39406	3.28601	4.07739	0.60708	3.3909	3.83704	1.68767	2.48799	2.3776	3.66306	3.01865	2.01799	4.30067	3.25997	5.99578	6.03228	3.59221	4.48976	12.1544	12.4425	3.44161	5.77246	2.88475	5.5255	10.0043	4.57555	6.80568	9.41521	7.31991	4.34142	12.3605	8.59559	17.2236	3.55855	3.57619	7.94854	9.6059	4.78041	2.68589	4.0949	8.06921	5.95418	33.2854	10.5636	4.32116	6.90959	5.02979	7.87043
AC090197.1	0	0.00738009	0.0205168	0.00689381	0.0408198	0.032536	0.0254735	0.0150533	0	0.00282762	0.0032573	0.0258058	0.0127823	0.025315	0.00294075	0.0369865	0.004461	0.0124439	0.00415298	0.0269226	0.073429	0.0682857	0.029431	0.00436263	0.0339604	0.0978908	0.00506594	0.0273357	0.220939	0.0582338	0.00817865	0.157904	0.0409355	0.40004	0.00754995	0.563463	0.0556239	0.142443	0.0314972	0.0163323	0.0529981	0.0131185	0.0432518	0.0582487	0.0960032	0.0200647	0.0435909	0.0547864	0.122052
STUB1	13.9991	21.2366	13.8457	14.4031	28.2307	15.6378	16.4739	15.6863	17.0132	17.1109	13.2262	16.1253	13.0373	14.6713	19.8486	17.1178	26.2096	27.3007	14.8326	5.91911	12.2055	17.6203	14.5112	18.8712	13.7661	11.8588	13.6697	20.1747	14.17	19.7701	17.9432	16.0441	15.1261	17.339	18.2062	32.8269	20.0823	20.0743	16.7643	28.9968	16.351	15.7538	14.9937	21.1659	9.83589	16.7621	13.3653	19.2879	16.5365
PRKCQ	5.48012	0.655535	3.57758	1.96251	1.28786	16.0372	18.2436	15.5265	1.77696	0.242928	0.891705	1.88825	3.70396	10.0127	0.612349	9.67286	14.8496	2.53681	1.8263	0.347929	2.34602	1.3976	2.13803	2.95397	0.329675	5.997	0.866767	4.9159	2.56705	2.57571	0.631193	3.6162	7.26135	3.15066	1.20932	1.31991	12.525	0.46942	6.42485	0.850216	3.59745	0.388418	1.67529	4.4148	2.5862	1.82607	3.69564	4.59715	1.19076
AC134043.1	0.0744313	0.055501	0.0771469	0.285142	0	0.0978733	0	0	0.0481744	0.0212647	0.0489923	0.0485174	0.0961275	0.0237973	0.309618	0.0278153	0.0335484	0.0311942	0.0624639	0.607404	0.0324832	0.0285297	0.0737775	0.131234	0	0.035056	0.0761955	0.0513938	0.588463	0.0547425	0.369039	0.125947	0.111946	0.052321	0.141946	0	0.0380284	0.140951	0	0.153532	0.613178	0.624824	0.0216847	0.788493	0.147678	0.188618	0.0364245	0.103004	0.0305958
KCNK16	0	0	0	0	0	0	0	0	0	0	0	0	0	0	0	0	0	0.0106999	0	0	0	0	0	0	0	0	0	0	0.0118735	0	0	0	0	0	0	0.0126391	0.0130442	0	0.00677077	0	0	0	0	0	0.0281417	0.0129396	0	0	0
MIR4520-1	0.847986	1.0117	0	0.472522	0	0.892045	0	0.343931	0	0	0.669795	0	0.584089	0.650686	0	0	0	0.568626	1.42328	4.84405	0	0	1.34486	0	0	0.798775	1.73617	0	0	1.49682	2.52265	0.163988	0.255076	0.238434	0	0.671676	0.346602	0.256933	0.539727	0.279866	1.39717	0	0.39528	0.199626	0.448659	0	0.331983	0.938804	0.557719
AC113935.1	30.995	46.1283	25.8071	45.6515	10.8807	29.7871	21.6182	13.8378	57.3725	40.8474	40.4089	36.0573	47.7374	40.7607	30.9905	14.8684	17.3545	19.7943	14.1097	19.6671	20.6869	11.8067	34.6311	42.0523	13.342	25.0254	35.5398	17.1331	57.4997	16.7392	19.7266	37.209	19.3352	64.6564	47.0594	49.3894	18.7977	115.203	36.3967	19.2729	57.8352	39.0132	27.7444	103.734	23.3141	15.438	20.8521	37.032	38.8293
FGD4	1.42855	0.866169	1.78282	2.38995	0.73091	1.8344	2.29595	1.15064	1.78703	1.48701	2.33495	1.47213	1.45596	2.03978	2.06157	1.65123	0.982698	0.878163	1.07232	3.06712	1.16987	0.955563	1.10416	1.68377	2.07806	1.42666	2.01352	1.65041	0.92461	1.32421	1.85149	1.47202	1.45141	1.09762	1.84208	0.535243	1.39469	1.24877	2.03555	2.8716	1.50903	0.904061	1.34196	0.988648	1.69603	0.984987	1.29214	1.43594	1.42145
SEMA5B	0.0782043	0.0398245	0.0197701	0.0106287	0.0944023	0.0677203	0.245465	0.096703	0.10864	0.0239775	0.0200881	0.0447601	0.0197074	0.0536663	0.0272038	0.764133	0.0825343	0.0799401	0.0576266	2.1325	1.03222	0.102357	0.118482	0.0403571	0.12508	0.287477	0.212837	0.168582	0.464828	0.359134	0.119791	0.313537	0.524988	0.187713	0.145504	0.84607	0.580826	0.115587	0.10117	0.135347	0.0125709	0.333726	0.342314	0.0561289	0.0941915	0.0464029	0.259495	0.337873	0.341854
NTF6G	0	0	0	0	0	0	0	0	0	0	0	0	0	0	0	0	0	0	0	0	0	0	0	0	0	0	0	0	0.107555	0	0	0	0	0	0	0	0	0	0	0	0	0	0	0	0	0	0	0	0
OR4C46	0	0	0	0	0	0	0	0	0	0	0	0	0	0	0	0	0	0	0	0	0	0	0	0	0	0	0	0	0.0474939	0	0	0	0	0	0	0	0	0	0	0	0	0	0	0	0	0	0	0	0
AC106892.1	0	0.0756617	0	0	0	0.0333564	0	0	0	0	0	0	0	0	0	0	0	0	0	0	0	0	0	0	0	0	0	0	0.0943789	0	0	0	0	0	0	0	0	0	0	0	0	0	0	0	0	0.0514266	0	0	0
FAM90A15P	0	0	0	0	0	0	0	0	0	0	0	0	0	0	0	0	0	0	0	0	0	0	0	0	0	0	0	0	0	0	0	0	0	0	0	0	0	0	0	0	0	0	0	0	0	0	0	0	0
KLHDC1	0.406785	0.223814	0.384785	0.56668	0.282334	0.908812	1.00971	0.969094	0.403873	0.514513	0.207965	0.195651	0.272031	0.777822	0.488161	0.360118	0.220732	0.192001	0.0928023	0.886303	0.503284	0.15138	0.214002	0.174084	0.132502	0.360857	0.0485157	0.0381777	2.23345	0.894638	0.215396	0.202394	0.267295	0.582997	0.518184	0.696032	0.694127	1.25646	0.175959	0.267204	0.748317	0.209391	0.0966504	0.292865	0.195026	0.176144	0.243521	0.398976	0.675348
AC073530.1	0	0.0161984	0	0	0	0	0	0	0	0	0	0.0141601	0	0	0	0	0	0.0546255	0.0182305	0	0.0189609	0	0	0	0	0.0102313	0	0.0299993	0	0	0.0538534	0	0.0980164	0	0	0	0	0	0	0	0	0	0	0.0127849	0.0191559	0	0	0.0300624	0
DSG3	325.236	384.084	575.853	156.549	62.6612	272.699	0.888552	112.419	375.632	0.98713	533.914	405.602	362.726	254.47	34.8491	129.471	105.509	105.597	288.247	570.081	82.1469	70.5312	386.415	226.837	302.408	236.813	550.47	100.477	17.1721	105.055	357.986	94.7316	158.342	117.727	591.796	20.8366	49.6002	159.983	236.113	317.4	34.4829	74.0542	240.508	28.7141	71.8428	70.9048	333.413	231.86	81.2533
AL365181.4	0	0.0323671	0	0	0	0	0.0372401	0.0440131	0.0280944	0.0248024	0	0	0.0373731	0	0	0	0	0	0	0	0	0	0	0	0.0661961	0	0	0	0.0807483	0.0638496	0.0358694	0	0	0	0	0	0	0	0	0	0.143037	0	0	0.510927	0	0	0	0.0300349	0
RFPL1	0.0952283	0.0946782	0	0	0	0	0	0.016093	0.0102725	0	0.0313407	0.0103456	0	0.0405954	0.00943163	0	0	0	0.0133195	0.0107933	0.0831187	0.0365012	0.0314639	0	0.0242041	0.00747517	0.0406189	0	0.029525	0	0.0786922	0.00767324	0	0	0.242143	0	0.016218	0.0240446	0	0.0523814	0	0	0	0.00934081	0	0.016088	0.287378	0.296514	0.0130482
TNS3	2.55309	0.642338	2.15495	5.27116	0.639175	3.63771	7.05372	3.28363	4.06173	12.7044	1.30757	3.41369	1.38113	5.05403	1.9962	10.6699	7.11225	3.32008	3.04033	2.72239	18.3439	5.8477	3.84769	3.40318	3.64947	12.7299	1.47214	3.25752	6.17218	10.3324	1.69977	9.22459	12.6381	18.4235	2.70679	4.46579	12.8704	10.0195	7.08625	3.60194	6.05862	2.44366	10.0938	4.8684	11.6836	2.77256	12.2655	5.11241	16.9471
VIM-AS1	0.166873	0.0533278	0.345922	0.373605	0.0655466	0.148898	0.28633	0.0725156	0.131149	0.10216	0.117685	0.318554	0.164202	0.724073	1.38831	0.48107	1.6977	0.679382	0.350105	1.23209	0.707455	1.27925	0.370196	0.231175	0.0999754	0.437883	0.176929	0.460893	0.853674	1.66563	0.423537	0.265081	1.64032	0.51948	0.318239	2.04167	0.633349	0.108345	0.524734	0.42289	0.117834	0.157989	0.118068	1.66957	0.126129	0.531615	0.647467	0.181446	0.509562
LINC02471	0.411222	2.45308	0.407694	0.523047	2.11388	0.164572	0.0920346	0.145031	0.277728	0	1.48283	0.326323	0.492605	0.228655	0.0212496	0	0	0	0	0	0	0	0.0472591	0.378287	0	0	0.018303	0	0	0	0	0	0	0	0	0	0.0730788	0	0	0	0	0	0	0	0	0	0.0524973	0.0247426	0
ZDHHC20	12.5683	13.8392	18.3183	16.9329	5.67461	6.5423	4.27579	5.0405	15.3042	2.88424	23.2942	16.0629	11.7473	9.51981	12.7377	11.1399	9.58452	12.3896	13.9453	33.3452	14.5189	6.63224	13.4635	11.033	10.5302	9.63001	12.6786	14.4034	35.0367	15.6395	10.0672	23.6894	13.0728	22.2479	16.2049	8.67973	9.29309	19.2631	16.1996	16.2587	7.07107	17.3034	22.3109	23.0666	37.0743	10.5658	15.4738	11.386	16.5259
RAPGEFL1	33.626	22.7704	36.499	38.3122	28.6698	9.15436	0.328151	24.3956	35.9933	1.92659	39.7952	32.6452	36.4941	15.6825	31.9105	9.10146	2.19248	7.22058	12.8606	42.5568	1.80716	5.35126	15.0911	35.2004	21.9278	1.02214	10.0932	7.94612	24.4861	3.93228	34.0569	10.5706	4.26139	31.2473	20.3641	9.75171	2.62121	19.2671	3.97148	20.9044	58.8524	61.815	11.1071	3.73142	2.97142	10.7927	11.829	48.1797	25.2761
RF00432	0	0	0	0	0	0	0	0	0	0	0	0	0	0	0	0	0	0	0	0	0	0	0	0	0	0	0	0	0	0	0	0	0	0	0	0	0	0	0	0	0	0	0	0	0	0	0	0	0
AC023866.1	0.0523756	0.234329	0.072382	0.024321	0.0960065	0.160699	0	0.141619	0.0677984	0	0.114916	0.113802	0	0.0893098	0	0.0260973	0	0	0	0.0237453	0	0	0.115368	0.0307822	0	0	0.053617	0	0	0	0.0288538	0	0	0	0.0799073	0.0691431	0	0.026449	0	0.0288098	0	0	0.061036	0	0	0.0353936	0.0170874	0	0
AC006335.3	0	0	0	0	0	0	0	0	0	0	0	0	0	0	0	0	0	0	0	0	0	0	0	0	0	0	0	0	0	0	0	0	0	0	0	0	0	0	0	0	0	0	0	0	0	0	0	0	0
RF00407	0	0	0	0	0	0	0	0	0	0	0	0	0	0	0	0	0	0	0	0	0	0	0	0	0	0	0	0	0	0	0	0	0	0	0	0	0	0	0	0	0	0	0	0	0	0	0	0	0
ANKRD35	29.2506	10.9451	15.1918	15.476	15.5397	3.43038	2.34413	15.2125	20.0058	3.82842	19.732	16.5125	11.0513	8.42428	7.43036	2.37987	0.0509162	9.92432	5.97839	8.13343	0.603919	1.39099	10.9685	4.53742	5.48577	0.984277	0.842013	0.770249	2.88946	2.01475	2.56707	0.64854	1.4229	2.60058	7.54007	3.16664	1.3491	0.850332	0.906232	5.92437	0.71541	1.09802	1.20947	0.1205	0.264597	1.0878	18.2842	6.05282	4.82345
IGKV1OR-3	0.0682287	0	0	0	0	0	0.117071	0	0	0	0	0.0889485	0	0.349027	0.0405452	0	0	0	0	0.0463989	0	0	0	0.0601491	0.156075	0	0	0	0.38077	0.100361	0	0	0	0.335726	0	0.202661	0.836626	0	0.0361886	0	0	0	0.0795104	0	3.97089	0	2.93824	0	0.785293
AC087385.1	0.0380506	0.170239	0.0788778	2.9684	0.104622	0.65045	0	0.38582	0.0492552	0.0434837	0.150274	0.0992118	0.327614	0	0.0904469	0.113757	0.137204	0.191364	0.255461	0.672785	0.0664239	0.116679	0.201154	0.335447	0.406194	0.14337	0.15581	0.210187	0.283137	0.111941	0.628865	0.33113	0.0572286	0.10699	0.522471	0	0	0.288226	0.242185	0.125581	0.0626935	0.336233	0.532108	0.044788	0.100661	0.15428	0.111725	0.105315	0.312823
TSTD1	21.0945	21.7579	16.8405	18.8345	49.4489	13.4691	10.6229	23.9558	29.9224	39.8149	25.9873	16.6026	15.5773	20.7036	31.2979	9.18106	14.2221	32.9615	7.73984	11.5563	2.2437	20.9247	10.3087	18.2678	9.75556	8.05905	0.492154	23.7654	16.7004	13.2776	9.9238	8.08285	11.6429	27.3805	22.2587	37.031	13.2339	16.7962	6.21355	26.3745	28.5808	17.2876	14.315	72.179	9.11038	26.3352	9.91011	30.5092	23.4564
LETMD1	3.07226	1.16525	3.55766	3.52315	5.8769	2.04969	5.74097	3.83958	4.08139	6.70698	2.26448	2.89168	3.75852	3.51628	6.22914	3.46862	3.14742	6.4272	3.66014	4.76481	3.52849	2.88781	2.42425	3.74428	5.20449	3.03302	2.64743	3.85676	9.07624	7.36498	4.84659	3.09816	4.97889	6.97277	6.05946	9.67316	2.98852	7.49886	2.98138	4.57613	11.3854	4.63654	2.61696	3.74829	3.95701	3.88226	2.40594	4.7092	7.91226
AC130371.2	2.62307	0.985211	1.57084	2.05713	5.39585	1.25193	1.50027	1.65492	2.61577	0.999199	1.73935	1.39319	0.769544	2.16185	1.17773	0.435666	0.280247	0.390872	0.489181	0.581392	1.11931	0.327694	0.308151	0.650909	1.03709	0.256236	0.139234	0.295157	0.397596	0.514454	0.931255	0.582412	0.46757	0.327798	0.355725	0.53866	0.794178	0.824205	0.680179	1.76348	4.51393	2.54106	0.883073	0.228705	0.257006	0.512077	0.969869	1.88222	0.766749
OSTCP6	0	0.0387414	0	0	0	0	0.044574	0	0	0	0.0341981	0	0	0	0	0	0.0468357	0	0	0	0	0	0	0	0	0.0244701	0.0265934	0	0.0483253	0	0.0429334	0.0251185	0.0390707	0	0	0	0	0	0	0	0	0.0459101	0	0.0305774	0	0	0.0254254	0.0359498	0.0427137
HMGN1P34	0	0	0	0	0.112559	0	0	0	0.0529918	0	0	0	0	0.104708	0	0	0	0	0	0	0	0	0	0	0	0	0	0	0	0	0	0	0	0	0	0	0	0	0	0	0	0	0	0	0	0	0	0	0
AC100847.1	0.49363	0.0736167	0.25582	0.0343831	1.01795	0.811372	0.804649	0.85089	0.255595	0.0564112	0.0974754	0.321768	0.212506	0.347213	0.322675	0.110683	0.133496	0	0.331409	0.167846	0	0.0378418	0.326196	0.217587	0.112919	0.232492	0.555863	0	1.05602	0.0726107	0.285539	0.310248	0.0371213	0.0693987	0.0376556	1.27074	0.554852	0.149566	0.0523643	0.040729	0.731989	0.0872388	0.0287626	0.0581033	0.0217645	0.15011	0.144941	0.341561	0.0811649
AL928654.4	0.479429	0.63004	0.806881	0.760455	0.639531	0.330816	0.0895936	0.115515	0.608315	0.271229	0.806111	1.01489	0.400525	0.449227	0.445689	0.482502	3.34623	1.00265	3.19485	4.2546	1.01094	1.0844	0.75282	1.7241	3.6412	4.85589	1.23913	1.8879	0.441517	1.07528	3.12235	0.839939	3.26979	1.93531	4.01933	0.122196	0.863387	0.294841	1.78758	1.72329	0.359767	1.19124	5.92447	2.0673	4.47045	2.26145	1.04533	1.78677	0.640005
LRTM1	0.65205	0.0111773	0.170902	0	0.16486	0.561752	13.5416	6.83954	0.16493	0.0256949	0.138131	0	1.01957	0.450496	0	0	0.0270251	0.0125643	0	0.0203874	0.0130835	0	0.00990531	0.0132146	0.0228594	0.00705988	0.00767246	0.0103501	0.0139423	0.0220491	0.0123867	0.00724695	0.0563615	0.0210737	0	0.044524	0.536095	0.0227088	0.0238516	0.0123678	0.0740923	0	0.0087341	0.0264656	0	0	0	0	0.0123233
CCDC28B	3.10908	0.571731	0.882043	0.72773	2.81478	7.7223	5.71063	5.92909	1.06341	0.399593	0.648879	0.955644	1.58873	3.12489	0.881231	1.03908	0.691183	0.918115	0.502039	0.590179	1.79444	0.742804	0.328499	0.71308	0.558944	2.00402	0.207009	0.913397	15.9013	2.71424	0.557007	0.888026	2.0149	12.728	0.604173	32.4266	2.66901	9.4139	0.97871	0.716052	0.763535	2.44951	1.54648	4.46786	1.92434	1.50316	1.41841	2.90919	4.55793
MTCYBP21	0.0533324	0	0	0.0148592	0.0586562	0	0	0	0.0138074	0.0121895	0.0140418	0.0139057	0	0.0136412	0	0.0159444	0.0192308	0	0.0179029	0.0145075	0	0	0	0	0	0.0301425	0	0	0.178582	0.125519	0	0	0.0160425	0	0.0488203	0	0	0	0	0.0352033	0	0	0	0	0	0	0	0.0295222	0
LINC00470	0.00876579	0	0	0	0.024102	0	0.0150408	0	0.00756467	0	0.0115397	0	0.0201261	0.0224209	0	0	0	0.00489833	0	0.317929	0	0.00447992	0	0	0	0.00275236	0	0	0.0760978	0.0171921	0.0482909	0	0	0.0123237	0.00891574	0	0	0.00442661	0	0	0	0.0206556	0.245165	0.0515894	0.0025766	0.0177708	0.00571962	0.238571	0
TEX21P	0.0482594	0	0.0500201	0.0784334	0.0221153	0.0423057	0.0276021	0.0326222	0.0104117	0	0.0105884	0.0314574	0.0138503	0.0102864	0.544887	0.120231	0.130512	0.080902	0.0135	0.0328188	0.0561633	0.110987	0.0318903	0.0425445	0.0981282	0.0378823	0.0329354	0.0444298	0.284288	0.118312	0.0265861	0.038886	0.0604855	0.0678471	0.122712	0.127418	0.0657511	0.219333	0.0341291	0.0530911	0.185532	0.0142147	0.00937318	0.075739	0.0354631	0.016306	0.0236167	0.0333924	0.13225
FAM149A	0.928266	0.352875	0.349009	0.735315	0.781962	1.35824	1.53031	1.32418	1.10147	2.04101	0.775737	0.732624	0.238986	1.18715	5.13769	0.190453	0.0451213	0.217403	0.0152748	1.38322	0.333622	0.00697659	0.132304	0.100287	0.135316	0.0407195	0.00931635	0	0.397846	0.669332	0.154167	0.593977	0.174515	0.927599	0.0694225	0.698322	0.62306	1.55105	0.0748184	0.138914	0.573541	1.63248	0.132568	0.117832	0.030094	0.0599615	0.222679	0.100753	0.508766
AP000873.4	0.209888	0.05869	0.299125	0.201017	0.144275	0.103497	0.0225086	0.239422	0.169808	0.0299821	0.155422	0.0513051	0.0225891	0.0671057	0.124727	0.058827	0.165555	0.175928	0.858689	0.285469	0.0228997	0.181014	0.104022	0.0462583	0.240062	0.0864972	0.0940025	0.0362312	0.219627	1.00339	0.476964	0.0253683	0.177567	0.0184424	0.780531	0.0779293	0.214472	0.198733	0.0974093	0.324707	0.259364	0.162283	0.0764355	0.200729	0.161947	0.212753	0.0513565	0.217844	0.194123
SYP	0.168459	0.0916645	0.089662	0.177592	0.569595	0.143685	0.421859	0.22621	0.19449	0.145685	0.182808	0.139486	0.145042	0.25911	0.297616	0.122505	0.188798	0.0877744	0.118448	0.18887	0.123193	0.0628254	0.0812331	0.0762619	1.58307	0.175838	0.0116521	0.0660186	0.592877	0.174126	0.0752467	0.154083	0.0616291	2.03229	0.173656	0.252442	0.269838	0.25176	0.0724465	0.082645	0.120025	0.518991	0.0371404	0.0991433	0.162601	0.143067	0.0690703	0.229976	0.104806
MIR194-1	0	0	0	0	0	0	0	0	0	0	0	0	0.481014	0	0	0	0	0	0	0	0	0	0	0	0	0	0	0	0.25982	0	0	0.135049	0	0	0.213086	0	0	0.634776	0	0	0.230122	0	0	0.164398	0	0	0	0.193283	0
MIR4435-2	0	0	0	0	0	0	0	0	0	0	0	0	0	0	0	0	0	0	0	0	0	0	0	0	0	0	0	0.204933	0	0	0.245257	0.286979	0	0	0	0	0	0	0	0	0	0	0.172935	0	0	0	0	0	0
PPP2R5E	4.83503	4.95805	7.8908	5.96515	2.76045	4.18984	3.21473	2.78798	5.36061	2.15287	6.43308	6.38251	7.00869	4.29966	4.607	8.48871	8.5145	7.93433	7.7661	13.2331	7.11861	11.4723	6.35763	9.37469	7.21388	11.8316	8.81463	7.91895	5.91536	6.32905	8.1126	6.2893	6.87356	4.68849	10.3809	4.20127	7.00032	7.53434	8.02384	7.86141	7.97913	4.39348	6.34071	7.43863	5.7505	5.975	8.81067	8.20202	3.17404
RF00019	0	0	0	0	0	0	0	0	0	0	0	0	0	0	0	0	0	0	0	0	0	0	0	0	0	0	0	0	1.15024	0	0	0	0	0	0	0	0	0	0	0	0	0	0	0	0	0	0	0	0
NR5A2	0.138209	0.0585555	0.0520913	0.153152	0.168415	0.177607	0.436565	0.152879	0.156543	0.08974	0.0454859	0.077805	0.129815	0.285215	0.0485319	0.248854	0.0849473	0.0895177	0.129167	0.386635	0.175467	0.0963192	0.0975566	0.0609209	0.0670631	0.0695322	0.0707422	0.056391	0.242496	0.184817	0.0960393	0.224754	0.17716	0.139105	0.0862606	0.121291	0.381955	0.180829	0.284893	0.0829343	0.03364	0.0943712	0.170213	0.223685	0.235439	0.143279	0.222889	0.158662	0.327961
MIR892C	0	0	0	0	0	0	0	0	0	0	0	0	0	0	0	0	0	0	0	0	0	0	0	0	0	0	0	0	0	0	0	0	0	0	0	0	0	0	0	0	0	0	0	0	0	0	0	0	0
REXO1L3P	0	0	0	0	0	0	0	0	0	0	0	0	0	0	0	0	0	0	0	0	0	0	0	0	0	0	0	0	0	0	0	0	0	0	0	0	0	0	0	0	0	0	0	0	0	0	0	0	0
PRKCSH	26.8874	21.4884	27.3348	42.8727	35.9974	16.9525	28.0831	21.5307	32.3684	34.3269	24.5622	32.3622	41.1909	28.5696	55.0705	91.5373	60.9924	43.2749	32.5928	39.7482	63.5368	53.207	50.6448	49.0234	31.6814	58.408	46.1567	55.0581	74.8425	62.5634	31.4286	88.1047	65.473	79.3908	35.4779	97.5614	53.1973	49.1237	58.39	30.9976	81.99	91.1895	47.9586	12.8459	105.036	63.6073	40.5532	54.4456	65.1427
NUFIP1	1.77465	2.73786	2.50186	2.71849	1.07499	1.7703	1.54002	2.00627	2.25762	1.13835	2.59581	3.2399	2.7398	2.27827	1.68492	2.63245	2.07787	2.95793	2.47078	2.92234	1.7745	2.79388	2.18815	2.12196	1.55538	1.63644	1.69142	3.39911	5.93857	2.88047	2.14635	2.87636	3.54857	4.23951	2.30294	2.57841	2.40398	1.90566	2.78776	1.15008	3.00239	2.7578	2.98328	2.36499	3.97523	2.79135	1.70698	2.53587	2.64964
AC008134.1	0	0	0	0	0	0.0808849	0	0	0	0	0	0	0	0.157333	0.0731073	0	0	0	0	0	0	0	0	0	0	0	0.12594	0	0.114428	0	0	0	0	0	0	0	0	0	0	0	0	0	0	0	0	0	0	0	0.101141
RNU6-109P	0	0	0	0	0	0	0	0	0	0	0	0	0	0	0	0	0	0	0	0	0	0	0	0	0	0	0	0	0	0	0	0	0	0	0	0	0	0	0	0	0	0	0	0	0	0	0	0	0
TYRO3	8.32599	3.96802	7.31213	1.92354	3.6564	1.58747	0.310813	3.83399	6.95159	0.530528	7.16814	4.94643	2.35904	3.26819	1.66945	0.933922	2.33301	0.981912	2.71263	1.46347	1.36142	1.09261	1.62276	4.22271	2.66979	2.77809	1.10039	3.26394	0.821239	1.16153	2.74455	2.25703	0.915198	9.31886	1.90308	0.287817	0.915511	2.76887	1.76391	2.05482	0.839961	2.57254	2.28663	2.20747	1.36395	1.12367	1.38966	4.07537	2.36667
RPL3P12	0.00982765	0.0439689	0.0203724	0.0410718	0.0270217	0	0.0337257	0	0.0127216	0.089847	0	0.0512485	0.0338462	0	0.0116802	0	0.0354369	0.0164751	0	0.0133666	0.0171558	0.0452035	0	0	0.0149873	0.027772	0.0503029	0.0135717	0.219384	0.028912	0.0324844	0.0475131	0.0147809	0.0138165	0.0149936	0.0389216	0	0.0148885	0.0417007	0	0.0809618	0.0173683	0.034358	0	0	0	0.0384749	0.0136002	0
RPL27AP	0.0818745	0.0814015	0	0	0.150079	0	0	0	0	0.124753	0	0.0355794	0.140987	0.0349027	0.0324361	0.0407957	0.246022	0.0457515	0	0.111357	0	0.125531	0	0	0.208099	0.0257077	0.111753	0.0753775	0.101539	0.080289	0.180419	0.184722	0	0.0383687	0.0416375	0	0	0.0413456	0.144754	0.0900719	0.134899	0.144696	0.0954125	0.224867	0.024066	0	0.0267113	0.113304	0
MTCO3P4	0	0	0	0	0	0	0	0	0	0	0	0	0	0	0	0	0	0	0	0	0	0	0	0	0	0	0	0	0.112247	0	0	0	0	0	0	0	0	0.022853	0	0	0	0	0	0	0	0	0	0	0
FYN	3.91348	0.905428	1.88617	1.86783	2.08336	1.24069	2.52877	2.54363	2.93625	0.926306	1.16829	1.88999	1.08684	2.77185	1.1747	3.23027	1.22456	3.33265	1.04322	4.06558	8.76957	1.42452	2.34789	0.881223	1.96413	2.68745	0.947853	0.924699	5.41165	4.53832	1.59379	2.63629	3.2646	4.1056	1.54948	3.27364	9.13063	2.18659	2.4793	2.49013	0.715269	1.70429	4.9134	2.63978	3.31394	2.62727	6.93778	3.71987	4.9123
AC011601.1	0.102875	0.0920528	0.469166	0.143312	0	0.0811653	0	0.0834495	0.079901	0	0.0541717	0.214586	0.67317	0.0526262	0.0489072	0	0.0370951	0.482888	1.45042	0.643635	0.287338	0.220821	0.435078	0.181385	0.156886	0.36824	0.126376	0.113654	0.114825	0.242119	0.578076	0.0994728	0	0.0578523	0.125562	0.0407429	0.210244	0	0.0873042	0.237668	0.1356	0	0	0.339054	0.0907167	1.66847	0.34234	0.683359	0.0676608
AIMP1	10.7731	11.9912	13	13.7007	9.90644	11.8723	9.85463	11.3069	10.6345	9.41285	11.9562	14.133	10.5778	10.3788	13.1049	8.67044	19.1657	18.1079	11.388	20.2806	8.20128	14.8875	12.8471	12.5289	14.4598	11.6734	9.92558	15.0251	17.8774	18.1135	11.1132	14.7042	12.6082	15.3864	9.62217	12.3336	9.68153	13.8511	11.061	10.1426	13.9944	12.8672	13.0865	35.6022	16.4266	18.528	8.57141	11.2456	11.0681
MRRFP1	0.0283506	0.01057	0.0146925	0.0296208	0.0194879	0.0186397	0	0.0143732	0.00917471	0.0161993	0.00933048	0.00924003	0.0366145	0	0.00842371	0	0.0127784	0.0237635	0.0118961	0.0096399	0	0.0326005	0	0	0.0216175	0.00667633	0.0290225	0.0489391	0.0659244	0.0208512	0.0585689	0.0274129	0.0213198	0.049822	0.0216267	0.014035	0	0.0107375	0.0375929	0.0116959	0	0.0125259	0.0247788	0.041713	0.0125	0.0431062	0.0277478	0.0392336	0
AL390115.1	0	0	0.116359	0	0.154337	0.0369049	0	0.0569153	0.0726602	0	0.0369469	0.146355	0	0.0358928	0	0.0419531	0	0.517543	0	0.0763444	0.195974	0	0	0	0.0428006	0.079311	0.258578	0	0	0.165133	0	0	0	0	0	0	0	0	0	0.185254	0	0	0	0	0	0.113795	0.109876	0.0776789	0
AC020908.1	0	0	0	0	0	0	0	0	0	0	0	0	0	0	0	0	0	0	0	0.0576673	0	0	0	0	0	0	0	0.0585522	0.157748	0.24947	0	0	0.063769	0	0	0.0839595	0	0.128467	0	0	0	0.0749319	0	0.0499066	0	0	0	0.0586753	0.13943
DBX2	0.253852	0.0189289	0.175409	0	0.023266	0.0445069	0.0580765	0.0514794	0.0109534	0.0338447	0.0278484	0.0275785	0.0072855	0.0216432	0	0.0316218	0	0.00709262	0	0.0057544	0.0147714	0.00648679	0	0.0372984	0.0322606	0.00398534	0	0	0.00787052	0	0.783145	0.0163637	0.00636327	0	0	0.008378	0	0.0064096	0.040393	0.0279268	0	0.882306	0.00986088	0	0	0	0.00828183	0	0
AL121895.1	0.00833401	0	0.0172761	0.0290247	0.103117	0.00547939	0	0.0084504	0.0215762	0.00476199	0.0164569	0.0108649	0.0215266	0	0.00990503	0	0	0	0	0	0	0	0	0.0073471	0.0127095	0	0.00426577	0	0.0155035	0.0367768	0.0137737	0	0	0.017575	0.00635743	0.0165031	0	0.00631286	0	0	0.0205971	0.0147286	0	0.00490483	0.0110236	0	0	0.0288331	0
Z95114.2	0.00538404	0	0	0.00750034	0	0.0141594	0	0	0	0	0.00708778	0.00701907	0	0	0.0255959	0	0	0	0	0.00732283	0.00939876	0	0.00711565	0	0	0	0	0	0.220346	0	0	0.00520597	0.00809766	0	0	0.0319846	0.0110032	0.0326265	0	0	0.00887092	0	0	0.00633735	0	0.0218301	0	0.0298033	0
AC078814.1	0	0	0	0	0	0	0	0	0	0	0	0	0	0	0	0	0	0	0	0	0	0	0	0	0	0	0	0	0	0	0	0	0	0	0	0	0	0	0	0	0	0	0	0	0	0	0	0	0
ADAM33	0.364253	0.166912	0.295285	0.416716	3.67602	0.484325	1.66552	1.27928	0.734928	0.130227	0.198237	0.10081	0.150678	1.17891	0.304735	0.191636	0.110065	0.726621	0.133204	1.45858	0.664285	0.0374397	0.107576	0.039467	0.26378	0.0977589	0.0499959	0.061824	0.113565	1.84985	0.585187	1.15303	0.180573	0.0829656	0.214218	0.0362664	2.10017	0.271291	0.513761	0.990613	0.0301754	0.399192	0.514596	0.361682	0.183032	0.495049	0.776752	0.557586	0.445009
AL513523.1	0.00906937	0.0270509	0.0188005	0.0379028	0	0	0.0155617	0.0551761	0.02348	0.0207286	0.0358179	0.0118236	0.0156174	0	0	0.027114	0.0163513	0.0152039	0.0456669	0.0863467	0	0.0139052	0.0119863	0.0159907	0.0138309	0.0341722	0.0835589	0.0125245	0.134971	0	0	0.0175388	0.0136404	0.0382515	0.0276735	0	0.0370697	0.0961782	0.0096208	0.0299322	0	0	0.031707	0.0427008	0.015995	0	0.0266297	0.0376526	0.0447368
PAFAH1B2	9.43193	8.63559	10.3858	13.6119	5.49551	7.1923	6.32558	5.95441	11.5257	4.47456	11.2528	13.3507	13.01	9.13867	13.6946	11.9507	26.2638	12.8421	16.4058	28.6684	18.796	9.33412	17.331	23.0504	16.9578	16.2123	15.9014	11.4282	10.1532	24.8226	13.2931	11.1883	24.3224	24.8547	17.4724	10.1461	11.0587	15.7144	12.9499	10.3469	15.4743	12.3422	21.726	14.5679	48.2203	8.78482	14.063	22.8559	14.6319
RF00019	0	0	0	0	0	0	0	0	0	0	0	0	0	0	0	0	0	0	0	0	0	0	0	0	0	0	0	0	0	0	0	0	0	0	0	0	0	0	0	0	0	0	0	0	0	0	0	0	0
HSPA1A	71.3838	10.6528	30.0215	61.9036	47.3923	112.708	18.4424	128.53	26.5081	5.6934	26.9204	26.2044	75.8034	38.0576	33.5326	38.2868	33.1704	31.4198	17.6389	31.9945	56.1633	36.0153	16.5115	25.6359	34.8822	113.315	29.3184	34.0371	51.2492	23.7152	24.3143	15.3811	26.1394	65.0878	35.2618	100.028	21.0181	59.7797	32.7799	38.8736	17.6697	47.2261	8.62517	14.1877	24.3314	16.6137	26.9918	36.0672	47.9789
FBXL5	17.6844	19.9813	19.9925	20.6104	8.70839	21.2775	17.76	15.2253	18.9768	18.0378	17.3134	16.0998	10.3221	19.8739	19.4969	20.7536	13.4237	21.4686	9.63837	15.2782	17.6154	17.0357	14.424	12.2579	7.88639	9.4026	13.7717	12.5944	21.0802	24.4167	16.5271	10.2718	9.98384	24.5775	10.5592	14.6871	19.6092	21.3047	14.7968	16.3819	23.7265	8.25382	14.1192	42.1874	21.425	14.9206	16.8943	19.084	21.0867
AL359182.2	0.0587713	0	0.0406103	0	0.32319	0	0.0336144	0.039728	0	0.0447752	0.0257897	0.0255397	0.0337345	0.0501078	0.0698501	0.292841	0	0	0.131525	0.266449	0	0.150181	0.258911	0.103623	0.298757	0.0738142	0.0601643	0.108215	0.182217	0.230533	0.161886	0.30308	0.0883927	0.0275419	0.0298883	0.0387932	0.0400365	0.148394	0.124689	0	0	0.034622	0.0228297	0.161414	0.103651	0	0.0766958	0.0542214	0.128846
LAP3P1	0	0	0	0	0	0	0	0.0818884	0	0	0	0	0	0.0516417	0.143977	0	0	0	0.0677754	0	0	0	0	0	0	0	0	0	0	0	0	0	0	0	0	0	0	0.0611746	0.0856709	0	0	0	0	0	0	0	0.0395218	0	0
MTND4LP9	0	0	0.141436	0	0	0	0	0	0	0	0	0	0	0	0	0	0	0	0	0	0	0	0	0	0	0.0642693	0	0	0	0	0	0	0	0.0959217	0	0.135107	0	0	0	0	0	0	0	0	0	0	0	0	0
CTBP2P7	0	0	0	0	0	0	0	0	0	0	0	0	0	0.0244094	0	0	0	0	0	0.0129798	0	0	0	0	0.0145536	0.00898943	0	0	0.284047	0.0280753	0	0	0	0.0402501	0	0.0188976	0	0.0289153	0.020247	0	0.0157238	0.0168657	0.0556062	0.022466	0	0	0	0	0.0470743
RIMBP2	0.45415	0.393396	0.205763	0.157219	0.0672958	0.143038	0.212312	0.391556	0.272819	0.0186465	0.12709	0.097496	0.159218	0.128681	0.2618	0.705293	0.367722	0.275814	0.705203	1.19469	0.175649	0.12717	0.569664	0.105486	1.18403	0.0435479	0.558175	0.0694767	0.0531185	0.476024	0.831476	0.0854593	0.251541	0.0191162	0.230268	0.00807765	0.161173	0.0267792	0.200494	0.148091	0.020163	0.0432547	0.232931	0.0304093	0.0155874	0.0468617	0.677389	0.173116	0.780269
MIR154	0	0	0	0	0	0	0	0	0	0	0	0	0	0	0	0	0	0	0	0	0	0	0	0	0	0	0	0	0	0	0	0	0	0	0	0	0	0	0	0	0	0	0	0	0	0	0	0	0
ZNF141	0.50017	0.169527	0.809761	0.331111	0.392116	0.342437	0.418471	0.310161	0.438769	0.474747	0.478869	0.423032	0.430644	0.425559	0.572347	0.633349	0.137873	0.339552	0.374653	1.16098	0.649437	0.335899	0.431585	0.317039	0.334104	0.3738	0.205233	0.553718	2.17617	1.31944	0.389406	0.543581	0.363697	1.26398	0.327939	1.45701	0.566004	1.62507	0.659938	0.409275	0.922852	0.609996	0.327565	0.488987	0.712616	0.402245	0.51988	0.546301	1.56324
CSAG3	0.0150466	0	0	0	0.0827432	0	0	0	0.0973868	0.0171951	0.0594241	0.039232	0	0	0	1.34952	0.0542557	1.89182	0.580859	1.84184	0	0.0230696	2.5454	0	0.458926	0	0.492905	0.103895	0	1.99196	0.522221	0.232784	0.543128	0.253846	0.252517	0.655502	2.8598	0	0.063846	2.30916	0.0495827	0.0265918	5.55848	1.11578	3.55591	0.366048	2.29737	2.83188	0
AC093388.1	0.386524	0.123522	0.171697	0.269227	0.835033	0.145217	0	0.167966	0.0714774	0.0631019	0.3998	0.215959	0.237711	0.141234	0.328133	0.577781	0.547541	0.13885	0.463395	0.262855	0.24098	1.10058	0.291907	0.876218	0.252623	0.15604	0.70658	1.37257	2.00303	1.29956	0.228146	0.667393	0.581336	0.543408	0.75819	0.929412	0.394965	0.501916	0.380738	0.273358	1.45566	0.487929	0	0.682444	0.389533	1.73511	0.405328	0.191036	0.408561
AC004263.1	0.0350201	0	0.0362977	0.0975708	0.144435	0.0230248	0	0	0.0453322	0	0.023051	0	0	0	0.0208108	0.0261743	0.0315692	0.0293538	0.0881681	0.0476308	0	0	0.0231416	0.030873	0.026703	0.0164939	0	0	0.358306	0.36059	0.0578778	0.0169309	0.0263353	0	0.0267143	0.277388	0.0357849	0.0530541	0.0371493	0.0577895	0	0.0309453	0.0204053	0.0206104	0.0154406	0.106494	0	0.121158	0.0575816
RF00004	0	0	0	0	0	0	0	0	0	0	0	0	0	0	0	0	0	0	0	0	0	0	0	0	0	0	0	0	0	0	0	0	0	0	0	0	0	0	0	0	0	0	0	0	0	0	0	0	0
RPS27P26	0	0	0	0	0	0.0653171	0	0	0	0	0	0	0	0	0	0	0	0	0	0	0	0	0	0	0	0	0.0508501	0	0	0	0	0	0	0	0	0	0	0	0	0	0	0	0	0	0	0	0	0	0
RAP2C	6.75464	8.272	9.90849	8.57435	3.33715	6.63023	3.44782	5.07461	7.236	2.26005	9.74602	7.37396	8.25072	5.66309	4.41657	10.8813	9.40773	14.6969	13.7566	13.2139	9.42607	8.45563	8.67561	9.03761	9.99756	8.56501	7.40169	9.05725	12.2061	15.0372	11.2968	8.95921	8.08216	3.08436	11.4664	4.70973	7.0524	6.49009	11.9025	8.72968	9.05819	12.987	11.1539	23.9605	24.8753	6.73286	11.9552	10.7599	5.99162
FARP2	2.21654	2.37203	3.10078	2.89044	0.686227	1.37988	0.918664	0.903676	2.72316	0.604312	2.25434	2.50523	2.19707	1.6865	3.26287	3.12494	3.79576	1.0301	3.08436	3.95353	2.27905	2.79728	3.36813	2.68529	3.01472	2.97553	3.99766	3.31805	2.97108	2.31417	2.84786	2.61234	2.36865	2.75722	1.5457	1.57236	1.95437	3.68991	3.7808	2.12992	2.45234	2.18209	3.21945	1.66275	3.16248	2.0222	1.71877	3.0355	4.31765
MIR7852	0	0	0	0	0	0	0	0	0	0	0	0	0	0	0	0	0	0	0	0	0	0	0	0	0	0	0	0	0	0	0	0	0	0	0	0	0	0	0	0	0	0	0	0	0	0	0	0	0
RNU6-1316P	0	0	0	0	0	0	0	0	0	0.125619	0	0	0	0	0	0	0	0	0	0	0	0	0	0	0	0.103545	0	0	0.204488	0	0	0	0	0	0	0	0	0	0	0.181395	0	0	0	0	0	0	0	0.304242	0
NFKBIL1	7.16045	6.93663	6.70927	9.09186	33.156	4.83504	8.88554	8.21452	8.62972	10.8062	5.71026	8.39536	6.55007	6.92139	12.6107	9.00774	14.5219	12.2611	10.0694	7.61506	8.90013	14.4469	6.84399	13.2016	7.43929	8.48614	9.48891	10.5243	12.8238	15.372	8.93348	11.8276	10.9099	8.9128	9.0918	24.5394	9.51938	14.6794	10.9513	8.54544	8.01546	9.22265	7.22459	4.06883	7.43226	11.3371	7.36092	8.08063	11.971
SSX4B	0	0	0	0	0	0	0	0	0	0	0	0	0	0	0	0	0	0	0	0	0	0	0	0	0	0	0	0	0	0	0	0	0	0	0	0	0	0	0	0	0	0	0	0	0	0	0.00943134	0	0
TEPSIN	1.08696	0.936921	1.89148	1.78858	2.83786	0.645805	0.633097	1.14259	1.33926	0.490027	1.16837	1.21229	1.55835	0.650413	1.23853	1.66207	2.96652	2.48669	3.13409	2.44474	0.99661	2.16726	1.90442	1.69231	3.4065	2.81567	1.24288	1.866	4.00696	3.79181	3.19319	1.69463	1.69104	1.75947	4.36643	3.63836	1.61	1.84688	1.8618	2.78514	2.11952	2.33954	1.13014	1.2354	1.32563	2.41586	1.5421	3.74674	2.02908
IGKV1D-12	0.0319995	0	0	0.0445775	0	0	0.384346	0	0	0.987348	0.0421255	0.333737	0	0.777549	0.266221	0.1435	0	0.26822	0	0.0435225	0.949629	0.0490618	0.592076	0.11284	0.0487996	0	0.0327579	0.0441903	1.90488	0.376558	0	0	0	2.56429	0.292922	2.34453	54.0176	0.096956	0.373396	0.0528049	0	0.395867	0.969556	0.0753307	0.649004	0	1.22145	0.0442832	17.9417
WWC2	0.99706	0.929121	1.65449	1.4288	0.609216	1.07142	1.09149	0.751293	1.00693	0.718776	1.20437	0.998569	0.974361	1.64989	1.14254	1.55808	2.12836	1.34596	1.82145	4.32429	3.05062	2.80535	1.83885	0.882138	1.15538	2.86584	2.37674	3.88562	1.37835	2.56178	1.58878	2.7045	0.929853	0.294753	0.957776	0.155687	2.12044	1.29756	3.22738	1.35637	0.667321	0.38105	1.8005	2.29953	2.88136	1.2896	1.87244	2.30462	1.59436
OCM	0.028538	0.0425597	0.118317	0.0397554	0	0.018763	0.0734507	0	0.0369414	0.0815318	0.0187843	0.0558066	0	0.0182484	0	0	0	0.0239206	0	0.0582218	0	0.0437546	0.0377164	0	0.0217604	0.0537637	0	0.0197051	1.06176	0.0839561	0	0	0.0214607	0	0.130618	0.310812	0.0291612	0.043234	0.0151366	0.0235464	0.18808	0	0	0.0167955	0.0629129	0.0289275	0.0418969	0.0789859	0
AC008875.1	0.0585539	0.0436617	0.0303451	0.0611773	0	0.0384976	0.0502351	0.0593716	0.056847	0.0167286	0	0.0381678	0.0252073	0	0.0347958	0.0656454	0.158352	0.14724	0.0982786	0.557474	0.025554	0.269326	0.0193465	0.0516199	0.200915	0.0275779	0.0149854	0.0606459	0.38124	0.25839	0.169351	0.0990803	0.0440329	0.04116	0.335	0.840631	0.119665	0.155237	0.0621141	0.0966246	0.458258	0.181093	0.0682358	0.189534	0.116176	0.0890295	0.057309	0.0810312	0.216623
AC108471.1	0	0	0	0	0	0.054393	0	0	0	0	0	0	0	0	0.0491628	0	0.074578	0	0	0.0562607	0	0.0634213	0	0	0	0.116894	0.0423456	0	0.53865	0.121692	0	0	0	0.232619	0	0.0819117	0	0	0	0	0	0	0	0	0	0	0	0	0
RF02271	0	0	0.143081	0	0	0	0	0	0.26804	0	0	0	0	0	0	0	0	0	0.115849	0.0938769	0	0.21165	0	0	0.10526	0.130033	0.141316	0	0	0.203057	0.342219	0	0.20762	0	0	0	0	0	0	0	0	0	0	0	0	0	0	0	0
HNRNPLP2	0.355398	0.214262	0.329177	0.347619	0.16633	0.169034	0.298419	0.199349	0.254496	0.371577	0.248862	0.325314	0.182295	0.251433	0.422393	0.271279	0.722552	0.469026	0.215759	0.575938	0.607208	0.788364	0.159898	0.146656	0.265227	0.384633	0.387044	0.814509	0.633	0.489405	0.137469	0.70191	0.329812	0.350817	0.449924	0.658842	0.154536	0.423858	0.417114	0.187172	0.560647	0.574637	0.105744	0.249215	0.193371	0.367913	0.392248	0.784829	0.198931
TRBV8-2	0.0439696	0	0	0	0	0	0.150891	0.0891674	0	0	0	0	0	0	0	0.0657265	0	0	0.0737999	0	0.0767565	0	0.232445	0.155051	0	0	0.0450118	0	0	0	0.0726688	0.0850308	0.0661309	0	0	0	0.0898598	0	0	0.0725579	0	0	0.0512401	0.051755	0.077546	0	0.0430348	0	0.0722969
RN7SKP86	0	0	0	0	0	0	0	0	0	0	0	0	0	0	0	0	0	0	0	0	0	0	0	0	0	0	0	0	0.13304	0	0	0	0	0	0	0	0	0.108345	0	0	0	0	0	0	0	0	0	0	0
SNORD111B	0	0	0	0	0	0	0	0	0	0	0	0	0	0	0	0	0	0	0	0	0	0	0	0	0	0.139786	0	0	0.828175	0	0	0	0	0	0	0	0	0.224817	0	0	0	0	0	0	0	0	0	0	0
OR8K3	0	0	0	0	0	0	0	0	0	0	0	0	0	0	0	0	0	0	0	0	0	0	0	0	0	0	0	0	0	0	0	0	0	0	0	0	0	0	0	0	0	0	0	0	0	0	0	0	0
RN7SL188P	0	0	0	0	0	0	0	0	0	0	0	0	0	0	0	0	0	0	0	0	0	0	0	0	0	0	0	0	0	0	0	0	0	0	0	0	0	0	0	0	0	0	0	0	0	0	0	0	0
BX005266.1	0	0	0	0	0	0	0	0	0	0	0	0	0	0	0	0.0388318	0.0468357	0	0	0.0353322	0	0	0	0	0	0	0	0.0358744	0	0	0.0429334	0	0	0	0	0	0	0	0	0	0	0	0	0	0	0	0	0	0
RF02150	0	0	0	0	0	0	0	0	0	0	0	0	0	0	0	0	0	0	0	0	0	0	0	0	0	0	0	0	0	0	0	0	0	0	0	0	0	0	0	0	0	0	0	0	0	0	0	0	0
KIF18B	1.68067	0.597134	2.0354	2.06062	0.764339	0.456083	0.0787682	0.496502	2.17227	0.0612041	1.01728	1.81203	1.57221	0.466406	0.748679	2.93164	3.93133	3.27067	3.21042	2.92412	1.3	5.76753	4.07839	5.10819	3.27478	14.5533	2.1565	6.48036	14.4843	4.27662	3.02212	5.71862	6.08731	4.89059	2.8754	5.81783	2.47052	6.96618	5.57582	1.70445	6.73162	5.59792	3.4862	3.09796	4.5743	3.02978	1.78223	6.47987	4.83496
VGLL3	0.427729	0.318179	0.240273	0.412956	0.18896	0.579976	1.19152	0.486746	0.349204	0.185206	0.252509	0.263433	0.215488	0.710991	0.190178	1.06563	0.0832189	0.271687	0.177326	1.52623	7.61895	1.25026	1.07772	0.479259	0.26123	0.34107	0.0798032	0.37254	0.452226	1.72909	0.169523	0.578223	1.42701	0.0447038	1.80435	0.00609349	3.67684	0.36673	1.37427	0.424853	0.0287305	1.09491	4.72277	1.58766	5.0625	1.073	1.73076	1.6537	0.301893
BPIFA1	0.252591	0.196538	0	8.13908	0.0603926	3.27812	0.150752	0	0.0142161	0.803221	0.274692	0.300664	0.86992	12555.2	951.185	0.492492	0	0	0.0737317	0.0896216	0	0	0	0.0193634	0	11.1311	0	0	0.490316	373.618	0.0181504	0.010619	0	0.154398	0.217817	0.0217471	0.426439	4.17606	0	0	0	2.44551	0.153578	0	0	0	0	0	2.58222
GNG3	0.161521	0.040147	0.0558047	0.0750034	0.296074	0.0707972	0.0923824	0.0545923	0.0696945	0.107674	0.0354389	0.0877383	0.0695344	0.0860696	0.191969	0.0804814	0.19414	0.112823	0.180735	0.201378	0.0234969	0.0412742	0.124524	0.0949291	1.82689	0.278937	0.124012	0.223056	0.400629	0.435582	0.155719	0.0260298	0.182197	0.28385	0.164284	0.186577	0.192557	0.244698	0.0142785	0.13327	0.24395	0.142727	0.0470572	0	0.16617	0.0272876	0.0131739	0.0931354	0.13279
KLK14	55.8149	9.85299	9.61887	0.24258	5.492	0.269384	0.369091	49.7498	22.9785	0.573579	25.3644	8.55978	2.73398	10.9252	0.840009	5.64998	0.794105	2.5414	71.0218	2.15941	0.357623	0.235573	24.2864	21.6543	52.2676	26.1384	1.66726	3.72026	1.75305	1.86833	88.3518	0.257514	3.55874	0.43202	3.86	2.51516	0.272138	0.263806	0.64109	2.26501	0.101262	0.144821	9.263	2.61633	0.433562	9.22004	86.9701	66.2266	0.134738
RNU6-500P	0	0	0	0	0	0	0	0	0	0	0	0	0	0	0	0	0	0	0	0	0	0	0	0	0.169202	0	0	0	0	0	0	0	0	0	0	0	0	0	0	0	0	0	0	0	0	0	0	0	0
IGHV3-21	1.54609	0.041174	0.343394	1.23075	0	34.5979	12.5064	1.23175	1.5725	29.0584	1.1994	13.3894	0	37.6036	12.4362	33.5939	0.199106	23.0029	1.9926	12.3167	146.805	0.25398	33.6423	14.3116	2.10519	10.8448	0.508738	5.2234	118.179	27.6969	5.56677	0.213566	62.7013	273.257	3.03276	34.2789	405.629	16.8978	261.098	11.5266	0	13.662	62.1923	5.71953	39.9759	0.167914	334.207	17.6899	155.48
DLGAP1-AS5	0.651753	0	0.324939	0.0344786	0.499047	0.00542418	1.64916	0.0585567	0.250966	16.0747	0.423567	0.037644	0.213097	0.569746	1.309	0	0	0.235116	0.0415413	0.0224417	0	0	0.00545171	0	0.0125814	0.0116569	0	0	0.0306945	0.0606771	0	0.434756	0.00620408	0.0057993	0	0.0081684	0	0.0187477	0	0.00680703	0	0.0291604	0	0.0048554	0	0.0167253	0.0242239	0.00570851	0.0339127
KRT18P8	0	0.0142093	0.0197511	0.0796385	0.0785928	0	0	0.019322	0.0246671	0.0326651	0.025086	0	0.049221	0.0121851	0.022648	0.028485	0.0343562	0.0159726	0.0639678	0.0129589	0	0.204516	0	0.0839963	0.0145302	0.01795	0.0487688	0.0921046	0.0708978	0.0560606	0.110228	0.0921281	0.0143301	0	0.0581455	0.113204	0	0.0144345	0.0202145	0.0314456	0.0941912	0.0505159	0	0.0785048	0.117626	0.0965796	0.0186507	0.210967	0.0313325
CST9LP2	0	0	0	0	0	0	0	0	0.0480239	0	0	0.0483658	0	0	0.176371	0.0554567	0	0	0	0.655965	0	0	0	0	0	0.0349464	0	0	0.552117	0	0.122629	0.14349	0	0	0.113202	0	0	0	0	0	0.244505	0	0	0	0.196288	0	0	0.0513409	0.122001
ATP6V1FNB	0.444661	0.204793	0.284664	0.341605	0.530402	0.348244	0.224405	1.6112	0.359749	0.0597825	0.374465	0.238699	0.253357	0.229977	0.345845	0.449641	0.224001	0.389159	0.521335	1.28072	0.114152	0.200517	0.319763	0.288238	0.822712	0.261785	0.468589	0.0857884	0.480498	0.403988	0.853773	0.714484	0.260626	0.262008	2.35944	0.420838	0.360825	0.27243	0.201165	1.26791	0.220869	0.260023	0.129547	0.123152	0.527616	1.44499	0.220804	1.59268	0.569853
AC073655.1	0	0	0.0499186	0.0670923	0	0	0.0413191	0	0	0	0.0317009	0.0313936	0	0.0307965	0.0572402	0.0359962	0	0	0	0	0.0420371	0	0	0	0	0	0	0	0.223982	0	0	0.0232843	0	0.135419	0	0	0.0984266	0	0.0255449	0	0	0	0.0280625	0	0.0212347	0.0488187	0	0	0.118784
AC092747.2	0.132848	0.054033	0.125177	0.0168243	0	0.0158808	0	0	0.0312668	0.0828091	0.0635953	0	0.0831866	0	0.0287075	0.0541591	0.0870962	0.0809843	0.0202706	0.0821304	0.063248	0.0925836	0.0638454	0	0.0552532	0.0113762	0	0.0667126	0.157266	0.0710595	0.119759	0.0700661	0.0908206	0.0339581	0.221107	0.0717457	0.0493635	0.0365927	0.102491	0.318871	0.0795946	0.0213438	0.0281482	0.12794	0.0319493	0.122419	0.0591018	0.0167132	0.0198577
RNU6-237P	0	0	0	0	0	0	0	0	0	0.382166	0.22012	0	0	0	0	0	0	0	0.280648	0.22742	0	0	0.220986	0	0.50999	0	0	0	0.311052	0	0	0.161678	0	0	0	0	0	0	0	0	0	0	0	0	0.294893	0	0	0	0.274932
RNA5SP507	0.0981141	0	0	0	0	0	0	0	0.127005	0.112123	0.129162	0.127909	0	0.125477	0	0	0	0.164479	0	0.26689	0	0	0	0	0	0	0	0	0	0	0	0.0948691	0	0.413811	0	0.194287	0	0	0	0	0	0	0	0	0	0	0	0	0
AC005225.4	0.0960415	0.0159145	0.0331818	0.0445975	0.0586826	0.0982252	0.430294	0.281328	0.0483476	0.201217	0.0351203	0.0278239	0.119443	0.156944	0.0697559	0.0558306	0.0192395	0.053668	0.0447775	0.079827	0.0745142	0.0327226	0.0282068	0	0.0732323	0.135702	0.0054621	0.0221051	0.248142	0.109879	0.0617277	0.0103183	0.184572	0.112519	0.0325615	0.137354	0.0436173	0.0808329	0.0566006	0.0264143	0.123076	0.00942963	0.0248716	0.0942057	0.0329353	0.0324507	0.0365554	0.0812224	0.0789579
FAM87B	0.103657	0.0454669	0.0505596	0.101931	0	0.0320715	0.0941617	0.0247305	0.0552509	0.0348405	0.0481619	0.0556442	0.0419992	0.00779798	0.0579752	0.0729169	0.0769529	0.0919965	0.112576	0.199036	0.0319326	0.0747896	0.104761	0.064505	0.102286	0.0516927	0.056178	0.0336818	0.294916	0.0179382	0.110851	0.0943331	0.0733655	0.0514342	0.0465134	0.0241486	0.0996904	0.0831371	0.0129364	0.0603717	0.0401857	0	0.0852685	0.294262	0.107537	0.0741684	0.0298393	0.059067	0.150386
KCNS3	5.73304	1.52677	6.72036	4.25737	2.88786	10.5751	5.97252	4.94422	4.02474	0.983611	3.3693	2.17993	8.16157	5.69775	4.63714	5.70189	3.20614	5.47286	3.9712	16.2087	3.83243	2.74976	1.55347	1.75825	1.20274	10.3542	0.679274	1.46614	5.69927	5.82281	1.40997	7.07228	9.62625	2.87857	2.08254	1.72692	7.92724	8.91512	3.16952	1.18257	16.4617	1.86289	3.38469	6.32416	6.27922	1.4682	5.83754	14.8654	10.4178
RNU6-610P	0	0	0.229999	0	0.305067	0	0	0.225002	0	0	0	0	0	0	0	0	0	0	0	0.30181	0	0.170111	0	0	0.507607	0	0	0.153221	0.619196	0.326409	0.916849	0.107282	0.667489	0.31197	0.169274	0.439414	0	0.168087	0.117697	0	0.548422	1.37258	0	0	0	0.224931	0	0.460628	0.182431
AC008609.1	0.0164316	0.0122525	0.0340621	0.0171677	0.0112949	0.0108033	0	0	0	0.0234721	0.0162234	0.0374876	0	0.00525352	0.190408	0.00614053	0	0.0344324	0.0965272	0	0.107565	0.025193	0.0162872	0.0217286	0	0.007739	0.00420525	0.00567288	0.267461	0.012085	0	0	0.0185349	0.00577522	0.0438707	0.0976138	0	0.186699	0.00435766	0.0271151	0	0	0.00478713	0.0241762	0.0362239	0.0083279	0.0120617	0.0170544	0.0135088
AC005154.3	0	0	0	0	0	0	0	0	0	0	0	0	0	0	0	0	0	0	0	0	0	0	0	0	0	0	0	0	0	0	0	0	0	0	0	0	0	0	0	0	0	0	0	0	0	0	0	0	0
RN7SL516P	0	0	0	0	0	0	0	0	0	0	0	0	0	0	0	0	0	0	0	0	0	0	0	0	0	0	0	0	0.148718	0	0	0	0	0	0	0	0	0	0	0	0	0	0	0	0	0	0	0	0
MIR4432	0	0	0	0	0	0	0	0	0	0	0	0	0	0	0	0	0	0	0	0	0	0	0	0	0	0	0	0	0	0	0	0	0	0	0	0	0	0	0	0	0	0	0	0	0	0	0	0	0
CDY13P	0	0	0	0	0	0	0	0	0	0	0	0	0	0	0	0	0	0	0	0	0	0	0	0	0	0	0	0	0	0	0	0	0	0	0	0	0	0	0	0	0	0	0	0	0	0	0	0	0
AC091138.1	0	0	0	0	0	0	0	0	0	0	0	0	0	0	0	0	0	0	0	0	0.0388095	0	0	0	0	0	0	0	0	0.065404	0	0	0	0	0	0	0	0	0	0	0	0	0	0	0.0196043	0	0.0217592	0	0
PDILT	0	0	0	0	0	0.0137177	0	0.0105779	0	0	0	0	0	0	0	0	0	0	0	0	0	0	0	0	0	0	0	0	0.0776262	0	0	0	0	0	0.0159159	0	0	0	0	0	0	0.00921834	0	0.0122793	0	0	0	0.0072184	0
AC130289.1	0	0	0	0	0	0	0	0	0	0	0	0	0	0	0	0	0	0	0	0	0	0	0	0	0	0	0	0	0	0	0	0	0	0	0	0	0	0	0	0	0	0	0	0	0	0	0	0	0
AP005264.1	0.0485885	0.0241539	0.0335742	0.699435	1.24691	0.234268	0.277903	0.426981	0.230619	0.333157	0.191892	0.168917	0	0.124278	0.211742	0.0968412	0.146002	0.434421	1.41358	0.0440568	0.904743	1.16711	0.599346	1.17081	0.987975	0.594995	0.215541	1.49855	0.512196	0.190591	0.267675	0.031321	0.121796	0	3.53351	0.0320719	0.264798	0.14722	0.343619	0.0534533	0.800561	0	0.245365	0.114384	2.49935	0.328344	0.142667	0.403443	0.053261
RPL10P12	0.111998	0.111351	0.154779	0.104014	0.718539	0.0490905	0.25623	0.151416	0.0966518	0.341306	0.0982928	0.34069	0.128573	0.0954885	0.177481	0.111611	0.134616	0.312923	0.187981	0.152329	0.0651706	0.286194	0.0986793	0	0.0569328	0.0351662	0.0764351	0.309332	0.625038	0.109829	0.2468	0.108294	0.561488	0.0524855	0.227828	0.147853	0.0762961	0.113115	0.15841	0.123212	0.307553	0.131956	0.0435057	0	0.0329205	0.151369	0.073078	0.309983	0.0613841
EFCAB6	0.0832427	0.0372428	0.0776518	0.189406	0.0686642	0.0656759	0.159496	0.0815917	0.0862039	0.169646	0.0894938	0.0397914	0.0764496	0.143718	2.76027	0.0788072	0.0575306	0.0162806	0.00931447	0.160393	0.053282	0.0170171	0.0110015	0.0318002	0.0571258	0.0156824	0.00994183	0.0114956	0.536825	0.175506	0.0504444	0.0939046	0.0208663	0.173594	0.00846667	0.239015	0.0482011	0.361514	0.0338499	0.0137366	0.187443	0.024519	0.0177846	0.10778	0.020798	0.0196884	0.0339471	0.0614386	0.346741
TBCEL	1.47636	0.90794	1.2936	1.25804	0.455689	1.24531	2.87564	1.3135	1.7097	1.28712	0.917231	1.25007	1.07166	1.41662	2.5305	1.37267	1.90257	1.82292	1.74849	4.06891	4.24523	0.959361	2.00037	1.74134	3.19281	2.20152	1.25167	1.13034	1.52579	3.88064	1.75244	1.22314	2.0348	2.80075	1.90412	0.773576	2.87551	1.62688	1.51949	1.63534	1.58545	1.5392	2.06734	1.60241	4.88391	0.836539	2.49271	2.5884	1.58775
AC019155.2	0	0	0	0	0	0	0	0	0	0	0	0	0	0	0	0	0	0	0	0.0252557	0	0.0189801	0	0	0	0	0	0	0.0345433	0	0	0	0	0.00870197	0	0	0	0	0	0	0	0	0	0	0	0	0	0.00856573	0
CNN2P7	0	0	0	0	0.0350238	0	0	0	0	0	0	0.0166063	0	0	0	0	0.0229656	0	0.0213798	0	0	0	0	0	0	0	0.0130399	0	0	0	0	0	0	0	0	0	0	0	0	0	0	0	0	0	0	0	0	0	0
AC012615.4	0.0977908	0	0.162174	0.108984	0.0537763	0.0257179	0	0.0396626	0.0253174	0	0.0257472	0	0.0673579	0	0	0	0.0705235	0.0327873	0.164135	0.0798031	0	0.0599734	0	0	0.0596529	0	0.0400434	0.135046	0	0.287691	0.193943	0.0189113	0	0.054993	0.0895172	0	0.159882	0.0296299	0.103737	0.0322745	0	0.0691299	0.0911685	0	0.10348	0	0	0.0541321	0.257267
GYG2-AS1	0	0	0	0	0	0	0	0	0	0	0.0303467	0	0	0	0	0	0	0	0	0	0	0	0	0	0	0	0	0	0.0857657	0	0	0	0	0	0	0.0456479	0	0	0	0	0	0	0	0	0	0	0	0	0
LCOR	1.06799	0.9206	2.12536	3.25379	0.367063	1.55462	1.18014	0.617257	1.46681	0.713983	1.54655	1.37004	1.57241	1.21833	3.33703	1.88221	1.37866	1.74383	1.685	8.18672	2.06758	1.42786	2.31059	1.4989	1.21338	1.68004	2.11336	2.37453	8.01851	1.49556	1.42442	1.84538	1.74923	1.77775	1.6799	0.943223	1.46891	2.68744	2.00415	1.44692	3.99091	4.69032	1.68517	0.824653	2.04176	0.63655	1.72368	2.24947	3.72456
CACNA1C-IT2	0	0	0	0	0	0.0265039	0	0	0	0	0	0	0	0	0	0.0301293	0	0	0	0.027414	0	0	0	0	0	0.0189862	0	0	0.0749904	0	0	0	0	0	0	0	0	0	0	0	0	0.142485	0	0	0	0	0.0197274	0	0
CLEC6A	0.0211744	0	0.102419	0.019665	0	0	0	0	0.018273	0	0.0185833	0.0184031	0.0486162	0	0.00838865	0.0316519	0	0.082826	0.0236932	0.115197	0.0246424	0.0108216	0.0839537	0.0124446	0	0.0265942	0.0578035	0.0389884	0.11817	0	0.11665	0.0682471	0.0212311	0.0992294	0.0107683	0.0279532	0.144246	0.160392	0.134771	0.0698833	0	0.0124738	0.0329009	0.124618	0.0124479	0.0286179	0.158886	0.136746	0
RNU6-177P	0	0	0	0	0	0	0	0	0	0	0	0	0	0	0	0	0	0	0	0	0	0	0	0	0	0	0	0	0	0	0	0	0	0	0.174157	0	0	0.172936	0	0	0	0	0	0	0	0	0	0	0
MRTFB	2.6969	1.6404	4.1447	4.09715	1.35271	1.31644	3.08172	1.29975	3.59394	1.85115	2.1711	2.61778	1.98043	2.81252	3.37551	3.35911	2.44664	1.54024	2.63228	6.22868	2.85524	2.05867	2.02537	1.82829	2.43645	2.12689	2.06658	2.75518	3.29845	4.17348	1.98833	2.55923	1.77175	2.9559	2.18729	1.4053	2.43529	3.54217	3.41087	1.41571	2.71377	6.28998	2.46937	1.60575	2.83157	0.926237	3.15542	5.64979	5.70486
AL121757.1	0.0302235	0	0	0	0.0166203	0.0476908	0.0311156	0.0122582	0.0156493	0.0207234	0.00795751	0.0157607	0.0104089	0	0	0.00903571	0	0	0.0101456	0.0986568	0	0	0	0	0	0.00569392	0	0	0.0562237	0	0	0.0876718	0.00909131	0.0254945	0	0.0119698	0	0	0.0128245	0	0	0	0	0.02846	0	0	0.0118324	0	0
AL354676.1	0	0	0	0	0	0	0	0	0	0	0	0	0	0	0	0	0	0	0	0	0	0	0	0	0	0	0	0	0	0.0949069	0	0	0	0	0	0	0	0	0	0	0	0	0	0	0	0	0	0	0
DIRC3-AS1	0.0213138	0	0	0	0	0.0560531	0	0.043223	0.05518	0	0.140292	0	0	0.0272579	0	0.0318602	0.0768542	0	0.0357738	0	0.111621	0	0	0	0.0650077	0	0	0.0294338	0.118948	0.125407	0	0.0412178	0.0320562	0	0	0	0.130676	0	0.0678292	0	0.0351174	0	0.0248381	0.0501754	0.0563844	0	0.0208607	0	0
MCEMP1	0.0373719	0.037156	0.14203	0.182216	0.017126	0.204759	0.0427499	0.0126313	0.00806277	0.007118	0	0.00812017	0.139434	0.0637258	0.0888335	0.40967	0.0673785	0.187951	0.0418174	0.144017	0.337068	0.133697	0.0164638	0.0109821	0.0474938	0.252289	0.146654	0.111821	0.231738	0.384806	0.0617647	1.5418	0.290407	0.0612973	0.0570168	0.12334	0.241858	0.490681	0.891993	0.051392	0.0307876	0.066047	0.413738	7.90336	0.186745	0.340937	0.128021	0.49994	0.0409657
PAFAH1B1	19.6636	14.6462	21.4666	18.329	8.86846	16.2658	15.5629	15.6117	17.4912	8.6089	22.0073	18.7412	15.4323	18.084	16.0681	24.6354	24.3615	22.3899	26.8867	44.0715	21.5403	16.5804	21.9722	12.8651	25.9551	21.6928	27.6755	20.6753	13.0519	27.4782	27.1265	12.5894	22.9195	24.6628	20.4881	17.57	22.0977	19.5721	21.6154	21.6637	14.7972	13.4167	18.0651	16.0337	24.6305	16.0629	22.8271	23.5712	28.1237
AC022494.1	0	0	0.0676095	0	0.0448382	0	0	0.0330703	0	0	0	0	0.0280812	0	0	0	0.0588019	0	0.0273709	0.199617	0	0.0500053	0.0646567	0	0.124345	0	0.0500818	0	0.0606722	0.0959498	0	0.0315362	0.0245266	0.0229264	0.0248796	0	0	0	0.0691957	0.0538204	0.0268686	0	0	0.0191949	0	0.0661199	0	0	0
CLEC12A-AS1	0.0150048	0	0.0124418	0.00418055	0	0	0.00514922	0	0.0543849	0.0102883	0.0158024	0.0117369	0	0.00767577	0.0142666	0.336441	0.00541049	0.0201233	0.0100738	0.624486	0.00523869	0.0138033	0.00396613	0.0264559	0	0.0650166	0.033793	0.00414424	0.00558258	0.0882855	0.238066	0.333697	0.189566	0.00843801	0.0137353	0.0297127	0.067463	0.00454634	0.0541182	0.00990426	0.00494448	0.0530357	0.0769378	0	0.108498	0	0.0499317	0.336389	0.00986863
SNORD84	0	0	0	0	0	0	0	0	0	0	0	0	0	0	0	0	0	0	0	0	0	0	0	0	0	0	0	0	0	0	0	0	0	0	0	0	0	0	0	0	0	0	0	0	0	0	0	0	0
TCAF2	1.46516	1.52788	1.6366	1.0589	1.464	0.463543	0.16697	0.938284	1.86332	0.153168	1.90462	2.09919	2.31431	1.13177	0.896859	1.63849	0.327712	0.523248	2.47765	2.50218	0.887817	2.35054	2.83663	1.16864	1.85358	3.27392	3.12569	2.46705	1.92976	0.691385	2.51857	0.861026	2.06002	0.482694	5.19056	0.410838	0.938066	0.920684	1.1686	3.1934	0.577796	1.43745	0.979948	0.466804	0.701044	2.44175	1.71434	1.32886	0.745666
RF00019	0	0	0	0.16214	0	0	0	0.236031	0	0	0	0	0	0	0	0	0	0	0	0	0	0	0	0	0	0	0	0.160731	0.433033	0.342409	0	0	0	0	0.532715	0	0	0	0	0.960325	0	0	0	0.136999	0	0	0	0	0
FAM133B	1.22124	0.984042	1.40644	1.45293	0.555986	1.39944	0.858274	0.965813	1.22955	0.656757	1.57967	1.24177	1.49818	1.57543	0.7779	1.25679	1.83722	1.37824	1.39777	2.51503	2.30373	1.16669	1.10062	0.947611	1.44853	1.62154	0.784428	1.13168	2.48465	1.23672	1.83805	1.05479	0.980402	1.41767	1.61152	0.684923	1.09838	1.85013	1.16001	1.06251	2.31463	1.64105	1.24644	1.02721	1.84176	0.906177	0.744767	2.2092	1.57929
HMGB3P16	0	0	0	0	0	0	0	0	0	0	0	0	0	0	0	0	0	0	0	0	0	0	0	0	0	0	0	0	0	0	0	0	0	0	0	0	0	0	0	0	0	0	0	0	0	0	0	0	0
AC022616.4	0	0	0	0	0	0	0	0	0	0	0	0	0	0	0	0	0	0	0	0	0	0	0	0	0	0	0	0	0	0	0	0	0	0	0	0	0	0	0	0	0	0	0	0	0	0	0	0	0
WBP1LP2	0.23844	0.243301	0.572323	0.332164	0.37956	0.247528	0.34453	0.305393	0.259918	0.0573653	0.379975	0.32721	0.583472	0.304937	0.283388	0.412701	0.497765	0.799442	0.273824	0.170685	0.372423	0.750397	0.812696	0.531041	0.363624	0.543775	1.06629	0.831862	0.39687	0.738388	0.539255	0.752334	0.41524	0.176431	0.382924	1.29223	0.487295	0.323204	0.971813	0.559141	0.682338	0.576643	0.409487	0.960148	0.807839	0.203532	0.528155	0.972546	0.825376
AL049775.1	0.0872926	0.0289295	0.0201061	0.0337791	0.0933396	0.0382617	0.183067	0.0786771	0.112997	0.0554203	0.0255368	0.0632232	0.00835094	0.0744249	0.0172913	0.130486	1.02298	0.195117	0.675595	0.468311	0.533345	0.52048	0.929351	0.333473	1.06498	2.88708	0.198581	0.482194	0.0270645	0.413744	0.136254	0.145365	0.583508	0.0545437	0.0739882	0	0.564927	0.0146939	0.421845	0.168057	0.0559324	0.0171413	0.921191	0.553702	0.936539	0.540735	0.223085	0.0872459	0.0398696
LINC01535	0.276846	0.0809549	0.123781	0.302483	0.238809	0.414004	0.149028	0.561424	0.0491877	0.0930514	0.00714611	0.106153	0.0280427	0.0347112	0.0903228	0.0405719	0.528491	0.00910009	0	0.162428	0.0663328	0.191424	0.0286969	0.0478552	0.347689	0.224987	0.0444561	0	0.585693	0.367303	0.134572	0.0997275	0.244929	0.106843	0.00828181	0.0214986	0.122032	0.032895	0.28792	0.0268733	0.0357757	0.00959348	0.00632593	0.102232	0.713232	0.0330146	0.00531294	0.323023	0.0267766
LINC02445	0	0	0	0	0	0	0	0	0	0	0	0	0	0	0	0	0	0	0	0	0	0	0.034183	0	0	0	0	0	0.0962295	0	0	0	0	0	0	0	0	0	0	0	0	0.0457101	0	0.121776	0	0	0	0	0
SLCO4A1-AS1	0.100608	0.057708	0.0802147	0.485151	2.68117	0.0610591	0.637402	0.235416	0.561009	15.5038	0.845612	0.15134	0.0266533	1.79144	0.974987	0.0231371	0.195342	0.0778432	0.454634	0.126312	0.01351	0.142388	0.0715972	0.150098	0.448485	0.27702	0.958628	0.416812	0	1.52544	1.12556	0.538787	0.232794	0.0761621	0.047229	0.122601	0.0158163	0.199316	0.155984	0.102168	0.357034	0	0.144301	0.0819848	0.116016	0.470684	0.090895	1.29591	1.34885
SMAD9-IT1	0.117776	0	0	0	0.194299	0	0.0404173	0.0477682	0.0304913	0.323021	0.031009	0	0	0.0602487	0.0279955	0	0	0	0	0.160187	0	0.0361149	0	0	0.0359219	0	0	0.032529	0.131456	0.138594	0.0778594	0.0683283	0	0.0331158	0.0359371	0	0.0481392	0	0.0249874	0.0388703	0	0	0	0	0	0	0.0230544	0.0325974	0.0387305
GOLGA3	6.341	5.32487	10.2942	9.15012	5.69614	6.2162	5.32718	4.29474	6.96278	6.19319	7.00544	8.12581	6.29183	10.3429	9.62804	8.05221	12.4528	5.04433	11.6987	15.8683	12.2912	10.1103	8.91728	6.25774	9.21878	10.7143	6.82536	6.41954	13.7239	15.2051	9.8791	8.66105	10.3002	8.32146	7.06638	7.44701	10.7535	6.6469	12.0027	11.0246	7.01207	9.53787	6.71021	2.55768	15.6614	7.26364	8.7889	10.3355	13.5457
AL355388.1	0	0.0441517	0	0	0	0	0	0	0	0	0	0	0	0	0.0351863	0.0442547	0	0	0	0.0402664	0	0	0	0	0	0	0	0	0.055074	0.174193	0	0.085879	0	0	0.587183	0	0	0	0	0	0.0975579	0	0	0.0348475	0	0	0	0	0.0486787
ADAMTS7P1	0.0170467	0.00726352	0.0201927	0.00678492	0	0.0640443	0.0543209	0.009877	0.00315233	0.00278295	0.00320586	0	0.00419346	0.0124576	0.0231544	0.0109207	0.0439054	0	0.0163495	0.019873	0.0807715	0.0186686	0	0	0.00371377	0.0206453	0.0124648	0	0.0453019	0.0358213	0.0160989	0.0164829	0	0	0.074307	0.00964458	0.0447917	0.0110679	0.0154998	0.00401859	0	0.0172151	0.0454066	0.00859929	0.0429486	0.0098739	0.0738875	0.0572911	0.0560579
AC005534.2	0.10967	0	0	0	0.0753861	0.0360526	0.0470446	0	0	0.219326	0.0360936	0.0357437	0	0.0350639	0.0651719	0	0.197726	0.0459628	0	0.186453	0.047862	0.252221	0.0362356	0	0.125436	0.0258265	0.140337	0.113589	0.204015	0.16132	0.0453131	0.106043	0.0824727	0.0770918	0	0.271463	0	0.332292	0	0.045244	0.180696	0.339184	0	0.0322722	0	0	0.107339	0.113827	0.0901624
SPDYE11	0	0	0	0	0	0	0	0	0	0	0	0	0	0	0	0	0	0	0	0	0	0	0	0	0	0	0	0	0	0	0	0	0	0	0	0	0	0	0	0	0	0	0	0	0	0	0	0	0
AC087473.1	0.0159246	0.00593723	0.00825281	0	0	0	0	0	0.0257673	0.0045496	0.0104819	0	0	0.00509144	0.00473163	0	0	0	0	0.0649772	0.00694979	0	0	0	0	0	0	0	0	0	0	0	0	0	0.00607388	0	0	0	0.00844643	0	0.0327974	0	0	0	0	0.00807097	0	0	0.00654599
AL390719.1	1.0882	2.2916	0.838844	0.891283	18.1179	0.927587	0.0469146	1.60797	1.65639	0.487433	2.16683	1.68957	0.470822	1.23783	1.16985	0.384186	1.1535	1.10923	3.11143	0.959439	0.735038	0.595273	0.780526	0.42423	1.1675	1.30836	1.24275	1.38195	4.47593	0.900894	2.07864	3.85987	0.822447	4.78186	2.76148	12.312	0.122931	5.76591	0.643893	3.04101	0.216236	0.154627	0.975001	12.2875	0.342367	1.07534	0.337182	2.33079	4.6575
IGBP1P5	0	0	0	0	0	0	0	0	0	0	0	0	0	0	0	0	0	0	0	0	0	0	0	0	0	0	0	0.0163946	0	0	0	0	0	0	0	0	0	0	0.0125936	0	0	0	0	0	0	0	0	0	0
RF00056	0	0	0	0	0	0	0	0	0	0	0	0	0	0	0	0	0	0	0	0	0	0	0	0	0	0	0	0	0	0	0	0	0	0	0	0	0	0	0	0	0	0	0	0	0	0	0	0	0
MUM1	1.95826	1.2368	2.40484	2.84653	2.92284	0.964446	2.22704	1.8568	2.39218	1.65991	1.50984	2.08267	1.80987	1.68901	2.37583	1.41167	5.18568	3.42146	3.86008	2.87044	3.53354	2.68821	1.46668	1.76862	3.32266	2.74661	1.66974	3.5798	1.61633	5.71871	3.00667	1.87379	3.77979	1.41698	3.34235	4.49717	2.79213	2.15512	2.82486	3.34026	2.78221	3.26384	2.15637	1.53337	2.64307	1.29012	2.17233	3.49943	3.72629
EIF4A1P7	0.107041	0.0580486	0.0605161	0.0677797	0	0.0127957	0.016697	0.0394675	0.0251928	0.0333612	0.0768617	0.126861	0.0335133	0.0373344	0.0809574	0.0581841	0.368428	0.146817	0.130662	0.0926458	0.0679484	0.0745981	0.0128607	0.0343145	0.0445196	0.0274988	0.189271	0.22845	0.108613	0.257649	0.0321649	0.0376366	0.0585421	0.0820839	0.0593847	0.0192694	0.039774	0.0737104	0.165162	0.0321158	0.0641324	0.0687899	0.01134	0.125994	0.0171618	0.118365	0.0666687	0.255863	0.0320002
PNMA8A	0.141331	0.148498	0.17978	0.170036	0.158972	0.827845	3.10295	0.664413	0.365896	2.65759	0.0634275	0.230313	0.149341	2.49347	0.591722	0.153646	4.38965	0.0592318	0.102433	3.75711	1.07659	13.7893	0.0339611	0.101941	0.964993	13.5762	0.0197292	0.057665	5.71835	0.633123	0.33975	4.4724	0.478268	10.8515	1.26433	9.19738	0.853376	0.909972	0.0749621	0.0901084	0.0529231	0.158946	4.85117	0.177698	2.52371	0.221401	0.455848	1.14239	0.644334
TP53BP1	1.9465	1.15706	2.35282	3.23738	0.306547	1.76764	2.41477	1.19162	2.20383	1.77536	1.70349	1.93121	1.76719	2.19016	5.62607	2.5176	2.40384	1.23784	1.78538	4.15137	3.29106	1.55104	1.91551	1.25678	1.2027	4.18012	1.12542	2.13025	3.1161	3.33637	1.38647	2.52893	2.31318	3.58963	1.97561	0.74556	3.92759	3.30329	3.40942	1.98002	0.840173	3.98268	1.5101	1.01434	3.93252	1.27276	2.76107	3.4272	4.48523
ZNF462	2.04142	2.68049	2.17211	3.39426	1.11035	1.58031	2.87634	2.14456	3.40723	2.26982	2.47323	1.94426	2.00946	1.96796	2.48264	2.07441	1.87867	1.06011	1.32959	5.00645	2.10133	2.19896	1.87118	1.83212	1.47537	2.23219	1.16882	1.8402	2.23026	2.32192	0.632199	2.12841	1.95755	1.25937	1.4819	0.623241	2.35714	0.341837	2.37305	1.43026	0.879171	0.795834	1.53256	0.403519	1.89921	0.787268	2.37431	2.2421	4.19733
AC022081.1	0	0	0	0	0	0.0360526	0.141134	0.166803	0	0	0	0	0	0.210383	0	0	0	0	0	0	0	0	0	0	0	0	0.0561348	0	0.357027	0	0	0	0	0	0	0	0	0	0.0290846	0	0	0	0	0	0	0.0555835	0	0	0
NF1P5	0	0	0	0	0	0.0348455	0.0454695	0	0	0	0	0	0	0	0	0	0	0	0	0	0.0462595	0	0	0	0	0	0	0	0.147888	0	0	0.0512463	0	0.0372553	0	0	0	0	0	0	0	0	0	0	0	0	0	0	0
AP001148.1	0.0855535	0.0150105	0.062594	0.070107	0.0553492	0.165439	0.207244	0.122468	0.0390868	0.126525	0.0530006	0.00656085	0.04333	0.141593	0.0897184	0.0225682	0.00907329	0.0253097	0.00844679	0.0684478	0.105422	0.0694436	0.00665113	0.0177464	0.0920965	0.0142215	0.0103037	0.0208494	0	0.592213	0.0665386	0.0535272	0.0756902	0.0636768	0.0921356	0.019931	0.143989	0.00762413	0.0266927	0.0415232	0.0248754	0.035576	0.0117294	0.0177709	0.346146	0.0102025	0.00985113	0.00696442	0.0827476
RNU1-21P	0	0	0	0	0	0	0	0	0	0	0	0	0	0	0	0	0	0	0	0	0	0	0	0	0	0	0	0	0	0	0	0	0	0	0	0	0	0	0	0	0	0	0	0	0	0	0	0	0
AP001542.2	0	0	0	0	0	0	0	0	0	0	0	0	0	0	0	0	0	0	0	0	0	0	0	0	0	0	0	0	0	0	0	0	0	0	0	0	0	0	0	0	0	0	0	0	0	0	0	0.0451348	0
AC007950.2	0.00505829	0.0150872	0	0	0.0417242	0.00665138	0	0.0102579	0.00654778	0	0.00665895	0.00659439	0.00871032	0.0129379	0.030059	0	0.00911968	0	0.01698	0.00687978	0.00883011	0.0077554	0.00668514	0.00891857	0.0308558	0.00952949	0	0	0.112917	0.029762	0.0250796	0.00978199	0.0152154	0	0	0	0.0310125	0.0306525	0.0268292	0.00834709	0.0333368	0.00893947	0	0.00595392	0.00446047	0.0102546	0.019803	0	0.0166341
FAM156A	0.00538974	0.00803791	0.0186213	0.0125138	0	0.00944963	0.0154134	0.0364334	0.00697683	0.0123186	0.0023651	0.014053	0.00928107	0.0160833	0.017082	0.0349122	0.0323909	0.00602358	0.0301543	0.04154	0.0282262	0.0192817	0.0189952	0.00316766	0.00273981	0.00676928	0.00183916	0.0124051	0.116974	0.0211415	0.0178153	0.0225831	0.00270208	0.0782993	0.0109639	0.0213456	0.0440596	0.010887	0.0114349	0.0148234	0.0266409	0.0190505	0.0460602	0.00422937	0.0110897	0.0327798	0.00879193	0.0223762	0.0265862
ORMDL2	12.6069	15.4681	13.9689	11.3119	17.9706	8.1665	3.03742	8.23354	13.1473	4.60599	13.7264	14.4636	12.0913	9.6229	12.8193	13.0917	12.4462	16.2119	16.8484	9.27437	9.63937	14.1599	18.7331	15.6728	22.6147	11.7042	17.6935	11.9138	13.7459	12.4912	15.6057	9.64903	14.8561	13.1325	14.5543	10.8508	8.51334	11.7833	14.9017	13.7204	13.8245	9.69902	17.9065	51.5789	19.7415	23.451	11.086	10.407	9.30854
STAG3L5P	0.28367	0.0820837	1.09709	0.306701	0.232826	0.256097	0.145295	0.291925	0.257589	0.154829	0.22852	0.115912	0.160395	0.15161	0.206312	0.310114	0.854934	0.951089	0.653777	1.35901	0.436067	0.395976	0.307757	0.141835	0.891027	0.769718	0.0866846	0.245568	2.4731	3.57478	0.958637	0.454418	0.350229	0.40476	1.09165	0.746174	0.44994	0.827428	0.372778	1.09691	0.718516	0.411538	0.360179	0.488387	0.474154	0.575083	0.219625	1.59369	0.417692
OR52K1	0.011526	0	0	0	0	0	0	0	0	0	0	0	0	0	0	0	0	0	0	0	0	0	0	0	0	0	0.0117992	0	0.0643243	0	0	0	0	0	0	0	0	0	0	0	0	0	0	0	0	0	0	0	0
AC100802.1	0	0	0	0	0	0	0.0198541	0	0	0.0132231	0	0	0	0	0	0	0	0	0.019421	0.0629506	0	0	0	0	0.0176459	0	0.0118452	0	0	0	0.0191234	0.0111883	0.0174029	0	0.0353067	0	0	0	0	0.0190942	0	0	0	0.054479	0	0	0	0	0
OR5I1	0	0	0	0	0	0	0	0	0	0	0	0	0	0	0	0	0	0	0	0	0	0	0	0	0	0	0	0	0.04674	0	0	0	0	0	0	0	0	0	0	0	0	0	0	0	0	0.0254684	0	0	0
VAT1L	0.0401753	0.0599148	0.00594872	0.0159906	0.126245	0.101883	0.945396	0.0465558	0.0631496	0.301705	0.0113332	0.145904	0.0197661	0.322958	0.0409274	0.11582	0.0310426	0.0577285	0	0.300533	0.225427	0.00879958	0.0113778	0.00505967	0.835868	0.0351407	0.0381898	0.134739	0.0854133	0.0759806	0.0189708	0.366268	0.0690561	0.0605163	0.0262688	0.0340952	0.117293	0.160855	0.121766	0.0236773	0.0141845	0.0101431	0.0434742	0.260089	0.106281	0.168712	0.0617904	0.15885	0.108524
AC018635.2	0	0	0	0	0	0.0857736	0	0	0	0	0	0	0	0	0	0	0	0.109351	0.0547417	0	0.0569348	0	0	0	0.049738	0.0614442	0	0	0.121344	0	0	0	0	0	0.0995183	0.193753	0.133308	0	0	0	0.0537373	0	0	0	0	0	0	0	0
RNU6-854P	0	0	0	0	0	0.145895	0	0	0	0	0	0	0	0	0	0	0	0	0	0.150905	0.193685	0	0	0.195625	0.338405	0	0	0	0	0	0	0	0	0	0	0	0	0	0	0	0	0	0	0	0.195677	0	0	0	0.182431
CABYR	0.269967	0.115751	0.0769496	0.282062	0.26908	0.159747	0.167919	0.21899	0.371304	0.131118	0.128831	0.158378	0.063921	0.159681	4.11901	1.03914	1.07689	0.0509145	0.232224	1.44119	0.783493	0.522568	0.182857	0.220148	0.36024	0.934553	0.096728	0.205049	0.772147	0.754507	0.161739	1.38677	1.08614	1.05797	0.13386	0.608098	0.22069	0.782193	0.325759	0.100236	0.316925	0.495002	0.373595	1.2949	1.32421	0.15735	0.221291	1.33095	0.416149
AL353754.1	0.0698341	0	0.072382	0.145926	0	0	0.119825	0	0	0.159611	0	0.0455207	0.0601268	0.0446549	0.0829983	0.104389	0.0629526	0.058535	0	0.0949814	0	0.160605	0.0461471	0.123129	0	0	0.0714893	0.0964389	0.389729	0.205445	0	0.0337622	0	0.0490894	0	0	0	0.052898	0.0370401	0.0576195	0.172591	0	0	0	0	0.141574	0.170874	0.0966416	0
USP9YP21	0	0	0	0	0	0	0	0	0	0	0	0	0	0	0	0	0	0	0	0	0	0	0	0	0	0	0	0	0	0	0	0	0	0	0	0	0	0	0	0	0	0	0	0	0	0	0	0	0
NFATC1	1.2097	0.753646	0.941732	3.73697	1.06552	3.78391	3.54481	2.08945	0.881249	0.535614	0.737651	0.892644	1.1475	2.7509	2.32776	2.91007	2.25416	1.20272	1.40633	4.61364	1.79178	1.02973	1.31673	0.549381	1.10209	2.81051	1.97549	1.51146	2.13345	1.58298	1.05157	2.54952	2.38452	2.55841	0.705078	3.98724	4.65551	0.809221	1.25547	1.08021	1.95431	0.418786	1.08781	0.429941	0.745786	1.17312	2.36284	3.42605	3.11272
RN7SKP9	0.039705	0	0	0.0553119	0	0	0	0	0	0	0.0522694	0	0	0	0	0	0	0	0	0.0540028	0	0	0	0.0700063	0	0	0	0.0548315	0.221585	0.116808	0.0656207	0	0.0597168	0	0.121153	0.0786243	0.0811443	0.120303	0	0	0	0	0	0.0467353	0.0700248	0	0	0	0
SUGT1P3	0.133792	0.0798114	0.166408	0.186382	0.171672	0.140743	0.137741	0.0542641	0.127005	0.315983	0.140904	0.18605	0.153592	0.250953	0.265021	0.0133329	0.0643242	0.134573	0.179648	2.0138	0.124564	0.164105	0.0707288	0.0629057	0.0816137	0.0504111	0.0456543	0.0862226	0.613924	0.0787207	0.132671	0.0862446	0.228055	0.426351	0.0544322	0.282599	0.200514	0.243228	0.10408	0.103031	0.058784	0.173396	0.0727601	0.0839901	0.291016	0.0361647	0.104758	0.197495	0.425308
AC007540.1	0	0	0	0	0	0	0	0	0	0.0267592	0.0308255	0	0.0403217	0.0598922	0	0	0	0	0.0393017	0.0955434	0.0408763	0.0359012	0	0.0825715	0	0	0.0239708	0	0.0435595	0	0.154797	0	0	0	0.0357245	0	0	0	0.0248395	0.0386403	0	0	0	0	0	0	0	0	0
SPATA31C1	0	0	0.00528449	0	0	0.00670423	0	0	0	0	0	0.00332339	0	0	0	0	0	0	0	0	0	0	0	0	0	0	0	0	0.156494	0	0	0	0	0	0	0.0100961	0	0	0	0	0	0	0	0	0.00224795	0	0	0	0
STK11	5.28521	4.6706	6.78274	7.43159	6.24203	5.69209	4.57678	6.24244	6.49286	3.23193	4.47383	5.53225	6.20227	5.07378	8.66443	4.98757	7.81679	8.99145	5.73861	6.11184	5.00894	7.35325	4.60403	7.94486	7.61992	6.22118	6.24329	9.2515	5.02075	9.10438	9.08011	3.12657	8.505	12.4149	7.75524	13.8374	7.94509	9.72653	9.20287	8.09114	9.45074	7.99019	7.44508	2.09632	7.16172	4.63857	6.74111	7.41676	11.3316
MIR1260B	0	0	0	0	0	0	0	0	0	0	0	0	0	0	0	0	0	0	0	0	0	0	0	0	0	0	0	0	0	0	0	0	0	0	0	0	0	0	0	0	0	0	0	0	0	0	0	0	0
AP002761.2	0.01921	0	0.0398218	0	0	0.0252602	0	0.0389566	0	0	0.0252889	0	0.0330795	0	0	0.0287154	0.0692683	0.0322037	0.0322427	0	0.0670688	0.0883589	0.101553	0.0338703	0	0.0180952	0.0196653	0	0.0714714	0.0565141	0	0.148598	0.115568	0.0540142	0	0	0.157037	0	0	0.0634001	0	0	0	0.135668	0.050819	0.0389444	0.0188016	0	0.063172
CPHL1P	0.00603549	0	0	0.00840786	0	0.023809	0	0	0	0	0.00397269	0.00393417	0.00519652	0.00771869	0.0394527	0.0541316	0.00544075	0.0860021	0.0253253	0.00820886	0	0.00462682	0.00398831	0	0	0.00852785	0.00308927	0.00416742	0.224552	0.106535	0.0299246	0.00875381	0	0	0.0138121	0.0358546	0	0.0137153	0.00960368	0	0.0894984	0.0266662	0	0.0142083	0.0106443	0.0122357	0.00295359	0.00417618	0.00496191
SPOPL	3.64524	4.14427	3.71355	3.59249	1.05981	2.35803	3.05177	2.22215	3.03409	3.94757	3.7235	3.2854	3.20806	3.38253	3.80448	6.23639	5.66535	2.88313	8.98025	11.4561	4.17177	4.23248	7.17306	4.04528	6.284	2.73866	7.74699	7.21383	4.74267	5.27018	3.33077	4.27718	4.02766	5.30542	5.76861	3.10032	3.75486	5.76153	5.59392	7.67512	3.16329	2.7475	5.45436	8.63104	7.04226	3.31544	3.11144	4.59496	5.76732
FLVCR1	0.906694	0.623874	1.13843	1.2939	0.380032	0.557355	0.309887	0.332613	0.806312	0.174799	1.14024	0.833675	0.774312	0.761255	1.41491	0.702463	0.966863	0.936087	0.708328	4.64453	0.543682	1.6727	0.655171	1.23798	0.643583	0.716939	0.488617	0.88819	2.1255	1.52888	0.697472	1.71065	0.900804	1.60634	1.42267	1.86843	0.399222	0.912947	0.91686	0.815009	1.62143	4.53034	0.650722	2.08024	1.23343	0.537991	0.739515	2.76453	2.06958
MAN2A1	2.56929	4.02498	5.81139	4.93138	1.25706	1.95944	2.0241	1.41823	3.99051	1.70864	3.57545	3.83553	3.29443	3.08794	3.40472	6.76501	3.11231	5.89393	3.76764	8.58932	6.37602	5.51065	7.99042	4.13323	3.13211	5.18964	6.05859	6.4954	4.05992	7.18911	3.2665	11.3995	0.631699	2.75042	5.58776	2.37574	4.57726	4.16334	4.67185	7.91916	2.97834	3.84103	4.48709	4.89173	7.83448	4.25945	7.3129	6.33802	4.04281
RNPC3	0.87824	0.474398	1.06797	0.720102	0.869888	0.554687	0.533953	0.799351	0.749695	0.983882	0.691871	0.809125	0.747229	0.45988	0.394505	0.638313	0.754295	1.04915	0.748639	1.06517	0.428549	0.649406	0.662604	0.405408	1.38678	0.519489	0.679601	0.637449	1.55336	2.11579	1.26289	0.506507	1.11807	1.23957	1.78565	1.70487	0.71723	1.32264	0.399798	1.241	1.08526	1.23435	0.616492	0.740714	0.718038	0.648393	0.653137	0.619649	1.82495
AC007115.1	0	0	0	0	0	0	0	0	0	0	0	0	0	0	0	0	0	0	0	0	0	0	0	0	0	0	0	0	0.0943789	0	0	0	0	0	0	0	0	0	0	0	0	0	0	0	0	0	0	0	0
GPR12	0.011204	0.00668359	0	0.134229	0.0677735	0.0412516	0.557512	0.00908841	0.0174039	2.07421	0.0176994	0.0438195	0.00385865	0.487175	0.0452747	0	0	0.00375649	0	0.00609544	0	0	0	0.0039509	0.0273381	0.00844308	0	0	0	0.283467	0	0.00650009	0	0	0	0.00443727	0.0320564	0	0	0	0	0.00396016	0.00261133	0	0	0	0	0	0.00368444
RABL2B	0.839318	0.880717	1.61411	1.60029	1.0232	0.577094	0.499715	0.553688	1.05243	0.778883	1.08894	1.3605	0.964692	0.964759	8.50669	1.76857	1.95807	1.3833	1.21525	1.69445	0.91441	2.60781	1.24023	1.16962	0.949954	1.88413	0.859211	0.667515	3.27696	2.374	0.935905	2.02596	1.48135	1.39608	0.629457	2.26676	1.09944	2.89542	1.46318	0.924464	1.68612	0.829229	0.947461	2.83286	1.11107	1.04143	1.25695	2.48255	2.30451
TMEM175	2.31341	2.25281	2.98878	3.27752	4.42377	2.21472	3.65463	2.45204	3.56726	4.60219	2.17842	2.46488	2.42067	3.1765	4.92263	5.72598	2.66441	6.41058	2.95892	2.4423	3.59228	4.66729	3.48186	3.29317	1.88892	1.29947	3.36116	3.33956	6.93689	8.41572	2.97856	1.81233	2.79436	5.06746	3.06455	4.98983	5.10289	2.37786	2.69392	2.86046	7.52613	2.80286	2.15751	0.944961	2.7826	4.88262	3.50539	3.00195	4.33183
STK32B	0.793832	0.152972	0.0785815	0.152212	0.134885	0.137811	0.485919	0.153748	0.173189	0.0535133	0.0587098	0.0726758	0.0998349	0.342209	0.0689055	0.159995	0.116588	0.123359	0.0598827	0.973541	1.23007	0.0786334	0.0795699	0.0275212	0.0340057	0.197443	0.0707642	0.0585082	0.112	0.387043	0.0921327	0.15524	0.211286	0.0501589	0.105462	0.0309092	0.906868	0.131748	0.397395	0.132469	0.033066	0.189159	0.361202	0.194227	0.361804	0.248633	0.593629	3.49936	0.131992
C2orf88	0.985852	0.177137	0.311881	0.292322	0.391902	1.98356	4.37502	2.35252	0.779016	6.59681	0.198061	0.263241	0.746547	1.7646	0.359978	0.174591	0.135626	0.0730101	0.0299039	0.495417	0.483808	0.173005	0.0366283	0.062827	0.132834	0.0951018	0.119566	0.0191366	0.254101	0.43679	0.153771	0.189501	0.264987	0.205951	0.0875867	0.258725	0.930514	0.203936	0.140699	0.062068	0.300076	0.209914	0.346043	1.35148	0.0942655	0.23277	0.240255	0.161633	0.192044
RNA5SP514	0	0	0	0	0	0	0	0	0	0	0	0	0	0	0	0	0	0	0	0	0	0	0	0	0	0	0	0	0	0	0	0	0	0	0	0	0	0	0	0	0	0	0	0	0	0	0	0	0
AC107297.1	0	0	0	0	0	0	0	0	0	0	0	0	0	0	0	0	0	0	0	0	0	0	0	0	0	0	0	0	0	0	0	0	0	0	0	0	0	0	0	0	0	0	0	0	0	0	0	0	0
AC008750.1	0.217167	0	0	0.0336143	0	0.0317292	0	0	0.0624701	0	0.0317653	0	0	0.0308591	0.0573566	0.0360694	0.0435038	0.080902	0.0809999	0	0	0	0	0.0425445	0	0.0909175	0	0	0.718201	0.212962	0.119638	0.0233316	0.145165	0.305312	0	0.238909	0.14794	0.292444	0.0255968	0.23891	0.0795137	0	0	0	0.0851115	0	0.118083	0.0667849	0.317401
AC016737.2	0	0	0	0.0461962	0.0911793	0.0872111	0	0	0.0429263	0.113689	0	0	0.0571037	0.0424097	0.0394126	0.0495702	0.0597874	0	0	0.0451029	0	0	0	0	0.0505716	0	0	0	3.76303	0	0.0548061	0.0320647	0	0	0	0.131333	0	0.401907	0	0	0	0	0	0	0	0	0	0.0917826	0.163577
KIF3A	1.06258	1.2285	1.8583	1.63213	0.328325	0.769161	0.653276	0.691372	1.24106	0.791073	1.58108	1.20477	0.777792	1.30801	3.98198	1.58577	1.36348	1.2504	1.29838	5.25361	1.25071	1.55221	1.85032	0.805542	1.61253	2.37676	2.45012	1.38613	2.08291	2.99873	1.5502	1.36378	1.99376	2.16294	1.85876	1.99447	1.07871	0.878292	1.21714	1.23941	0.949505	1.94823	1.0366	1.04295	3.45345	1.26302	1.18227	1.47287	2.09998
RSBN1	2.74728	1.62794	3.88691	2.23614	0.876012	1.84976	2.55114	1.69116	2.90721	2.18455	3.23618	2.66008	2.19151	2.63843	2.98375	3.08651	2.51737	1.80953	1.23314	4.9229	1.73538	2.80009	1.7372	0.877917	2.04968	2.39269	1.72522	2.85385	5.33413	2.73506	2.04291	2.79109	2.69178	3.06933	2.54725	1.96854	2.26646	4.34402	3.1581	2.79825	5.01416	6.3352	3.0575	3.94891	2.80179	0.716488	2.37875	2.28884	3.77865
ACOT8	4.02959	3.37455	3.66257	2.75965	6.76398	3.67945	2.77535	4.15444	3.88477	2.3218	3.60202	3.45322	3.64414	2.99473	3.76103	2.94856	4.59272	5.18687	3.31075	2.70966	2.99083	2.88604	2.36859	4.28773	8.25947	2.57739	2.85872	4.42845	3.29724	4.50147	3.57669	3.09526	4.49668	8.89388	4.07559	8.38121	4.30188	5.60948	3.4406	3.64563	5.25107	4.21312	4.23615	3.43293	7.20361	2.95918	3.54953	3.22498	4.06342
ASAH1	20.1875	24.0107	25.1848	26.9078	15.2322	21.381	21.0882	16.9685	25.7638	23.7844	31.3901	26.8359	17.5655	24.1342	29.5798	12.0755	5.20796	8.38078	12.111	17.7804	14.3277	13.7262	10.3813	20.1238	9.59177	12.7991	11.3953	10.3217	18.8535	19.2434	25.0783	24.7901	10.5909	26.9505	10.7684	22.9548	19.1129	14.5065	9.17283	16.4025	22.7204	47.9517	11.4984	15.8108	11.932	8.17661	19.0544	23.8418	20.3433
RN7SKP115	0	0	0	0	0	0.0492454	0	0	0	0	0	0	0	0	0	0	0	0	0	0	0	0	0	0.0660312	0	0	0	0	0.348339	0	0	0	0	0	0	0	0	0	0	0	0	0	0	0	0	0	0	0	0
AC003101.1	0.0258645	0.0385726	0	0	0	0	0	0.0524514	0	0	0	0	0	0	0	0	0	0	0.0434117	0.0703566	0	0.0793112	0	0	0.0394437	0.0243635	0	0	0.288688	0.0760909	0.0427464	0	0	0.072725	0	0.0512171	0	0	0	0.0853622	0	0	0	0	0.0456153	0.0524349	0	0	0.0425276
ATP7B	0.224193	0.137367	0.317035	3.86159	0.0716781	0.251381	0.498001	0.102208	0.35995	1.05659	0.183031	0.233368	0.287299	0.82459	11.3378	0.327333	0.175467	0.20977	0.376292	0.624032	0.958698	0.0506275	0.445596	0.14402	0.278288	0.198086	0.104968	0.271204	1.20591	0.910084	0.275739	1.03012	0.313664	0.449573	0.363254	0.0688294	0.472386	0.510782	0.223075	0.240904	0.492517	0.362429	0.234935	0.151378	0.7632	0.239584	0.326589	0.47861	0.225749
ARHGEF19-AS1	0	0	0	0	0	0	0	0	0	0	0	0	0	0	0	0	0	0	0	0	0	0	0	0	0	0	0	0	0	0	0	0	0	0	0	0	0	0	0	0	0	0	0	0	0	0	0	0	0
DRICH1	0.0547088	0	0.0756064	0.0508088	0.0752124	0.0239797	0.0156454	0.0184909	0.0118031	0.0416802	0	0.0118871	0.0471039	0.0466442	0.0866956	0.0408897	0.0164392	0.0611425	0.0918248	0.0496062	0.063669	0.01398	0.0241014	0.0482301	0.0417158	0.00858898	0	0.0125919	0.152659	0.0268247	0.0753478	0.0969822	0.0274275	0.0256381	0.250401	0.126391	0.0186345	0.0276272	0.0290176	0.0601863	0.0300466	0	0.0106258	0.160989	0.0402024	0	0	0.07571	0.134932
AC138470.1	0.0813566	0.0279992	0.012973	0.0261543	0.172073	0.082292	0.139596	0.0888383	0.0648081	0.00715177	0.0247157	0.0326348	0.0215531	0.0480211	0.0595033	0.0187097	0.0451321	0.0629475	0.0525197	0.076606	0.0764733	0.0959511	0.0661677	0.0993078	0.0763506	0.0648452	0.0832848	0.0345696	0.477318	0.128877	0.0724007	0.0605122	0.0282372	0.0615881	0.0859309	0.161103	0.0255795	0.0284428	0.0398322	0.0206543	0.134046	0.143781	0.014586	0.0294652	0.0331114	0.0507488	0.0551263	0.0259817	0.04116
NMUR2	0.0050626	0	0	0.0211577	0.0139199	0.00665705	0	0.0102666	0.00655336	0	0.00666463	0.0264001	0	0	0.270762	0.0151353	0.00912746	0.0169739	0	0.0344282	0.00883764	0	0	0	0.0154411	0	0.00518259	0	0.0565066	0.0297874	0	0	0	0.00711743	0	0.010025	0.062078	0.00766965	0	0	0	0.107365	0	0.005959	0.0580355	0	0.00495497	0.889762	0.0332966
MIR621	9.7695	12.3565	11.7922	12.2314	1.02007	8.78107	7.21449	6.26958	11.3656	3.81569	7.65148	12.8975	5.53668	7.27503	4.85022	9.79735	12.2626	10.1583	10.1706	16.315	9.93038	10.4282	8.00845	9.37574	5.6577	10.1345	8.10212	22.201	23.2349	13.8248	15.7373	10.2834	10.9736	22.7754	7.5468	5.63229	12.6365	8.99267	11.5442	4.69359	8.55766	8.74206	25.5079	18.3407	17.9931	10.2789	7.86731	11.1239	11.3868
TMEM215	0	0	0.00687235	0	0.00911539	0.00871868	0.0341307	0.00672303	0.00429144	0	0.0043643	0	0.00570877	0.0211989	0.00394016	0.0198226	0	0	0	0.0315632	0	0.00508292	0.00876292	0	0.020223	0.00312283	0.0033938	0	0.0740061	0.00975307	0	0.00641115	0	0	0	0.00656483	0.0542019	0	0.00351679	0	0	0.0117179	0.0231804	0.00390222	0	0.174744	0	0.00917569	0
PUS10	0.59584	0.400331	0.964967	1.0462	0.486369	0.357063	0.513851	0.449974	0.678899	0.453944	0.643444	0.610909	0.785554	0.496101	0.612263	1.05999	1.33162	1.01187	1.31781	1.16284	1.1837	0.749393	0.674685	0.57179	0.875535	0.704501	0.3574	0.576415	1.4548	1.57944	1.35146	0.802686	1.00117	0.959844	1.33043	0.700559	0.516891	0.768684	0.661696	1.52096	0.536881	1.14077	0.965598	1.8465	1.12883	0.578806	0.920319	1.239	0.847038
LINC02190	0	0	0	0	0	0	0	0	0	0	0	0	0	0	0	0	0	0	0	0	0	0	0	0	0	0	0	0	0.0388815	0	0	0	0	0	0	0	0	0	0	0	0	0	0	0	0	0	0.0204567	0	0
RPPH1-2P	0	0	0	0	0	0	0	0	0	0	0	0	0	0	0	0	0	0	0	0	0	0	0	0	0	0	0	0	0	0	0	0	0	0	0	0	0	0	0	0	0	0	0	0	0	0	0	0	0
RF02277	0	0	0	0	0	0	0	0	0	0	0	0	0	0	0	0	0	0	0	0	0	0	0	0	0	0	0	0	0	0	0	0.0918333	0	0	0	0	0	0.143883	0	0	0	0	0	0	0	0	0	0	0
AL355304.1	0.0214292	0	0	0.0895573	0.117842	0.197248	0.0367695	0	0.0277394	0.024489	0	0.0279369	0	0	0.127344	0.0960982	0.0772704	0.143696	0.0719349	0.408043	0.112225	0	0.084964	0	0.0326799	0.060557	0	0.0591863	0.318912	0.126086	0.141665	0.082882	0.0644597	0.0903811	0.0653874	0.0848688	0.131383	0.0324645	0.0454644	0.0707243	0.0353075	0	0.0499452	0	0.094483	0.173774	0.0419473	0.0889661	0.105705
TUBA4A	100.6	148.861	69.365	39.0934	62.5155	65.8876	35.492	67.9642	90.6498	13.4339	68.6407	100.743	72.6059	61.8362	25.5179	117.693	155.809	98.3141	163.78	28.6241	41.0319	96.5296	160.785	150.536	185.312	66.1568	284.04	55.9121	13.2378	83.6539	133.886	44.397	110.866	26.4452	96.1432	10.9561	72.1619	14.1537	61.4615	122.88	18.2992	22.38	77.9756	110.554	80.1027	95.1141	116.405	56.8996	23.6501
RF00019	0	0	0	0	0	0	0	0	0	0	0	0	0	0	0	0	0	0	0	0	0	0	0	0	0	0	0	0	0	0	0	0	0	0	0	0	0	0	0	0	0	0	0	0	0	0	0	0	0
AC022296.3	0	0	0	0.0410378	0	0	0	0.11948	0	0	0	0	0	0	0	0	0	0	0	0.160266	0	0	0	0	0.0449247	0	0	0	0.0548007	0.259993	0	0	0.044306	0	0.224719	0.116668	0.120408	0	0	0	0.436832	0.0520619	0	0	0	0.0597212	0	0.326136	0
ABHD12	14.3334	8.88081	8.84204	13.3309	30.3956	6.0868	7.09902	11.8094	14.5475	7.72312	15.7972	12.9856	7.56556	10.29	12.5749	8.679	16.9721	17.3017	9.28601	9.73331	12.2871	8.47194	11.517	14.272	19.5566	10.9285	7.36492	11.1114	43.5768	9.93076	13.8242	16.1425	11.0288	53.9018	8.41967	44.9195	11.795	32.4407	13.3539	8.77551	19.2295	10.5364	19.5317	8.19115	14.0529	5.43961	14.8894	16.683	29.5506
RNA5-8SP5	0	0	0	0	0	0	0	0	0	0	0	0	0	0	0	0	0	0	0	0	0	0	0	0	0	0	0	0	0	0	0	0	0	0	0	0.154662	0	0.118325	0	0	0	0	0	0	0	0	0	0	0
GSTM5	0.270487	0.0412219	0.135062	0.885634	0.939149	0.389426	1.81243	0.864833	0.603153	0.185013	0.0909694	0.100383	0.129193	0.919091	0.171297	0.126906	0.00711921	0.00330981	0.0430796	0.0805596	0.737567	0.0181626	0.0234841	0.0174055	0.123448	0.0743912	0.0161692	0.0136326	0.0918205	0.162634	0.0815757	0.0572717	0.0178167	0.0943744	0.00602439	0.0312771	0.427705	0.0747769	0.041888	0.0619029	0.0553012	0.0628067	0.303708	0.250986	0.0800866	0.0640416	0.16232	0.172132	0.116868
AC011825.1	0	0	0	0	0.168259	0	0.0525008	0.0620495	0.118822	0.139865	0.0402798	0	0.0526884	0.0782612	0.109096	0.091475	0.165494	0.102587	0	0.0416155	0	0.140737	0	0.107896	0	0	0.219258	0.0422542	0.170758	0.0900148	0	0.147927	0.138057	0.0430165	0	0	0	0.23177	0.0324578	0.0504913	0	0	0.0356567	0.108045	0	0	0.0299469	0.042343	0.0503097
HSPA12B	1.42793	0.70235	0.398319	1.02872	3.86402	1.13452	5.5338	1.50518	1.66308	0.66306	0.495987	0.810445	0.648782	2.57301	0.192548	1.21649	0.604553	0.972673	0.34148	2.34183	2.7492	0.837601	0.811638	0.318861	0.603297	0.84111	0.308554	0.603546	0.672843	2.638	1.05233	1.81787	1.21264	0.582654	0.67253	0.552092	4.96639	0.479457	2.43	0.814463	0.316591	1.85106	1.74746	0.345909	0.910323	1.2832	4.10053	2.20028	1.18942
DUX4L20	0	0	0	0	0	0	0	0	0	0	0	0	0	0	0	0	0	0	0	0	0	0	0	0	0	0	0	0	0	0	0	0	0	0	0	0	0	0	0	0	0	0	0	0	0	0	0	0	0
SNORA50D	0	0	0	0	0	0	0	0	0	0	0	0	0	0	0	0	0	0	0	0	0	0	0	0	0	0	0	0	0.494433	0	0	0	0	0	0	0	0	0	0	0	0	0	0	0	0	0	0	0.122605	0
RF00019	0	0	0.259051	0	0	0	0	0	0	0	0	0	0	0	0	0	0	0	0.209747	0.169967	0	0	0	0	0.190575	0	0	0	0	0.367639	0	0	0.187951	0	0.190656	0	0	0.189319	0	0.206217	0	0	0	0	0.110197	0	0	0.172938	0
RNF146	6.21679	3.98207	5.83678	4.46457	5.96455	6.24343	8.30956	8.31788	5.05975	3.63924	5.21694	4.80459	5.19819	6.41844	5.17651	4.74512	5.28386	5.66762	4.44188	5.17361	7.54415	4.87218	4.07905	4.21263	7.35437	4.85504	5.11695	2.8555	3.96617	10.5136	5.88394	4.37177	4.80485	3.01645	5.05472	4.48997	6.27302	6.78808	5.08699	5.45611	5.30829	9.26439	2.81587	5.11073	4.11527	3.36865	5.22012	5.76985	6.26003
FO681492.1	0.165423	0.0704861	0.0979763	0.014964	0.0886053	0.0112999	0.0516078	0.130701	0.23082	0.0343714	0.115956	0.0420115	0.0258961	0.115395	0.03064	0.0610164	0.0426064	0.100842	0.0216352	0.0642834	0.0225019	0.0164694	0.0567862	0.0113637	0.0262101	0.00607104	0.0131956	0.00296681	0.307731	0.0568823	0.00710119	0.0145411	0.0161557	0.0483254	0.0458872	0.0170168	0.109764	0.019528	0.0182318	0.0850842	0.148667	0.0341709	0.0475681	0.00505749	0.00757779	0.013066	0.052567	0.0118922	0.0353242
AL136981.1	0	0	0	0	0	0	0	0	0	0	0	0	0	0	0	0	0	0	0	0.0133583	0	0	0.00649018	0	0.0037445	0	0	0	0.19641	0	0.00811606	0	0	0	0.00374609	0	0	0.00371982	0	0	0	0	0	0.00289015	0	0	0	0.0067959	0
AC100827.1	0	0	0	0	0	0	0	0	0	0	0	0.0405158	0	0	0	0	0	0	0	0	0	0	0	0	0	0	0	0	0.0578133	0	0	0	0	0	0	0	0.0635135	0	0	0	0	0	0	0	0	0	0	0	0
RNA5SP413	0	0	0	0	0	0	0	0	0	0	0	0	0	0	0	0	0	0	0	0	0	0	0	0	0	0	0	0	0	0	0	0	0	0	0	0	0	0	0	0	0	0	0	0	0	0	0	0.150725	0
POP7	21.064	24.7294	19.6032	21.0746	36.706	16.2586	14.2262	22.077	23.8136	11.3973	18.286	23.2782	17.6498	17.0267	18.9082	22.4341	50.7801	36.9837	18.6756	14.9701	26.9961	25.1658	28.855	32.9444	29.5758	49.5419	20.776	34.2329	32.9929	23.2603	30.8408	25.282	28.789	36.0161	25.1703	62.6263	19.0315	40.9767	21.4143	19.432	54.1672	53.4504	23.9449	44.1138	26.1294	36.9541	15.665	40.9729	14.8574
CCDC102A	2.25298	0.905127	1.7347	2.26104	2.49052	0.471589	1.66465	0.9231	3.10686	2.09651	1.12584	2.05002	1.64685	1.8699	3.77607	4.08257	4.53444	2.57445	0.995527	3.83972	4.14967	10.0668	1.97492	1.15117	1.59169	5.769	0.71074	3.35258	2.74562	3.80098	1.55779	2.8898	3.99705	3.58759	3.21981	7.19281	3.73047	3.07882	1.98025	2.30657	1.75755	2.52714	2.05218	0.595323	3.11385	2.86164	3.94664	2.53881	9.36695
AGBL1-AS1	0.0437894	0.0653047	0	0	0.0668898	0.204732	0.292197	0.217071	0.0314911	0	0.0320257	0.0380583	0.025135	0.0746689	0.0289134	0.0509111	0.0877209	0.269165	0.47365	0	0.0594549	0.37299	0.0835943	0.0257359	0.0296797	0.0458314	0.0597697	0.14782	0.0181022	0.128824	0.0562885	0.0611595	0.109766	0	0.215269	0.0096347	0.248588	0	0.247743	0.0883184	0.0160331	0	0.01134	0.0286349	0.107261	0.0394551	0.0428585	0	0
RF00019	0	0	0	0	0	0	0	0	0	0	0	0	0	0	0	0	0	0	0	0	0	0	0	0	0	0	0	0	1.07207	0.339085	0	0	0	0	0	0	0	0	0	0.1902	0	0	0	0	0	0	0	0	0
BAG2	0.896052	0.292818	0.233111	0.522182	0.304288	1.89414	1.80089	1.46601	0.355829	0.101991	0.23968	0.272262	0.57478	1.05692	0.630069	1.2167	3.82959	0.496725	0.46437	1.16774	2.72335	2.422	0.268931	0.789941	0.849293	2.07818	0.893536	2.20616	0.474832	1.24453	0.542804	1.1512	2.30608	0.792988	0.332236	0.455964	2.37478	2.48241	1.76474	0.65685	0.379385	0.851729	0.682276	9.48188	1.56456	3.2025	0.859532	2.17128	0.766014
AC073544.1	0	0	0	0	0	0	0	0	0	0	0	0	0	0	0	0	0.0134194	0	0	0.131604	0	0	0	0	0	0.00701119	0	0	0.0692309	0.021897	0	0.00719697	0.0111946	0	0	0.029478	0	0	0	0	0	0	0.00867387	0	0.0590711	0	0	0.0103004	0.0122383
AP002340.1	0.0833109	0	0.172701	0.116058	0	0.164324	0	0.0844743	0	0	0	0.162916	0.0717302	0.106545	0	0	0	0	0.0699157	0.113311	0.0727167	0	0.0550527	0	0.0635251	0.117714	0.127928	0.057525	0.0774901	0.122546	0.0688441	0	0.125301	0	0.063552	0	0	0	0	0.0687391	0	0	0.0970864	0	0.0367323	0	0.0815397	0.115292	0.136984
AP006216.1	0	0	0	0	0	0	0	0	0.0733539	0	0	0	0.0487902	0.0362355	0	0.0423536	0.0510833	0.0474986	0	0.11561	0.0494613	0	0.0374463	0.14987	0	0.0533788	0	0.0782559	0.052708	0.083355	0.0468272	0.0273966	0	0.0796677	0	0.0561066	0	0	0.0300564	0	0.186734	0	0	0.066701	0	0	0	0	0
AC106886.3	0.0217035	0.0323671	0.0449906	0.0604689	0.656425	0.0570778	0	0.132039	0.0280944	0.0496047	0	0.0565888	0	0.0277563	0.206358	0	0.0391296	0	0	0.0590378	0	0	0	0.0382667	0.0992942	0	0.0444358	0	0.444116	0	0.0717389	0.0209857	0.0326423	0.0915378	0	0.515729	0	0.0328799	0	0	0.214556	0.0383564	0.0252922	0.0510927	0	0	0	0.420488	0.178429
YBX1P5	0	0	0	0	0	0	0	0	0	0	0	0	0	0	0	0	0.0505405	0	0	0	0	0	0	0	0	0.0132029	0	0	0.156444	0	0	0	0	0	0.0213841	0.0277552	0	0	0	0	0	0	0	0.0164981	0	0	0	0	0
LINC01116	0.213067	0.168807	0.027605	0.213337	0.567531	0.253905	0.662635	0.351068	0.58609	0.152181	0.0876531	0.173607	0.160518	0.34061	0.20575	1.61238	1.48855	1.88638	0.871692	3.12432	4.23087	4.10386	5.01588	3.86236	1.69572	4.11439	1.96305	4.10095	0.532608	3.07535	1.33151	2.9229	3.58509	0.0655259	3.1694	0.171404	1.2791	0.443833	4.1602	2.92266	6.09959	2.12986	4.48487	2.63332	7.60347	5.29137	2.24829	0.976715	0.251802
AC235565.1	0	0	0	0	0	0	0	0	0	0	0	0	0	0	0	0	0	0	0	0	0	0	0	0	0	0	0	0	0	0	0	0	0	0	0	0	0	0	0	0	0	0	0	0	0	0	0	0	0
AC026470.2	0.135523	0.282954	0.224748	1.28379	0.894307	0.249488	0.0465076	0.71456	0.315773	0.0309747	0.428179	0.424029	0.280043	0.3813	0.032214	0.32413	0.293204	0.408943	0.227466	1.06908	0.283894	0.457126	0.250754	0.191159	0.413348	0.204253	0.360711	0.187153	0.100843	0.239217	2.06061	0.393122	0.0815312	0.114318	0.53758	0.161018	0.221572	0.205312	0.230021	0.35782	0.178633	0.0479017	0.34745	0.223326	0.0717035	0.439592	0.265283	0.112528	0.1337
SNORD110	0	0	0	0	0	0	0	0	0	0	0	0	0	0	0	0	0	0	0	0	0	0	0	0	0	0	0	0	0	0	0	0	0	0	0	0	0	0	0	0	0	0	0	0	0	0	0	0	0
SMIM28	0	0	0	0	0	0	0	0	0	0.0158677	0	0	0	0.0177575	0.0165026	0	0	0	0	0	0	0	0	0	0	0	0	0	0.18081	0	0.022948	0	0	0	0.021184	0.0274955	0	0	0	0	0	0	0	0	0	0	0	0.0192153	0
NONOP2	0.318253	0.201355	0.999589	1.55844	0.212135	0.278991	0.215121	0.117345	0.32458	0.31961	0.469745	0.314319	0.415173	0.394675	0.733568	1.28303	0.695496	0.53352	0.922649	1.4035	0.723918	0.665383	0.68827	0.595139	0.64712	1.02653	0.325796	1.21195	1.23789	1.21999	0.701304	1.40809	0.971817	0.745712	0.83867	0.210069	0.709535	0.686686	1.07419	1.33681	0.810381	1.27829	1.38236	0.385955	1.33516	0.60609	0.906144	1.34796	1.20514
GTF2H2	0.103995	0.299978	0.0737502	0.301181	0.0300988	0.20872	0.13383	0.183145	0.0354256	0.0953874	0.140506	0.164118	0.131952	0.232745	0.282975	0.0531812	0.0888128	0.0871683	0.0321535	0.0521106	0.18154	0.0629389	0.141058	0.0651407	0.23789	0.193341	0.103658	0.185186	0.320732	0.382428	0.119858	0.194495	0.183163	0.352045	0.0814178	0.303478	0.33278	0.0849929	0.156767	0.0564506	0.0969451	0.079803	0.213677	0.231931	0.00482652	0.0970917	0.135265	0.320022	0.362234
CPM	4.00979	4.77455	4.20997	3.78832	0.983382	1.6367	0.913758	1.22373	1.23594	0.275479	3.34557	4.3196	1.93714	1.67846	0.690974	7.72729	5.13296	1.43156	0.526247	2.33149	2.19757	1.96392	4.7601	2.43349	5.79781	6.2244	0.709675	0.524366	1.64719	1.64547	1.77588	20.2207	2.03553	10.0563	2.57202	2.84226	1.89976	5.9052	5.7461	5.2233	0.503611	1.32819	1.41194	1.15166	0.862783	2.09534	6.01249	1.65708	1.63467
SPDYA	0.074987	0.0457489	0.0847885	0.0569793	0.0843468	0.017928	0.011697	0.0276488	0.0529462	0.0194759	0.0807677	0.022218	0.0469552	0.0392317	0.0931736	0.0305704	0.0860335	0.234274	0.154465	0.268882	0.047601	0.0888409	0.0450474	0.0300486	0.10396	0.128428	0.0453607	0.0376563	0.367761	0.28077	0.168997	0.197746	0.0410114	0.201262	0.223609	0.29023	0.0417953	0.20655	0.0433889	0.568089	0.117935	0.096381	0.0278047	0.124372	0.0571075	0.124381	0.0667207	0.16981	0.0616485
TEAD4	10.6595	7.16142	7.12733	6.4275	9.16625	22.6329	15.466	16.6788	5.56671	0.328424	3.72829	6.77121	8.7639	11.6543	3.32249	15.1608	12.897	15.7498	9.10351	7.55461	7.80809	14.4846	7.94169	14.1419	6.51831	16.2427	9.09349	22.0447	42.6141	11.8981	7.31454	19.2902	16.0557	6.99351	7.85239	14.7757	42.5549	9.28556	19.1565	4.17336	10.0126	1.29284	12.4769	7.74343	7.96673	15.4448	6.75071	19.7409	9.21021
AL592148.2	0	0	0	0	0	0	0	0	0	0	0.0420122	0.041605	0	0	0	0	0	0	0	0.0434055	0	0	0	0	0	0	0	0	0	0.187773	0	0	0	0	0	0	0	0	0.0338538	0	0.0525816	0	0	0	0	0	0	0	0
2022-09-03	0.13344	0.0587225	0.226735	0.109706	0.156384	0.0373946	0.0863308	0.0754152	0.455904	0.107495	0.12383	0.102667	0.0565039	0.18744	0.330189	0.320457	0.299741	0.179693	0.0587462	1.84467	0.54226	0.0570173	0.0520398	0.0192849	1.89487	0.107151	0.0380697	0.0211465	1.91262	0.141582	0.213306	2.25903	0.164505	5.08369	0.0533991	1.4988	0.406828	4.63967	0.134592	0.425962	0.136962	1.54641	0.311009	0.21629	0.518902	0.0576524	0.387528	1.54392	4.30544
HNRNPH1P1	0.050092	0	0.0830713	0.041869	0.137731	0.0263473	0.0515704	0.0406332	0	0	0.0263773	0	0.0172516	0.0256248	0.0595347	0	0.0903118	0	0.0168152	0.0408781	0	0.0307206	0	0.017664	0	0.00943701	0.0102558	0.0276702	0.279553	0.117893	0.0165574	0.0484353	0.0602712	0.0140847	0.0152847	0.0396771	0.0409488	0.0758875	0.0212551	0.0165322	0.0495199	0.0885271	0.0350249	0	0.0265031	0.0203102	0.00980541	0.0138642	0.1812
ZNF235	0.315181	0.0739056	0.324625	0.276144	0.196213	0.229379	0.377543	0.205015	0.366935	0.197081	0.294878	0.356626	0.191153	0.276325	0.183763	0.231124	0.507489	0.235938	0.708672	0.711766	0.380643	0.501472	0.282939	0.171258	0.308344	0.461206	0.328739	0.298382	0.936635	0.676471	0.380028	0.216588	0.536644	0.657694	0.139116	0.792912	0.372703	0.570582	0.435278	0.372906	0.313541	0.560519	0.272584	0.438652	0.368826	0.200932	0.31624	0.197511	0.704016
AC011444.2	0	0	0.0434037	0.14584	0.11514	0	0	0	0.0271034	0	0.0275636	0.0272964	0.0360549	0.214218	0.0746546	0	0	0	0	0	0	0	0	0	0.0319306	0	0	0	0.03895	0	0	0.0404909	0	0.0294363	0.0319441	0.0414615	0.0427904	0.0317202	0.022211	0	0	0	0	0.0492905	0.0184633	0.0424473	0	0	0
ZNF225	0.330229	0.144559	0.381443	0.203696	0.216832	0.190112	0.448226	0.186578	0.410456	0.311667	0.276841	0.355548	0.223499	0.342482	0.238221	0.275058	0.6013	0.305717	0.33642	0.697179	0.453146	0.4786	0.243189	0.208566	0.268087	0.632962	0.222007	0.29268	1.0208	0.831335	0.314972	0.25894	0.422538	0.531247	0.193004	0.520535	0.329047	0.522685	0.390392	0.260269	0.779599	0.783954	0.319736	0.409972	0.491128	0.229818	0.496872	0.261465	0.877948
RTL8B	8.54934	9.03593	11.1996	8.28545	6.47688	4.82347	5.13783	5.83461	14.9732	7.39282	7.74485	9.63305	10.3628	7.22413	4.79842	6.12268	5.39851	5.09827	10.7105	7.82635	12.1522	12.9282	0.937064	9.38112	9.82977	6.17651	3.4432	4.75007	19.7737	12.4464	7.52477	9.43943	6.7332	5.14881	6.32054	8.44734	5.3051	8.53993	7.05517	6.63335	8.03269	14.1047	7.50467	7.49732	18.3952	7.17515	9.5949	20.8648	10.2322
HMGN2P46	0.0998599	0.206203	0.13535	0.128411	0.168966	0.146462	0.0527216	0.077888	0.0994347	0.0570591	0.242695	0.170242	0.079365	0.18174	0.456477	0.0688948	0.131567	0.180282	0.251412	0.130596	0.100571	0.094219	0.0609124	0.0812625	0.128859	0.155569	0.0864995	0.100776	0.2072	0.124291	0.171386	0.107698	0.0808718	0.107993	0.117194	0.167321	0.0706436	0.221107	0.146674	0.190139	0.0569535	0.169694	0.187985	0.189874	0.155794	0.124582	0.105255	0.19666	0.0757819
DYNLL1P1	0.397198	0.921441	0.182973	0.553324	0.364039	0.0580327	0.151452	0.536993	0.285644	0.0504346	0.755283	0.575355	0	0.112882	0.20981	0.263883	0.954821	0.887817	0.962966	0.360152	0.0770419	0.947312	0.933235	0.85595	0.605732	0.415719	0.948761	0.487572	1.72408	0.779013	0.656451	0.384061	0.265507	0.31023	2.28929	0.349571	0.180388	0.13372	0.561797	1.52938	0.29086	0.545972	0.205722	0.519474	0.155669	0.894708	0.518338	0.549672	0.145131
THRA	4.91659	2.16508	3.20045	5.20697	2.87537	6.1824	7.99123	7.10251	4.19579	6.49589	2.54225	3.24709	4.43292	7.2368	6.94436	4.78909	2.74969	1.64443	3.03228	5.71021	5.98589	4.31573	1.99535	5.48338	4.49819	8.14087	2.75931	3.95789	6.77551	5.19444	1.87776	4.47191	5.17007	4.34348	2.99313	3.37141	7.38777	4.55901	5.00379	3.14171	12.8903	2.97876	4.34388	1.63654	5.64579	2.47628	3.77351	8.69261	5.95226
RPS10P14	0.070947	0	0	0	0	0	0	0	0	0.0270257	0.0933977	0.0616615	0.0407233	0	0	0	0.0426372	0.0396452	0	0.032165	0	0.0725176	0.031255	0	0	0.0222766	0.0726286	0.0326586	0.0879867	0.0695732	0	0.0457337	0.0355684	0	0	0	0	0.0358274	0.0250869	0	0	0.0417947	0	0.0835091	0	0	0.0462925	0.0654545	0
RNU6-922P	0	0	0	0	0	0.157685	0	0	0	0	0	0	0	0	0	0	0	0	0	0	0	0	0	0	0	0	0	0	0	0	0	0	0	0	0	0	0	0	0	0	0	0	0	0	0	0	0	0	0
AL713998.2	0	0	0	0	0	0	0	0	0	0	0	0	0	0	0	0	0	0	0	0	0	0	0	0	0	0	0	0	0	0	0	0	0	0	0	0	0	0	0	0	0	0	0	0	0	0	0	0	0
AL390728.4	1.23115	0.959011	4.44345	2.45011	1.01251	1.6984	0.745026	1.0923	1.37313	0.942146	1.83057	0.931489	1.09787	1.09653	1.31299	1.19129	1.71429	2.65359	2.40772	7.49034	1.37202	1.91289	1.86682	0.959378	2.95039	1.68778	0.849597	1.88234	6.21642	9.86329	3.83328	2.2108	1.92606	2.1713	7.04368	0.859808	2.13417	4.21323	2.57703	5.05184	1.9832	3.46768	1.48596	6.21707	3.67374	1.66022	1.62994	3.69654	4.26551
PSMC1P4	0.00894635	0	0	0	0	0	0	0	0	0	0.0117774	0	0	0.0228827	0	0.0133731	0	0.0149977	0.0150158	0	0	0.0548664	0.0236473	0.0157738	0.0409299	0.00842717	0.00915839	0	0.13314	0	0.0295713	0.0605532	0.0269108	0.0125775	0.0272981	0.0177157	0.0182835	0	0.0189806	0	0.0147403	0.0474324	0.0104256	0	0.00788901	0.0362738	0.00875615	0.0247612	0
SNRPGP8	0	0	0	0	0	0	0	0	0	0	0	0	0	0	0	0	0	0	0	0	0	0	0	0	0	0	0	0	0.293159	0	0	0.0507927	0	0	0	0	0	0	0	0	0	0	0	0	0	0	0	0	0
AC079763.1	0	0	0	0	0	0	0	0	0	0	0	0	0	0	0	0	0	0	0	0	0	0	0	0	0	0	0	0	0.029925	0	0	0	0	0	0	0	0	0	0	0	0	0	0	0	0	0	0	0	0
LPIN1	3.88954	1.28969	1.97111	1.34554	7.49662	4.83946	11.9618	6.8099	3.21838	2.85956	6.46435	1.91685	3.60568	5.55158	2.48267	1.07126	1.46711	1.91619	1.34397	1.4825	0.917312	1.54074	0.842639	0.457074	0.696039	1.36615	0.360671	1.1514	3.17836	2.27028	1.52187	1.6085	0.966455	2.81574	2.05541	3.26834	3.14604	1.51937	2.03541	2.85576	0.705829	0.497061	2.64192	0.645618	1.16505	0.332779	1.51059	4.11662	3.01994
SERPINA7	0	0	0	0	0	0	0	0.00877376	0	0	0	0	0	0	0	0	0	0	0	0	0	0	0	0	0	0	0	0	0	0	0	0	0	0.0060825	0	0	0.00884189	0.0196633	0	0.064255	0	0	0	0	0	0.00877101	0	0	0.00711376
MIR6737	0	0	0	0	0	0	0	0	0	0	0	0	0	0	0	0	0	0	0	0	0	0	0	0	0	0	0	0	0	0	0	0	0	0	0	0	0	0	0	0	0	0	0	0	0	0	0	0	0
FAM86LP	0	0	0	0	0.0765351	0	0	0	0	0.0159049	0	0.0181442	0	0	0.115789	0	0	0	0.0233599	0	0	0.0213387	0.0183939	0	0.0424493	0	0.0142476	0	0.0258906	0	0	0.0807444	0	0	0.063701	0	0	0	0	0	0	0	0	0	0.0122728	0.0564306	0	0	0.137305
ANKRD53	0.0751975	0.0841084	0.0487131	0.471399	0.374752	0.117421	0.290313	0.0762476	0.152095	3.29773	0.14849	0.159304	0.121396	0.492866	0.782011	0.105381	0.152522	0.0787882	0.0631068	0.242906	0.229723	0.043235	0.0372684	0.0414328	0.0501712	0.128386	0.081791	0.0713938	1.20653	0.221224	0.0388372	0.359008	0.183784	0.323764	0.0286814	0.36296	0.268939	0.085441	0.074784	0.0698004	0.0464617	0.174426	0.328618	0.033192	0.23623	0.0381119	0.225396	0.0910559	0.154554
MAFA-AS1	0.113878	0	0.0590165	0.0396601	0	0.336924	0.0488497	0	0	0.130138	0.0374785	0.0371152	0.0490243	0.109228	0.169181	0.170227	0.256641	0.190906	0.238921	0.27105	0.198794	0.785695	0.0752519	0	0.390748	0.0536348	0.0582886	0.0393156	0.105922	2.17762	0	10.0202	0.256911	0.0800498	0.912131	6.31408	0.0581826	0	0.0302005	0.32886	0.328351	0	0	0.636698	0.150629	0.0577162	0.0278643	1.77292	0.140433
RPL3P13	0	0	0.227869	0	0	0	0	0	0	0	0.144709	0	0.094644	0	0	0	0	0	0	0.149508	0	0	0	0	0	0	0.112529	0	0.408975	0.323386	0.272508	0.0531443	0	0	0.0838533	0	0	0.0832654	0.0583038	0	0	0	0	0	0	0.111424	0	0	0.0903711
AP003400.1	0	0	0	0	0	0	0	0	0	0	0	0	0	0	0	0	0	0	0	0	0	0	0	0	0	0	0	0	0.0956046	0	0	0	0	0	0	0	0	0	0	0	0	0	0	0	0	0	0	0	0
NPY5R	0.00360735	0	0	0	0.0396745	0.0142304	0.445659	0.00731546	0.00466959	0.189632	0.00474888	0.00470284	0	0.212216	0.141483	0	0	0	0	0.00981272	0	0	0	0	0.0165038	0.00679602	0	0	0	0.04245	0	0	0	0	0	0	0.0294891	0	0.00382669	0	0	0	0	0	0	0	0.00353066	0	0.0177941
AC005342.2	0	0	0	0	0.103626	0	0	0	0	0	0	0	0	0.048199	0	0.056337	0	0	0	0	0	0	0	0	0.0574751	0.0355011	0	0.0520464	0.49077	0.221751	0.124575	0	0	0	0	0.0746307	0.154045	0	0	0	0	0	0	0	0	0.15281	0.073774	0.104312	0
SFTPC	0.0297912	0	2.26954	2.28776	0	0	0	0	0.30851	0.0127668	0.00980461	0.00485478	0.0448876	0.00952489	0.0840918	0	0	0	0.175009	0.0151946	0.00650071	0	0	0.23637	0.017037	0.00701559	0.00762433	0	0	0	0	0.014403	0	0.146591	0	0.0294964	0	0.259512	0	0.0122902	0.00613562	0.0526498	2.39549	5.01446	0.0853785	0.00754945	0.0109342	0.133989	0.0551071
EIF2S2P2	0	0.0180294	0.025061	0	0	0	0	0	0	0.0138156	0.03183	0	0.0208178	0	0	0	0	0	0.0202912	0.0493284	0	0	0	0	0	0	0.0123759	0.0166951	0.157426	0	0	0.0350687	0.0181826	0.0169963	0.0184443	0	0	0.018315	0.0769468	0	0.0199189	0.0213655	0	0.04269	0	0	0.0236648	0	0
AC022150.2	0.516165	0.164952	0.611425	0.642013	0.30412	0.145442	0.442833	0.560757	0.692021	0.442399	0.558162	0.216294	0.984063	0.495087	0.723013	0.35823	1.52885	0.154518	0.0928229	1.67987	1.09414	0.0847916	0.121817	0.0325029	0.815271	0.625128	0.150971	0.0509149	4.35521	1.35581	0.426534	0.124773	0.19408	0.207334	0.140624	0.255529	0.45209	0.558551	0.469328	0.517144	0.182239	0.488686	0.193344	0.173588	0.503929	0.149488	0.523234	0.408176	0.484973
ETF1P1	0.0241297	0	0	0.0336143	0.033173	0	0	0	0.0156175	0.027575	0.0158827	0.0157287	0	0.0154295	0.0573566	0.0180347	0.0217519	0.0202255	0.02025	0.0164094	0	0.0184979	0	0	0.018399	0	0.0123508	0	0.0448875	0.0709873	0.0199396	0	0	0	0	0	0	0.0182778	0.0255968	0	0.0198784	0.0426442	0.0140598	0	0.0319168	0	0.0118083	0.0166962	0.0198376
EGLN2	1.31407	0.737589	1.09635	1.79791	8.37272	0.999261	1.19862	1.17502	1.32717	0.880807	1.29743	1.36486	1.99551	1.17038	3.80364	1.59464	2.91916	3.5404	1.80264	1.05321	1.59442	1.60792	1.79396	2.12279	1.63787	2.54875	1.90327	2.15122	2.80382	3.41451	2.01665	2.09267	2.91571	3.22287	2.56938	8.12098	2.33141	2.60332	2.0833	2.88334	1.9034	3.06563	1.6786	1.46601	2.33982	3.01532	2.30021	1.65115	2.8047
AC246817.1	0.019462	0.0290243	0	0	0	0.0255915	0.033394	0.078935	0.0503857	0	0	0.0253722	0.0670266	0.0248896	0.208176	0	0.0350883	0	0	0.449994	0.0679484	0.0298392	0.0257213	0	0	0.0183325	0	0	0.398248	0.0572553	0	0.282274	0	0	0	0	0.079548	0	0.227098	0	0	0.963059	0.02268	0.0916318	0.0171618	0	0	0.107732	0.0640005
AC010326.3	1.29383	0.521497	1.5585	1.43705	3.22095	0.574771	1.38002	0.815507	1.47113	1.19884	1.38102	1.32204	2.52904	1.45342	1.76631	1.12384	2.71095	1.90519	1.8488	2.14023	3.02165	1.50119	2.12589	1.04814	2.47972	1.53167	1.57508	1.44871	2.37435	5.19514	2.97632	1.50463	2.47187	1.40111	2.08065	5.05488	1.28636	0.847615	1.70635	2.82751	3.05361	1.60679	0.73351	2.65483	2.00432	2.51665	1.33478	1.54854	2.7311
AC006115.1	0	0	0	0	0	0	0	0	0	0	0	0	0	0	0.0272915	0	0	0	0	0	0	0	0	0	0	0	0	0	0	0	0	0	0	0	0	0	0	0	0	0	0	0	0	0	0	0	0	0	0
AC016933.1	0	0	0	0	0	0.0289625	0	0	0.0285114	0	0	0	0	0.0563364	0	0	0	0	0	0	0.0384495	0	0	0	0	0	0	0	0.0819468	0.0647973	0	0	0	0	0	0	0.0900265	0	0	0	0	0	0	0	0.0194225	0	0	0	0
GSTA8P	0	0.0277941	0	0	0	0.0490135	0	0	0.024125	0.0638943	0	0.0242968	0	0	0.598057	0	0	0.0312432	0	0	0	0	0	0.0328601	0.0284217	0	0	0	0.173349	0	0	0	0.0280303	0.550232	0	0	0	0.621157	0	0	0	3.06315	0	0	0	0.0377828	0	0.077374	0
MAPK8IP3	1.84108	1.68699	2.40476	2.23672	2.4565	1.71362	2.37868	2.3291	2.03059	1.36658	1.63807	1.07444	1.14092	1.82015	1.88221	2.32417	2.91975	8.69801	5.39174	3.08807	1.29564	8.77267	2.65899	3.79765	3.27767	2.38444	5.16377	3.07807	4.94946	8.17707	4.00805	4.30036	3.84015	1.91489	7.61475	3.19544	3.04781	2.19636	4.81092	6.9391	1.74588	1.86452	3.0333	1.06112	3.31212	4.67078	2.46397	3.43597	3.73701
SPR	7.39581	6.98623	11.0578	12.0908	14.6449	7.09869	12.3323	7.04362	11.4946	19.7087	6.3887	12.528	16.7136	10.2278	16.4264	11.6669	30.1101	34.8418	10.3669	15.6668	7.01544	8.57212	8.5553	17.0001	8.15932	24.3227	8.01453	19.4188	14.549	11.752	10.0357	9.98997	18.5551	27.7872	17.8186	16.7896	10.295	17.0739	9.0538	13.4752	20.8688	9.78165	13.5357	19.1952	11.7702	19.2866	10.7008	33.4687	17.1988
AC020612.1	0.0219442	0.0981783	0.227448	0.122279	0	0.201988	0.112959	0.0445013	0.056812	0.0752323	0	0	0	0.0561282	0.130404	0.065605	0.0791271	0.110362	0.0736635	0.119385	0.0766147	0.100935	0.0580038	0	0.100395	0.103354	0.0673929	0.0606085	0.734795	0.451904	0	0.0848736	0.0990129	0.092553	0.133917	0.130362	0.134541	0.132978	0.116392	0.0724238	0.144624	0.0387818	0	0.103319	0.154805	0.0889746	0.150344	0.212576	0.21649
RNA5SP267	0	0	0	0	0	0	0	0	0	0	0	0	0	0	0	0	0	0	0	0	0	0	0	0	0	0	0	0	0.175275	0	0	0	0	0	0	0	0	0	0	0	0	0	0	0	0	0	0	0	0
AC092807.1	0.0931122	0	0	0	0	0.428531	0.319534	0.7553	0	0	0	0	0.160338	0.357239	0	0	0	0.0780467	0	0	0	0	0	0	0	0	0	0	0	0	0	0	0	0.0654525	0	0	0.475728	0.141061	0.0493868	0	0	0	0	0.0547994	0.164215	0	0.136699	0	0.153099
AL355355.1	0.059883	0	0.0620678	0.0625659	0.0411629	0.2756	0.179814	0.121439	0.0387582	0.136867	0	0.0195171	0.0515589	0.134021	0.0533785	0.044757	0	0.0501939	0.125637	0	0.026134	0.0459065	0	0.0527916	0.0684917	0.0282039	0.0153256	0.0206742	0.250646	0.0440425	0.0989689	0.0144756	0.0450324	0.0631414	0.182722	0.207517	0.0611908	0.0907205	0.031762	0	0.221997	0.132288	0.0523385	0.0528645	0.0396042	0	0.0439574	0	0.0246156
ZNF559-ZNF177	0.0166583	0.00414051	0.0230214	0.0232062	0.0229015	0.0146032	0.0238194	0.00563031	0.00359393	0.015864	0.00730989	0.0144781	0.0047809	0.0248547	0.0197985	0.00830035	0.0300335	0	0.0279597	0.0415377	0.0339265	0.0255406	0.0146773	0.0048952	0.0338721	0.0758425	0.0255797	0.0038341	0.0361536	0.171525	0.0183541	0.0107382	0.00835142	0.0585491	0.021179	0.0109956	0.00567403	0.0294428	0.0147259	0.0229077	0.0594679	0.00490667	0.00970637	0.0653595	0.058758	0	0.0163041	0.0307373	0.0228252
TOMM22P1	0	0	0	0	0	0	0	0	0	0	0	0	0	0	0	0	0	0	0	0	0	0	0	0	0	0	0	0	0	0	0	0	0	0	0	0	0.0777633	0	0	0	0	0	0	0	0	0	0	0	0
AP000842.1	0	0	0	0	0	0	0	0	0	0	0	0	0	0	0	0	0	0	0	0	0	0	0	0	0	0	0	0	0	0.0500369	0	0	0	0	0	0	0	0.0257669	0	0	0	0	0	0	0.0299963	0	0	0	0
ZNF624	0.454814	0.184353	0.85095	0.276179	0.333476	0.177883	0.596302	0.189196	0.73668	0.311852	0.607947	0.635501	0.353437	0.447427	0.396403	0.805375	1.20686	0.89148	1.08047	1.31649	1.05454	0.708051	0.542523	0.275528	0.34502	1.11829	0.778377	0.979167	0.915494	0.919459	0.763237	0.518705	0.719124	0.996832	0.98568	0.318683	0.543396	0.773829	0.747205	0.877537	0.59565	0.873862	0.684946	0.634177	0.857653	0.29789	0.974752	1.03932	0.86671
ADGRF3	0.0783073	0.055318	0.0982515	0.241141	0.101989	0.0270974	0.0848616	0.033432	0.101366	0.178977	0.0569692	0.0913417	0.046131	0.0922398	0.293901	0.129376	0.0705909	0.238367	0.044964	0.0784779	0.0503627	0.113742	0.0762577	0.0690341	0.106849	0.100939	0.0210956	0.0654532	0.329679	0.151561	0.0544921	0.0577844	0.0588876	0.179622	0.128902	0.0489679	0.0884404	0.0624382	0.0633944	0.0714118	0.0848827	0.112899	0.0816497	0.130982	0.203523	0.0626653	0.0907609	0.0798497	0.199911
AL513550.1	0.876977	0.475588	0.315511	1.13082	0.41849	0.743371	0.870527	0.852479	0.656736	1.46602	0.457979	0.217321	0.786274	0.528335	0.663277	0.216681	1.08457	0.753308	0.936691	1.32093	1.87252	0.488941	0.85251	0.511157	0.862126	1.09234	0.46743	0.390348	1.03817	1.38594	0.778594	0.995141	0.828452	1.11065	0.895664	0.315745	1.02203	1.59211	1.16095	0.263122	0.238832	0.307413	0.312508	1.33084	0.402643	0.749359	0.602961	1.14342	0.81036
SAXO1	0.0150594	0.0224586	0.0104059	0	0.0276044	0.0198023	0.0258397	0	0.00649794	0.0286827	0.0264331	0	0.00864402	0.0128395	0.184948	0.00750365	0	0.00841518	0	0.0204822	0.0175258	0	0.00663426	0	0.00765524	0.00472848	0.00513877	0.0138644	0.242791	0	0.00829623	0	0.0226495	0.028229	0.0306339	0.0198805	0	0.0532335	0.005325	0	0.00827077	0	0	0.00590861	0	0.0101766	0.00491307	0	0.0247613
DTX1	0.795603	0.952437	1.63804	0.942458	1.89737	0.612048	0.956527	0.828665	0.837215	1.78439	1.20055	1.66166	1.3141	0.8306	1.02599	0.86162	0.497651	0.830191	0.717644	0.714038	2.5179	0.253093	0.929885	0.982896	0.825377	1.39435	0.670406	0.261596	0.996755	2.58739	1.39093	1.95724	0.582018	1.44571	0.499565	0.476925	2.20112	0.196785	0.657383	1.15659	0.0757981	0.808247	2.52918	0.656169	1.45803	0.592502	1.85667	1.27703	1.57514
ZNF626	0.45065	0.175018	0.648738	0.383647	0.382912	0.255139	0.700758	0.199913	0.613733	0.50069	0.409922	0.430428	0.417646	0.558319	0.587672	0.121629	0.465486	0.0629558	0.015758	0.180899	0.357833	0.0287891	0.0268842	0.0662139	0.312602	0.088437	0.0192221	0.0324132	0.145543	0.460337	0.0543076	0.0650592	0.11061	0.0571965	0.033422	0.0247884	0.198267	0.104304	0.121172	0.15751	0.036094	0.0774306	0.100292	0.353629	0.109006	0.0380666	0.176121	0.138587	0.0900495
RF00406	0	0	0	0	0	0	0	0	0	0	0	0	0	0	0.102991	0	0	0	0	0	0	0	0	0	0	0	0	0	0.644808	0.509865	0	0	0	0	0	0.171596	0	0	0	0	1.14221	0.153146	0	0	0	0	0	0.239841	0
AC079298.1	0	0.0218713	0	0	0	0	0.0251641	0	0	0	0	0.00955963	0	0	0	0	0	0.0122927	0	0.00997334	0.0128007	0	0	0	0	0	0	0	0.0136409	0.0215724	0	0	0	0	0.0111874	0	0	0	0	0.0121005	0	0.0129592	0	0.0345246	0	0	0.0215307	0.0101477	0
GEM	2.73033	14.2882	2.35132	18.3432	1.61485	13.9188	2.83861	5.53693	2.73925	1.77784	4.79834	8.52757	3.21161	3.67526	2.09408	5.15362	6.28052	6.09533	3.92048	8.77466	8.65598	5.54031	4.27802	3.76268	2.29043	35.3518	3.89195	1.54164	2.88569	5.13071	1.20035	8.79144	48.3941	13.8288	1.68948	2.2905	12.2593	26.3124	6.55839	4.60913	0.376729	3.5338	3.4587	8.67033	4.42785	2.79032	7.85451	7.93534	7.30531
OFD1P13Y	0	0	0	0	0	0	0	0	0	0	0	0	0	0	0	0	0	0	0	0	0	0	0	0	0	0	0	0	0	0	0	0	0	0	0	0	0	0	0	0	0	0	0	0	0	0	0	0	0
AC090079.1	0	0	0	0	0	0	0	0	0	0	0	0	0	0	0	0	0	0	0	0	0	0	0	0	0.030608	0	0	0	0.0746734	0	0	0	0	0	0.0153105	0	0	0	0.0106455	0	0	0	0	0	0	0	0	0	0
RNA5SP467	0	0	0	0	0	0	0	0	0	0	0	0	0	0	0	0	0	0	0	0	0	0	0	0	0	0	0	0	0	0	0	0	0	0	0	0	0	0	0	0	0	0	0	0	0	0	0	0	0
KLHL3	0.384577	0.12098	0.234597	0.560855	0.391024	0.193587	0.290415	0.172633	0.5056	0.089271	0.294008	0.188012	0.158661	0.204929	0.219014	0.151203	0.113754	0.100735	0.373171	0.42635	0.250006	0.219578	0.0820635	0.162454	0.190913	0.222638	0.0809939	0.0719183	0.353981	0.276955	0.142346	0.152035	0.24251	0.199935	0.293366	0.0733778	0.540341	0.0804136	0.309157	0.201625	0.473581	0.168145	0.0793629	0.165036	0.488375	0.0304551	0.398945	0.595959	0.253594
AL122127.1	0	0	0	0	0	0	0	0	0	0	0	0	0	0	0	0	0	0	0	0	0	0	0	0	0	0	0	0	0	0	0	0	0	0	0	0	0	0	0	0	0	0	0	0	0	0	0	0	0
AC011899.2	0.010186	0.00759538	0.0211153	0.0815916	0.0630158	0.0301367	0.144191	0.0258207	0.0296672	0.0378313	0.0268186	0.0896354	0.0306954	0.0749038	0.0605307	0.118003	0.00459114	0.0640344	0.0213706	0.041562	0.0977979	0.0156173	0.0572137	0.00897978	0.0310676	0.0767592	0.018248	0	0.118429	0.194781	0.0168345	0.110803	0.202989	0.0859222	0.0738168	0.105895	0.369501	0.0732993	0.064832	0.126066	0.0545441	0.054005	0.0534163	0.0239792	0.0112277	0.0413001	0.353916	0.084577	0.142361
HMGB3P10	0.269814	0.526192	0.0860485	0.983043	0.684801	0.654998	0.462962	0.715521	0.0805995	0.0711551	0.136613	0.216462	0.107219	0.185802	0.0246673	0.186148	0.0374194	0.0695871	0.243849	0	0.108694	0.0318215	0.274301	0.0365942	0.316515	0.0782018	0.0849873	0.0573238	0	0.671649	0.480224	0.0602054	0.124862	0.116716	0.12666	0.534288	0.127249	0.125772	0.0880673	0.205496	0.102589	0.25676	0.0725602	0.0732894	0.0366039	0.33661	0.142196	0.0287222	0.136505
SLC19A1	0.35385	0.563126	0.492296	0.795649	0.558293	0.231086	0.273017	0.25284	0.611754	0.517002	0.24698	0.774007	0.390542	0.452534	0.52922	1.53357	1.8882	0.991313	0.500242	0.529722	0.785607	1.07413	0.971406	0.8186	0.775034	2.67547	0.475284	3.61737	3.28465	1.42526	0.716294	1.44552	1.93948	2.68101	0.637681	2.89685	1.04591	3.22541	1.62112	0.415404	2.31054	1.37662	0.927118	1.57517	1.87113	1.71637	0.903009	1.89137	1.71421
BACH1-IT1	0.173522	0.0862598	0.149877	0.161152	0.357832	0.361273	0.0744348	0.263918	0.243336	0.0330497	0.209396	0.150812	0.373504	0.147943	0.103116	0.194537	0.443199	0.169687	0.388326	0.373678	0.201942	0.243875	0.248441	0.127478	0.837974	0.299662	0.133226	0.579103	0.430395	0.255243	0.477968	0.139819	0.239231	0.203293	0.330919	0.0572684	0.561487	0.372412	0.291448	0.405653	0.1906	0.664439	0.353875	0.238287	0.306028	0.381095	0.141528	0.0400221	0.380417
MYH7	384.038	27.5942	153.95	14.5603	144.994	2116.14	820.1	1403.23	72.4402	0.0222883	20.5171	4.01483	425.446	1596.79	0.980518	21.268	9.20223	2.86742	1.19811	0.0875383	5.01509	2.07826	3.33803	0.209766	0.791167	12.309	1.08814	0.657185	0.642186	28.2814	0.444823	57.228	22.886	0.0191938	3.39215	0.0115863	574.499	0.0768225	18.6742	0.820702	6.04453	0.00689369	1.33189	0.162994	1.24689	0.00790788	1.12434	0.556003	0.00641372
RNF217	1.54587	1.38962	1.37503	3.01284	0.84294	1.4085	1.30712	1.07951	1.64511	0.582849	1.3991	1.61444	0.905454	1.07404	1.94217	4.74656	4.83216	3.06962	5.28283	9.78741	5.02092	5.44534	4.23099	2.35543	5.39357	6.08104	4.26916	4.64679	1.97188	5.85147	2.94792	1.95556	4.17635	0.475413	4.75946	1.03203	1.96884	1.76067	6.97335	3.20251	1.34086	2.35931	2.67949	3.98253	3.48821	2.94748	3.18422	5.0821	1.50308
PTP4A1P6	0	0	0	0	0	0	0	0	0	0	0	0	0	0	0	0	0	0	0	0.03378	0	0	0	0	0	0	0	0	0	0	0	0	0	0	0.0378919	0	0	0	0	0	0	0	0	0	0	0	0	0	0
OVAAL	0	0.0118904	0	0.011107	0	0.0209682	0.0136805	0.0646748	0.0412831	0.00911142	0	0	0	0	0	0.0834271	0.114997	0.0935616	0.0267642	0.0216882	0.0417547	0.048897	0	0	0.0121589	0.105144	0.0244859	0.0110105	0.0148319	0.0703675	0.026354	0.00770931	0.0599575	0.0112091	0	0	0.11406	0	0.0253733	0.0131569	0.0394097	0	0	0.0281542	0.0492149	0	0.0078035	0.0110336	0
CAMSAP3	11.1857	9.07715	11.2154	5.84727	16.7489	1.68191	1.77426	5.4958	14.0069	8.67497	11.848	8.86775	9.63717	6.53685	15.394	2.28557	2.55345	4.51849	7.27535	7.6685	2.67341	3.79817	3.53633	8.14809	10.3658	2.80668	8.16483	8.27006	2.11958	3.62593	12.5742	3.05874	4.15703	5.83905	7.12156	0.747231	1.55238	5.24526	5.77305	13.3839	5.68038	37.0598	3.43229	0.726813	3.62354	4.11311	4.17052	12.4481	4.73399
AL593851.1	0	0.11277	0	0	0.207912	0	0	0	0	0.0864134	0	0	0	0	0.0898708	0	0	0	0	0	0	0.115936	0	0.266648	0	0	0.0774088	0.104424	0.703333	0	0	0	0	0	0	0.149737	0	0	0	0	0.124588	0	0	0	0	0	0.074009	0	0
ALG14	0.706171	0.790312	0.814964	0.839531	0.694659	0.473202	0.55615	0.562329	0.685984	1.30557	0.764149	0.955968	0.613315	0.816425	0.868583	0.482663	1.20207	0.911112	0.510923	0.548117	0.694897	0.568751	0.58636	1.02128	0.964153	0.552584	0.928552	0.942865	0.93309	1.74393	0.674184	0.710223	1.11214	0.687852	0.757735	1.25194	0.851303	0.9634	0.896837	0.486054	1.52901	0.967044	1.39741	3.50325	0.973733	1.2992	0.568124	0.422964	0.709234
CCDC14	0.705677	0.365783	1.27541	1.18285	0.720112	0.437315	0.452951	0.636497	0.766835	0.832566	0.762068	0.533831	0.463518	0.671212	0.760885	1.73376	3.27345	2.24404	2.85728	3.46741	1.34981	1.47553	1.26916	1.46411	2.37422	1.88747	1.30862	1.23573	3.74683	5.98657	2.42015	2.72935	2.02578	1.14114	3.49625	1.71638	1.49528	2.24994	2.18952	2.42675	2.02231	2.3455	0.94832	2.91514	3.17095	1.83094	0.701864	1.74315	3.13573
MEP1A	0.0119515	0.0237649	0.0412917	0.0332985	0	0.0576237	0	0.00807892	0.0206277	0	0.0157334	0.0103873	0.0205803	0.00509486	0.738629	0.0416856	0.158015	0.0934989	0.0668657	0.0054184	0.0834534	0.0549723	0.0368557	0.0140482	0.0364523	0.0187632	0.032626	0.132037	0.133397	0.175801	0.0131682	0.0308165	0.0898758	0.0448064	0.0182339	0.0315553	0.0814166	0.018106	0.0295823	0.0394442	0	0	0.00928511	0.0281353	0.101877	0.0403819	0.0623861	0.0330787	0.00655039
AL135746.1	0	0	0	0	0	0	0	0	0	0	0	0	0	0	0	0	0	0	0	0	0	0	0	0	0	0	0	0	0.0403742	0	0	0	0	0	0	0	0	0	0	0	0	0	0	0	0	0	0	0	0
NT5C1B	0.0595525	0.0310845	0.111106	0.0539246	0.0245615	0.0704776	0.0510918	0.0181153	0.061671	0.047639	0.0470385	0.0659919	0.0717842	0.0647368	0.134479	0.106824	0.144947	0.0898506	0.0499774	0.247042	0.0779694	0.109568	0.149541	0.162751	0.0499501	0.114998	0.164603	0.0370082	0.387742	0.122639	0.118107	0.152595	0.0447839	0.0879102	0.136285	0.017689	0.133877	0.0902199	0.101078	0.127754	0.0932147	0.152608	0.190849	0.0771068	0.141788	0.0724383	0.0408005	0.181309	0.220318
RNU6-347P	0	0	0	0	0	0	0	0	0	0	0	0	0	0	0	0	0	0	0	0	0	0	0	0	0	0	0	0	0	0	0	0	0	0	0	0	0	0	0	0	0	0	0	0	0	0	0	0	0
RPS27P18	0	0	0	0	0	0	0	0	0	0	0	0	0	0	0	0	0	0	0	0	0	0	0	0	0	0	0	0	0.0894116	0	0	0	0	0	0	0	0	0	0	0	0	0	0	0	0	0	0	0	0
SHB	6.99596	10.2107	6.71178	11.6831	17.406	7.79137	3.60122	8.22691	6.8638	4.92854	7.5363	8.66447	13.5969	9.12706	6.67715	10.1835	7.1295	16.2834	8.53459	4.02655	7.14142	6.81509	14.9571	11.9439	10.3567	11.1547	12.7078	9.66122	7.54672	6.21209	8.86909	9.93238	11.7923	16.6184	8.95528	28.4334	6.09387	8.46597	9.32191	11.0941	3.83757	1.86966	7.63575	3.11813	4.69456	11.3463	7.26474	10.4903	19.4781
A2M-AS1	0.162479	0.0403851	0.258224	0.105628	0.148915	0.512763	0.799201	0.768824	0.224345	0.470385	0.121207	0.091789	0.167872	0.325541	0.109428	0.0890545	0.0390582	0.127111	0.0909032	0.545103	0.463271	0.0498228	0.0715785	0.0286476	0.0247783	0.09183	0.0277217	0.0448758	0.0906761	0.175266	0.125314	0.18329	0.138477	0.34264	0.0661034	0.128697	0.14389	0.205125	0.0919243	0.053624	0.124929	0.220147	0.119919	0.274122	0.109845	0.0548988	0.174927	0.217355	0.178104
KRTAP19-11P	0	0	0	0	0	0	0	0	0	0	0	0	0	0	0	0	0	0	0	0	0	0	0	0	0	0	0	0	0	0	0	0	0	0	0	0	0	0	0	0	0	0	0	0	0	0	0	0	0
PABPC1L2B	0	0	0	0.0150553	0	0	0.157622	0	0	0.0679271	0	0	0	0.255694	0	0	0	0	0	0.0955434	0	0	0	0	0.0247219	0	0	0	0	0.0953821	0	0	0	0	0	0.0107003	0	0	0	0	0	0	0	0	0	0	0	0	0
PIBF1	2.18008	2.08978	2.32616	4.03249	0.851936	1.84261	1.91106	2.21902	1.86088	2.15003	2.83688	2.69656	2.75908	2.37397	7.57074	2.47436	4.75083	2.83577	2.36601	6.77689	2.23177	3.2398	2.42378	6.9494	2.52435	1.85373	1.57737	3.14555	5.74835	3.64614	1.75307	3.91366	2.7037	4.4424	2.26564	2.52056	2.58994	4.88856	2.57025	1.5339	5.36266	3.31512	2.49827	4.15306	4.50206	2.73895	2.15832	3.1058	3.69474
SLC10A7	1.50373	1.2894	1.98366	1.97361	0.410041	0.424879	0.700639	0.493241	1.07553	1.07529	1.72248	1.29149	1.43686	0.999009	1.40527	1.10665	1.46918	0.815481	1.2545	2.7841	0.942153	1.05613	1.48993	0.986024	1.72735	1.17899	0.850559	1.37051	2.01791	1.39452	1.67246	1.95353	1.04403	1.4801	0.587763	0.566008	1.22272	1.64603	1.12433	1.06054	0.936043	1.28954	1.23307	1.60907	1.96318	1.07615	1.24587	1.37585	1.80985
UNC93B2	0.0325255	0.0485064	0	0.181241	0	0	0	0	0	0	0	0	0	0.0415964	0.753807	0	0.0586408	0	0.0545917	0.132714	0.0283894	0.797893	0	0.0286738	0	0	0	0.404251	0.121012	0	0.053755	0.157249	0	0.0228635	0	0.35424	0	0	0	0	0.21436	0.057482	0	0.0191423	0.0143407	0.197816	0	0	0
AC055874.1	0.148133	0	0	0	0.0581857	0.25044	0.0363107	0.171659	0	0.0725503	0.0278584	0.0275883	0.0364405	0.351827	0	0.0316331	0	0.0709515	0	0	0.554125	0.259564	0	0.0373117	0.290449	0	0	0.0292239	0.1181	0.560306	0	0.020462	0.159138	9.07409	0.0645716	4.86097	0	4.1036	0.179588	0	0.034867	0	0	0	0.130626	0	0.0828478	0	1.39181
BTBD10P2	0.0526855	0.104762	0.0728103	0.0489297	0.0965746	0	0	0.0356142	0.0909327	0	0.0693575	0.0915801	0.120965	0.0224596	0.0208724	0.105007	0.158313	0.147203	0.0884289	0.143315	0.122629	0.0269259	0.208891	0.154822	0.321384	0.115799	0.0898904	0.0485048	0.196018	0.103331	0.203172	0.186791	0.0792396	0	0.16076	0.104328	0.107672	0.053211	0.130407	0.144901	0.0868064	0.0620738	0.0818628	0.0620141	0.0464588	0.106809	0.0515654	0.14582	0.0577519
AC118758.1	0	0	0	0	0	0	0	0	0	0	0	0	0	0	0	0	0	0	0	0	0	0	0	0	0	0	0	0	0.181022	0	0	0	0	0	0	0	0	0.0294841	0	0	0	0	0	0	0	0	0	0	0
RF01974	0	0	0	0	0	0	0	0	0	0	0	0	0	0	0	0	0	0	0.173269	0.140407	0	0	0	0	0	0.0972422	0	0	1.34428	0	0	0	0	0	0	0.204423	0	0	0	0	0	0.364886	0	0	0	0	0	0.142862	0
NEXMIF	0.0484687	0.0271061	0.0774488	0.077367	0.074963	0.0119501	0.164598	0.0348114	0.121561	0.27233	0.102356	0.067137	0.107806	0.16013	0.43324	0.0181129	0.00364105	0.00169277	0	1.11381	0.0405425	0.00154818	0.00133453	0.00890188	0.0354178	0.00570699	0.00206739	0	0.599218	0.089119	0.00500653	0.0419838	0.0106309	0.522417	0	0.0759828	0.0144454	0.0413034	0.00749812	0.0116641	0.00665488	1.40087	0.0341252	0.00713134	0.00623297	0.00409418	0.0227308	0.00279477	0.380209
AL365181.1	0	0	0	0	0	0.0170796	0.0111435	0.0526809	0	0	0	0.00846665	0	0	0	0.00970796	0	0	0.0109004	0.0529984	0	0	0	0	0	0.0244701	0	0	0.265789	0.038212	0	0.0188389	0.0293031	0	0.00990827	0.0128603	0.0929076	0	0.00688929	0	0.0321013	0	0.0151366	0	0.00572687	0	0	0	0
SPCS3	13.5506	13.4413	17.2532	18.2088	5.48576	10.4643	11.4421	9.7344	11.7119	28.2718	16.157	14.4008	15.2717	17.6275	13.0893	10.3578	23.4562	14.611	15.7868	35.9055	19.7565	13.8213	15.5177	12.7657	16.1858	14.6535	11.2369	18.4154	23.0352	24.6541	16.5616	23.2944	12.0159	11.8501	7.76091	12.3755	22.813	16.8585	16.8892	11.7125	10.3973	12.7464	15.9432	59.5244	27.7419	15.0445	14.1981	15.1207	18.3628
TMEM56	0.742589	0.181784	0.325826	0.815518	0.202856	2.53712	4.24359	2.08812	0.548103	1.81087	0.289261	0.171456	0.568938	2.24397	1.11322	0.474701	0.0578327	0.0645293	0.0269197	1.67096	0.0895942	0.0172134	0.063591	0.042418	0.11985	0.173741	0.0394051	0.0132893	0.0895082	1.1796	0.137837	0.8514	0.349773	2.13534	0.0929841	0.647902	1.14067	1.77375	0.20927	0.05558	0.280113	0.836176	0.185037	0.475738	3.17654	0.0227605	0.0627906	0.0466105	2.12554
PTH1R	0.198007	0.0770333	0.0803078	0.347795	2.9707	0.209427	0.812449	0.314252	0.473622	0.0737866	0.045333	0.117846	0.281667	0.264238	0.066507	0.283115	0.0388033	0.223698	0.0433488	0.0819636	1.91613	0.0461978	0.0682669	0.0379476	0.190368	0.121641	0.0176261	0.0178332	0.272255	0.772469	0.0924828	0.19562	0.72509	0.0544646	0.0853735	0.0767143	0.862107	0.123902	0.214612	0.227302	0.638301	0.159753	0.326056	0.455999	0.178401	0.218162	0.52241	0.488464	0.219407
RPL35AP25	0	0	0	0	0.0989158	0	0	0	0	0.0411118	0	0	0	0	0	0	0	0	0	0	0.125602	0.0551574	0	0	0	0.0338874	0	0	0.20077	0	0	0	0	0.0505769	0.0548858	0	0	0	0	0.0593656	0	0	0	0.042345	0	0	0	0	0
UROD	10.8757	10.3258	9.43604	13.6606	25.2562	14.7787	15.3828	15.4899	10.7436	12.8998	9.14711	11.5333	10.9949	11.2721	12.5474	14.0724	48.7108	19.2244	8.61997	7.96792	14.9802	16.9626	12.102	11.085	13.261	17.2281	12.663	14.7709	22.4568	20.8137	7.99532	12.1976	18.7272	17.4939	12.8368	34.204	19.8569	21.3004	10.4543	11.2842	25.2913	12.8209	15.2859	41.7918	17.1035	24.4649	12.3107	11.7342	15.6134
HTATIP2	13.9516	16.749	12.3797	11.9617	8.58944	6.51891	3.61233	6.61056	14.082	5.48594	11.8066	14.896	12.7468	7.0458	13.5699	23.9322	41.6599	32.4109	40.0657	21.6369	9.19514	29.0762	19.8748	24.7111	43.2841	26.028	23.2244	16.5353	35.0654	16.5326	23.598	48.7526	14.5741	10.9917	43.7428	25.0972	11.4415	9.42028	18.6	34.8527	37.5263	4.51574	17.2972	18.8899	26.7351	19.421	15.6615	20.3704	10.2591
ANGPTL7	2.10064	0.988876	0.285906	0.177354	6.56345	0.460372	3.02187	0.67772	3.22047	0.448593	0.467879	0.152143	0.612015	5.31868	0.0504369	0.29339	0.0573831	0.062249	0.0445174	0.0505039	0.379667	0.0325325	0.0280429	0.00935294	0.024269	0.0649585	0.0217215	0	0.365117	0.171664	0.0438351	0.276977	0.486673	0.00745772	0.0566516	0	0.357753	0.136618	0.112544	0.0612754	0.419525	0.0281246	0.271998	0.0374634	0.112265	0	0.321896	0.0220229	0.0523328
LINC01349	0	0	0	0	0	0	0	0	0	0	0	0.0311409	0	0	0	0	0.0430662	0	0	0	0	0	0	0	0	0.0450014	0	0	0.488795	0	0	0	0.107779	0.134329	0	0.189205	0.0488172	0	0	0	0	0	0	0	0	0	0	0	0
RHEBP3	0	0	0	0	0	0	0	0	0	0	0	0	0	0	0	0	0	0	0	0	0	0	0.0447009	0	0	0.12744	0	0	0	0	0	0	0	0	0	0	0	0	0	0	0	0	0	0	0	0	0	0.0468065	0
AC020922.4	0	0	0	0.0975708	0.192579	0	0.0600894	0	0	0	0	0	0	0	0	0	0.126277	0	0	0.0476308	0	0	0.0462832	0	0.053406	0.0329878	0	0	1.23778	0	0	0.0338618	0	0	0.106857	0.416083	0	0.106108	0	0	0	0	0.0408107	0.0412208	0.0926435	0	0	0.0484634	0
AC069234.3	0	0	0	0	0	0	0	0	0	0	0	0	0	0	0	0	0	0	0	0	0	0	0	0	0	0	0	0	0	0	0	0	0	0	0	0	0	0	0	0	0	0	0	0	0	0	0	0	0
RNF112	0.152786	0.0484798	0.0606486	0.0769853	0.706116	0.0470204	0.256581	0.217547	0.239856	0.0408642	0.085589	0.0339037	0.0671734	0.112249	0.0656805	0.106904	0.087913	0.0599455	0.060018	0.336024	0.0567477	0.159491	0.0257777	0.0229265	0.267703	0.0398075	0.0465894	0.00897843	0.0665201	0.258213	0.123569	0.0628651	0.0586703	0.0548424	0.079353	0.135181	0.13287	0.0393983	0.0448294	0.311133	0.0482046	0.0229802	0.0113649	0.0191318	0.0716642	0.0395416	0.136811	0.0764771	0.0160352
PAQR9-AS1	0.0107413	0	0.00556658	0.00374084	0	0.0459037	0.036861	0.0544564	0.00347605	0.00306874	0	0	0.00462409	0.0446448	0	0	0	0.013505	0.00450712	0	0	0	0	0	0	0.00252949	0.00274897	0	0.0449586	0	0.00443804	0.0597197	0	0.00377525	0	0	0	0.00813632	0	0.00886253	0	0.00949149	0	0	0	0	0	0	0
AL353732.1	0.00813694	0	0	0	0	0	0	0	0	0	0	0	0	0	0	0	0	0	0	0	0	0	0	0	0	0	0	0	0	0	0	0.00786783	0	0	0	0	0	0	0	0	0	0.0143804	0	0	0.00717527	0	0	0	0
ABCC1	13.7462	10.6229	19.4767	15.0645	5.64936	6.21959	5.88117	6.865	20.9507	0.952817	10.2416	11.454	9.84778	10.0035	15.8364	15.6588	22.0651	14.0115	22.8169	90.45	14.3032	14.4102	12.4588	20.2687	18.2457	14.4425	14.1554	15.5289	25.624	14.3484	22.4154	18.8076	8.27356	23.0118	10.4848	20.0111	14.189	17.2493	14.2079	9.1785	9.94157	29.1323	14.5142	2.56602	8.69698	13.0013	13.2377	50.3652	25.8954
AP000233.1	0	0	0	0	0	0	0	0	0	0	0	0	0	0	0	0	0	0	0	0	0	0	0	0	0	0	0	0	0	0	0	0.0394473	0	0	0.0622417	0	0	0	0	0	0	0	0	0	0	0	0.0399292	0	0
AL135901.1	0.0356511	0.106335	0	0	0	0.0468792	0	0	0.046149	0	0	0	0.0613907	0.0911872	0	0	0	0	0	0.048489	0	0	0	0	0	0	0	0	0.198961	0	0.0589207	0	0	0	0	0	0.0728593	0	0	0	0	0	0.041546	0	0	0	0.0348931	0	0
TMEM191A	0.469258	0.758685	0.436377	0.946963	1.37466	0.328709	0.0602004	0.346853	0.743687	0.205483	0.502284	0.560307	0.392701	0.33652	0.437834	0.655565	1.32045	0.882242	0.250271	0.697887	0.352167	1.10946	0.712919	1.08255	1.03665	0.632056	0.152644	1.93198	1.10138	0.812826	0.840778	0.504625	0.521083	1.29478	1.27797	2.40558	0.367472	1.60121	0.753664	0.390799	0.85265	0.511541	1.07326	2.4933	0.409931	1.42254	0.626684	1.67507	1.12491
TMEM132B	0.204126	0.0901984	0.289934	0.0958403	0.22866	0.0795302	0.0648612	0.20851	0.212366	0.521837	0.318483	0.109403	0.385351	0.294894	0.121302	0.0768476	0.0163565	0.00760437	0.017765	0.128533	0.196645	0.0973675	0.00899256	0.0599844	0.109529	0.0199401	0.0077394	0.00626426	2.37681	0.131225	0.0412328	0.568	0.0625386	0.234896	0.0196083	0.612306	0.0803433	1.10869	0.0521293	0.0973107	0.0685105	0.0200416	0.108367	0.0489436	0.0920004	0.0137941	0.0991531	0.065913	0.650133
PDIA3P2	0	0.112056	0.155759	0.209345	0.206596	0	0	0	0.194527	0.0858664	0	0.097956	0	0	0.267906	0.224635	0	0.125961	0	0.306585	0	0.230404	0	0	0	0.212333	0	0.415053	0.279553	0.442098	0.124181	0.145306	0.113008	0.105635	0	0.446367	0	0	0.0797065	0	0.1238	0.132791	0	0	0	0	0.147081	0.103982	0.123545
DNAJC30	3.08141	2.39389	3.5355	3.92659	6.06869	3.29177	4.68886	4.07873	4.11247	4.77708	2.11944	3.53138	3.80069	3.23205	5.80287	4.33477	9.10419	6.63931	2.49375	3.00195	3.08571	3.36205	3.52315	2.90603	5.0999	5.51267	1.95136	3.03482	5.44785	4.38504	3.52934	3.23357	3.54951	3.34479	4.78865	3.17864	3.99325	3.35823	2.54913	2.31776	6.06883	6.4167	3.22348	2.82289	4.4234	5.8789	2.96914	7.12698	3.12637
AC024940.4	0	0	0	0	0	0	0	0	0	0	0	0	0	0	0	0	0	0	0	0	0	0	0	0	0	0	0	0	0	0	0.0797584	0	0	0	0	0	0	0	0	0	0	0	0	0	0	0	0	0	0
SLC25A5P6	0.0535973	0	0	0.0186662	0	0.0352388	0.0229913	0	0	0.0765626	0.0352789	0.0698738	0.0230735	0	0.0159252	0.0200295	0	0.0673879	0.0224898	0.0546732	0	0.0410879	0	0.0708754	0.0204341	0.0126217	0.0685845	0.0370082	0.623157	0	0.0885805	0.0518247	0.0201527	0	0.0613284	0.053067	0	0.0405989	0.014214	0	0.0883087	0.0236805	0.0468448	0.0788592	0.0472628	0	0	0.018543	0
AP001880.1	0	0	0	0	0.0775349	0	0	0	0	0	0	0	0	0	0	0	0	0	0	0	0	0	0	0	0	0	0	0	0.314746	0	0	0	0	0	0	0	0	0	0	0	0	0	0	0	0	0	0	0	0
FRAT1	1.42067	1.16963	2.27611	2.26628	2.13179	0.601095	1.56872	1.24511	1.3343	2.13567	0.613578	1.25032	0.65597	1.24373	3.02541	0.716813	0.896879	1.35985	0.594244	1.67015	0.884048	0.254236	0.651529	0.798082	0.63561	0.477034	0.330324	0.42704	2.86792	1.25253	1.16287	0.68901	0.545973	1.82088	1.39483	4.06454	1.46544	2.99416	0.732132	1.76752	6.27645	8.56187	1.08631	0.126603	0.616504	0.790443	1.75454	1.32102	3.68444
LLPH	1.95462	2.45427	2.39541	2.47256	2.02559	1.89447	1.26152	1.61746	2.09375	0.933541	2.01589	3.3208	2.28652	1.72664	2.08301	2.72198	5.43599	5.61974	3.67458	5.68866	2.31537	2.82377	3.09953	3.09539	3.84381	2.70722	2.74446	2.21111	3.99806	3.56554	3.60353	2.82347	12.885	2.24265	2.98888	3.59409	2.10355	2.17138	3.26933	2.49019	1.91615	3.07902	2.27955	7.44934	3.41055	4.04088	2.09623	3.08521	2.31516
C12orf43	1.21812	1.92908	2.1724	2.30297	1.75439	1.57633	1.35692	0.917523	1.48921	1.80303	1.34904	2.01655	1.74799	1.83478	1.70282	2.23127	3.85549	3.03715	2.0932	2.42202	1.88679	2.06921	2.86713	2.46478	2.77762	3.44956	1.82496	2.25626	3.03934	2.23547	2.25285	2.7034	2.48055	3.41419	1.74043	3.18937	2.43017	3.48283	2.80793	1.38474	3.54253	3.37267	1.94003	3.36829	2.58137	3.18289	1.81672	2.20214	2.87716
AL157698.1	0	0	0	0	0	0	0	0	0	0	0	0	0	0.0150175	0	0	0	0	0	0	0	0	0	0	0	0	0.0120209	0	0.0873775	0	0	0	0	0	0	0	0	0	0	0	0	0	0	0	0.0103548	0	0	0	0
LINC00161	0.0136457	0	0	0	0	0	0	0	0	0	0	0	0	0	0.0162181	0	0	0	0.0229034	0.296953	0	0	0	0.0240596	0.0208099	0	0.0279383	0	0.177693	0	0	0.131944	0	0.057553	0	0	0.0278875	0	0	0	0.157382	0.072348	0	0.0160619	0	0	0	0.018884	0
ONECUT2	0.00292517	0.00436241	0.00909568	0.0112062	0.00402146	0.000961611	0.00501917	0.00444903	0.0141995	0.00752138	0.00770164	0.0104871	0.00251856	0.00654667	0.00869146	0.228468	0.0145031	0.0232928	0.101876	0.0248658	0.0370213	0.0112122	0.0995486	0.0270771	0.00557615	0.219056	0.104059	0.108059	0.072101	0.0387251	0.112401	0.264458	0.119886	0.123374	0.0100413	0.0434434	0.00448358	0.304667	0.1792	0.0470639	0.107236	0.336026	0.0272708	0.0791915	0.443666	0.0563367	0.0773005	0.165971	0.0288582
AC008496.1	0.0402434	0	0	0	0	0	0	0	0	0	0	0	0	0	0	0	0	0	0	0	0	0	0	0	0	0	0	0	0	0	0	0	0	0	0	0.0796904	0.0822446	0	0	0	0	0	0	0	0	0.0815852	0	0	0
ZNF649-AS1	0.10252	0.0611566	0.127512	0.057127	0	0.0539233	0	0	0.0530834	0.0234316	0.0269923	0.160384	0	0.0524445	0.0487382	0	0	0.103119	0.172072	0.250987	0.0715864	0	0	0	0.125075	0.0579422	0.12594	0	0.343285	0.120642	0.067774	0.317213	0.0925147	0.374741	0.0312821	0.0406022	0.125711	0.0621255	0.0435013	0.0338353	0.033783	0.579784	0.071683	0.313748	0.144645	0	0.0602042	0.0567498	0.0674271
KPNA3	18.0545	15.2553	16.799	12.1542	2.96946	28.7128	23.4345	20.19	12.7812	2.55024	16.5263	13.7474	17.2172	19.8216	12.0346	16.4253	9.13756	11.2009	14.7151	18.1535	11.6174	13.9586	14.9956	10.9478	9.76453	5.95886	15.6465	22.5142	11.1509	16.6588	12.4679	20.0488	17.3205	13.2807	16.408	7.23546	19.6635	7.26408	17.3141	10.0799	11.0393	11.6113	27.314	29.0659	21.2486	11.8778	11.8609	16.4034	9.95205
AC020891.4	0.127654	0.380749	0	0.177831	0.350991	0.167858	0	0.517746	0	0	0.336098	0	0	0	0.151717	0	0	0	0	0	0	0	0.16871	0	0.194674	0	0	0	0	0	0	0	0	0	0	0	0	0	0	0	0.210327	0	0.148761	0	0	0	0	0	0.629682
H3.Y	0	0	0.0600241	0	0	0	0	0.11744	4.27295	0	0.0381184	0	0	0	0	0.0865665	0.0522046	0	0	0.984563	0.050547	0	0	0	0	0	0	0	0.700246	0	0	0.0559959	0	0.0814165	0	0	0	1.09667	0	0	0	0	0	0.0340826	0	0	0	0	0
NT5DC3	0.834374	0.495297	0.742077	3.39791	0.613772	1.79698	2.02489	1.55956	0.706538	0.472866	0.842171	0.713342	0.853164	1.60322	1.7261	1.35914	2.68469	1.5927	1.2131	1.7365	1.07399	2.23089	0.746544	0.429581	0.425528	2.31555	0.891772	1.23871	1.41796	1.5737	0.596131	0.950236	1.84244	6.93679	0.681133	2.46353	1.63843	2.08269	2.02145	0.550299	1.97353	3.59144	0.469515	0.934047	3.03187	1.29969	0.494245	1.35622	2.00752
LINC02309	0	0	0	0	0	0	0	0	0	0	0	0	0	0	0	0	0	0	0	0	0	0	0	0	0	0	0	0	0.320068	0	0	0	0	0	0	0	0	0	0	0	0	0	0	0	0	0	0	0	0
AL356490.1	0	0	0	0	0	0	0	0	0	0	0	0	0	0.0316966	0	0	0	0	0	0	0	0	0	0	0	0	0	0	0	0	0	0	0	0	0	0	0	0	0	0	0	0	0	0	0	0	0	0	0
ABHD17AP5	0.0771731	0.0191818	0	0.0358359	0.0353653	0	0.0441394	0	0.0665986	0.0293974	0.050797	0.0335364	0	0.0164493	0.0152868	0.0192266	0.0927579	0.0431244	0.0431766	1.67941	0	0.0197204	0.0339979	0.294815	0.058845	0.0484631	0.0263341	0.106574	0.263198	0	0.0212574	0.062184	0.0193449	0.0361655	0	0.0764095	0	0.0584572	0.0682212	0.021225	0	0.0454625	0	0.227094	0.0567103	0.104302	0.0881212	0.0355993	0.0845944
ZNF808	0.917923	0.563869	0.924229	1.7202	0.7151	1.15816	1.54127	0.775618	1.09203	0.899132	1.02426	0.906057	0.993553	1.02858	1.31434	0.780804	1.62342	0.553238	0.0623604	2.81202	1.26665	1.23312	0.0924301	0.285154	0.749916	1.24757	1.02022	0.039236	3.15495	1.06732	0.614046	1.4835	0.545653	0.768151	0.166719	0.562615	1.17916	1.42042	1.04329	0.544585	1.42958	1.22054	0.65965	0.470769	1.16983	0.589285	0.611773	0.913399	2.27472
RNU4-63P	0	0	0	0	0	0	0	0	0	0	0	0	0	0	0	0	0	0	0	0	0	0	0	0	0	0	0	0	1.49727	0	0	0	0	0	0	0.199226	0	0	0	0	0	0	0	0	0	0	0	0	0
TBC1D4	6.24259	3.67499	5.94732	4.82883	1.72085	9.49824	10.0597	9.04356	6.05427	10.8323	3.98343	4.86999	5.12152	7.94479	1.52371	7.10592	5.43295	2.11932	4.69568	5.11955	3.26521	2.95528	2.34478	13.6821	2.83616	1.31346	3.25642	5.77431	6.58759	6.50464	4.58835	2.62928	6.35315	7.58312	7.24438	2.68348	7.92218	6.41832	2.60838	2.60698	5.40275	7.56297	4.16832	4.44527	7.50483	3.39434	3.69106	11.1065	14.3279
ZBED1	14.2736	6.78406	8.76743	9.2969	5.64974	16.2904	17.2002	10.0858	12.6302	8.11446	8.07886	10.9853	12.6614	11.5842	10.8189	14.0588	9.50234	7.30783	11.9011	20.619	31.6159	19.7637	11.6545	5.08	7.83583	11.1452	13.587	9.31959	52.6038	10.9662	6.31737	18.9943	13.4168	21.4571	11.5149	42.5974	20.221	28.6101	7.8634	7.65497	28.8819	15.2492	20.0903	6.68276	12.4502	9.04498	18.6693	34.7343	46.8935
RF00019	0	0	0	0	0	0.153047	0	0	0	0	0	0	0	0.14885	0	0	0	0.390233	0	0	0	0	0	0	0	0	0.238298	0	0	0	0	0	0.175052	0.163631	0	0	0.237864	0.176327	0.123467	0.38413	0	0	0	0	0	0	0.113916	0.161069	0.382748
RBL2	6.18566	3.81912	10.1062	9.16608	1.27091	4.76854	5.71593	3.71324	7.67332	8.42371	7.85484	6.93295	5.18618	7.17236	8.85905	8.35184	6.83053	5.87269	8.73259	18.3394	8.3803	9.70769	4.82275	6.74567	9.62118	6.30792	5.03394	8.28017	8.73129	12.1668	8.51565	6.31824	6.40792	6.7742	10.375	1.80169	7.30847	7.88947	9.05468	8.17079	10.9239	15.0593	8.00227	5.07984	13.5807	3.46876	8.0812	8.97315	12.5841
RNU6-399P	0	0	0	0	0	0	0	0	0	0	0	0	0	0	0	0	0	0	0	0.164764	0	0	0	0	0	0	0	0	0	0	0.20021	0.117134	0	0	0	0	0	0	0	0	0	0	0	0	0	0	0	0	0
RN7SL125P	0	0	0	0	0	0	0	0	0	0	0	0	0	0	0	0.060361	0	0.0676935	0	0	0	0	0	0	0	0.0380369	0	0	0.826297	0	0	0	0	0.05677	0	0	0	0	0	0	0	0	0	0	0	0	0.0395218	0	0
AC089987.1	0	0	0	0.0106802	0	0.0100812	0.0131549	0	0.0049621	0.00876132	0.00504635	0	0	0	0.00455593	0.00573011	0.0138223	0	0	0.0052137	0.00669172	0	0	0	0	0	0	0	0.256716	0	0	0.00370654	0	0.0161676	0.00584834	0.0151816	0	0.0464587	0	0	0.0252636	0.0203238	0	0.00451206	0	0.00777128	0	0.0212193	0.0126058
AL136097.3	0	0	0	0	0	0.0618249	0	0	0	0	0	0	0	0	0.0558801	0	0	0	0	0	0.0410382	0	0	0	0	0	0	0	1.26823	0	0	0	0	0	0	0	0	0.071229	0	0	0	0	0	0.027671	0	0	0	0.0325328	0
OR51A7	0	0	0	0	0.0347627	0	0	0	0	0	0	0	0	0	0	0	0	0	0	0	0	0	0	0	0	0	0	0	0.0235193	0	0	0	0	0	0	0	0	0.0191537	0	0	0	0	0	0	0	0	0	0	0
HNRNPKP1	0.628456	0.513556	0.339077	0.755555	0.0710128	0.30565	0.48747	0.122209	0.289745	0.334499	0.713995	0.976434	0.340966	0.275248	0.746925	0.424672	1.00889	0.67831	0.534635	0.456654	0.510968	1.05595	0.386846	0.409834	0.656441	0.697408	0.519969	1.17699	0.800749	0.633171	0.583353	0.824102	1.08763	0.459924	0.604182	0.511429	0.422256	1.00426	0.63927	0.568256	1.67377	0.988949	0.491592	0.233066	0.432717	0.401418	0.455002	1.07224	0.665299
CEACAM8	0.00453989	0	0.00941104	0	0	0.00596971	0	0.00920657	0	0	0.0059765	0.00591856	0.00781763	0.00580599	0.00539569	0.0135726	0	0.00761067	0.00761988	0.0061747	0	0	0	0.00800454	0.00692338	0.00427643	0	0	0.21958	0	0.0150062	0.00877947	0	0.0255302	0	0.0629295	0	0.0412665	0	0	0	0.0401165	0	0	0	0	0.0133301	0.00628263	0.0223941
AL080284.1	0	0	0	0	0	0	0	0	0	0	0	0	0	0	0	0	0	0	0	0.0365313	0	0	0	0	0	0	0	0	0	0	0	0	0	0	0	0	0	0	0	0	0	0	0	0	0	0	0	0	0
MTND5P2	0	0	0	0	0.0285834	0	0	0	0	0	0	0	0	0	0	0	0	0	0	0	0	0	0	0	0	0	0	0	0.290079	0.030583	0.0343618	0	0	0	0	0.0205855	0.0424906	0.015749	0	0	0	0.0183721	0	0	0	0	0	0	0
LINC02295	0	0	0	0.0442199	0	0	0	0	0	0	0.0417876	0.0413825	0	0	0	0	0	0.0532136	0	0	0	0	0	0	0	0	0	0	0.0590499	0	0	0.0306929	0	0.847907	0	0	0	0	0	0.104763	0	0	0	0	0	0	0.0310679	0	0.208772
MIRLET7A1	0	0	0	0.898818	0	0.169682	0	0	0	0.147466	0	0	0.222208	0	0.153366	0.192893	0	0.216325	0	0.175509	0	0.593541	0	0.22752	0.19679	0	0	0.356405	0.240051	0	0	0.124773	0	0.181417	0.393746	0	0	0	0	0	0	0	0	0	0	0	0	0	0
RPS26P47	0.307029	0.305256	0.141436	0.38019	0.562797	0.0448586	0.175606	38.88	0.220799	0.116956	0.853283	0.355794	0.0587446	0	0.0405452	0.101989	0.0615054	0.457515	0	0.695984	0.119105	0.261522	0.0450862	0.240596	0.156075	0.0642693	0.209538	0.47111	0.317308	0.100361	0.338286	0.230903	0.410467	0.143883	0.208188	0.202661	0.209156	0.155046	0.0723772	0.11259	0.337248	0.24116	0.0795104	0.522012	0.0300825	0.27664	0.200335	0.37768	0.0560924
PGBD4P4	0	0	0	0	0	0	0	0	0	0	0	0	0	0	0	0	0	0	0	0	0	0	0	0	0	0	0	0	0	0	0	0	0	0	0	0	0	0	0	0	0	0	0	0	0	0.0392621	0	0	0
IGDCC4	0.944973	0.161907	0.374029	0.296087	0.0756774	3.72375	4.44453	2.44349	0.506712	0.038443	0.0885698	0.117613	0.724093	1.89881	0.0272599	0.484568	0.0606499	0.443461	0.0769937	0.436738	2.50912	0.0492324	0.076793	0.0161761	0.114262	0.211731	0.0500904	0.0760183	0.219026	1.04813	0.227441	0.668287	0.395559	0.0988869	0.123642	0.0121116	4.16244	0.0833941	0.543388	0.305315	0.173836	0.286448	0.792954	0.349166	0.300686	0.207693	1.1359	0.751201	0.213706
PDZK1IP1	51.3922	59.406	204.803	108.522	120.059	27.5089	20.852	33.434	33.268	63.9475	64.6552	105.466	371.089	39.287	58.4994	105.292	30.9151	204.029	108.54	5.794	10.2324	48.644	94.2056	219.101	186.851	2.71406	181.622	23.5202	2.02724	24.2391	291.13	67.023	79.0701	6.05868	110.677	83.6045	62.3763	10.1433	34.5405	165.308	41.2427	0.641976	121.781	7.64772	22.5463	112.07	141.857	25.649	19.2351
TSSK1A	0.0927484	0.0922126	0.0640882	0.0430684	0.127509	0.182939	0.132619	0.219435	0.0400199	0.0176652	0.0406993	0.0201524	0.0798559	0.118615	0.018372	0.023107	0.139348	0.0259139	0	0	0.0539694	0.0237004	0.0408594	0.027255	0.141443	0.014561	0.0158245	0.0640415	0.201293	0.0909524	0.0255476	0.0298936	0.0232491	0.0651968	0.117919	0.0612205	0.126365	0.0468368	0.0655918	0.0255086	0.152815	0.0273189	0.0360282	0.0181951	0.0272623	0	0.0756472	0.0641761	0.0254169
RNU6-1015P	0	0	0	0	0	0	0	0	0	0	0	0	0	0	0	0	0	0	0	0	0	0	0	0	0	0	0	0	0	0	0	0	0	0	0	0	0	0	0	0	0	0	0	0	0	0	0	0	0
AC020763.1	0.0646378	0	0	0	0	0	0	0	0.0278904	0.32009	0	0.056178	0	0.0275548	0.819439	0	0	0	0	0	0.0376121	0.0330343	0	0.0379889	0.0657156	0.0405911	0	0.0297543	0.0400811	0.0633861	0	0.0625	0	0.0302911	0.0657435	0	0	0	0	0.0355547	0.0354998	0	0	0.0253609	0.037999	0.13104	0	0	0
AP003108.1	0	0	0	0	0	0	0	0	0	0	0	0	0	0	0	0	0.0386352	0	0.0359675	0	0	0	0	0	0.0326799	0.0201857	0	0.0591863	0.358776	0	0	0.0207205	0	0	0	0	0	0.064929	0	0	0	0	0.0998904	0.201788	0.0377932	0	0	0	0.0352349
LIPK	6.38954	1.10835	7.26291	0.0537829	0.15923	0.101534	0	2.91643	1.47429	0.01103	5.794	0.981471	4.81992	1.19733	0.137656	2.01989	0.713463	3.75385	4.6008	5.99927	1.55011	1.08028	6.18671	0.578605	2.39923	0.0181835	0.92878	0.89304	0.03591	0.993822	6.25306	0.401304	0.696793	0.176402	4.27038	0.152902	0.552309	0.204711	0.378833	6.22759	0	0	6.50124	0.693012	0.0766003	1.01749	4.09041	1.38913	0.190441
LINC00710	0	0	0	0	0	0.00403588	0	0	0	0	0	0	0	0	0	0	0	0	0.010303	0	0	0	0	0	0	0	0	0	0.0456767	0.0090294	0	0	0	0.00431499	0	0	0	0.0139493	0	0	0	0	0	0	0	0	0	0	0.00504657
AC008817.1	0.0836042	0.0113347	0.0157554	0	0	0	0	0	0	0	0	0	0	0.00972002	0.00903311	0.0113612	0	0	0.0127567	0	0	0	0	0	0	0	0.0233416	0	0	0.0670789	0.0125612	0	0.0114311	0	0	0	0	0.0115143	0	0	0	0.0268642	0	0	0	0	0	0	0
CA9	0.0639798	0.12722	0.0589458	0.386223	0.0781849	0.0280433	0.0731868	0.0144163	0.193246	0.194973	0.187168	0.472652	0.232586	0.0181828	0.718159	22.1455	4.16543	0.17876	77.8545	4.50564	7.86778	43.5429	10.8327	1.8049	1.56112	48.4412	18.6664	101.735	1.15052	3.95267	2.38502	131.777	19.8226	5.5568	5.59638	11.7403	0.842637	26.3103	17.5934	3.8712	1.76863	0.690989	0.231961	30.8094	14.2801	18.6921	12.183	40.0102	0.607813
LINC00472	0.0448253	0.00514227	0.0142956	0.134496	0.0189615	0.16776	0.420068	0.356618	0.0223172	0.784145	0.0181569	0.0179809	0.0415631	0.185208	0.10655	0.0309256	0.0559498	0.0231216	0.0231496	0.0891054	0.0300962	0.0687264	0.0273425	0.00607955	0.0420671	0.0974399	0.00352982	0.0142852	0.070558	0.172448	0.0113974	0.0300065	0.0933476	0.392658	0.0210425	0.00682796	0.0493276	0.261187	0.0365775	0.01707	0.0113624	0.0121876	0.0200912	0.0162345	0.0486493	0.0838837	0.0404975	0.0143152	0.0850428
AC011551.1	0	0	0	0	0	0.0228562	0	0.0352492	0	0	0	0	0	0	0	0	0	0	0	0.023641	0	0	0	0	0.0265075	0	0	0	0.80837	0.0511358	0	0.016807	0.0261425	0	0.0265188	0.0344197	0.0355229	0	0	0	0	0	0	0	0	0	0	0	0
OR4A50P	0	0	0	0	0	0.0642419	0	0	0	0	0	0	0	0	0	0	0	0	0	0	0	0	0	0	0	0	0	0	0.181767	0	0	0	0	0	0	0	0	0	0	0	0	0	0	0	0	0	0	0	0
LMLN	0.663794	0.515338	1.31657	0.95896	0.349255	0.470551	0.578862	0.451479	0.634719	0.29344	0.791137	0.735391	0.665601	0.544983	2.84727	1.19642	1.57845	0.602186	0.923858	4.28935	0.965638	1.11616	1.343	0.835637	1.48928	1.74459	1.62611	0.43382	2.18763	1.19339	0.930014	2.50001	0.819636	0.560699	1.0544	0.581496	1.09141	1.01804	0.998275	0.705461	0.891153	2.04933	0.39951	0.622168	1.70665	0.528868	0.680428	1.74649	1.1386
AC095038.2	0.0110951	0	0	0	0	0	0	0	0	0	0	0	0	0	0	0	0	0	0	0	0	0	0	0	0	0	0	0	0.103199	0	0	0	0	0	0	0	0	0	0	0	0	0	0	0	0	0	0	0	0
RNU6-507P	0	0	0	0	0	0	0	0	0	0	0	0	0	0	0	0	0	0	0	0	0	0	0	0	0	0	0	0	0	0	0	0	0	0	0	0	0	0	0	0	0	0	0	0	0	0	0	0	0
BEX1	0.206108	0.0614751	0.0284836	0.210556	0.113341	0.216817	0.212191	0.139324	0.142293	0.502478	0.0361772	0.125393	0.070983	0.527176	0.604236	0.0205395	0	0	0	0.336392	0.0719593	0.021067	0	0	7.35501	0.0129431	0	0.0569257	0.178927	0	0.068127	0.106289	0.0206659	0.0193176	0	0.190464	0.112325	0.312245	0.0583038	0	0.0679179	0.291402	0.0160125	0.0323469	0.0363497	0.111424	0.0537936	0	0.0903711
AL669942.2	0	0	0	0	0	0	0	0	0	0	0	0	0	0	0	0	0	0	0	0	0	0.0261147	0	0	0	0	0	0	0	0	0	0	0	0	0	0	0	0	0	0	0	0	0	0	0	0	0	0	0
CKS1BP7	0.101037	0	0.104723	0.140751	0	0.132858	0	0.102448	0	0	0.199513	0.0658598	0	0	0.180124	0.0755155	0.0910804	0.338756	0.0847914	0.0687099	0	0.61964	0.066766	0	0.154082	0.0951732	0.155147	0.906936	0.845796	0	0.0834918	0.293085	0.15196	0.213069	0	0.200074	0	0.2296	0.10718	0.333458	0.166471	0.357122	0.117743	0.535169	0.133643	0	0.0494443	0.209733	0.0830645
RPL3P5	0	0	0	0	0.0529906	0.0126711	0.0165344	0.0195415	0.0124737	0.0330363	0.025371	0	0.0165934	0	0.0229054	0	0.0173733	0.0161541	0	0.0131062	0	0.0147743	0	0	0.0146953	0.00907699	0.0394584	0	0.0537776	0.0566976	0.0159258	0.0093175	0	0.0135474	0	0	0.0393866	0.0145985	0.0102221	0	0.0635077	0.03406	0.0112296	0	0.00849733	0	0.0471567	0.0133353	0.0158443
CAMTA2	8.01876	5.3389	8.47131	9.10031	3.38447	8.54833	11.8847	7.36021	7.62874	4.59768	5.44225	6.95551	7.79353	8.08612	8.71185	6.95469	13.6366	6.49242	6.51356	9.27521	7.5138	6.6175	4.19255	4.4697	3.56721	7.86845	4.48527	11.4891	4.44344	9.80995	7.17252	4.14658	8.93511	6.40183	6.72985	4.9494	13.3585	4.4701	8.42024	6.8448	6.01256	5.05375	4.01277	3.48007	8.53866	5.80528	6.69002	11.9432	10.0773
AC067942.3	0	0	0	0	0	0	0	0	0	0	0	0	0	0	0	0	0	0	0	0	0	0	0	0	0	0	0	0	0.0610074	0	0	0	0	0	0	0	0	0	0	0	0	0	0	0	0	0	0	0	0
MIR4309	0	0	0	0	0	0	0	0	0	0	0	0	0	0	0	0	0	0	0	0	0	0	0	0	0	0	0	0	0.798241	0	0	0	0	0	0	0	0	0	0	0	0	0	0	0	0	0	0	0	0
AC097473.1	0	0	0	0	0	0	0	0	0	0	0	0	0	0	0	0	0	0	0	0	0	0	0	0	0	0	0	0	0	0	0	0	0	0	0	0	0	0	0	0	0	0	0	0	0	0	0	0	0
RPS6P7	0.021468	0	0	0	0	0	0	0	0	0	0	0	0	0	0	0	0	0	0	0	0	0	0	0	0	0	0	0	0.0798722	0	0	0.020758	0	0	0	0	0	0	0	0	0	0	0	0	0	0	0	0	0
SESTD1	0.755259	0.416529	1.00617	2.39134	0.506214	0.933979	2.73004	0.753079	0.851726	2.01071	0.648607	0.987345	0.619652	3.01807	3.80436	0.440956	0.279124	0.562914	1.03589	4.49875	3.05322	1.43062	0.951161	0.765418	0.228123	0.616836	1.99287	0.873975	2.3585	3.8991	1.03557	3.2367	2.34264	0.642673	0.643164	0.0890715	1.75943	1.15053	1.63898	1.29465	5.95997	2.17038	3.01711	3.37741	0.874468	1.07519	1.28285	2.50873	1.20571
RNU6-1303P	0	0	0	0	0	0	0	0	0	0	0	0	0	0	0	0	0	0	0	0	0	0	0	0	0	0	0	0	0.619196	0	0	0	0	0	0	0	0	0	0	0	0	0	0	0	0	0	0	0	0
AL390879.1	0.112097	0.0783631	0.203327	0.219599	0.221532	0.119764	0.042075	0.134974	0.0997604	0.0520418	0.101454	0.132439	0.156837	0.0985597	0.836841	0.0890187	0.183155	0.56376	0.170509	0.190579	0.0672667	0.230948	0.106483	0.15441	0.154923	0.141889	0.0322746	0.145128	1.51185	0.618337	0.156316	0.0982283	0.216013	0.132971	0.187056	0.548004	0.07875	0.445786	0.0891847	0.104052	0.363619	0.123818	0.0816454	0.214411	0.210054	0.170441	0.0959998	0.28117	0.287993
AC022405.1	0	0	0	0	0	0	0	0	0	0	0.0302879	0	0	0	0.0273444	0	0	0	0	0	0	0	0	0	0	0.0216722	0	0	0.213999	0	0.0380244	0	0	0.0323457	0	0	0	0.104566	0	0.0379663	0	0	0.0536233	0.0270811	0	0	0	0.0318393	0.0756595
EIF4A1P10	0.907958	0.917273	0.789297	1.29205	0.778474	0.397972	0.234527	0.178188	0.341222	0.290082	0.963932	0.94186	0.487541	0.237229	0.672996	0.729693	3.92522	1.14567	0.819325	1.44737	0.494246	2.17046	0.529022	0.361488	0.506215	0.809285	1.2493	2.2246	0.199779	1.46481	0.758361	0.556966	0.822285	0.562751	0.71496	0.676648	0.279334	0.843062	1.08744	0.4511	0.643433	0.362335	0.227546	1.03425	0.30132	1.16776	0.621103	1.16192	0.240791
TMEM184A	8.26235	6.76889	12.1709	7.38235	9.25525	2.84014	0.540251	6.15992	8.92524	2.40919	13.8304	7.49363	8.89753	4.35347	6.54055	2.9467	0.713006	9.35045	6.99005	3.92034	1.68078	4.45195	5.25078	4.52429	12.5236	0.894055	10.4139	3.1844	0.933753	3.62011	16.9106	8.95095	2.55305	1.35576	8.24279	1.79816	1.18746	2.85968	1.94431	13.1098	2.74672	1.00536	3.22783	0.664228	2.70134	4.19372	5.08396	7.05577	4.21665
DZANK1	0.172185	0.125718	0.245392	0.354802	0.152879	0.0801884	0.156955	0.145491	0.155557	0.157826	0.153476	0.194077	0.138985	0.169741	1.60304	0.152822	0.281332	0.15936	0.295021	0.563517	0.237958	0.283245	0.177784	0.13282	0.421229	0.420687	0.179938	0.148614	1.08104	0.559318	0.249	0.149148	0.350686	1.31879	0.314688	0.514996	0.216266	0.407584	0.344379	0.266378	0.251191	0.218716	0.175574	0.206895	0.657952	0.076359	0.212411	0.327638	0.43057
CAPN8	0.0342983	0.0170501	0.00947992	0.299421	0.0628702	0.060134	0.129472	0.0324588	0.0207191	0.0940694	0.0301012	0.0208666	0.0157497	0.178379	0.896804	0.0170899	0.0371023	0.0153327	0.149675	0.136838	0	0.143736	0.0120878	0.00403156	0.00348703	0.105539	0.009363	0.0126307	0.284991	0.739952	0.007558	0.033164	0.00343901	0.0160732	0.0348851	0.14942	0.00467299	0.152418	0.00727675	0.064145	0.158231	0.0282871	0.0399696	0.032297	0.0100816	0.0648973	0.00671383	0.0284788	0.22558
RF01225	0	0	0	0	0	0	0	0	0	0	0	0	0	0	0	0	0	0	0	0	0	0	0	0	0	0	0	0	0.173895	0	0	0	0	0.13142	0	0	0	0	0	0	0	0	0	0	0	0	0	0	0
ABCF2P2	0	0	0	0	0	0	0	0	0	0	0	0	0	0	0	0	0	0	0	0.16365	0	0	0	0	0	0	0	0	0.373052	0	0	0	0	0	0	0	0	0.0607613	0	0	0	0	0	0	0	0	0	0	0
ZCCHC18	0.0210182	0.0104484	0.0726169	0.00975996	0.00963181	0.0276379	0.0360643	0.0355196	0.0226728	0.0240193	0.0092231	0.0365348	0.0120644	0.0403199	0.00416339	0.0209456	0.0378942	0.058725	0.0176388	0.0952897	0.158994	0	0.0324078	0	0.112186	0.0329975	0.00358607	0.00967519	0.273696	0.216418	0.0578949	0.0237103	0.0105372	0.0640233	0.0160333	0.124862	0.0715909	0.0689906	0.0148641	0.0809291	0.00577172	0.0123818	0.0530695	0.0865892	0.0339793	0.0426102	0.150857	0.0872598	0.213115
NRDC	26.6235	16.5416	22.8113	18.7456	11.1426	32.0997	32.4939	25.9342	18.2764	7.6578	17.8691	18.5002	22.1394	22.7729	17.8762	23.9139	30.6443	20.1722	24.8038	18.1828	18.561	25.9068	22.1972	20.901	24.4558	21.4246	20.7715	32.0534	47.8278	28.449	20.5447	33.6697	25.6296	19.4405	25.215	25.3934	28.1775	22.4465	23.7035	20.172	33.7029	26.5445	31.2708	13.5757	30.2809	22.1168	16.7987	27.6502	20.8978
AC147055.4	0	0	0	0	0	0	0	0	0	0	0	0	0	0	0	0	0	0	0	0	0	0	0	0	0	0	0	0	0	0	0	0	0	0	0	0	0	0	0.0169042	0	0	0	0	0	0	0	0	0	0
DUX4L29	0	0	0	0	0	0	0	0	0	0	0	0	0	0	0	0	0	0	0	0	0	0	0	0	0	0	0	0	0	0	0	0	0	0	0	0	0	0	0	0	0	0	0	0	0	0	0	0	0
AC084346.2	0	0	0	0.104562	0.171982	0.0493492	0	0	0	0.014296	0.0164684	0	0	0	0.0892079	0.0373997	0	0.104857	0.0419936	0.18716	0	0.0383602	0.0165332	0	0.0190776	0.0235677	0.0128063	0.051827	0	0.0368027	0.103375	0.0120961	0.0376298	0	0.114514	0.0743161	0	0.0758075	0.0530817	0	0	0	0.0437349	0.103074	0.0772192	0.0507221	0.0122438	0.103872	0.0205692
RINL	1.55427	0.640594	2.17335	2.25575	1.00234	0.457064	0.960087	0.951317	1.89123	2.65783	1.34671	1.56207	0.924587	0.928814	1.44422	0.608294	1.72719	0.667976	0.34625	2.0025	0.695578	0.190641	0.455649	0.443451	0.590416	0.553686	0.30665	0.99515	3.52219	1.18054	0.971454	0.614809	0.650289	4.64438	1.57367	2.85394	1.98671	3.46777	0.64452	0.988625	0.353865	2.93663	1.59392	2.73423	1.8914	0.372387	1.58208	2.26042	3.3641
AP002008.3	0.00917804	0	0.0380516	0.0191785	0	0.00603432	0	0	0.0118807	0.00524426	0	0	0.00790225	0	0	0	0	0.00769304	0	0.00624153	0	0.00703592	0.00606495	0	0.00699832	0.00864542	0	0	0.102441	0	0	0	0	0.0516131	0.00700128	0.127221	0	0.0278088	0.00486804	0	0	0	0.00534782	0	0	0	0	0	0.0301819
RTP4	1.67305	0.375971	2.53383	6.0023	2.52063	0.72328	1.49435	0.588711	1.78992	2.27861	1.08615	5.23869	1.15765	1.00632	4.83035	17.5406	5.41295	67.4539	4.09034	9.05012	1.1469	7.75397	17.3761	1.96657	4.998	7.77906	7.00724	3.91403	7.02048	2.96666	5.78264	10.7626	11.5589	4.10278	13.1821	4.99219	13.2708	0.97218	5.0569	9.97181	9.22635	3.59133	1.72713	7.69731	1.70437	7.01586	14.9019	8.52113	2.63786
DLGAP4	11.7246	7.04446	8.04182	6.70449	5.8161	8.91817	11.5654	8.08898	8.56069	3.8112	6.4175	7.57211	7.77345	10.1126	10.6036	22.2125	13.6596	13.9759	20.0008	10.8907	18.8992	15.1845	16.388	11.5912	24.4574	14.4223	18.2443	13.3541	12.5362	16.0422	17.7074	12.4091	18.0138	11.1643	16.2494	14.1362	22.0786	8.84021	15.1212	18.3156	9.59212	9.42698	21.3118	6.04013	20.4288	12.1803	15.7455	11.5035	16.3242
AC011448.1	0.29583	0.335682	0.279961	0.25981	0.972547	0.262153	0.36415	0.560798	0.24142	0.235179	0.262451	0.201218	0.3876	0.271413	0.305736	0.230719	0.255084	0.280308	0.172706	0.419853	0.123492	0.226785	0.203987	0.23812	0.519797	0.212026	0.342343	0.257553	0.454614	0.416233	0.24446	0.410414	0.232139	0.470152	0.490583	0.8023	0.407436	0.555343	0.22513	0.477561	0.498016	0.306872	0.187362	0.643433	0.328919	0.469358	0.214009	0.293694	0.338377
AL355488.1	0.304085	0.0248489	0.293591	0.0406203	0.813192	0.153369	0.0428849	0.236528	0.183333	0.0523635	0.131609	0.0651665	0.23671	0.111872	0.113868	0.0996275	0.488159	0.642447	0.160806	0.322937	0.21815	0.300172	0.0880843	0.205646	0.514553	0.376686	0.106607	0.201337	2.44094	1.60536	0.419949	0.294028	0.357107	0.286957	0.737203	3.48918	0.255391	0.441745	0.167915	0.570534	0.878501	1.06745	0.14563	0.328508	0.165295	0.118227	0.110079	0.397757	0.643823
AC087884.1	0	0	0	0	0	0	0	0	0	0.082725	0	0	0	0	0	0	0	0	0	0.0492281	0	0.0554937	0	0	0	0	0.0370524	0.0499836	0	0	0	0	0	0	0	0	0	0	0	0	0	0	0	0	0	0	0	0.0500887	0
UBTFL11	0.00527167	0	0	0	0.0289895	0	0	0	0	0	0	0	0	0	0	0	0	0	0.00884813	0	0	0	0	0	0	0	0	0	0.0196134	0	0	0.00509732	0	0	0.00804277	0	0	0.00798638	0	0	0	0.0186332	0	0	0	0	0	0	0
FSHR	0	0	0	0	0	0	0	0.0075947	0.0193913	0	0.0147904	0	0.00644893	0.0191579	0.00890203	0	0.00675202	0	0	0	0.00653762	0	0	0	0	0	0	0	0.0418006	0	0	0	0.0112652	0	0	0.014832	0	0	0	0	0	0	0	0	0.00330243	0	0	0	0
RF00096	0	0	0	0	0	0	0	0	0	0	0	0	0	0	0	0	0	0	0	0	0	0	0	0	0	0	0	0	0	0	0	0	0	0	0	0	0	0	0	0	0	0	0	0	0	0	0	0	0
AC010524.1	0	0.0358397	0	0	0	0.0316008	0	0.0487352	0	0.0274634	0	0	0	0.0614683	0.0285622	0.0359234	0.0433277	0	0.080672	0	0	0	0	0.0423722	0.0732982	0	0	0	0.223529	0.282799	0.0397178	0.0232372	0.0361444	0	0.0366646	0.142765	0.0982273	0.0728151	0	0.317257	0.0395959	0	0.0560114	0.0565743	0	0.0974398	0	0.0332572	0.158058
GRK6	8.87863	8.94389	10.1208	14.8294	6.67835	6.69597	3.5689	6.29106	9.79223	4.95636	9.49555	12.9325	10.5666	8.48208	14.8419	10.2972	17.4671	13.8651	5.29377	7.32262	8.00418	4.72707	7.42168	8.80052	5.61223	7.5006	7.07982	11.8357	17.1403	9.2066	5.59108	10.8202	11.2749	15.0194	9.06656	19.5033	13.3316	14.1983	7.23808	6.11336	15.6842	19.1695	7.72907	5.88474	8.36295	10.5168	9.57567	6.57918	19.0585
EFCAB1	0.130886	0.0548987	0.0975068	0.188032	0.0281156	0.0537839	0.0736911	0.0290312	0.172075	0.198654	0.0592296	0.03466	0.0105649	0.17262	12.8045	0.440214	0.99553	0.137136	0.367283	0.197489	0.117812	0.156778	0.0918967	1.12502	0.617523	1.39665	0.0125614	0.65522	0.190221	0.306841	0.111538	0.144355	0.0461378	1.38008	0.0530421	0.174138	0.0125386	0.0433755	0.314569	0.0506218	0.522284	0.6072	0.0214493	0.546437	0.943176	0.0124381	0.0640519	1.31036	0.514485
AGGF1P9	0	0	0	0	0	0	0	0	0	0	0	0	0	0	0	0	0	0	0	0	0	0	0	0	0	0	0	0	0	0	0	0	0	0	0	0	0	0	0	0	0	0	0	0	0	0	0	0	0
ME3	1.37339	0.92722	0.673277	1.26687	1.48838	2.76178	4.37341	2.84787	0.924941	2.23405	0.488647	0.560529	1.07595	1.64565	1.6764	0.531737	1.05402	0.466694	0.218054	0.790934	1.27974	4.83266	0.208492	0.109077	1.22176	0.600226	0.218491	0.46561	0.189889	2.83009	0.429424	1.86035	0.8281	1.40029	1.74139	0.208258	2.83206	0.393634	1.02377	0.510439	0.586098	0.404531	0.356865	0.59347	4.78429	0.551837	0.39357	0.47087	1.11892
RPS3AP14	0	0	0	0	0.041849	0	0	0	0	0.0173935	0	0.0198424	0	0	0	0	0.0274409	0	0	0	0	0	0.0402308	0	0	0.014337	0	0.0420375	0	0.0895532	0.0251546	0	0.0228914	0	0	0	0	0	0.048437	0	0	0	0	0	0.0402643	0	0	0	0
SNORD20	0	0	0	0	0	0	0	0	0	0	0	0	0	0	0	0	0	0	0	0	0	0	0	0	0	0	0	0	0	0	0	0	0	0	0	0	0	0	0	0	0	0	0	0	0	0	0	0	0
FAM238B	0	0	0.0191219	0	0	0.0121296	0	0	0	0	0	0	0	0	0.0109633	0	0	0	0	0	0	0.127286	0	0	0	0	0	0	0.343196	0.0271373	0.0152452	0	0	0	0	0.0182663	0	0.0139746	0	0	0.0455953	0	0	0.206296	0	0	0	0.229777	0
THOC7	24.4091	24.5327	25.5755	24.1492	30.3368	22.3136	16.3853	25.5596	22.6207	11.3387	24.3101	29.1669	29.2208	16.0422	20.7138	12.3646	23.4315	25.3348	15.838	17.9751	13.9517	16.4164	13.3506	23.5249	19.7487	17.2381	14.0198	16.1097	18.3709	22.7879	16.8161	14.6449	25.9823	23.8474	27.1685	41.0216	13.6135	27.4216	16.6033	18.2509	30.0861	53.5461	15.8511	54.4933	18.2733	19.0491	15.6575	18.4827	10.4932
AC013448.2	0	0	0	0	0	0	0	0	0.0195269	0	0	0	0	0	0	0	0	0	0	0	0	0	0	0	0	0	0	0	0	0	0	0	0	0	0	0	0	0	0	0	0	0	0	0	0	0	0	0	0
RPL27P12	0	0	0	0	0	0	0	0	0	0	0	0	0	0	0	0	0	0	0	0	0	0	0	0	0	0	0	0	0.168157	0	0	0	0	0	0	0	0	0	0	0	0	0	0	0	0	0.0610854	0	0	0
AL683813.1	0.133745	0.0117328	0.203859	0.0931578	0.227133	0.439668	0.249736	0.358974	0.0814719	0.0629346	0.0673198	0.0820519	0.115153	0.362211	0.12623	0.0411607	0.0496446	0.0857272	0.178264	0.101653	0.137338	0.114591	0.0623857	0.0832281	0.329939	0.114867	0.0483228	0.0271614	0.548824	0.786928	0.149527	0.0570535	0.106493	0.038712	0.312074	0.124632	0.1849	0.119187	0.121012	0.201229	0.123143	0.173798	0.0229205	0.115754	0.142219	0.183418	0.0847008	0.457271	0.239313
TRBV12-2	0	0	0	0	0	0	0	0	0	0	0	0	0.0594277	0	0	0	0	0.0578544	0	0	0	0	0	0	0	0	0	0	0.0641996	0	0	0	0	0	0	0	0.0705295	0	0	0	0	0	0	0	0	0	0	0	0
LINC00560	0	0	0	0	0	0	0	0	0	0	0	0	0	0	0	0	0	0	0	0	0	0	0	0	0	0	0	0	0.0276231	0	0	0	0	0	0	0	0	0	0	0	0	0	0	0	0	0	0	0	0
AC025048.6	0.222596	0.0368851	0	0.0344547	0	0.065045	0.212191	0	0.0320159	0.0282644	0	0	0	0.126522	0	0	0.0891829	0	0.124537	0.0672785	0.0431756	0.0758414	0	0	0	0.0232976	0.0506382	0	0	0.145524	0.0408762	0.0478298	0	0	0.037734	0.0979528	0.101092	0.112408	0.0524734	0.122441	0.0407508	0.0437103	0	0.0582244	0	0	0.0242071	0.205363	0.040667
ASH1L-IT1	0	0	0	0	0	0	0.0454695	0.0537393	0	0	0	0	0	0	0	0	0.0477765	0.0444239	0	0.036042	0	0	0	0	0	0	0	0.0365951	0.147888	0	0	0	0	0	0.0404293	0.0524747	0	0	0.0281108	0	0.0436615	0.140497	0	0	0.0467353	0	0	0	0
MIR5701-2	0	0	0	0	0	0	0	0	0	0	0	0	0	0	0	0	0	0	0	0	0	0	0	0	0	0	0	0	0	0	0	0	0	0	0	0	0	0	0	0	0	0	0	0	0	0	0	0	0
OPCML	0.0250493	1.11837	0	0.0109048	0.0559605	0.0452904	0.0483537	0.0539731	0.0162127	0.0554627	0.010305	0.00612306	0.0161755	0.0740814	0.00372141	0.018722	0	0.0104982	0.0105109	0.0361989	0.5302	0.00480072	0.00413821	0.00276037	0.205328	0.0132725	0.00160269	0	0.0349487	0.0552695	0.00517489	0.0030276	0.0847675	0.0176082	0	0.00620036	0.0447936	0.0189744	0.0332154	0.00775048	0.00515901	0.00276684	0.0218934	0.315117	0.00966385	0	0.015323	0.0368316	0.0102968
AL137129.1	0	0	0	0	0	0.0433633	0	0	0	0	0	0	0	0	0.0195968	0	0	0.0276415	0	0	0	0	0	0	0	0	0	0	0.0613463	0	0.0272508	0	0.0247991	0	0.075468	0	0	0	0	0	0	0	0.019215	0	0.0436196	0.0334273	0	0	0
AP002852.1	0.0192881	0.028765	0	0	0	0	0.0165478	0	0.0249677	0	0	0.0125727	0	0.0123336	0.103158	0.0432481	0.0695496	0.0323345	0.0161868	0.118052	0.0841766	0	0.0382372	0	0	0.227109	0.0592356	0.0133181	0.0897021	0.255347	0	0.0186501	0.0435142	0.0135584	0.117708	0	0.118256	0.043831	0.0204608	0	0	0.0340876	0.0449547	1.37355	0.0425212	0.234615	0.047195	0.0667306	0
ANP32A	8.63318	5.36261	7.42145	11.8754	9.30285	5.51261	7.46876	8.28781	9.40921	5.59113	7.25078	9.6711	8.11058	6.28519	13.6982	7.12057	17.4063	13.8659	12.8367	8.555	10.1067	12.5319	9.15736	13.1157	6.74124	11.6142	6.76931	17.7203	18.6186	13.3147	6.75953	17.1411	11.7205	11.0222	8.65281	8.12084	10.6517	11.9847	14.0059	9.93814	12.5312	21.0004	8.20113	8.30762	11.4082	15.8494	8.70686	13.1798	13.9674
ACTA2-AS1	0.074595	0.0556231	0.0154633	0.0207832	0.0820414	0.0196177	0.191992	0.0529457	0.0241402	0.349509	0.02455	0.0291744	0.00642259	0.0763188	0.0709254	0.0111506	0.06052	0.0437679	0.0688614	0.0811654	0.455765	0.00571848	0.0197173	0.0263046	0.0568792	0.0983726	0.00381815	0.0309041	0.111013	0.625437	0.0431492	0.0252448	0.0785343	0.052436	0.0739743	0.0812426	0.0457345	0.169513	0.0514348	0.110786	0.0491621	0.0988734	0.0956224	0.355602	0.118402	0.302452	0.113164	0.201299	0.177846
AC012361.1	0	0	0	0	0	0	0	0	0	0	0	0	0	0	0	0	0	0	0	0	0	0	0	0	0	0	0	0	0	0	0	0	0	0	0	0	0	0	0	0	0	0	0	0	0	0	0	0	0
CLDN4	30.7728	76.81	42.4156	442.2	102.71	235.184	10.835	148.158	45.678	27.2002	108.502	67.573	188.718	59.9719	137.688	31.4917	6.62328	31.0126	28.8889	60.0613	2.47704	3.91756	26.5916	51.8445	32.2087	10.3504	15.4797	8.47624	43.4742	7.81409	42.859	32.5503	6.94163	155.918	29.3988	70.156	3.62745	220.165	12.8293	19.7948	37.6315	80.8092	31.1769	1.19767	5.32341	4.74494	29.2141	51.0692	136.649
AC007179.1	0	0	0	0	0	0	0.0465076	0	0	0	0	0	0	0	0	0	0	0	0	0	0	0	0	0	0	0	0	0	0	0	0	0	0	0	0	0	0	0	0	0	0	0	0	0	0	0	0	0	0
FUNDC2P1	0.541521	0.496978	0.561278	0.522261	0.515403	1.58847	1.89408	0.549083	0.215686	0.928262	0.438696	0.59736	0.430381	0.852361	0.346554	0.311336	0.450608	0.698312	0.873947	0.141639	0.399942	0.670597	0.385369	0.14689	1.17521	0.804381	0.255856	0.690299	0.697411	1.16419	0.757285	0.684722	0.501202	1.46407	0.540192	0.618649	0.681043	0.473298	0.530258	0.584282	0.823594	0.80979	0.582519	1.7406	0.532619	0.295567	0.387314	0.403521	0.308213
AC027088.1	0	0	0	0	0	0	0	0	0	0	0	0	0	0	0	0	0	0	0	0	0	0	0	0	0	0	0	0	0	0	0	0	0	0	0	0	0	0	0	0	0	0	0	0	0	0	0	0	0
MTMR3	0.816389	0.412987	1.01143	0.886783	0.599907	0.785032	0.925643	0.79497	0.867465	0.472643	0.836426	0.859575	0.635815	0.949013	1.15551	0.612863	0.631116	0.522518	0.591562	1.32397	1.19704	0.722342	0.573542	0.61297	0.661808	1.08972	0.609929	0.341037	0.851898	1.0933	0.842042	0.739544	1.27474	0.717975	1.26199	0.716916	0.813393	0.815451	0.797355	0.852627	1.02118	1.64407	1.20704	0.333013	0.829843	0.337817	0.826019	1.54951	1.5296
AC022493.2	0	0	0.051164	0	0	0	0	0	0	0	0	0	0	0.0315648	0.0586683	0	0	0	0	0	0	0.0378418	0	0	0	0.0464984	0.0757995	0	0.0918281	0	0	0	0	0.0346993	0	0	0	0.0373915	0	0	0	0	0	0	0	0.100073	0.0241568	0.0341561	0
STXBP4	0.264329	0.196121	0.308049	0.411281	0.0903966	0.101161	0.1918	0.148011	0.365146	0.235946	0.276994	0.313741	0.320432	0.259001	0.535317	0.306663	0.23354	0.116843	0.399513	1.42732	0.53145	0.254051	0.444934	0.479967	0.442213	0.381536	0.405218	0.318721	0.566336	0.452651	0.443378	0.462218	0.549851	0.731215	0.236749	0.445304	0.28354	0.747106	0.269938	0.198565	0.362931	0.978452	0.196162	0.462828	0.333398	0.193288	0.343016	0.794383	0.949249
RN7SL272P	0	0	0	0	0	0	0	0	0	0	0	0	0	0	0.0488225	0	0	0	0	0	0	0	0	0	0	0	0	0	0	0	0	0	0	0	0	0	0	0	0	0	0	0	0	0	0	0	0	0	0
CT62	0	0.0186432	0	0.00580493	0.0114574	0.00547939	0	0	0.00539404	0.00952397	0	0.0162973	0.00717554	0.00532912	0.0198101	0.591746	0.13523	0.195596	0.125892	0.0113351	0.0363711	0.919999	0.104637	0.0661239	0.0635474	0.357192	0.0127973	0.546679	0.0465104	0.0245179	0.082642	0.0282043	0.0438706	0.0703	0.108076	0.0247547	0.144772	0	0.450877	0.0137526	0.0068657	0	0.126257	0.250146	0.19475	0.887014	0.0203921	0.109566	0.00685158
SELENOS	9.47285	11.6873	11.0437	12.8582	10.5398	11.4946	6.14463	8.77089	7.16966	10.4039	11.6197	11.6181	12.3712	11.5221	13.6526	9.31131	18.3917	19.569	13.8519	9.18817	12.8605	11.8656	14.3152	13.4506	15.6433	10.7256	6.38316	10.9138	7.22472	15.0795	13.1238	11.4731	10.0229	14.6074	10.6481	7.9465	15.7582	13.84	12.306	12.235	12.7927	19.1146	14.2977	33.9439	21.7575	17.0186	11.8045	12.1233	12.2429
AL008727.1	0.0100438	0.011234	0.0104103	0.00349794	0.013808	0.0132071	0.00861689	0.0509204	0.00975104	0.00573896	0.00330553	0.00654697	0.0129715	0.00321123	0.00895287	0.00375341	0.0135812	0.00420937	0.0126434	0.0409818	0	0.0115494	0	0.00885443	0	0.00473048	0.00257047	0.00346756	0.0186842	0.022161	0.00829974	0	0.00377651	0.0282409	0.0114926	0.218778	0.0102632	0	0.00266363	0.00828707	0.00827427	0.0177504	0	0	0	0.00509045	0.00245757	0.0277988	0.0701867
SEPSECS	0.998207	0.531258	1.78888	0.94474	0.916622	0.596176	0.947913	0.830579	1.2305	0.807657	0.945437	0.871701	0.718396	0.630987	1.45127	1.1248	2.53811	1.66062	0.828118	1.72817	0.990987	1.03686	0.931532	0.93038	0.822146	0.593954	0.657192	0.652417	3.11141	2.69565	1.41047	0.755208	0.701951	2.55498	0.889341	1.9163	1.00443	2.2626	0.919464	1.51519	3.19833	1.25576	0.705949	1.31397	1.00118	0.67584	1.37971	1.49211	2.14872
SLC6A3	0	0	0.00551667	0	0.0951241	0.00699878	0.0228316	0.0107936	0.00344489	0	0.00350337	0.00693882	0	0.00680685	0.0031629	0.00795613	0.00959601	0	0.00446671	0.738389	0	0	0	0.00938439	0	0.0025068	0.00272432	0.0110253	0.133666	0.0234874	0.00879649	0.39885	0.00400254	0	0.0162406	0	0.00543872	0.012095	0.0169383	0.00878307	0.00438475	0	0.0124051	0.00313245	0.00938688	0.0161854	0.023442	0.106802	0.00437573
AC005920.2	0	0.0533278	0	0.049814	0	0	0	0.145031	0.046288	0	0	0	0	0	0	0.0534522	0	0.0599455	0	0.0972701	0	0	0.0472591	0.126096	0	0	0	0	0.19956	0	0	0	0.0537811	0.100544	0.10911	0	0.0730788	0	0	0	0	0.0631956	0	0	0	0	0	0.0494852	0
LRRC30	0.475901	0.0383637	0.479932	0.0358359	0.0707307	2.41857	7.59197	2.92137	0.0832483	0.0881922	0.152391	0	0.686605	0.871811	0	0.192266	0	0.0431244	0	0.0174939	0	0	0.0339979	0	0	0.0484631	0.013167	0	0.215343	0.113518	0	0.273609	0.212794	0	0.0392466	0	1.57717	0.0584572	0.204663	0	0.127153	0	0	0	0	0	0	0	0
HDGFL3	1.13218	0.947714	0.729832	2.14296	0.869629	1.4974	1.03149	1.15688	1.41262	0.656099	0.867345	1.39887	0.519474	1.27324	1.65292	1.06894	2.22428	2.20289	0.950141	5.42831	3.58687	2.12335	1.72317	2.15977	1.23646	6.05827	1.23454	2.6509	4.05739	2.88594	1.42449	2.57651	2.98376	3.74412	1.27933	2.18265	1.46591	5.2087	2.14866	0.524329	4.50708	4.0702	3.02863	7.10858	2.59383	2.56477	1.86949	3.34687	3.74958
GJA3	1.98661	0.244626	1.19484	0.748998	0.131546	0.623113	0.0117273	0.743831	1.60135	0.00781053	1.10968	0.614805	1.11807	0.789581	0.11643	0.711753	0.0657191	0.458305	0.764766	3.28762	0.775519	0.0663666	0.975545	0.811406	1.45921	3.24477	1.69319	0.626085	2.86495	1.82973	0.918714	2.29759	3.97128	7.74144	1.79351	5.83769	0.21883	8.02454	0.43743	0.64663	0.435426	0.370418	4.5001	1.0941	4.69495	1.51953	1.26206	0.826025	12.6239
PPP1R17	0	0	0	0	0	0.00654815	0.0085446	0	0.00644615	0.108125	0	0.00649205	0	0	0.00591851	0	0	0	0	0.006773	0	0	0	0	0	0	0	0	0.0092637	0	0	0	0	0	0	0	0	0	0	0	0	0	0	0.011723	0	0	0	0	0
RN7SL840P	0	0	0	0	0	0	0	0	0	0	0	0	0	0	0	0	0	0	0	0	0	0	0	0	0	0.0393762	0	0	0	0	0	0	0	0.058769	0	0	0	0	0	0.0689811	0	0	0	0	0	0	0	0	0
AC090017.1	0	0	0	0	0	0	0	0	0	0	0	0	0	0	0	0	0	0	0	0	0	0	0.00881957	0	0	0	0	0.0645094	0	0	0	0	0	0	0	0	0	0	0	0	0	0	0	0	0	0.0135287	0	0	0
BMP1	1.64785	1.55933	1.94679	5.27294	2.62151	1.7343	1.34421	1.60802	3.11631	0.395875	1.83041	2.93755	1.89354	1.47132	2.92166	18.5181	12.282	9.12914	7.64927	5.1395	47.8508	26.3003	13.4513	14.9361	7.79098	18.8721	13.0072	14.6259	3.9818	20.2234	5.7672	27.0346	15.0447	8.63673	4.69112	10.535	11.0188	4.24176	14.0366	8.83689	8.68972	8.70017	21.2439	11.3403	16.7449	10.6083	17.223	18.1641	14.7152
AC004980.3	0.0975764	0.0485064	0	0	0	0.0427693	0.0558091	0.197878	0.378928	0	0.0856359	0.0424029	0.112017	0.166385	0.0386568	0.0486196	0.0586408	0	0	0.0884758	0.0567788	0.0498683	0.0429863	0.344086	0	0.030638	0.0332964	0	0.544553	0.191374	0	0.0943493	0	0.0914542	0.198491	4.70173	0	0.492749	0	0	0.26795	0.114964	0	0.306276	0.286814	0.0659387	0	0	0.16044
DUX4L18	0	0	0	0	0	0	0	0	0	0	0	0	0	0	0	0	0	0	0	0	0	0	0	0	0	0	0	0	0	0.0275657	0	0	0	0	0	0	0	0	0	0	0	0	0	0	0	0	0	0.0129669	0
AC010099.2	0	0	0	0	0	0	0	0	0	0	0	0	0	0	0.0378277	0	0	0	0	0	0	0	0	0	0	0	0	0	0	0	0	0	0	0	0	0	0	0	0	0.105044	0	0	0.0370907	0	0	4.77481	0	0	0
AC011467.4	0	0	0.0405434	0	0	0.0257179	0	0	0	0	0	0	0	0	0	0	0	0	0	0	0	0	0	0	0	0	0	0	0	0	0	0	0	0	0	0	0	0	0.0207473	0	0	0	0	0	0	0	0.0382847	0	0
RN7SL52P	0	0	0.0866545	0	0	0	0	0	0	0	0	0	0	0	0	0	0	0	0	0	0	0	0	0	0	0	0	0	0	0	0	0	0	0	0	0	0	0	0	0	0	0	0	0	0	0	0	0	0
KIFC2	2.08764	1.2979	3.92917	1.48015	3.64078	0.979404	0.256519	2.10056	2.5607	0.671176	1.79586	1.11023	1.08031	1.12667	1.1454	2.47416	5.96825	6.91442	12.8105	6.08547	1.54721	4.02759	3.87399	1.92986	7.97549	6.90787	3.25214	4.78898	2.38377	6.76995	12.5436	1.08158	4.05931	1.90661	17.0289	4.09168	1.62039	3.2719	2.48927	8.49353	1.46472	0.736008	1.4653	0.719589	2.94028	8.0478	1.49456	6.72384	1.59339
CACHD1	1.596	1.07429	3.40155	4.87416	0.915731	0.846353	2.00332	0.994121	2.28153	2.14034	0.955694	2.43681	3.0415	1.76593	5.29698	2.67101	1.84185	1.35816	1.14625	9.35473	2.27983	0.568003	0.729481	0.415668	0.644862	4.42203	0.283478	0.237715	3.67904	2.39444	1.81827	2.67395	3.22775	1.12848	2.2751	0.0148203	2.66138	0.314637	0.817742	1.84945	1.92675	1.73601	2.3178	0.786236	0.379481	0.678977	1.88071	3.43341	1.80588
AL162724.1	0.0318279	0	0	0	0.0875126	0	0	0	0	0	0	0	0	0	0.0378277	0	0	0.0533563	0	0	0	0	0	0	0	0.0299808	0	0	0	0.280904	0	0	0.095739	0	0	0.0630259	0	0.0964361	0.101289	0	0	0	0	0	0	0.0645245	0	0	0
ATXN7	2.28194	1.78361	3.72421	5.05776	0.957343	2.02198	1.57908	1.75078	2.33731	2.02498	2.90352	2.36239	2.75264	1.96984	3.74434	1.94643	1.13647	1.63173	2.10296	5.03136	1.60877	1.49831	1.63366	1.49937	1.00866	2.2751	1.90937	1.7964	2.81717	2.17048	1.63647	2.19145	2.74293	4.40552	3.16946	1.5558	2.83305	3.23352	2.60742	2.50543	1.79566	5.14001	1.91865	0.578943	2.88654	0.729481	3.06321	3.07732	2.8944
FLT3	0.716476	0.0851398	0.1716	0.194848	0.05494	0.0525489	0.0293873	0.243125	0.221702	0.0521929	0.21795	0.457725	0.0147462	0.0949145	0.0644589	0.22188	0.0205856	0.27276	0.0766568	0.147531	0.114609	0.0131295	0.124494	0.0402633	0.0609437	0.0591543	0.0262993	0.0275937	1.09388	0.193145	0.250034	0.121443	0.072984	0.369203	0.0870994	0.163922	0.840045	0.099462	0.142318	0.287336	0.0376251	0.0908047	0.109774	0.0335991	0.0805479	0.0115738	0.642574	0.130358	0.309769
AC023141.1	0	0	0	0	0	0	0	0	0	0	0	0	0	0	0	0	0	0	0	0	0	0	0	0	0	0	0	0	0.0582709	0	0	0	0	0	0	0	0	0	0	0	0	0	0	0	0	0	0	0	0
FAM198A	0.629789	2.35609	0.574658	0.404927	0.621615	0.297281	0.845107	0.283815	0.324006	0.833514	0.294076	0.403505	0.500534	0.351084	0.10236	0.15288	0.12131	0.14438	0.0316214	0.658905	0.286597	0.0412649	0.0391272	0.0806715	0.0985063	0.0405635	0.027552	0.00371676	0.0851143	0.197947	0.0711696	0.645394	0.109294	0.0756762	0.0328494	0.191864	0.792054	0.0937798	0.108492	0.217624	0.0354756	0.294903	0.222687	0.0506873	0.0878128	0.0381939	0.671718	0.223474	0.092932
AC046144.1	0	0	0	0	0.0176159	0.0084246	0	0.0129925	0	0	0	0	0	0	0	0	0	0	0	0	0	0	0	0	0.00977045	0	0	0	0.0238367	0	0	0	0	0	0	0.0126868	0	0.0194121	0	0	0	0	0	0	0	0	0	0	0
EDDM3CP	0	0	0	0	0	0	0	0	0	0	0	0	0	0	0	0	0	0	0	0	0	0	0	0	0	0	0	0	0	0	0	0	0	0	0	0	0	0	0	0	0	0	0	0	0	0	0	0	0
AP003717.2	0.0264405	0	0	0.0368335	0	0.0521519	0.11342	0.0804294	0	0	0.0174037	0	0	0.101443	0.0314248	0.0395237	0	0	0.0221893	0	0	0	0	0	0	0	0	0	0.0491863	0	0	0.012783	0.0198834	0	0	0.0261789	0.0810539	0.0200282	0	0.0436317	0	0	0	0	0.0116578	0	0.0129392	0	0
RF00438	0	0	0	0	0	0	0	0	0	0	0	0	0	0	0	0	0	0	0	0	0	0	0.230736	0	0	0	0	0	0	0	0	0	0	0	0	0	0	0	0	0	0	0	0	0	0	0	0	0	0
CUZD1	0.0753983	0.0153333	0.156298	0.0572919	0.113079	0.0450658	0.0646864	0.0556009	0.11091	0.0587481	0.0631639	0.0804234	0.0590159	0.0482129	0.0773916	0.0717223	0.358379	0.0402175	0.057523	0.377567	0.0598276	0.157638	0.126825	0.0725123	0.0836242	0.154959	0.0210505	0.0757257	0.344276	0.403299	0.039649	0.00994154	0.0824727	0.419187	0.20392	0.71259	0.161094	0.264796	0.123609	0.158354	0.38398	0.199876	0.0758838	0.0201701	0.0846201	0.0764273	0.0838583	0.023714	0.214136
RN7SL804P	0	0	0	0	0	0	0	0	0	0	0	0	0	0	0	0	0	0	0	0.054184	0	0	0	0	0	0	0	0	0.518767	0	0	0	0	0	0	0	0	0	0	0	0	0	0	0	0	0	0	0	0
FAHD2A	1.55077	1.05948	1.56825	1.82753	2.34517	2.53245	3.40884	2.47764	1.55982	7.25883	1.18904	1.21303	1.94507	3.21878	2.54797	2.35571	2.18762	1.9533	0.801964	1.31113	1.4304	1.78967	1.21587	1.91398	3.43876	2.84654	1.27217	1.92452	3.88285	2.29345	1.29188	1.97162	1.99513	1.85318	1.30127	5.01297	2.16282	3.15577	1.16044	0.919878	3.5806	0.611095	1.24794	5.55007	1.53566	3.00792	0.99888	2.29688	2.3052
TRMT112P4	0	0	0	0	0	0	0	0	0	0	0	0	0	0	0	0	0	0	0	0	0	0	0	0	0	0	0	0	0.174813	0	0	0	0	0	0	0	0	0.0474547	0	0	0	0	0	0.0368703	0	0	0	0	0
AL023773.1	0	0	0	0	0.0290411	0	0	0	0	0	0	0	0	0	0	0	0	0	0	0	0	0	0	0	0	0	0	0	0.0392966	0	0	0	0	0	0	0	0	0	0	0	0	0	0	0	0	0	0	0	0
ATP6V1D	21.0067	22.5902	22.0568	12.2743	18.5902	16.2828	12.665	14.8608	18.1223	6.28399	25.7498	20.1336	23.3285	12.7112	15.3644	15.8467	29.0169	25.7447	23.5212	16.6634	15.8979	21.1264	18.58	26.3286	29.5782	17.9252	28.4832	19.7113	8.08888	16.4153	25.33	13.3532	17.0615	12.6071	51.1883	12.9682	12.9444	16.568	16.116	26.7107	11.1031	8.66185	15.0064	19.3287	16.1919	21.1462	15.2001	11.5363	7.61796
AL445307.1	0.236647	0.02941	0.0408802	0.0824165	0	0.285247	0.812106	0.479904	0	0.0225364	0.025961	0	0.135835	0.0756612	0.0234381	0.117915	0	0	0.0661993	0	0.137703	0	0	0	0.0300742	0.0371523	0.020188	0	0.0366855	0.116032	0	0.0953419	0.11864	0	0.150435	0.0390509	0.483631	0.0896279	0.0836786	0.0650852	0.129969	0	0.0229814	0.116062	0.0347798	0.0799589	0.0386027	0	0.064851
AC112187.1	0.0743537	0.0739241	0	0	0.136293	0	0	0	0	0.0566468	0.0326274	0.0323112	0.0426787	0.0316966	0.0294566	0.0740966	0.536214	0.124647	0.0831982	0.101128	0.0432657	0.114	0	0.262195	0.0755935	0.210116	0.12686	0.20536	0.0461058	0.510397	0	0.0958594	0	0.0696884	0	0.196315	0.0506517	0.112643	0.105166	0.122697	0.0816717	0.0438015	0	0.029173	0.0437107	0.100491	0.145546	0.0685974	0.0407519
BBX	2.5149	1.72174	2.84701	6.14771	0.546922	2.44079	4.25003	1.6419	3.27227	3.404	2.6541	2.889	2.74537	3.17536	6.05517	5.66436	3.26906	3.09161	3.6859	15.8015	4.50186	4.60374	3.91028	3.87549	3.78952	6.90254	5.42734	3.75046	6.04693	5.47837	2.45319	6.00005	5.37599	7.14861	4.7046	1.1599	5.9302	5.77251	6.62287	2.77274	6.85115	5.47621	3.58189	2.5437	14.154	1.64544	5.58127	5.35463	8.07464
CEP78	0.874982	0.636412	1.17949	1.45163	0.459333	0.485017	0.520788	0.395802	1.01916	0.370479	0.945007	1.03612	0.774716	0.744591	1.22766	0.897506	1.83994	1.25054	1.03829	2.94479	1.02069	1.09554	1.30176	1.48295	1.32553	1.64296	0.751795	1.60691	5.1277	1.27489	1.22876	1.75606	1.13811	1.97657	0.87565	2.07983	0.853527	3.18862	1.1826	0.968955	1.93764	2.11929	0.887626	1.31416	0.929094	0.838302	0.886329	1.68468	2.82026
ADI1P1	0	0	0	0	0	0	0	0	0	0	0	0	0	0	0	0	0	0	0	0	0	0	0	0	0	0	0	0	0.0410496	0	0	0	0	0	0	0	0	0.03343	0	0	0	0	0	0	0	0	0	0	0
CCKAR	0.0207066	0.185283	0.128773	0.0769221	0.037956	0.163369	0.130275	0.0419916	0.13402	0.0631019	0.0363455	0.31494	0.0118855	0.538455	0.229693	0.12381	0	0.0347126	0.0579244	0.0375508	0.036147	0	0.0364884	0	0.010526	0.00650166	0.0211974	0	0.231119	0.0203057	0	0.0200218	0.020762	0.135852	0.0105304	0.0136678	0.409071	0.376437	0	0.125289	0	0.609911	0.0080435	0	0.0486917	0.0139928	0.317507	0.00955179	1.25973
RF00019	1.97863	0.983602	0.273443	0.918792	0.362691	1.21417	2.26337	2.14002	0.853757	0.45223	1.73651	0.687869	1.59002	2.19305	0.940648	1.18308	0.475642	0.442264	1.9926	0.717637	0.690809	1.61795	1.569	2.55834	1.00581	2.36082	0.540141	2.36811	2.20847	0.776127	2.39807	0.510185	2.38071	2.96718	2.21373	0.783622	2.42621	1.5987	1.11943	1.52372	2.17337	2.56434	0.30744	2.63951	0.697914	1.87193	1.03284	1.27782	2.60269
AC106785.1	0	0	0	0	0	0	0	0	0	0	0	0	0	0	0	0	0	0	0	0	0	0	0	0	0	0	0	0	0	0	0	0	0	0	0	0	0	0	0	0	0	0	0	0	0	0	0	0	0
RF00019	0.315181	0	0	0	0	0	0	0.42611	0	0	0.138306	0.136965	0	0	0	0	0.37883	0	0.176336	0.142892	0	0	0	0.370476	0.160218	0.0989633	0	0.145085	1.75896	0	0	0.101585	0.158012	0	0	0	0.214709	0	0.111448	0	0.346201	0	0	0	0	0	0	0.14539	0.172745
RF00017	0	0	0	0	0	0	0	0	0	0	0	0	0	0	0	0	0	0	0	0.120051	0	0	0	0	0	0	0	0	0.0820991	0.129835	0	0	0	0	0.134664	0	0	0	0	0	0	0	0	0	0	0	0	0	0
NRP2	6.1922	4.24656	4.79057	9.37239	0.932567	3.73756	1.79428	2.61785	4.25662	0.255795	4.11858	4.10315	4.68856	4.68176	7.49249	8.07235	10.6265	5.00269	2.63844	7.55169	7.21233	12.3141	6.65719	5.79633	2.07026	29.0926	5.18627	9.62605	2.66364	6.11753	1.89626	9.95009	17.1165	1.1002	1.01015	3.28878	8.6234	3.73788	12.9081	2.72797	4.16939	1.26224	4.68329	5.31964	11.4217	6.31308	10.81	8.62952	1.49885
PIK3CB	3.86854	2.52829	5.25742	6.32667	1.70904	2.74034	3.04906	1.91988	5.27394	5.68773	5.30773	5.15573	3.63809	3.98231	6.03572	7.28383	7.51727	2.77105	4.45479	15.6902	2.92516	4.25716	3.39784	3.55709	5.69201	5.76237	4.86746	4.00572	11.5825	5.04977	4.22405	5.41202	5.92524	7.14178	4.27543	4.95928	3.7645	5.07255	5.21553	5.44046	8.7162	5.24924	3.76272	2.20733	8.80305	2.06338	3.30228	5.18196	7.62654
RNU6-413P	0	0	0	0	0	0	0	0	0	0	0	0	0	0	0	0	0	0	0	0	0	0	0	0	0	0	0	0	0	0	0	0	0	0	0	0	0	0	0	0	0	0	0	0	0	0	0	0	0
AC009084.3	0	0	0	0	0	0	0	0	0	0	0	0	0	0	0	0	0	0	0	0	0	0	0	0	0	0	0	0	0	0	0	0	0	0	0	0	0	0	0	0	0	0	0	0	0	0	0	0	0
KRT2	45.9479	3.85406	2.45904	0.0459032	1.04838	0.0371391	0.0161541	11.3312	39.8815	0.00537942	18.9935	2.10493	0.251283	16.4288	0.128677	2.72314	0.0933556	0.134152	227.569	2.85547	0.00821739	0.331994	20.4306	17.7697	4.06314	0.0266047	0.0819207	1.79418	0.429084	0.096939	31.2902	0.0500677	0.0495588	3.60676	219.66	21.5791	0.375188	6.57513	1.12853	4.38109	0.0232677	0.049915	0.916104	0.00554078	0.00830191	0.0286292	0.188896	0.123772	10.0387
AL358452.1	0	0	0	0	0	0	0	0	0	0	0	0	0	0	0	0	0	0	0	0	0	0	0	0	0	0	0	0	0	0	0	0	0	0	0	0	0	0	0	0	0	0	0	0	0	0	0	0	0
FOS	184.541	309.26	178.714	484.13	267.62	374.861	139.484	1116.72	261.71	9.23454	192.422	362.152	285.863	107.531	402.201	300.227	111.633	95.7971	44.2888	46.8697	172.169	45.9096	103.187	329.945	39.7262	28.0711	190.431	21.792	71.9218	7.7445	157.861	291.364	92.2378	379.477	221.403	8.18955	103.83	570.143	133.517	126.837	28.7304	33.6939	30.3657	13.0848	13.9119	81.0406	84.2102	74.7528	217.043
HS6ST2	0.784575	3.13091	2.10388	3.47611	1.18747	1.80464	0.728688	0.963397	2.18029	1.45046	2.30891	3.91931	1.35516	1.15067	1.85639	6.53465	0.250894	0.241333	6.00035	3.2013	2.29106	3.37332	3.7481	8.33383	0.793999	2.66011	0.643519	0.0397606	0.276728	7.58089	1.19357	6.28013	4.51074	0.391286	0.838262	0	3.19703	7.66594	0.173073	2.50624	0.0988297	2.87491	0.315953	0.276766	0.173491	2.38828	5.26959	0.0996104	3.54266
MTND2P17	0	0	0	0	0.0474451	0	0	0	0	0.0197193	0	0	0	0	0	0	0	0	0	0	0	0	0	0	0	0	0	0	0.0320998	0	0	0	0	0	0	0	0	0	0	0	0	0	0	0	0	0	0	0	0
PLEKHG3	3.03224	5.63403	5.45715	9.49248	3.47252	4.19433	1.50853	2.32666	3.98965	2.95373	4.31852	5.47739	7.11304	4.89772	9.12334	10.0591	9.76025	9.7287	5.59801	4.31125	8.75779	19.3497	5.96906	10.1443	4.87351	11.8063	5.03372	10.4108	11.9287	8.26957	5.28487	16.4448	7.85425	5.83533	12.525	8.61195	8.67407	13.5441	9.39605	5.9693	6.90279	5.87854	4.94731	1.78457	4.63225	11.1063	5.34629	7.21307	6.86401
AP000282.1	0	0	0.0360849	0	0	0.0686692	0.0298685	0	0	0	0.0229158	0	0.0899257	0	0.0206887	0	0	0	0	0	0	0	0.0230059	0	0.0530928	0	0	0	0.0323822	0	0	0	0	0	0	0	0	0	0	0	0	0	0.0405713	0	0	0	0	0	0
BIN3	1.63612	1.93385	2.21256	3.41395	1.41587	2.15756	0.963895	1.47622	1.86036	1.22509	2.11688	2.09026	2.04754	2.14629	4.05321	2.00484	2.70925	2.89974	1.43395	1.56948	1.65075	3.60665	1.58694	2.76093	2.21311	2.63917	2.2907	3.25177	2.6735	3.62203	3.4777	3.10969	1.74258	3.83036	1.77481	4.23175	2.6166	1.91839	1.9541	1.87332	4.18435	2.53161	2.30762	2.18204	2.25391	1.88859	1.60133	3.04158	3.98716
AC004672.2	0	0	0	0	0	0	0	0	0	0	0	0	0	0	0	0	0	0	0	0	0	0	0	0	0	0	0.0211728	0	0.038475	0.0608462	0	0	0.0311068	0	0	0	0	0.0313333	0	0	0	0	0	0	0	0	0	0.0858663	0
RN7SL748P	0.076346	0	0.0791314	0	0	0	0	0	0.0494136	0	0	0	0	0	0	0	0	0	0	0.103838	0	0	0.1009	0	0	0.0359577	0.0781555	0.0527158	0.0710118	0	0.126177	0.0369105	0.114825	0	0.058239	0	0	0.0578306	0.040494	0	0	0	0.0444849	0	0	0	0	0	0
CYCSP32	0.0369838	0	0	0	0	0	0	0.0750006	0	0	0	0	0	0	0	0	0	0	0	0	0	0	0	0	0	0	0	0	0.206399	0	0	0	0	0	0	0	0	0	0	0	0	0	0	0	0.0326128	0	0	0	0
AL121579.1	0	0	0	0.0542238	0	0	0	0	0	0	0	0	0	0.0497793	0	0	0	0	0	0	0	0	0	0	0	0	0	0	0.0724087	0	0	0	0	0	0	0	0	0	0	0	0	0	0	0	0	0	0	0	0
MAGI1-AS1	0	0	0	0	0	0	0	0	0	0	0	0	0	0	0	0	0	0	0	0	0	0	0	0	0	0.0189219	0	0	0.149473	0	0	0	0	0	0	0.0397778	0	0	0	0	0	0	0	0	0	0	0.0196606	0	0
KRT71	0.0157242	0.0156334	0	0	0	0	0.0539611	0	0.0203545	0.0658878	0.0207001	0.0341657	0.00902566	0.00670317	0.0311473	0.0391747	0.0377994	0.00878671	0.0351894	0.128319	0.00914979	0.096434	0.138543	0.0462072	0.071939	0.0148117	0.0160969	0.0796206	0.048752	0.0154198	0.0433125	0.0202722	0.00788315	0.464236	0.0479797	0.11417	0.0214235	0.0238216	0.0278005	0.00864929	0.0949952	0.0370524	0.0183243	0.0123389	0.0462195	0.0212518	0.0256499	0.311899	0.0861817
KIR2DS4	0	0.0110105	0.0153046	0.0308549	0.0202999	0.0097082	0.0126681	0	0.019114	0	0	0.00962503	0	0.00944196	0	0.0331085	0	0.420811	0	0.0100416	0.0128882	0.0339588	0.0585448	0.0520693	0	0.00695451	0.0680215	0	0.0412027	0	0.0122019	1.15648	0.0111041	0.197212	0.0901111	0.423975	0.316856	0.134219	0	0.0609161	0	0.0521914	0.00860374	0	0	0	0.007226	0.0204342	0.0242788
RNU6-1205P	0	0	0	0	0	0	0	0	0	0	0	0	0	0	0	0	0	0	0	0	0	0.171716	0	0	0	0	0	0	0	0	0	0	0	0	0	0	0	0	0	0	0	0	0	0	0	0	0	0	0
AC092183.1	0.0271355	0.0202341	0	0	0.0373054	0	0.0232804	0	0	0.015505	0.0178612	0.017688	0.0233636	0	0	0	0.0244616	0	0	0	0	0.0208022	0.0179314	0	0	0	0.0277787	0.0187367	0.302875	0.0399151	0	0.013119	0	0.0190747	0	0.026867	0	0	0.0431781	0	0	0.0239782	0	0	0	0	0.0265587	0.0938804	0
VPS26BP1	0	0	0	0	0.0432347	0	0	0	0	0	0	0	0	0	0.0186884	0	0	0	0	0	0	0	0	0	0	0	0	0	0.146256	0.0462593	0	0	0	0	0.0239898	0	0	0	0	0	0	0	0	0	0	0	0	0	0
AL157400.4	0.106793	0.0530879	0	0	0	0	0.0305402	0	0.0921597	0	0.0234311	0	0	0	0.021154	0.0532118	0.0962694	0.0596759	0.119496	0.38733	0.0310709	0.0272892	0.164663	0.0313821	0.0814302	0.134127	0.109324	0.147478	0.198663	0.104725	0.147081	0.0172101	0.0803088	0.350323	0.10862	0.140982	0.036375	0.134823	0.075524	0.146856	0.0879777	0.0629113	0	0	0.0470857	0	0.087102	0.0492626	0.0292656
CYP2AC1P	0	0	0	0	0	0	0	0	0	0	0	0	0.0174281	0	0.0120287	0	0.0182471	0	0	0.0275308	0	0	0	0	0	0	0	0	0.07531	0.0595494	0	0	0	0	0	0	0	0	0.0107363	0	0	0	0	0.0119129	0	0	0	0	0.0166412
FAM47B	0	0	0	0	0	0	0	0	0	0	0	0	0	0	0	0	0	0	0	0.0152329	0	0	0	0	0	0	0	0	0.0729211	0	0	0	0	0	0	0	0	0.00848365	0	0	0	0	0	0	0	0	0	0	0
AC005208.1	0	0	0	0	0	0	0	0	0.0279411	0	0	0	0	0	0	0	0	0	0	0.102753	0	0	0	0	0	0	0	0	0.0803079	0	0	0	0	0	0	0	0	0.0163503	0	0	0	0	0	0	0	0	0	0	0
RNU6-818P	0	0	0	0	0	0	0	0	0	0	0	0	0	0	0	0	0	0	0	0	0	0	0	0	0	0	0	0	0.817951	0	0	0	0	0	0	0	0	0	0	0	0	0	0	0	0	0	0	0.152121	0
HIGD2A	51.5215	39.9684	43.5094	84.969	113.71	78.4746	80.536	80.5149	53.7637	57.8421	36.8955	59.3827	69.8371	55.9804	77.7513	50.3693	63.6029	93.67	32.4841	23.1809	39.494	29.6735	41.0571	49.0708	30.3822	27.0531	47.1027	48.2267	92.3721	54.4277	45.3506	43.8717	67.7059	95.0452	38.6107	311.103	66.2851	95.8769	33.9538	35.4567	144.77	109.647	25.0601	54.8076	29.4472	61.3581	43.4336	46.6064	82.2885
AC090204.1	0.170706	0.208292	0.321698	1.29712	0.341356	0.673407	0.692325	0.597946	0.261149	0.461097	0.245154	0.445091	0.160338	0.416779	0.479546	0.255173	0.0559579	0.130078	1.74515	3.22937	0.243815	0.0713801	0.205098	0.437791	0.662654	0.190035	0.0158865	0.0214309	0.606246	0.547855	1.53887	0.33012	0.443466	0.283627	0.118381	0.276573	0.475728	0.305633	0.921886	0.281695	2.58248	0.301687	0.596796	1.18732	4.55697	0.0629219	0.334153	7.10853	0.0510331
AC018362.1	0	0	0	0	0	0	0	0	0	0	0	0	0	0	0	0	0	0	0	0	0	0	0	0	0	0	0	0	0	0	0	0	0	0	0	0	0	0	0	0	0	0	0	0	0	0	0	0	0
AL390728.3	0.131909	0	0.0911477	0.0612528	0	0.115635	0	0.178335	0.113834	0.200991	0.0578835	0.114645	0	0.281161	0.0522582	0	0	0	0	0.0598031	0.0767565	0	0.116222	0	0.134108	0	0.0450118	0.0607208	2.12667	0.129355	0.0726688	0	0.0661309	0.185449	0.0670827	0.0870691	0	0.199837	0.139929	0.145116	0.0724458	0.621657	0	0.155265	0	0	0	0.182545	0.216891
TAF7L	0.0787371	0.0456646	0.036271	0.109686	0.0481094	0.0517675	0.0300226	0.0620952	0.0169871	0.0249943	0.0921359	0.0399187	0.0376623	0.0447536	0.0519886	0.0326937	0.0630918	0.175993	0.0293677	0.0832924	0.0916327	0.0335334	0.0231246	0.0154251	0.0600375	0.0164817	0.00447796	0.048326	9.83801	0.334587	0.0722939	0.021148	0.0131579	1.41444	0.040042	4.77276	0.0536378	7.21666	0.00928049	0	0.0504505	1.39151	0.0458782	0.483987	0.0578595	0.124151	0.0128439	0.00605346	5.40149
C7orf33	0	0	0	0	0	0	0	0	0	0	0	0	0	0	0	0	0.521661	0	0.220746	0.143103	0	0	0	0	0.0133712	0	0	0	0.114175	0.0257945	0.115927	0	0	0	0	0	0	0	0.00930105	0	0.0144464	0	0.173702	0	0	0	0	0	0
AC078880.5	0.253791	0	0.116911	0.11785	0	0.333722	0.0967711	0.343114	0	0	0.0371224	0.0367626	0	0.0360634	0.0670295	0	0	0.0472729	0	0.345182	0	0.043235	0	0	0	0.0531252	0	0.0389421	0.209831	0.165918	0	0.0817992	0	0	0	0.16752	0.288149	0	0.0598272	0	0.0464617	0.0498359	0	0.16596	0.0745989	0.0571678	0	0.117072	0
RPL3P11	0	0	0	0.0144313	0	0.013622	0	0	0	0.023677	0	0	0	0	0	0	0.018677	0.0173664	0	0	0	0.015883	0	0	0	0.00975816	0	0.0143059	0	0	0	0.0100167	0	0	0	0	0	0	0.0109892	0	0.0341368	0	0	0	0.009135	0	0.0304173	0	0
CREB3L3	0.00886617	0	0.0183793	0.0432292	0.012189	0.0291464	0.00760654	0	0	0.00506606	0.0116718	0.0577933	0.00763372	0	0	0.0198799	0	0.0297265	0.00744062	0.0542649	0.0154774	0	0.00585886	0	0.00676051	0.0125275	0.0272289	0.00612196	0.783437	0.0260834	0.0219797	0.0214323	0.100011	0.0747889	0.0270535	0.0351138	0.0815382	0.0201479	0.0188105	0.951002	0.0073041	0	0.0051661	0.0991423	0.00781831	0.0179743	0.0390495	0.0306742	0.225961
AC103740.1	0	0	0	0.00775079	0.00382451	0.0109742	0.00716004	0	0	0.014306	0	0.00544009	0	0.00533662	0.00495948	0.0124753	0.00752334	0.00932719	0.0210116	0.0132429	0.0218534	0.0277241	0.00183831	0	0.00636367	0.00655117	0.00427177	0.00576261	0.0646885	0.0245524	0.00459767	0.00672476	0.0146441	0.00195552	0.0106106	0.0220351	0.0113707	0.0210724	0.00737764	0.013772	0.00687535	0.00491645	0.0162095	0.00982345	0.00245313	0.0140994	0.0163366	0.00192491	0.0274449
ITFG2	1.32394	0.730855	2.09085	2.146	1.2848	0.786784	1.98488	1.05931	2.1318	3.66849	1.42532	1.62942	2.113	1.68831	1.59158	1.12723	4.27393	2.7799	1.91608	1.71286	2.61955	1.93086	0.911276	1.15879	1.27167	1.88945	0.701968	2.53657	16.4487	3.22993	2.04996	1.19016	2.04836	5.64268	2.82842	2.44114	2.30976	3.12513	2.05528	1.5265	0.776155	3.07497	2.27334	1.86467	1.51252	2.3567	1.82378	3.59863	3.72913
COL4A2	6.55772	5.84873	1.95895	5.56594	4.19557	6.97698	19.8415	4.53795	8.1816	7.22602	1.8113	8.91539	4.75268	10.7147	3.17655	47.7063	74.3432	36.0982	41.2298	29.6322	204.315	94.727	60.7884	10.1774	28.3423	194.444	29.2355	59.4187	62.3322	73.7147	22.2326	77.1409	88.1733	28.6206	22.19	44.6924	89.5576	29.5686	88.329	31.3707	6.2932	33.1945	130.223	13.0413	100.23	79.938	69.615	105.315	92.3653
AC005777.1	0	0	0	0	0	0	0	0	0	0	0	0	0	0	0	0	0	0	0	0.0863467	0	0	0	0	0	0	0	0	0	0	0	0	0	0	0	0	0	0	0	0	0	0	0	0	0	0	0	0	0
AL358473.1	0.00338421	0	0.0350768	0.00471444	0.00930507	0	0.00580682	0.00686294	0	0.00386742	0	0	0	0.0302961	0.00402215	0	0	0	0.00568015	0.00920572	0.00590772	0.00518869	0	0	0.0103219	0.00318781	0	0	0.144797	0.0398241	0.0167793	0.00327228	0	0.00475781	0	0	0.00691623	0	0	0.00558456	0	0.00598088	0	0.00398342	0.00298424	0	0	0	0
CAPN13	0.0754709	0.119374	0.075854	0.716838	0.301835	0.327793	0.0667107	0.0324651	0.0296044	0.107155	0.0842996	0.602266	0.149651	0.116992	2.39466	0.0478609	0.00824654	0.0191696	0.0115157	0.811852	0.32338	0.00350644	0.00302254	0.0282264	0.0104631	0.44809	0	0.00315828	0.0297809	0.565163	0.0340176	0.725326	0.030957	0.038583	0	0.117747	0.08413	0.110871	0.0169823	0.0113219	13.554	0.0323343	0.00533031	0.0269194	0.00403341	0.0417278	0.0111919	0.0126597	2.76388
EPB41L2	2.62994	1.30449	2.69707	3.2828	0.780457	1.95459	5.25609	1.79266	2.38755	2.88497	1.95833	2.12211	1.58605	3.7753	1.71019	1.82536	0.655882	3.01821	1.26786	4.57129	6.7591	1.36066	1.50209	0.745597	0.844542	1.30196	2.1811	5.98539	3.40742	8.90611	0.695059	4.2883	4.74307	3.63224	1.38401	3.06505	5.45525	6.31514	5.73946	1.36123	1.13579	1.82229	3.25112	2.38921	2.95049	2.37928	5.11517	5.48331	11.3764
DPP3P1	0	0	0	0	0	0	0	0	0	0	0	0	0	0	0	0	0	0	0	0	0	0	0	0	0	0	0.00589102	0.00794698	0	0	0	0	0	0	0	0	0	0	0.00610452	0	0	0	0	0	0	0	0.00563229	0	0
CAT	22.903	13.7851	12.8674	20.9557	6.98292	22.5323	33.7781	30.664	18.5771	24.3612	13.9943	12.8135	8.48386	24.2687	19.9737	21.0334	21.3399	9.4366	13.6868	22.6934	11.3621	7.93445	9.18337	9.66231	18.4995	11.1862	9.30279	10.6195	17.0567	15.6628	11.5601	18.9593	18.9596	57.9152	15.2388	12.2776	24.2549	24.0736	25.4356	17.9517	9.15778	8.03632	23.5155	19.5642	8.08846	5.39311	11.9596	11.3585	21.8763
MIR6858	0	0	0	0	0	0	0	0	0	0	0	0	0	0	0	0	0	0.297043	0	0	0	0	0	0	0	0	0	0	0	0	0	0	0	0	0	0	0.362122	0	0	0	0	0	0	0	0	0	0	0	0
SLC22A24	0	0	0	0	0.0130988	0.00626436	0	0	0.00616679	0.0163325	0	0	0	0	0	0	0	0.00798632	0	0	0	0	0	0	0	0	0	0	0.00886223	0	0	0	0	0	0	0	0	0	0	0	0	0	0	0	0	0	0	0.00659273	0
AC110741.3	0	0	0	0	0	0	0	0	0	0	0	0	0	0	0	0	0	0	0	0	0	0	0	0	0	0	0	0	0	0	0	0	0	0	0	0	0	0	0	0	0	0	0	0	0	0	0	0	0
AC008280.2	0	0	0	0	0	0	0	0	0	0	0	0	0	0	0	0	0	0	0	0	0	0	0	0	0	0	0	0	0	0	0	0	0	0	0	0	0	0	0	0	0	0	0	0	0	0	0	0	0
AC016526.1	0	0	0	0	0	0	0.0391737	0	0	0	0	0	0	0	0	0	0	0	0	0	0	0	0	0	0	0	0	0	0.0424705	0	0	0	0	0	0	0.045209	0	0	0	0	0	0	0	0	0	0	0	0	0
AC233702.9	0	0	0	0	0	0	0	0	0	0	0	0	0	0	0	0	0	0	0	0.048489	0	0	0	0	0	0	0	0	0	0	0.0589207	0	0	0	0	0	0	0	0	0	0	0	0	0.0419635	0	0	0	0	0
MIR3617	0	0	0	0	0	0	0	0	0	0	0	0	0	0	0	0	0	0	0	0	0	0	0	0	0	0	0	0	0	0	0	0	0	0	0	0	0	0	0	0	0	0	0	0	0	0	0	0	0
AL031432.2	0.051729	0	0.321698	0.144124	0	0.102031	0.266279	0.0524514	0	0.266018	0.340491	0.0674381	0.0890767	0.0992332	0.245921	0.270638	0.279789	0.0433593	0.26047	0.386961	0	0	0.239281	0.0456032	0.0788873	0.462907	0.0264775	0.285745	2.5982	0.532636	0.555703	0.425154	0.233403	0.545437	0.473525	0.614606	0.264294	1.2147	0.109748	0.128043	0.553997	0.411391	0.301412	0.0304441	0.38773	0.10487	0.202517	0.715864	0
RF00019	0	0	0	0	0	0	0	0	0	0	0	0	0	0	0	0	0	0	0	0	0	0	0	0	0	0	0	0	2.38168	0	0	0	0	0.163631	0	0	0	0	0	0	0	0	0	0	0	0	0	0	0
AC093826.1	0	0	0	0	0	0	0	0	0	0	0	0	0	0	0	0	0	0	0	0	0	0	0	0	0	0	0	0	0.111202	0	0	0	0	0	0	0	0	0	0	0	0	0	0	0	0	0	0	0	0
AC013267.1	0	0	0	0	0	0	0	0	0	0.0508124	0	0	0	0	0	0	0	0	0	0	0	0	0	0	0	0	0	0	0.165428	0	0	0	0	0	0	0	0	0	0	0	0	0.0785803	0.0518158	0	0	0	0	0.0615321	0
EEF1A1P40	0	0	0	0	0	0	0	0	0	0	0	0	0	0	0	0	0	0	0	0	0	0	0	0	0	0	0	0	0.269795	0	0	0	0	0	0	0.0410273	0	0	0	0	0	0	0	0	0	0	0	0	0
MIR211	0	0	0	0	0	0	0	0	0.139706	0	0	0	0	0	0	0	0	0	0	0	0	0	0	0	0	0	0	0	0.20077	0	0	0	0	0	0	0.213715	0	0	0	0	0	0	0	0	0	0	0	0	0
BRD3	3.80706	2.10625	4.11238	5.46224	0.930464	2.55185	3.9135	2.33539	4.04529	1.76591	2.75022	3.47311	2.85716	3.89503	5.93651	3.07641	4.73463	2.32999	3.50646	6.44605	5.92854	4.22488	3.31553	3.66521	4.71574	5.36862	2.70778	3.8936	9.09595	4.08381	3.21303	4.68282	4.89749	8.44471	3.94594	3.03944	4.99639	7.87578	4.93049	4.19677	11.2054	7.42693	3.63174	1.18075	4.44875	1.85163	4.40037	7.43084	12.2696
RNU6-1325P	0	0	0	0	0	0	0	0	0	0	0	0	0	0	0	0	0	0	0	0	0	0	0	0	0	0	0	0	0	0	0	0	0	0	0	0	0	0	0	0	0	0	0	0	0	0	0	0	0
RN7SL801P	0	0	0	0	0	0	0	0	0	0	0	0	0	0	0	0	0	0	0	0	0	0.0602713	0	0	0	0	0	0	0	0	0	0	0	0	0	0	0	0	0	0	0	0	0	0	0.0346646	0	0	0	0
OR5AC1	0	0	0	0	0	0	0	0	0	0	0	0	0	0	0	0	0	0	0	0	0	0	0	0	0	0	0	0	0.0238753	0	0	0	0	0	0	0	0	0	0	0	0	0	0	0	0	0	0	0	0
SLC25A34	6.97817	0.559683	1.37107	0.41928	1.52228	11.6434	23.4179	11.8228	0.937931	2.51805	0.425566	0.155013	2.77694	9.00506	0.141318	0.388804	0.187577	0.292767	0.580005	0.545808	0.0713512	0.039879	0.220986	0.0720659	0.288994	0.371012	0.106507	0.0821013	0.241929	0.87451	0.429872	0.76887	0.676211	0.109702	0.787985	0.640142	4.98912	0.0731798	1.19827	1.23859	0.630585	0.0394008	0.0736125	0.0918469	0.150723	0.331448	0.160017	0.149122	0.219945
AC093720.1	0	0	0	0	0	0	0	0	0	0	0	0	0	0	0	0	0	0	0	0	0	0	0	0	0	0	0	0	0.123724	0	0	0	0	0	0	0	0	0	0	0	0	0	0	0	0	0	0	0	0
AC138392.1	0.386704	0.38447	0.614579	0.413007	0	0.220348	0.398117	0.130701	0.31703	0.309343	1.05208	0.420115	0.110983	0.511035	0.27576	0.404635	0.418317	0.172872	0.475973	0.47336	0.517544	1.10674	0.323681	0.136364	0.668358	0.607104	0.409065	1.45967	0.407643	0.834274	0.276946	0.835075	0.484672	0.308074	0.924299	0.102101	0.526865	0.605369	0.724715	0.659402	0.23362	0.455612	0.570818	0.531037	0.977535	0.104528	0.756965	0.891915	0.487474
IFITM4P	0.169597	0	0	0.0787536	0.155439	0.0371685	0.0970015	0.0573219	0	0.0646043	0.111632	0.0368501	0	0.180746	0.134378	0	0.0509617	0.379084	0.189771	0.115335	0	0.260028	0	0	0.129319	0.239633	0.202553	0.312278	0.262913	0.0831565	0	0.109325	0.212563	0.158956	0.560619	0.055973	0.115534	0.0428222	0.239879	0	0.978018	0	0.0658801	0.532337	0.0249255	0.171912	0.248987	0.117351	0.0929531
CHMP4A	0.688791	0.535621	0.805711	0.856727	2.92197	0.536965	0.303909	0.718364	0.700555	0.320478	0.602344	0.795339	0.643878	0.591451	0.613974	0.772211	1.33941	1.58357	1.19738	1.12419	0.626967	1.19184	0.68274	0.494454	0.900355	0.815658	0.488545	0.271771	1.51014	1.76583	1.16276	0.75164	0.947154	0.885358	1.29856	2.27975	0.733998	1.41617	0.443621	1.34772	1.39427	0.704292	0.378408	1.00186	0.6768	1.55597	0.56821	1.18469	1.36714
TM4SF1-AS1	0.15302	0.095085	0.105735	0.994782	2.27899	0.385659	0.24068	0.103438	0.0825329	0.684903	0.251803	0.166241	0.0219582	0.750164	0.560751	0.114368	0.0229902	0.726815	0.256833	2.08122	0.289383	0.136857	0.0505586	0.0899329	0.350036	0.14414	0.313294	0.0176097	0.593036	1.35051	0.0842989	0.135629	0.0958933	0.0179274	0.700369	0.176757	0.130302	0.347729	0.040581	0.105213	0.14707	0	0.237763	0.120076	0.0112446	0.103406	0.0499223	0.2647	0.230636
AC020904.1	0	0	0	0	0	0.021414	0	0	0	0	0	0	0	0	0	0	0	0.0273003	0	0.0442986	0	0	0	0	0	0	0	0	0.575595	0	0	0	0.0244929	0	0	0	0	0.0246712	0	0	0	0	0	0	0	0	0	0	0.0803298
AC108134.1	0.574004	0.54948	1.74464	0.918492	2.00481	0.229495	0.0532383	0.464043	0.341391	0.115237	1.1641	0.313485	0.60775	0.352163	0.66377	0.09276	0.0978943	1.1118	0.755117	0.379801	0.047393	0.101089	0.420314	0.177794	0.721583	0.01096	0.24219	0.235663	0.382387	0.935613	3.41004	0.187507	0.0174995	0.0708837	1.52662	0.138241	0.0396311	0.193896	0.123427	2.80963	0.217266	0.164503	0.293781	0	0.0171002	0.220155	0.265717	0.38644	0.433639
ATP6V0E1P2	0	0	0	0	0	0.0637175	0	0	0	0.11075	0	0	0	0	0	0	0	0.0812322	0	0.0659054	0	0.0742936	0	0	0.0738965	0	0	0	1.26198	0.142554	0.080084	0.0468537	0.0728789	0	0	0	0	0.0734095	0.0514026	0	0	0	0	0.0570361	0	0	0.0474262	0.0670575	0
AC005544.1	0	0	0	0	0	0	0	0	0	0	0	0	0	0	0	0	0	0	0.129952	0.0351018	0	0	0.0682175	0	0	0.243106	0	0	0.14403	0.227777	0	0	0	0.0362834	0	0	0.105488	0.0781971	0	0	0	0	0	0	0	0	0	0	0
AC006116.7	0	0	0	0	0	0	0	0	0	0	0	0	0	0	0	0	0	0	0	0	0	0	0	0	0	0	0	0	0	0	0	0	0	0	0	0	0	0	0	0	0	0	0	0	0	0	0	0	0
AC106782.3	0	0	0	0	0	0	0	0	0	0	0	0	0	0	0	0	0	0	0	0	0	0	0	0	0	0	0	0	0	0	0	0	0	0	0	0	0	0	0	0	0	0	0	0	0	0	0	0	0
MIR488	0	0	0	0	0	0	0	0	0	0	0	0	0	0	0	0	0	0	0	0	0	0	0	0	0	0	0	0	0	0	0	0	0	0	0	0	0	0	0	0	0	0	0	0	0	0	0	0	0
AC105384.1	0	0	0	0	0	0	0.0243956	0	0.110426	0.129982	0	0	0	0.0181828	0.0168979	0.0212529	0	0.0238346	0	0.038675	0	0	0	0	0.0433644	0.0133926	0.0291094	0	0.21159	0	0.0234977	0.05499	0	0	0	0.14077	0.0290565	0	0	0.0234618	0.0234256	0	0.0497059	0.100411	0.0250748	0.0864706	0.0556618	0.0196755	0
RNA5SP239	0	0	0	0	0	0	0	0	0	0	0	0	0	0	0	0	0	0	0	0	0	0	0	0	0	0	0	0	0.342398	0	0	0	0	0	0	0	0	0	0	0	0	0	0	0	0	0	0	0	0
MIR491	0.215851	0	0.223726	0	0	0	0	0	0	0	0	0	0	0	0	0	0	0	0	0	0	0	0	0	0	0	0	0	0.20077	0.635013	0.356738	0	0	0	0	0	0	0	0	0	0	0	0	0	0.19034	0	0	0	0
SPINT2	43.5688	76.0773	61.4986	92.263	47.8112	35.1671	21.7377	30.1044	59.3275	116.408	61.417	77.6263	78.3869	52.4137	104.834	96.9877	94.9692	118.405	67.4394	44.1887	52.3269	136.649	103.825	97.0218	94.8727	49.5861	86.8535	88.9011	41.1406	88.1507	77.6634	133.175	97.6703	103.532	72.8743	169.661	27.7295	71.8756	77.7055	84.7835	74.1744	90.2192	56.3079	97.0133	113.883	98.9694	93.666	101.731	69.0883
FOXRED1	3.21296	1.52417	3.8457	2.95566	2.33117	3.75575	3.32003	3.4004	3.40386	1.41017	1.59684	2.75233	3.57041	2.47722	3.33475	1.48068	7.69587	7.19452	3.42725	1.4243	3.76971	1.19373	3.58898	5.58356	4.59257	4.50714	1.57474	2.75031	2.90845	5.76642	3.78399	1.23375	3.64871	4.81799	3.38746	5.73484	3.28528	6.40312	2.10376	2.29948	7.37533	3.12285	3.24288	5.08612	7.11732	2.79094	1.40082	3.97585	2.76395
R3HDM2P1	0	0	0	0	0	0	0	0	0	0	0	0	0	0	0	0	0	0	0	0	0	0	0	0	0	0	0	0	0.0225354	0	0	0	0	0.017031	0	0	0	0	0.00642532	0.00999522	0	0	0	0	0	0	0	0	0
HILS1	0.0681728	0	0.0605657	0.0271341	0	0.10245	0.050132	0.1185	0.100854	0.0333886	0	0	0.100622	0.0996402	0.0115748	0.0727898	0	0	0.0326923	0	0.153009	0.194114	0.0386137	0	0	0.0917379	0	0	0.0362341	0.0573023	0.0482869	0.0659181	0.0878851	0	0.044575	0.0192852	0.278646	0.0147542	0.0309933	0.0321421	0	0	0.0453973	0.252194	0.00858795	0	0.114383	0.148253	0
AC006963.1	0	0.0168297	0.0233934	0.0471623	0.124115	0.0741958	0.0387268	0.0686555	0.0584321	0	0.014856	0.0735601	0.0194326	0.0432966	0.0670614	0	0.0203459	0	0.132587	0.107441	0.0196999	0.0519066	0.0149145	0.0397944	0.0516292	0.0106301	0	0.0155842	0.0419861	0.0663987	0.0373015	0.0654705	0	0	0.0688681	0.245813	0	0	0	0.0372445	0.167342	0.0598316	0	0	0	0.045756	0.0110451	0.078085	0.0927764
ZNF733P	0	0	0	0	0	0	0	0	0	0	0	0	0	0	0	0	0	0	0	0	0	0	0	0	0	0	0	0	0	0	0	0	0	0	0	0	0	0	0	0	0	0	0	0	0	0	0	0	0
COASY	15.9557	17.5511	21.7167	22.7237	19.8832	9.77997	8.2906	10.6463	18.7598	18.1195	15.0898	18.8051	22.385	11.2364	26.0078	18.7893	19.6255	20.9779	25.2435	21.449	9.98692	21.1859	20.2818	29.6379	31.9346	24.26	22.6275	31.1546	20.7263	18.6842	24.5987	21.0964	16.8899	25.6317	22.4068	31.9396	18.9247	22.0802	16.1887	16.1603	39.3876	16.1468	15.5333	13.6619	20.3403	25.4644	15.6943	31.2364	24.468
AC008066.1	0	0	0	0	0	0	0	0	0	0	0	0	0	0	0	0	0	0	0	0.0187101	0	0	0	0	0	0	0	0	0	0	0	0	0	0	0	0	0	0.0208405	0	0	0	0	0	0	0	0	0	0	0
AC026740.1	0.360206	0.223828	0.52891	0.648149	1.36181	0.217091	0.10301	0.213055	0.40799	0.102909	0.118548	0.528294	0.620271	0.230331	0.82054	0.291656	2.86828	1.25802	0.755726	1.04107	0.131	0.598293	1.13063	1.29666	1.35041	0.240339	0.368744	1.26431	3.82503	3.48816	0.694534	2.46708	1.10608	0.633011	0.412164	3.59614	0.460091	1.65983	0.875663	2.22902	8.35829	3.28905	1.11938	0.229659	1.03231	1.49092	0.146895	0.68541	0.888401
TXNL1P1	0	0	0	0	0	0	0	0	0	0	0	0	0	0	0	0	0	0	0	0	0	0	0	0	0	0	0	0	0.079728	0	0	0	0	0	0	0	0	0	0	0	0	0	0	0	0	0	0	0	0
AC233968.1	0.00913215	0	0.0189307	0	0	0.0600415	0.0156695	0.0185194	0.0118213	0.0104361	0.0360659	0.0119054	0	0	0	0.0273018	0	0	0.0766384	0.0124206	0	0	0	0	0	0.00860219	0	0	0	0.0268659	0.0452783	0.0176602	0	0	0.0278651	0	0	0	0	0.0753486	0	0.0161392	0	0.0107491	0.00805286	0	0.026814	0.0126378	0
RNF216	4.47822	4.31757	5.9304	6.87882	2.0479	3.45654	5.29644	3.54223	4.68552	4.02431	4.05944	5.61675	4.60165	5.02967	6.51688	7.47672	7.2676	6.06017	5.22799	9.1426	8.69609	6.15172	4.9012	4.29132	3.87329	8.65684	3.89846	6.53288	10.8786	6.85771	4.59161	7.75623	7.1126	11.4307	5.66263	9.57749	8.78583	8.02128	5.45134	4.86487	6.00752	8.33014	5.20962	4.2514	7.68356	3.74013	6.32594	9.76602	12.6257
AL359458.1	0	0	0	0	0	0	0	0	0	0	0	0	0	0	0	0	0	0	0	0	0	0	0	0	0	0	0	0	0.0552117	0	0	0	0	0	0	0	0	0	0	0	0	0	0	0	0	0	0	0.0410727	0
LY75-CD302	0.0021012	0	0.00871146	0.0146356	0	0	0	0	0.0135997	0.00240122	0.00276611	0.0027393	0	0.0161232	0.00499459	0.00942273	0	0.00352246	0	0.037152	0.00733602	0	0.011108	0.00740951	0	0	0.00215101	0.0029017	0.0469055	0.00618155	0.00347267	0.0284439	0	0.00295405	0	0	0	0.012733	0.00222896	0.00693474	0.010386	0.00371344	0.00734592	0.00247325	0.00555861	0	0.0061696	0.0174468	0.0103647
AC096536.2	0.412932	0.523447	0.984395	0.834103	0.283845	0.244343	0.0354266	0.12561	0.962147	0.117973	0.434881	0.403749	0.568852	0.316856	1.10424	0.740709	0.707259	0.380732	0.519808	0.39314	0.180211	0.253244	0.327444	0.546049	1.00756	0.25283	0.317039	0.741322	0.499306	0.303702	0.7507	1.31761	0.558949	0.580535	0.566994	0.122654	0.126585	0.312788	0.569451	0.374777	0.918487	0.547329	1.27521	1.91989	0.491574	1.00456	0.646645	1.22861	0.441325
RN7SL317P	0	0	0	0	0	0	0	0	0	0	0	0	0	0	0.0857734	0.0539396	0.0650574	0.0604921	0.0605653	0	0	0	0	0	0.0550293	0	0	0	0	0	0	0	0	0.101461	0	0	0	0	0	0	0	0	0	0	0	0	0	0	0
CLCN5	0.855253	0.75361	1.40211	1.03413	0.328912	0.467486	0.656055	0.632543	0.859626	0.33601	1.0523	0.833682	0.673801	0.925058	0.764016	0.830571	1.29	0.416068	1.44111	1.81403	1.18659	0.380528	0.43292	0.642602	0.59502	1.00992	0.632895	0.307235	1.55356	1.16101	2.05832	0.696165	0.479214	1.28097	0.731725	0.723923	0.952756	0.978955	0.379505	0.725032	0.944954	1.78809	1.46048	1.02906	0.375608	0.902055	0.926795	1.91691	1.42463
SNRPGP10	0.263818	0.472129	0.656263	0.514523	0.145076	0	0.0905348	0.856007	0.273202	0.241189	0.277841	1.0318	0.454291	0.269914	0.501679	0.157743	2.09283	1.06143	0.708479	1.21998	0.0921079	0.485385	0.348667	0.279092	0.563256	0.596419	0.594155	1.67589	0.981541	2.17316	1.56965	0.816296	0.714213	0.296718	0.724493	2.08966	0.107832	0.719413	0.391802	0.783625	2.17337	0.932486	0.430417	3.78847	0.232638	1.28361	0.722985	1.24131	0.173512
AC022634.1	0.0223154	0	0	0.0310869	0.0613575	0.0293436	0	0	0.0288865	0	0	0	0	0	0	0	0	0	0	0	0	0	0	0	0	0	0	0	0.581175	0	0	0	0	0.0627458	0	0	0	0.169035	0	0	0	0	0	0.0262666	0	0	0.021841	0	0.036692
MIR125B1	0	0	0.279658	0	0	0	0	0	0	0	0	0	0	0	0	0	0	0	0	0	0	0	0	0	0	0	0	0	0	0	0	0	0	0	0	0	0	0	0	0	0	0	0	0	0.118963	0	0	0	0
AC113137.1	0	0	0	0	0	0.0279763	0	0	0	0	0	0	0	0	0.0252862	0	0	0	0	0	0	0	0	0	0	0	0	0	0	0	0	0.0617159	0	0.0299111	0	0	0	0	0	0	0	0	0	0	0	0	0	0	0
AC246817.2	0.0212756	0.0317291	0.0441037	0.0493974	0	0.0373018	0.0121687	0.0287637	0.0642613	0.0324179	0.0373442	0.0647188	0.0366364	0.0544182	0	0	0	0	0	0.22185	0.0990407	0	0	0	0	0.020041	0.00725996	0	0.38259	0.0417273	0	0.123432	0	0.0199407	0	0	0.115948	0.0322318	0.0752307	0.0234058	0	0.839739	0.00826453	0.0834758	0.0187611	0.0287546	0.0138822	0.0686998	0.0116608
GPM6BP1	0	0	0	0	0	0	0	0	0	0	0	0	0	0	0	0	0	0	0	0	0	0	0	0	0	0	0	0	0	0	0	0	0	0	0	0	0	0	0	0	0	0	0	0	0	0	0	0	0
AC006262.3	1.51849	0	0	0.192305	1.39172	0	0	1.02646	0.953031	0	1.09036	0.0599885	0	0.23539	0.328133	0.137567	0	0	0	0.0625846	0	0	0.182442	0	0	0	0	0	0.171199	0	0.152097	0	0	0	0.210608	0	0	0.627395	0	0	0	0	0	0	0	0	0	0	0
SNORA21	0	0	0	0	0	0	0	0	0	0	0	0	0	0	0	0	0	0	0	0	0	0	0	0	0	0	0	0	0	0	0	0	0	0	0	0	0	0	0	0	0	0	0	0	0	0	0	0	0
SNORA67	0	0	0	0	0	0	0	0	0	0	0	0	0	0	0	0	0	0	0	0	0	0	0	0	0	0	0	0	0	0	0	0	0	0	0	0	0	0	0	0	0	0	0	0	0	0	0	0	0
AC068134.4	0	0	0	0	0	0	0	0	0	0	0	0	0	0.124448	0	0	0	0	0	0.132351	0	0	0	0	0	0	0	0	0	0	0	0	0	0.136806	0	0	0	0	0	0	0	0	0	0	0	0	0	0	0
AL096701.2	0	0	0	0	0	0	0	0	0	0	0	0	0	0	0	0	0	0	0	0	0	0	0	0	0.15214	0	0	0	1.2991	0	0	0	0	0	0	0	0	0	0	0	0	0	0	0	0	0	0	0	0
PSG5	0.00253779	0.0037847	0.0210431	0.010606	0.00697781	0.0100112	0	0	0.00328509	0	0.00334086	0.00330847	0	0.0129822	0.00904856	0.155535	0.347733	0.00425436	0.00425951	0.0207099	0.0930333	1.44355	0.010062	0.0223727	0.00774034	0.788872	0.166268	2.51281	0.184118	0.0821255	0	0.0122693	0.362603	0	0.0774362	0.0100507	0.00518644	0.0307573	0.0242289	0.00837564	0.0459949	0.00897004	0.0414039	0.0328586	0.109655	0.118332	0.0447091	0	0
SMARCD1	6.77728	7.21155	8.23204	12.9382	4.02308	4.35558	4.30331	4.57504	8.97941	4.974	7.03224	9.76356	7.87713	6.29655	9.57131	16.9653	11.4146	18.6309	11.9921	24.8364	13.8525	23.1493	13.4508	13.8568	10.8571	17.3056	14.0675	20.0049	12.0872	16.4292	10.0242	13.7611	19.5658	16.5831	14.2931	12.7796	12.8964	14.2139	23.7749	10.6841	17.7018	12.3819	14.7588	6.70941	21.6916	14.1519	11.5787	12.3538	23.6439
AC091588.3	0.0308358	0.0229933	0	0.150348	0	0.0202738	0.026455	0	0	0	0	0	0	0.0394355	0	0.184376	0	0.0516932	0	0	0.0538293	0.0236389	0	0.0271843	0	0.0145232	0	0.0212917	0.0573628	0.181432	0	0.163988	0.0695662	0.0650275	0	0.0610615	0.126037	0.0934303	0.0163554	0	0.0508062	0	0.107804	0	0.0135957	0.0625133	0.0452704	0.0640094	0.126754
TNFRSF14-AS1	0.129609	0.0230795	0.192484	0.266789	0.191481	0.0712241	0.0962586	0.0431525	0.0951556	0.225489	0.0662119	0.0706139	0.0999337	0.133594	0.710429	0.0665083	0.0906797	0.29835	0.0941589	0.268368	0.0709157	0.0682164	0.0766988	0.0409292	0.0855523	0.111154	0.0217834	0.0454144	1.0256	0.347152	0.179037	0.104747	0.116378	0.345393	0.156421	1.86169	0.320227	0.260827	0.127229	0.370297	0.745825	0.0512814	0.0293063	0.0478167	0.0716451	0.0666694	0.174187	0.171331	0.909689
AC116612.1	0	0	0	0	0	0	0	0	0	0	0	0	0	0	0	0	0	0	0	0	0	0	0	0	0	0	0	0	0	0	0	0	0	0	0	0	0	0	0	0	0	0	0	0	0	0	0	0	0
MYO18B	5.38549	0.9759	0.917862	0.805954	1.01902	17.8062	24.5237	16.7976	1.12415	0.00139778	0.281784	0.188161	3.45844	11.9759	0.0465187	5.52716	0.253601	0.526972	0.20119	0.103143	0.36939	0.0750131	0.446162	0.010783	0.156686	1.78585	0.242913	0.0304042	0.197957	2.69877	0.09501	6.85249	3.9699	0.103176	0.625142	0.515902	22.2049	0.0352072	3.63303	0.13927	3.18415	0.0994357	0.208107	0.0676665	0.12188	0.022317	0.0945738	0.726156	0.00201114
RF00019	0	0	0	0	0	0	0	0	0	0	0	0	0	0	0	0	0	0	0	0	0	0	0	0	0	0	0	0	0	0	0	0	0	0	0	0	0	0	0	0	0	0	0	0	0	0	0	0.167644	0
CYP4F62P	0	0	0	0	0	0	0	0	0	0	0	0	0	0	0	0	0	0	0	0	0	0	0	0	0	0	0	0	0	0	0.007558	0.00442186	0	0	0	0	0	0	0	0	0	0	0	0	0	0	0	0.00632861	0
AC006504.1	0.0388602	0.0144884	0.100695	0.054135	0.0267121	0.017033	0.050009	0.0262686	0.0964145	0.070314	0.0213155	0.0717702	0.0557641	0.0414148	0.0654297	0.00484074	0.0759003	0.0434302	0.0706595	0.273078	0.0452248	0.0148952	0.0727578	0.0285487	0.0543238	0.0244034	0.0596719	0.0402486	0.180726	0.438239	0.181969	0.0187875	0.165598	0.0637385	0.00988124	0.250092	0.0132363	0.255111	0.0171762	0.0480948	0.0213425	0.0171693	0.00754764	0.0838584	0.131359	0.0131302	0.00633901	0.286814	0.170389
GORAB	1.77463	1.08397	2.26987	1.38074	0.389319	0.6951	0.858436	0.638091	1.3604	0.837818	1.36693	1.53827	1.02947	1.2555	1.36871	1.69795	1.97985	1.62464	2.43992	3.86018	2.56513	3.50241	1.28498	1.35921	1.5835	1.60644	1.26911	1.36875	5.82408	4.90608	1.62248	2.11754	2.47504	3.61854	2.27064	3.96277	1.53045	7.07401	2.22633	2.61693	1.85598	3.21971	1.08904	6.17027	2.41394	1.03338	1.78618	2.26428	5.92899
MRGPRE	0.0168514	0	0.0349324	0.129113	0.0231669	0.0110793	0.37589	0	0.0109068	0.0770299	0	0.0439377	0.014509	0.344816	0.05007	0.0251897	0	0	0	0.0229196	0.0147085	0	0	0	0	0.00793673	0	0.0116356	0.062696	0.0247876	0	0.0162941	0.0126723	0.0118456	0	0	0	0.0127646	0.017876	0	0	0	0	0	0.0148598	0	0.0164931	0	0.0277078
FSCN1P1	0.0240482	0.0478186	0.0332341	0.0558347	0	0.0105407	0.0275089	0	0.0103765	0.0183213	0.0211054	0.0627024	0.0138036	0	0.00952715	0.0718952	0.173428	0.0806289	0.0941809	0.0436106	0.0699671	0.356419	0.0105942	0.141336	0.134471	0.188772	0.172327	0.343169	0.014912	0.212243	0.0529928	0.387548	0.0723376	0.0563484	0.0489192	0.031747	0	0.0728643	0.238097	0.0529119	0.0660377	0.0850004	0.0467077	0.0754833	0.0353434	0.162509	0.0863022	0.122026	0.0395412
LINC01887	0	0	0	0.0576916	0	0.0181521	0	0	0	0.0157755	0	0	0	0	0.0164066	0.020635	0	0	0.0695092	0	0.072294	0.021165	0	0	0	0	0	0	0.333838	0.0406113	0.0912585	0.0533914	0	0.310519	0.0210608	0.410035	0	0	0	0	0.0682338	0.0243964	0.016087	0.048746	0	0.0279856	0	0.229243	0.113489
FMNL1	2.74543	1.09136	4.1612	2.23319	1.16764	1.23633	1.71814	1.79547	1.9169	2.23847	1.56368	2.59857	1.43285	2.35275	1.85125	5.11115	0.977527	3.49912	1.07573	2.58102	2.5112	1.38869	2.25119	0.93663	0.834018	2.74995	1.13575	1.25297	6.00216	3.95542	2.21949	6.18202	7.86945	7.13791	2.30707	5.14175	12.7652	2.53542	3.3778	2.72035	1.13345	1.77241	2.65886	0.905644	2.05339	2.25555	8.7621	3.20731	8.0518
RNU6-76P	0	0	0	0	0	0	0	0	0	0	0	0	0	0	0	0	0	0	0	0	0	0	0	0	0	0	0	0	0	0.335824	0	0	0	0	0	0	0	0	0	0	0	0	0	0	0	0	0	0	0
RAET1E-AS1	0.0196228	0.0585284	0.101694	0.027336	0	0.0387044	0.03367	0	0.228609	0.0784862	0.0258323	0.0127909	0.135161	0.0125477	0.303184	0.263992	0.0353783	0.23027	0.131742	0.026689	0.0171275	0.165472	0.0389009	0.328682	0.209475	0.221809	0	0.325182	0.219021	0	0.0486461	0.341529	0.0295129	0.0827622	0.164657	0.330287	0.0401027	0.0297278	0.239383	0.0971436	0.0323312	0.554868	0.0343012	0.0461945	0.0346073	0.159125	0.268879	0.0135778	0.0322647
AC103833.1	0	0.102935	0	0	0	0	0	0	0	0	0	0	0	0	0	0	0	0	0	0	0	0	0	0	0	0	0	0	0.128399	0	0	0	0	0	0	0.136678	0	0	0	0	0	0	0	0	0	0	0	0	0
REXO1L10P	0	0	0	0	0	0	0	0	0	0	0	0	0	0	0	0	0	0	0	0	0	0	0	0	0	0	0	0	0	0	0	0	0	0	0	0	0	0	0	0	0	0	0	0	0	0	0	0	0
AL356488.3	0.291862	0.196175	0.366421	0.211882	0.440805	0.227027	0.253924	0.283434	0.505514	0.197303	0.351751	0.273313	0.10618	0.268115	0.327338	0.116751	0.541026	0.0758036	0.186289	0.218049	0.243984	0.0630261	0.179283	0.275419	0.332253	0.135526	0.122037	0.0851521	1.6747	0.314428	0.672589	0.147067	0.216391	0.254286	0.263406	0.333745	0.235229	0.660126	0.0654101	0.169586	0.501201	0.8064	0.297008	0.0870946	0.427738	0.075003	0.104607	0.125152	0.608315
SPSB2	3.27298	1.44411	1.83671	2.17857	4.72593	0.471125	0.905532	0.83458	1.79874	2.49538	1.08992	3.26962	1.82587	1.12694	5.24223	2.59823	8.22287	4.07453	2.09662	3.40453	3.06807	2.99159	1.1454	2.66344	2.27416	2.06144	0.946679	3.04223	18.4459	3.73187	3.15274	1.8773	4.84249	2.04205	3.10982	8.39869	3.61162	3.38142	3.5747	3.49947	4.87414	4.68049	2.56159	3.37948	2.70257	1.9631	2.26038	5.74884	4.2352
ZNF131	2.54276	3.03743	3.25107	3.99474	1.25724	2.37021	1.51892	1.74712	2.96489	0.780622	3.45201	3.30223	3.34877	1.995	1.67176	3.67384	6.65541	4.0173	3.81392	11.492	6.30294	10.7596	2.94418	3.37968	3.90113	2.4254	2.15207	3.78678	5.21516	4.63024	2.81314	6.21136	2.71101	4.06872	3.28812	3.91443	2.12821	4.76877	5.90049	2.78354	10.0673	5.91783	2.71303	9.88638	5.95718	2.88834	2.38091	4.68217	3.71791
AC010608.2	0.0757774	0	0.0523614	0.105563	0.48616	0	0	0.102448	0.22888	0	0.0332522	0.230509	0.086992	0.0323036	0.0300207	0.264304	0.546482	0.211722	0	0	0.132283	0.077455	0.033383	0.178144	0	0	0.0517157	0.0348822	3.33619	0.14862	0.0417459	0.122119	0.15196	0.177557	0.192684	0.200074	0	0.3444	0.0803848	0.500186	1.8728	0.133921	0	0.118926	0.0222739	0.0512077	0	0	0.290726
AC115223.1	4.91247	4.74164	3.16817	4.23912	5.32781	2.26087	2.4819	4.70435	3.99205	3.86735	4.25743	6.11966	3.97113	2.67006	3.30849	1.83581	7.52827	5.03266	3.50422	3.43352	2.07243	3.51485	2.12807	5.19688	3.70417	1.96664	3.07322	4.3719	4.36616	6.42312	5.36747	3.23264	3.79682	3.434	3.64328	7.10664	2.62143	4.01052	3.72019	4.43604	9.84763	5.81196	1.84464	4.62583	1.78088	10.5123	2.21704	4.38109	3.00655
IGKV2-28	0	0	0	0	0	0.280194	0.365621	0.0617312	0	0.45223	0.0801464	2.18266	0	0.467159	0.253251	1.04657	0	0.102061	0	0.0414021	0.425113	0	0.160923	0	0.0928443	0.057348	0	0.0840749	3.56752	1.16419	27.5694	0	0	5.69185	0.0928837	3.79755	2.86169	7.79364	0.096874	0.0502324	0	0.322784	6.66909	0.143322	0.295271	0	4.76694	5.39211	32.5836
KTN1-AS1	0.511858	0.586057	0.616102	0.331225	0.989708	0.264884	0.402307	0.448689	0.820747	0.350966	0.313006	0.525229	0.449237	0.418104	0.443504	1.32788	1.36342	1.15702	1.34687	1.72922	0.513063	1.25565	0.842329	0.844262	0.820878	1.51801	0.983748	1.03065	0.638889	0.53433	0.594894	2.034	0.660573	0.445696	3.12872	0.451209	0.897598	0.745428	0.623551	1.20432	0.511453	0.198429	0.854334	2.2778	0.57658	3.01264	0.297353	1.41212	0.374657
LYVE1	2.30006	0.901611	1.25325	1.0257	2.73953	1.47003	13.8333	1.19862	1.42528	0.293338	1.14713	0.246576	0.279166	3.79675	0.252891	0.570502	1.20568	0.702087	0.476183	0.716616	0.595491	0.217491	1.19628	0.351346	0.247233	0.400865	0.36304	0.806904	0.201055	0.834641	0.418647	1.56104	0.370822	0.265907	0.391618	0.14045	3.28557	0.199553	3.39652	0.847162	0.272677	0.268604	0.62975	3.8125	2.59707	0.807961	2.40983	2.94929	0.144388
AC007952.8	0	0	0	0	0	0	0	0	0	0	0	0	0	0	0	0	0	0	0	0	0	0	0	0	0	0	0	0	0	0	0	0	0	0	0	0	0	0	0	0	0	0	0	0	0	0	0	0	0
HAUS6P1	0.0306172	0.0456604	0	0.0213259	0	0.010065	0.0131337	0	0	0	0.0201529	0.0199575	0.0131806	0	0.0181943	0.0114417	0	0	0.0642359	0.0104106	0.0267237	0.0469424	0	0	0	0.0288404	0.0156714	0.031711	0.128151	0.0225182	0.0126503	0.0370057	0.0230243	0.010761	0.0233557	0	0.0156429	0.0231919	0.024359	0.0631548	0	0	0.0267598	0	0	0.031035	0.00749156	0.0423703	0
AC009033.1	0	0	0	0	0	0	0	0	0	0	0	0	0	0	0	0	0	0	0	0	0	0	0	0	0	0	0	0	0	0	0	0	0	0	0	0	0	0.0417293	0	0.0909078	0	0	0	0	0	0	0	0	0
AC007683.2	0	0	0	0	0	0	0	0	0	0	0	0	0	0	0	0	0	0	0	0	0.0290256	0	0	0	0	0	0	0	0	0.0489156	0	0	0	0	0	0.0329253	0	0	0	0	0	0	0	0	0	0	0	0.0230099	0.0273391
AL157387.1	0	0	0	0	0	0	0	0	0	0	0	0	0	0	0	0	0	0	0	0	0	0	0	0	0	0	0	0	0	0	0	0	0	0	0	0	0	0	0	0	0	0	0	0	0	0	0	0	0
ENPP7P1	0	0	0.049269	0.0331096	0.0653498	0	0	0	0	0	0.0156442	0	0	0	0	0	0.0214253	0	0	0	0	0	0	0	0	0.0223881	0	0	0.154747	0	0	0.0114907	0	0.0334142	0	0	0	0	0	0	0	0	0	0	0	0	0	0	0
IPO8	5.57251	6.608	9.12832	9.70661	3.51118	3.71675	5.25287	4.02875	9.19928	3.99994	8.65369	7.66254	6.42279	5.9297	7.57231	8.39649	8.20493	6.65504	5.98988	12.8713	7.93842	4.90921	6.35439	7.4951	6.39387	7.0026	5.10448	9.77143	7.72613	8.2902	7.32585	8.60191	7.29063	7.73069	7.7486	5.63787	7.18476	11.1064	8.57698	10.6326	6.98141	6.87651	7.0033	5.8147	6.36648	4.48619	8.45872	7.38431	10.3378
CTBS	1.5569	1.7886	2.18116	2.56451	1.10548	1.25759	2.0021	1.02352	1.73631	6.09816	2.02029	1.96948	1.43181	2.8313	2.84472	3.97683	5.62319	2.73906	2.96636	3.21122	2.458	2.8802	2.73597	1.8401	1.97249	2.22561	2.15776	2.72653	3.73329	3.04512	1.558	2.97773	1.96077	2.86471	3.20274	2.22247	2.23426	3.64942	1.83487	3.24111	5.47713	2.05909	3.02655	5.73937	5.64094	2.14004	1.98597	2.1877	3.17319
MS4A5	0	0	0	0	0	0.0174033	0	0	0	0	0	0	0	0	0	0	0.0238616	0	0	0.180009	0	0	0.0174917	0	0	0	0	0	0.172344	0.0389362	0	0.0127973	0	0	0	0	0	0	0	0.0218402	0	0	0	0	0	0	0.0129536	0.0183156	0
AC003002.1	0	0	0	0	0	0	0	0	0	0	0	0	0	0	0	0	0	0	0	0	0	0	0	0	0	0	0	0	0	0	0	0	0	0	0	0	0	0	0	0	0	0	0	0	0	0	0	0	0
AL162393.1	0	0	0	0	0.0345055	0.0165019	0	0	0	0.0286827	0	0	0	0	0	0.0187591	0	0.0210379	0	0	0	0.0192409	0.0165856	0	0	0	0.0128469	0	0.373525	0	0	0.0121344	0.0188746	0	0.0191462	0	0	0	0.0399375	0	0.0413538	0	0	0	0	0	0	0	0
GRHL2	9.63849	7.26307	13.9253	19.7859	3.512	1.63063	2.05384	5.10902	14.8528	4.71707	15.0199	15.6073	12.0972	5.59704	18.3473	9.56125	12.0653	7.65205	16.411	26.3678	7.37661	6.74312	11.7779	10.6663	13.3694	11.0149	7.42427	12.6828	27.3034	11.8494	11.8209	8.48246	10.9843	31.2077	10.5685	8.96898	5.02859	35.0328	11.4236	9.14229	17.8303	32.1604	7.95616	4.12067	12.0459	7.0654	8.76633	16.8276	21.7266
AL138733.1	0	0	0	0.0193883	0	0	0	0	0	0	0	0	0	0	0	0.0208044	0	0	0	0	0.0242957	0	0	0.0245391	0	0.01311	0.0284951	0	0.0517812	0	0.0230018	0.0269148	0.0837296	0	0.0424673	0	0	0	0.0295278	0	0.0229313	0	0	0	0.0122728	0	0	0.0192603	0
AC073508.2	0	0	0	0	0	0.0311966	0	0	0	0	0	0	0	0.00606821	0	0	0.00855471	0.0079544	0	0	0	0	0.00627099	0	0.0217082	0.00446957	0.00485739	0	0	0	0.00784196	0.013764	0.00713642	0	0.0217174	0	0.0096971	0	0	0.00782999	0.00781789	0.0167713	0.011059	0.00558507	0.00418414	0	0.00464405	0.0328319	0
AC011595.2	0	0	0	0.0261681	0	0	0.0322315	0	0	0	0	0	0	0	0	0	0.237068	0.0314903	0.0630569	0.102195	0.393499	0	0	0	0	0.176944	0	0.0259408	0.0349441	0	0.0620904	0.0181632	0.0847563	0	0.0286587	0	0	0	0.0199266	0.0309978	0	0.0331977	0.131343	0.0663316	0.0662577	0.0761634	0.0367703	0.0779861	0
DCAF16	3.30074	2.9263	4.20044	5.33647	2.4197	2.54453	3.13422	2.70446	4.70985	4.4791	3.80654	4.15849	3.09024	4.86438	5.00403	5.98416	3.63991	5.4755	4.54706	13.5552	6.17081	4.46355	5.02367	3.82041	2.48864	2.56351	2.78342	5.89607	9.58867	9.21732	4.29404	2.83165	4.24509	10.5493	3.00493	4.93018	4.23177	9.05615	3.91197	2.76205	7.95249	6.90942	3.13409	2.446	7.8711	3.60315	3.1606	5.20573	11.4178
RF00413	0	0	0	0	0	0	0	0	0	0	0	0	0	0	0	0	0	0	0	0	0	0	0	0	0	0	0	0	0	0	0	0	0	0	0	0	0	0	0	0	0	0	0	0	0	0	0	0	0
AC002551.1	0.0401074	0	0	0	0	0	0	0	0	0	0	0	0.0345323	0	0.047668	0	0	0.0336181	0.0336588	0	0	0.0307465	0	0.106074	0.0305822	0	0	0	0	0	0.0331429	0	0	0.0281932	0	0.0794212	0	0	0	0.0330923	0	0.0708815	0	0.0236045	0	0.0406548	0	0	0.0329732
APOBEC3D	0.886303	0.0626104	1.01534	1.76105	0.743909	0.220821	0.464235	0.283794	0.670258	0.282533	0.792174	1.25884	0.562286	0.334078	3.19894	4.86711	1.99321	2.1505	0.281861	2.97559	0.382727	0.157345	1.15903	0.386561	0.405487	0.395464	0.61124	0.167489	7.04627	0.562654	0.547372	1.41629	1.01028	3.55449	1.72227	7.11264	3.23178	0.883366	0.534425	1.43947	2.00599	1.38499	0.369653	0.609469	0.127517	0.482298	5.73437	1.62031	4.93181
SELENOK	15.8473	31.9178	14.4817	25.3459	16.1176	36.4492	13.1819	24.8202	10.6544	9.58769	17.2455	12.7105	19.4611	16.6554	11.6788	8.04929	10.262	12.9064	11.1825	13.4172	10.1468	6.26348	6.81954	9.58129	10.6286	8.53822	6.62952	4.82373	13.2916	12.3571	11.0655	10.1748	11.0761	28.7707	10.3989	18.5029	15.3978	12.1204	6.78834	11.7091	9.00771	33.1237	8.72264	37.3002	9.01325	10.9944	10.4441	9.05307	11.2162
NUP98	8.33962	9.32162	12.3211	13.6764	2.5804	8.52801	6.62421	5.2331	8.80167	5.67605	10.7593	10.5925	11.2876	10.0492	14.6111	16.6425	15.0465	9.32908	9.20759	17.0548	7.11383	11.3879	10.3217	9.13141	10.2541	14.6015	8.91151	18.8029	14.8405	10.5535	9.92023	17.2993	13.8264	21.7961	10.8363	7.46676	12.2327	14.6007	19.4276	6.90073	7.90116	9.51291	15.7609	8.89361	16.1591	4.8111	9.77767	15.7938	15.3717
AL589765.5	0.0691561	0	0.0955723	0	0	0	0	0.186992	0	0.158061	0.0303467	0.0300525	0.0396954	0.0294809	0.0273975	0.0689171	0	0.0386445	0.0386912	0.470296	0.0402413	0	0.030466	0	0	0.0217143	0	0.0636684	0.0857657	0	0	0.0891585	0.104012	0.0972255	0.105509	0	0.0942219	0.0698459	0.0489073	0.11412	0	0.0814794	0.0268637	0.0271337	0.121966	0.0467333	0.11281	0.0638022	0.0758064
ACVR2B-AS1	0.514115	0.11958	0.234659	0.262825	0.129687	1.32726	1.27871	1.15737	0.164849	2.26923	0.0931379	0.129129	0.430467	0.832423	0.302711	0.162162	0.153067	0.0869769	0.0633325	1.32793	0.22231	0.072316	0.0374017	0.0249486	0.0935083	0.302119	0.0289706	0.0390813	0.193032	0.291395	0.140314	0.232593	0.347601	0.570271	0.14392	0.0747196	0.366294	0.350132	0.17512	0.0311333	0.404108	0.591834	0.137414	0.0444143	0.191323	0.0478102	0.0969438	0.548289	0.224904
GCG	0	0	0	0	0.02735	0	0	0	0	0.164826	0	0	0	0	0	0	0	0	0	0	0	0	0	0	0	0.0093698	0	0	0.00925206	0.0146316	0	0	0	0.0139844	0	0	0	0.0075347	0	0	0	0	0	0	0	0.0201656	0	0	0
MGAT4EP	0.00844968	0.00630065	0	0.011771	0.0116164	0	0	0.0171354	0.00546891	0	0	0	0.00727513	0.00540309	0.0150638	0.0126307	0.00761704	0	0.0070911	0.183879	0	0.0194327	0.0167509	0.0148981	0.00644293	0	0.0172999	0.0116688	0.212201	0.0248582	0	0.0163404	0	0.0118793	0.0451197	0.0250982	0	0.0128009	0	0.027887	0.0835318	0.0373326	0.0147703	0.0447561	0.00745104	0.008565	0.00413502	0.0818531	0
AC253576.2	0.0818745	0	0.127292	0.0570285	0.337678	0.0269152	0	0	0.0529918	0.0935648	0	0.0266846	0.10574	0.052354	0.0486542	0.0305968	0.258323	0.37745	0.0343551	0.528948	0.071463	0.313826	0.0541035	0.216537	0.0936447	0.0771231	0.0628613	0.0565331	0.609232	0.120434	0.169143	0.0395833	0	0.057553	0.156141	1.0133	0.0836626	0.0930276	0.0434263	0.33777	0.472147	0.144696	0.0954125	0.240928	0.036099	0.0829919	0.0400669	0.254934	0.235588
AC135048.2	0	0	0	0	0	0	0	0	0	0	0	0	0	0	0	0	0	0	0	0	0	0	0	0	0	0	0	0	0	0	0	0	0	0	0	0	0	0	0	0	0	0	0	0	0	0	0	0	0
ZFHX4	0.474509	0.159137	0.222771	0.0579846	0.0707487	0.363227	0.705111	0.475764	0.391857	0.0259455	0.125531	0.120367	0.268457	0.396819	0.0827497	0.407255	0.0368397	0.213139	0.533493	4.91909	0.587894	0.423516	0.673129	0.668507	0.203125	1.83066	0.0689509	0.0971951	0.0844699	0.723584	0.252652	0.570043	0.793343	0.233008	0.178964	0.0434596	0.629483	0.131849	0.398995	0.0949122	0.029926	1.43778	0.231947	0.187957	0.686703	0.0245479	0.902917	1.02112	0.0547515
CEACAMP11	0	0	0	0	0	0	0	0	0	0	0	0.0265472	0	0	0	0	0	0.034137	0	0	0	0.187327	0	0	0	0	0.0208459	0.0562422	0.189405	0.179721	0	0.0393796	0	0	0	0	0	0	0.0216014	0	0.0335512	0	0	0	0.0538699	0.0825648	0	0	0.0669645
PFKFB2	4.24484	3.46908	3.22195	2.05654	2.98028	5.42711	2.14351	2.5853	3.19801	1.56331	3.06839	2.2934	2.15317	3.84741	2.49483	2.14931	2.79172	2.78318	4.67226	1.81151	1.96735	3.04347	2.11724	3.55125	4.51329	2.05847	6.27384	4.64811	1.50307	3.88064	4.38899	3.57647	2.97501	1.16867	5.17419	0.541781	2.51021	1.69853	3.40251	5.64069	2.87162	5.2941	4.66316	1.28405	6.3457	1.17541	1.74456	1.63695	1.53336
SKP1P1	0.825442	0.28965	0.704577	0.845514	0.66753	0.191543	0.583199	0.246168	0.502826	0.360674	0.926846	0.316504	0.41806	0.18629	0.605939	0.254035	1.09427	0.854683	0.325987	0.825503	0.508571	1.22835	0.385031	0.128416	1.14774	0.205819	0.571622	0.637009	0.587118	1.14276	0.52161	0.821617	0.219084	0.61437	0.629672	1.44225	0.396927	0.514917	0.437815	0.520814	0.440008	0.772304	0.226336	0.685833	0.321126	0.442963	0.498993	1.47828	0.399185
FMNL2	2.90285	5.62731	6.81405	5.60662	0.826195	2.29169	2.42794	2.04597	2.93491	5.95828	2.4789	3.70129	4.0234	3.22099	3.19249	10.015	17.7529	4.47251	12.9814	9.14219	5.35353	10.4147	12.1905	9.58776	10.8422	14.3564	16.7169	15.0693	10.8475	12.0705	9.82684	5.71229	13.4894	20.1032	11.9776	5.13159	7.14206	11.935	20.3248	12.838	6.80217	0.337935	10.7066	10.5506	12.4857	7.13279	5.73039	11.6382	9.82146
MIR527	0	0	0	0	0	0	0	0	0	0	0	0	0	0	0	0	0	0	0	0	0	0	0	0	0	0	0	0	0.519639	0	0	0	0	0	0	0	0	0	0	0	0	0	0	0	0	0	0	0	0
MEF2B	0.0256965	0.0574832	0.119853	0.0536956	0.370934	0.0253422	0.0661374	0.0390831	0.0498949	0.0146828	0.042285	0.0753752	0.132747	0.0575101	0.0839864	0.105632	0.0463288	0.280005	0.150954	0.139799	0.134573	0.108345	0.0933929	0.113268	0.12736	0.0907699	0.0723404	0.0887154	0.40632	0.264589	0.0849376	0.118022	0.183578	0.343201	0.117612	0.394355	0.446381	0.184914	0.136295	0.0742069	0.211692	0.0681199	0.149727	0.0151232	0.118963	0.130236	0.188627	0.124463	0.411951
MIR3165	0.158291	0	0.656263	0	0	0	0	0	0	0.180892	0	0	0	0	0	0	0	0	0	0	0	0	0	0	0	0	0	0	2.06124	0	0	0	0	0	0	0	0.323495	0	0	0	0	0	0.184464	0	0	0	0.154925	0	0
RN7SL209P	0	0	0	0.0599212	0	0	0	0	0	0	0	0	0	0	0	0	0	0	0	0	0	0	0	0	0	0.0810352	0	0	0	0.126543	0.071089	0.166365	0	0	0.0656244	0	0	0.0651642	0	0	0	0	0	0	0	0	0	0	0.0707252
AC009446.1	0	0	0	0	0	0.0173261	0	0	0	0	0	0	0	0	0	0	0	0.0220887	0	0	0	0	0	0	0	0.0248232	0	0	0.0490226	0	0	0.0127405	0	0	0	0	0	0.0199615	0	0.0217432	0	0	0	0	0	0	0	0.0182343	0
FBXL22	0.187242	0.0734843	0.136192	0.132709	0.216772	0.453551	0.366373	0.452992	0.182847	0.581868	0.142707	0.119911	0.124446	0.319281	0.210826	0.0589247	0.248745	0.0605758	0.181947	0.245732	0.367004	0.030219	0.0564389	0.133213	0.165316	0.123773	0.0235396	0.12702	0.128328	0.173952	0.28231	0.133405	0.143277	0.0415643	0.140328	0.00650489	0.275248	0.129391	0.149841	0.14094	0.119073	0.43541	0.191406	0.622521	0.364986	0.106553	0.13825	0.413682	0.151235
AC098934.3	0.749798	0.27955	0.647628	0.26113	0.171801	0.657296	0.857698	0.633558	0.323529	0.928262	0.493533	0.733123	0.537977	0.878997	0.519832	0.186801	0.450608	0.837975	0.524368	0.424917	0.109075	1.43699	0.165158	0.330503	0.762301	0.353143	0.831533	0.949162	0.348705	1.47056	1.13593	1.45	0.939754	0.527065	1.23926	1.36103	0.255391	0.567958	0.331411	0.618652	0.617696	1.54596	0.291259	0.44128	0.661182	0.760031	0.489238	0.951157	0.410951
AL139339.2	0	0	0.0374579	0	0.248419	0.0475214	0	0.0366441	0.0233906	0	0.0237877	0.0235571	0.0311158	0	0	0.0540217	0	0.0302921	0.0303287	0.0245766	0	0.0277046	0.0238813	0.191159	0	0.102127	0	0.0499075	0	0.0531594	0.119456	0.0174721	0.0815312	0.177828	0.220546	0.286255	0.0738574	0.0273749	0.0383368	0.0298183	0.148861	0.0319345	0.0421151	0.0425384	0.0159341	0.0366326	0.0176856	0.0250062	0.118844
AC104793.1	0	0	0	0	0	0	0	0	0	0.00477708	0	0	0	0	0	0	0	0	0	0.0170565	0	0	0	0	0	0	0	0	0.00777629	0	0	0.00404196	0	0	0	0	0	0	0	0	0	0.022163	0	0	0	0	0	0.0289244	0
HDAC2	4.85284	4.9	5.92923	6.69724	2.72986	4.0953	2.46773	3.53942	4.22334	2.15951	5.23007	6.46971	5.47671	3.97513	7.09547	5.79639	9.33902	6.80431	6.37822	7.47134	6.80666	5.95351	5.36227	5.05121	6.21912	5.55128	5.42613	6.16932	7.5463	6.38833	5.8363	8.95777	7.76992	5.80131	4.66368	7.93252	3.71441	10.7591	6.16689	3.43764	5.0049	12.7438	4.15555	8.32954	4.56165	5.98383	4.3461	7.88672	7.93633
PKMP3	0.547929	0.074286	0.206516	0.185043	0.0913069	0.720498	0.655269	0.471402	0.107466	0.227696	0.109291	0.129877	0.314509	0.65827	0.414411	0.446756	0.239484	0.306183	0.0836055	0.158081	0.46376	0.229115	0.0219441	0	0.177248	0.312807	0.0849873	0	0.586865	0.781555	0.109765	0.449534	0.29967	0.0466864	0.177323	1.15077	1.05193	0.679166	0.334656	0.136997	0.519786	0.440159	0.0386988	0.273614	0.0732078	0.0673221	0.17876	0.2068	0.627921
RF00019	0	0	0	0	0	0	0	0	0	0	0	0	0	0	0	0	0	0	0	0	0	0	0	0	0	0	0	0	0	0	0	0	0	0	0	0.21179	0	0	0	0	0	0	0	0	0	0	0	0	0
SOX12	3.86375	1.39466	1.75493	2.25241	2.90288	0.546895	1.03878	1.70183	3.42777	1.37806	1.73003	2.08863	2.7249	1.73417	2.83423	2.98344	8.09301	3.27573	4.56431	9.56961	5.66652	6.41822	1.99052	5.00733	4.51866	6.37729	2.42106	3.94232	4.00582	4.7784	2.36716	2.81744	4.17143	5.78143	2.15891	12.0955	1.85084	2.72166	6.0227	3.58187	3.71014	1.35263	2.35456	0.935646	6.0373	1.9308	4.11641	7.97955	6.35295
AC010255.3	0.0298474	0.0111281	0.0464045	0	0.0410336	0.0392477	0.0256069	0.0302642	0	0.00852728	0	0.00972787	0.0128492	0	1.09969	0.189619	0	0.0125091	0.0125242	0.0101489	0.0130259	0.0228811	0.0295852	0.0263129	0.0341382	0.0140576	0.0152774	0	0.027762	0.0658562	0.0123322	0.151516	0.0673363	0.0104905	0.0113842	0	0.0152496	0	0.0554088	0	0.356537	0.0131873	0.00869567	0	0.0263198	0.0151274	0.0146064	0	0
PCDHB14	0.81883	1.23582	0.713625	1.20235	0.696385	0.727512	1.12653	0.927503	0.68435	0.325965	0.592383	1.20854	0.995056	0.842783	0.523123	1.28649	1.85311	0.94398	1.63849	7.40453	2.8674	1.53819	2.68758	0.836755	2.3962	5.76746	4.27425	1.12059	0.57636	2.74892	3.36492	3.69483	3.4542	2.43718	3.08375	0.4431	1.44226	1.2554	1.00686	1.79351	2.09865	4.53689	2.14915	0.246019	3.04868	3.7238	3.53059	3.02856	0.772235
RF02271	0	0	0	0	0	0	0	0	0	0	0	0	0	0	0	0.0948992	0	0	0	0	0	0	0	0	0	0	0	0	0	0	0	0	0	0	0	0	0	0	0	0	0	0	0	0	0	0	0	0	0
RF00409	0.170817	0	0.354099	0.475921	0	0.112308	0	0.346406	0.221117	0	0.337307	0	0.147073	0	0	0.25534	0.153985	0.429537	0.57341	0.232329	0.298191	0.654746	0.112878	0.150589	0	0.321809	0.0874329	0.825628	0.158883	0.753793	0.705776	0.578087	0.513822	0.240149	1.69396	0	0.174548	0.776345	0.0906016	0.422819	0.281444	0.301884	0.199062	0.402125	0.301258	1.55834	0.167186	0.709169	0.140433
IGHV3-6	0	0	0	0	0	0	0.0587041	0	0.0442871	0.117293	0.045039	0.267615	0	0.0875082	0.528606	0	0	0	0	0.0465327	0.0597241	0	0.135649	0	0	0	0	0	0.254578	0.100651	0.395804	0	0	0.144297	0.0521969	0.0677483	0.908956	0.0518309	0.0725857	0	0	0.181391	0.119609	0	0.0603384	0	0.334853	0	1.3501
AC108863.1	0	0	0	0	0	0	0	0	0	0	0	0	0	0	0	0	0	0	0	0	0	0	0	0	0	0	0	0	0	0	0	0	0	0	0	0	0	0	0	0	0	0	0	0	0	0	0	0	0
SNTB2	2.62923	2.63018	3.27218	3.44163	1.17677	1.62352	2.01537	1.53106	4.57683	1.16778	3.29663	3.33207	2.83202	3.34403	2.67763	5.39842	4.27211	3.17624	5.35731	10.957	5.13332	5.91493	3.03949	4.67602	5.0033	3.976	3.19613	4.91755	2.63674	4.23353	4.40296	4.55679	4.00502	3.69132	5.37225	1.59264	3.65836	2.63724	4.44953	5.11439	3.12768	4.92494	2.9617	2.75798	8.1004	2.17645	5.14902	5.93776	5.9361
AL355433.1	0	0	0	0	0	0	0	0	0	0	0	0	0	0	0	0	0	0	0	0	0	0	0	0	0	0.0372762	0	0	0	0	0	0	0	0	0	0	0	0	0	0	0.260805	0	0	0	0	0	0	0	0
TRAJ53	0	0	0	0	0	0	0	0	0	0	0	0	0	0	0	0	0	0	0	0	0	0	0	0	0	0	0	0	0	0	0	0.173927	0	0	0	0	0	0	0	0	0	0	0	0	0	0	0.176052	0	0
AC130456.4	0	0	0.0370073	0.0497391	0	0	0.0306321	0	0	0.0204014	0	0	0	0	0.106088	0.0266859	0	0	0	0	0	0	0	0	0	0	0	0	0.26568	0	0	0.0345238	0	0	0	0	0	0	0	0	0	0.0315503	0	0	0	0	0	0.0247054	0
AC009686.1	0	0	0	0	0	0	0	0.0661406	0	0	0	0	0	0	0	0	0	0	0	0.0443594	0	0	0	0	0	0	0.0333879	0	0.182016	0	0	0	0.0490531	0	0	0	0.0666542	0.0494103	0	0.107641	0	0.0576399	0	0	0	0	0	0.0451348	0
SLC35G3	0.0118481	0.00883474	0	0.140295	0.0162885	0.085688	0.060989	0.0480543	0.00766848	0	0	0	0.0204023	0.0151524	0	0.00885536	0.0106806	0	0	4.43152	0.0103415	0.0090828	0.0156587	0	0.0271028	0.0111605	0	0	1.13509	0	0	0.64155	0.00890985	0	0.0180762	0.0117309	0.0484274	0.134621	0.00628424	0	0.00976066	0.0104695	0	0.00697298	0	0	0.00579811	0.00819814	0
FGF7	0.932695	0.861704	0.314231	0.740333	0.637447	3.20095	3.49756	1.57319	0.61175	0.511535	0.366239	0.30689	1.06561	3.18387	0.580751	0.538489	0.0450134	0.436484	0.104763	0.744641	0.607065	0.0492166	0.0565661	0.0691755	0.0843088	0.199904	0.0602456	0.0541808	0.14597	0.750245	0.135579	1.70023	0.396964	0.0451295	0.0761822	0.00706284	5.38308	0.275575	1.36019	0.515001	0.164546	0.62719	0.517481	0.54997	0.0251614	0.285616	0.560287	0.644132	0.378263
AC010422.6	0.166209	0.0453427	0.168072	0.0931812	0.00557319	0.0266532	0.0939045	0.0287735	0.181043	0.0671743	0.125413	0.166477	0.118673	0.124427	0.219222	0.142405	0.105978	0.0509695	0.0918562	0.20125	0.205226	0.0963394	0.133942	0.0679026	0.120553	0.122196	0.0995992	0.100769	0.279028	0.202745	0.113898	0.137193	0.176816	0.267867	0.120604	0.0963306	0.186409	0.190386	0.146212	0.0802758	0.437495	0.240007	0.0992082	0.0811185	0.178738	0.0616381	0.202353	0.190742	0.326613
CRHR2	0.0625773	0.0488838	0.0803033	0.0124535	0.0655466	0.403592	0.449947	0.676812	0.0887188	0	0.0353055	0.0116544	0.051313	0.308684	0.0460407	0.0445435	0.0107449	0.0249773	0.040012	0.287757	0.0312112	0.00913751	0.015753	0.0315239	0.0181774	0.0112278	0.00915149	0.0164605	0.155214	0.070132	0.0689478	0.0316945	0.0761899	0.00837871	0.0227313	0.0354046	0.267955	0.0541727	0.0347716	0.0442559	0.0932849	0.221185	0.0381985	0.00701499	0	0.0120821	0.0349982	0.0494852	0.0195985
RPL29P19	0.15485	0.115466	0.0534997	0.431433	0.851536	0.067873	0.0442833	0.0523374	0.167039	0.471892	0	1.14396	0.266649	0.165029	0.27606	2.31471	11.0277	2.07672	0.259904	14.1109	6.12717	6.84551	3.37676	1.36512	1.57432	16.8958	1.8494	3.06508	0.768162	5.46664	1.49287	3.81807	6.71516	0.834519	3.22872	1.7887	0.738413	0.390985	1.28674	0.212942	2.76397	0.775382	1.56394	1.7923	4.21024	3.92407	2.70278	2.75008	1.10331
AC007207.1	0	0	0	0	0	0	0.0235495	0	0	0	0	0.0178925	0	0.0175522	0.0652472	0	0	0.023008	0	0.0746674	0	0.0210427	0	0	0.0209302	0	0.0140499	0.0758132	0.612754	0	0	0	0.041284	0.0964762	0	0	0.0841462	0.0415846	0	0	0.0678394	0	0	0.0161547	0	0	0.0402985	0	0
LINC01905	0	0	0	0.0927626	0.183089	0.0375259	0	0.038582	0.0123138	0.0108709	0.0751372	0.0496059	0.0163807	0	0.113059	0.0142197	0.360162	0.015947	0	0.258763	0	0	0	0.0167723	0.116055	0.313622	0	0	0	0	0.110051	0	0	0.160484	0.0145131	0	0	0	0	0.0470929	0.705302	0.571596	0.0221712	0.212743	0	0.26999	0.111725	0	0
MSMP	0	0	0	0	0	0	0	0	0	0	0	0	0	0	0	0	0	0	0	0	0	0	0	0	0	0	0	0	0	0	0	0	0	0	0	0	0	0	0	0	0	0	0	0	0	0	0	0	0
TMEM206	1.29555	2.22981	1.69752	2.48017	0.896148	1.38215	0.929737	1.03274	1.83526	0.270034	1.72697	1.76865	0.855889	1.13583	1.44777	2.39335	4.15003	2.76605	3.52842	5.13108	2.40384	4.84718	3.48906	2.34891	2.83312	3.19675	1.78085	3.72451	3.75909	3.36792	2.49129	2.856	2.31617	5.23508	2.06359	2.25083	1.3738	3.85135	2.60602	1.57317	1.658	6.86164	4.32041	9.14966	4.55536	3.74147	2.36854	6.21869	2.70629
AL365204.2	0	0	0	0	0	0	0	0	0	0	0	0	0	0	0	0	0	0	0	0	0	0	0	0	0	0	0	0	0.160733	0	0	0	0	0.0242946	0	0	0	0.0261795	0	0	0	0	0	0	0	0	0	0	0
SIK2	3.94838	3.38517	4.2708	4.86389	1.64944	4.55447	9.80878	6.97974	4.0082	7.98696	4.52296	3.18673	4.65584	6.45992	5.80895	3.35865	3.30803	2.9865	2.61381	6.52236	5.94056	2.1331	1.99409	3.58338	2.5246	4.09368	2.68968	2.47024	5.53244	6.23215	2.23325	4.38496	4.46748	9.89394	2.89731	5.73318	6.44695	3.97124	3.70507	3.25777	3.85776	4.33712	4.23547	1.58197	11.9125	1.37586	3.24409	5.30473	5.55954
CUBNP2	0.041692	0.0621767	0.172852	0.01452	0	0.0137057	0	0	0.0269844	0	0.0274426	0.0407648	0	0.106639	0	0.0155805	0	0	0	0.127587	0	0	0.0275505	0	0	0	0.0320101	0	0.0775581	0.0306635	0.0516784	0	0	0	0	0	0	0	0.0110567	0.0171999	0	0.0921024	0.0121465	0.0122685	0	0	0	0.0432724	0
HIST1H4A	0.0380506	0.0567462	0	0	0	0	0	0	0	0	0.0500915	0	0	0	0.0452235	0	0	0	0	0	0	0	0	0.0670893	0	0	0	0.0525468	0.141568	0	0.0628865	0.0367922	0.0572286	0.0534948	0	0.226045	0	0.0576453	0	0.125581	0.0626935	0.0672466	0.0886847	0.403092	0	0	0	0.0526573	0.0625646
Z97192.1	0.00609748	0	0	0	0	0.00400893	0.00523121	0	0	0	0.00401349	0	0	0.00389899	0.0253642	0	0	0.00511091	0	0.00414659	0	0	0.00402928	0	0.00464937	0	0	0	0.0907434	0.0179382	0	0.00884373	0	0	0	0	0	0	0	0	0	0.00538802	0	0.00358856	0	0	0	0.0210954	0
AC098850.3	0.00809073	0.002011	0	0.011271	0	0.00531944	0	0	0	0	0	0.00527387	0.00232203	0	0	0	0	0	0	0.10454	0	0.00206746	0	0	0.00205641	0.00762121	0	0.00186218	0	0.257857	0	0	0.0405619	0	0.00205728	0	0	0.0102143	0.0214567	0.00445039	0	0.00238311	0.00157142	0.00158722	0.0083236	0.00273372	0.00131979	0.0839742	0
SRSF7	15.8193	15.3456	23.0037	30.6602	14.0817	17.8878	6.44599	14.2487	16.2984	7.35866	21.5979	25.5744	19.7255	15.0851	16.3701	17.9831	31.9021	28.4974	19.2314	33.3435	13.1877	19.6059	18.6651	20.5852	17.7645	20.3199	12.027	22.2432	41.9636	25.5662	17.5882	24.6298	25.6728	35.2582	16.872	35.016	16.1828	36.9088	22.049	18.7479	24.0092	32.2676	15.5689	57.336	20.6605	22.6872	15.1641	19.8042	20.2923
PANX1	9.17932	12.2124	12.1938	8.29003	2.28696	11.5629	6.26779	8.2859	6.68761	2.05782	7.25268	6.70728	15.9986	10.204	4.73891	33.0826	26.1191	19.7582	25.798	22.1822	21.1284	59.1875	30.5357	21.0075	21.7857	25.2937	14.9226	65.987	10.4641	27.5344	13.2079	17.88	19.6093	10.4096	18.6029	5.10246	35.5302	11.8668	35.2567	10.096	6.37178	5.10695	40.4602	10.2697	41.7539	33.507	13.3357	13.2963	11.2511
AC136896.1	0	0	0	0	0	0	0	0	0	0	0	0	0	0	0	0	0	0	0	0	0	0	0	0	0	0	0	0	0.242245	0	0	0	0	0	0	0	0	0	0	0	0	0	0	0	0	0	0	0	0
RF00019	0	0	0	0	0	0	0	0	0	0	0	0	0	0	0.131867	0	0	0.185999	0	0	0	0	0	0	0	0.104513	0	0	0	0.326409	0.36674	0.107282	0	0	0	0	0.226749	0	0	0.18309	0	0	0	0	0	0	0	0.153543	0.182431
FAM86C2P	0.991062	1.1085	0.962114	0.972266	0.92112	0.325798	0.437106	0.389223	1.2061	0.845439	0.693683	1.42396	0.390594	0.776539	2.77051	0.49034	2.26496	0.590856	1.271	0.925524	0.414242	3.00155	0.534992	0.904464	0.745047	0.857944	0.203625	1.03129	2.07733	0.800766	0.409483	0.553375	0.808266	1.85449	0.921056	1.29913	0.477826	2.26799	0.725559	0.524029	1.75365	0.487212	0.874334	0.435399	0.507742	0.884319	0.423518	1.07209	1.19347
MARK2P16	0	0	0	0	0	0	0	0	0	0	0	0	0	0	0	0	0	0	0	0	0	0	0	0	0	0	0	0	0	0	0	0	0	0	0	0	0	0	0	0	0	0	0	0	0	0	0	0	0
RAB40AL	0.00693041	0	0.0143665	0.0193091	0	0.0273394	0	0	0	0	0.0273705	0.00903505	0	0	0	0	0.012495	0	0.0116322	0.00942606	0.0241965	0	0	0	0.0211379	0	0.0141894	0.0191414	0.0773544	0.0407773	0.0458157	0.0268048	0.0208469	0	0.0211469	0.0686184	0.0141635	0.0104993	0.0073518	0.0228729	0.0228376	0.159225	0.00807637	0	0.036668	0	0.0135662	0.00959082	0
GPR15	0.455149	0.155554	6.89941	1.21527	0	0.635903	0.0813511	0.403817	2.28305	1.54957	0.911249	1.00131	1.02869	1.18842	0.709994	0.0850454	0.0170958	1.51013	0	0.374008	0.0165529	0	1.24066	0.618594	0.0433817	0.151844	0.19414	0.0392842	0.0529185	1.06005	1.91191	0.055012	0.0142614	1.39975	0.491868	0.150215	1.76346	1.63764	0.0603528	0.140827	0	0	1.69068	0.267869	0.0501695	0.0384467	1.01159	1.16788	11.0541
AC009477.1	0	0	0	0	0	0	0	0	0	0	0	0	0	0	0	0	0	0	0	0.0744094	0	0	0	0	0	0	0	0	0.203545	0	0	0	0	0	0	0	0	0	0	0	0	0	0	0	0.0482429	0	0	0.07571	0
SULT1A3	0	0	0	0.00645773	0.0382376	0	0	0	0.00600064	0	0.012205	0.0181301	0	0.00592842	0.00550946	0	0	0.0233134	0.0233416	0.0189147	0.0161845	0	0	0.00817332	0.00706937	0.0043666	0.00474548	0.0128033	0.00862345	0.0272751	0.0306452	0.0044823	0	0	0.0495065	0.018359	0.0094737	0.0351139	0	0.0458976	0.0229134	0.00819248	0	0.0163692	0.00408774	0.00939775	0	0.0192453	0.0381104
SIGIRR	2.31935	1.60539	2.82281	7.23785	9.71049	1.56287	2.94251	1.8869	3.4331	7.20256	2.39167	3.16093	2.62556	3.81304	14.699	2.13197	1.24897	4.30373	1.21403	1.90289	2.57868	2.28045	1.03224	2.77814	1.1652	1.39786	0.858649	2.99661	9.31144	4.93516	2.80615	4.50826	5.21972	16.2941	1.99463	11.5929	4.76082	16.4162	1.8768	2.30313	12.6337	12.609	1.76101	4.00109	4.28211	1.88631	4.76608	7.58012	17.471
RF00019	0	0	0	0	0	0	0	0	0	0	0	0	0	0	0	0	0	0	0	0	0	0	0	0	0	0	0	0	0	0	0	0	0	0	0	0	0	0	0	0	0	0	0	0	0	0	0	0	0
POMP	46.5395	48.1923	44.5321	48.3292	65.0558	54.922	35.9191	50.9659	38.2684	20.6639	46.3165	57.1393	52.3103	34.3205	46.3012	37.754	57.077	129.962	44.0241	39.8922	36.34	69.7741	81.0541	46.3785	48.7862	26.1403	56.3404	52.6855	91.0761	69.5335	41.1647	69.1885	67.9453	53.6477	64.763	114.383	56.7476	46.3739	45.1977	41.9113	65.4478	43.9307	68.3021	144.876	73.4129	124.248	38.9429	38.1159	46.1211
RNU6-311P	0	0	0	0	0	0	0	0	0	0	0	0	0	0	0	0	0	0	0	0	0	0	0	0	0	0	0	0	0.216516	0.342409	0	0	0	0	0	0	0	0	0	0	0	0	0	0	0	0	0	0	0
CSF3	0.66311	0.231279	0.609704	13.2381	1.07337	3.54407	0.770769	10.0747	0.0346118	0.189448	0.168957	0.223093	4.36488	1.16264	43.9753	0.87132	0.0674898	3.33491	0.403905	2.26928	0.317399	0.213176	0.515933	0.377151	1.62289	0.35765	0.180655	0.90835	0.905272	0.40904	0.928	4.29176	1.1984	1.21043	0.18765	0.804801	17.3769	0.032406	3.26754	0.044123	0.149787	0.0189017	1.99421	22.2952	0.344241	1.61535	0.806031	0.562437	1.38927
AKAP7	1.96963	0.59231	0.99134	1.09527	0.475444	1.92204	2.11862	1.74236	1.17863	0.737936	0.83229	0.986248	0.814189	1.42014	0.683971	0.496763	0.0487116	0.837927	0.0680222	1.29719	0.71219	0.691789	0.478485	0.295352	0.251339	0.45047	0.304244	0.470123	0.583027	1.09689	0.482254	0.66879	0.637981	0.615349	0.366863	0.963031	1.29207	0.880029	0.266547	0.343304	1.20193	1.3704	0.850114	3.73357	0.34308	0.35603	0.751004	1.36473	1.19502
SETX	5.53202	4.41162	8.73914	10.2009	2.26129	4.2486	4.65463	2.77638	6.46985	3.03747	5.9682	6.52101	5.33811	6.02555	10.5846	6.57367	8.12784	7.42141	5.17189	10.8918	7.55053	4.79187	11.2544	4.7226	8.15306	10.2387	6.43698	8.14464	10.8641	7.72164	5.68092	6.99813	7.15537	8.26133	7.71191	4.32993	12.195	7.66228	7.55306	6.45168	3.21763	8.47879	5.32424	3.47965	7.48504	3.81236	8.09626	10.143	12.0787
CWF19L2	2.745	1.94798	3.20251	4.60448	1.422	2.24942	3.30499	2.29255	3.19712	2.10266	3.63982	3.4792	3.0599	2.8025	2.97088	2.97834	7.33387	5.63544	3.15499	7.50302	5.87988	3.20732	3.5928	6.01477	3.48847	6.52671	2.63698	2.36236	4.39103	5.50073	4.47641	2.61895	5.36508	5.99847	3.24211	1.73312	3.95674	4.02799	4.87075	3.56144	4.27149	3.22829	3.38047	2.30231	9.618	1.80793	3.68602	5.79445	3.09074
CR381572.1	0	0	0	0	0	0	0	0	0	0	0	0	0	0	0	0	0	0	0	0	0	0	0	0	0	0	0	0	0	0	0	0	0	0	0	0	0	0	0	0	0	0	0	0	0	0	0	0	0
NPM1P39	0.60249	0.449257	0.312236	0.705785	0.188248	0.180055	0.305437	0.0833051	0.283601	0.234721	0.576832	0.57124	0.28295	0.210141	0.569596	0.245621	1.5553	1.05593	0.252809	0.204862	0.191227	0.671813	0.217163	0.338	0.187937	0.245068	0.588735	1.64513	0.891538	0.684818	0.452608	0.728205	0.473671	0.211758	0.396925	0.515184	0.111936	0.643074	0.42124	0.225959	0.609146	0.629186	0.175528	0.290115	0.169045	0.805031	0.442261	0.739024	0.112573
MIR582	0	0	0	0	0	0	0	0	0	0	0	0	0	0	0	0	0	0	0	0	0	0	0	0	0	0	0	0	0	0.311837	0	0	0	0	0	0	0	0	0	0	0	0	0	0	0	0	0	0	0
BMS1P3	0	0	0	0	0	0	0	0	0	0	0	0	0	0	0	0	0	0	0	0	0	0	0	0	0	0	0	0	0.071088	0	0.0210521	0	0	0	0.0194338	0	0	0	0	0	0	0	0	0	0	0	0	0	0
AL080317.2	0.0771453	0.0894829	0.0533066	0.0835868	0.0471368	0.0112713	0.0441234	0.086914	0.0998619	0.00979559	0.0225683	0.0558738	0.147604	0.0548111	0.0916877	0.0384393	0.169995	0.201174	0.215805	0.128242	0.149634	0.0788531	0.0792997	0.302265	0.496734	0.145337	0.149173	0.106535	0.207293	0.504343	0.396661	0.0911702	0.193379	0.0602541	0.510022	0.237633	0.0175178	0.0779148	0.072743	0.183883	0.042369	0.242379	0.0299671	0.151341	0.083145	0.173774	0.0587263	0.106759	0.0986578
AC090312.1	0	0	0	0	0	0	0	0	0	0	0	0	0	0	0	0	0	0	0	0	0	0	0	0	0	0	0	0	0.190385	0	0	0	0	0	0	0	0	0	0	0	0	0	0	0	0	0.0691599	0	0	0
GAPDHP56	0	0	0	0	0	0	0	0	0	0.151048	0	0	0	0	0	0	0	0	0	0	0	0.018423	0	0	0	0	0	0	0	0	0	0.0116186	0	0	0	0	0	0.0182038	0	0	0	0	0	0	0	0	0	0	0
RELN	0.194389	0.0812277	0.083707	0.219777	0.278861	0.121014	1.45019	0.146637	0.267432	0.290827	0.237358	0.0342792	0.040427	0.536834	0.0982167	0.1123	0.17608	0.0771391	0.0567422	0.0587529	0.139342	0	0.184924	0.0430493	0.0615804	0.00707664	0.0413373	0.106341	0.117044	0.0828802	0.0263843	1.84782	0.135589	0.0237642	0.0200579	0.0111574	1.45857	0.0882052	0.546899	0.0573369	0.0510593	0.0431502	0.0963031	0.169119	0.741969	0.00951892	0.355696	0.189736	0.021617
SPAG16	1.29976	1.11928	1.12066	1.28388	2.73567	1.16273	0.772182	1.8165	2.0752	0.975989	2.72179	1.61012	0.896259	1.34598	4.38483	0.612529	1.41535	0.537498	0.873587	2.78272	0.938704	0.769344	0.604266	1.39935	1.46688	0.7476	1.14658	0.291875	1.17685	1.77653	0.639207	1.33184	0.224895	1.61103	0.436521	0.372973	0.443694	0.538013	0.730574	0.358264	0.125554	0.945247	0.57303	2.08838	1.54552	0.113678	0.616362	0.887413	0.992911
AL049874.1	0	0	0	0	0	0.040234	0	0	0	0.0349662	0	0	0	0	0	0	0.0551647	0	0	0	0	0	0	0	0	0	0	0.0422542	0	0	0	0	0	0	0.0466812	0	0.0625313	0.0463539	0	0	0	0	0	0	0	0	0.0299469	0	0.0503097
AL353678.1	0	0.0238932	0	0.0223188	0.0440516	0.0632016	0.0274903	0	0	0.128162	0.0421823	0.0835468	0.0275885	0.0204894	0.0571244	0.0239489	0.0577703	0.0268582	0.080672	0.0435812	0	0.024564	0	0	0.0488654	0.0150916	0.0656042	0.0663749	0.655685	0.0471332	0	0.0929487	0	0	0.0244431	0	0	0.0728151	0.135964	0	0.0791918	0.0283144	0	0.0188581	0.0141278	0.0324799	0.0156807	0.044343	0
SLC9A3P1	0	0	0	0	0	0.0185291	0.0362676	0	0	0.0402579	0	0	0	0	0	0	0	0	0	0	0	0	0	0	0	0	0	0	0.0655331	0.0207274	0	0	0	0	0	0	0	0	0	0	0	0	0	0	0	0	0	0	0
LINC02526	0.170002	0	0	0	0.077905	0.0745145	0	0	0	0	0.0372996	0.0369381	0	0.072471	0.63982	0	0	0.0474986	0	0.0385366	0.0494613	0.0868827	0	0	0	0	0	0.039128	0.210832	0.250065	0	0	0	0	0	0.0561066	0	0	0	0	0	0.0500738	0	0	0	0	0	0	0
RWDD3	0.796645	0.696759	0.906418	1.31004	1.28461	1.26808	1.40804	1.89492	0.821881	0.924082	0.851606	1.38216	0.825151	0.850291	1.24581	0.787922	1.99784	1.41583	1.63872	1.67823	1.32794	1.15714	1.27452	0.823757	1.71729	1.45569	0.699022	0.951251	3.11993	3.01327	1.30672	1.12938	2.25219	1.17052	1.91907	2.14686	1.30981	1.56986	0.927684	1.89778	1.99354	2.12773	0.963272	4.56865	1.32576	1.42074	0.633146	1.12732	1.497
HMGB1P49	0.0208643	0.0622314	0	0.174393	0.0573677	0.0274355	0	0.0846228	0	0	0.0274667	0.0272004	0.0359281	0.0800492	0.0247974	0	0.0752334	0	0.0700386	0	0	0.0319893	0.0551494	0.0367871	0.0318184	0	0	0	0.0776262	0.0613809	0.0689651	0.14122	0.0627604	0	0.0318318	0	0	0.094826	0	0.0344299	0	0.0368733	0	0	0.0367969	0	0.0612623	0.0288736	0
AC009041.1	0	0	0	0.0119582	0	0	0.0294582	0	0	0.0196195	0	0.0447637	0	0.0658684	0.0306068	0	0	0	0	0	0.014985	0	0	0.0302702	0	0	0.00878755	0	0.0159687	0.0252536	0	0.00830019	0	0.0120682	0	0.0509949	0.0526294	0	0	0	0	0.0303412	0.0100035	0	0	0	0.0336064	0.0475172	0.0141144
CDK6	2.99603	1.76471	6.16853	9.69363	1.75458	2.80383	1.507	1.12914	4.40221	0.891918	2.81212	4.07756	5.97953	3.06997	3.26963	13.2604	14.246	7.55493	9.05608	6.66419	22.0242	17.1731	11.9761	11.3913	9.7641	23.7658	10.5939	25.4772	2.32375	12.9248	5.20441	8.89307	11.523	1.18575	9.68551	0.974095	7.13814	0.528117	20.8956	3.89256	7.55292	0.46206	14.3313	3.35783	17.7601	8.61409	5.32256	10.825	5.39272
RN7SKP200	0	0	0	0	0	0	0	0	0	0	0	0	0	0	0	0	0	0	0	0	0	0	0	0	0	0	0	0	0.138029	0	0	0	0	0	0	0	0	0	0	0	0	0	0	0	0	0	0	0	0
RPS29P25	0	0	0	0	0	0	0	0	0	0	0	0	0	0	0	0	0	0	0	0	0	0	0	0	0	0	0	0	0	0	0	0	0	0	0	0	0	0	0	0	0	0	0	0	0	0	0	0	0
MKRN4P	0.109274	0.0116403	0.0970804	0.0108733	0	0.020527	0	0	0.0202073	0.0267592	0.0102752	0	0	0.0199641	0	0.0233348	0.0985058	0.052339	0.248911	0	0	0.0718025	0.226943	0	0.107128	0.0073523	3.15615	0.0215577	0.0145198	0.114812	0.0644989	0	0	0	0.119082	0	0	0.0118247	0.0662387	0.502324	0	0	0	0.0183746	0.0137656	0.205706	0.00763932	0.086412	0.0128338
PSAT1P4	0.02257	0	0	0	0	0	0	0	0	0	0	0	0	0	0	0	0	0	0	0	0	0	0	0.0397944	0	0	0	0	0.0419861	0	0	0	0	0	0	0	0	0	0.0239423	0	0	0	0	0	0	0	0	0.031234	0
ARF4-AS1	0.198858	0.118625	0.0824451	0.193916	0.273385	0.235339	0.0682423	0.161308	0.102966	0.136351	0.130892	0.129623	0.273945	0.0762948	0.212709	0.0594511	0.0717048	0.166683	0.133507	0.0270466	0.138856	0.060978	0.0525629	0.350618	0.15163	0.11239	0.0407142	0.16477	0.591884	0.175506	0.0657306	0.0769123	0.179451	0.419356	0.242711	0.118134	0.12192	0.241009	0.0421897	0.0984454	0.131058	0.246008	0.0463478	0.842644	0.0350711	0.161257	0.097315	0.275194	0.0653941
AC073358.1	0	0	0.0719587	0	0.0477225	0	0	0	0	0	0	0	0	0	0	0	0	0.0290963	0	0	0	0	0	0	0	0	0	0	0.0322875	0	0.0286851	0.0167824	0	0	0	0	0	0.0262943	0	0.0286413	0	0	0	0	0.0153051	0	0	0	0
AC016559.2	0	0	0	0	0	0	0	0	0.12842	0	0.0870671	0	0.113889	0.0422916	0	0	0	0	0.222016	0.0449773	0.0577278	0	0.0437048	0	0	0.03115	0	0	0.369103	0.0972862	0.0546534	0.0959261	0	0.0929826	0	0.0654838	0	0.250492	0	0.05457	0	0	0.0385371	0	0	0	0.032366	0.13729	0.108747
TBCAP2	0.0364166	0	0	0	0	0	0	0	0	0	0	0	0	0	0.0432813	0	0	0	0	0	0	0	0	0	0	0.0343032	0	0	0	0	0	0	0	0	0.0555593	0	0	0	0	0	0	0	0	0	0	0	0	0	0
MIR548AK	0	0	0	0	0	0	0	0	0	0	0	0	0	0	0	0	0	0	0	0	0	0	0	0	0	0	0	0	0	0	0	0	0	0	0	0	0	0	0	0	0	0	0	0	0	0	0	0	0
THOC7-AS1	0.0176401	0	0	0	0	0	0	0	0	0	0	0	0	0	0	0	0	0	0	0	0	0.027046	0	0	0	0.0166164	0	0	0.0328153	0.155687	0	0.0341134	0.026531	0.0248	0.0269128	0	0.0360507	0.0801724	0	0	0	0.0311752	0	0	0.0311106	0	0	0.0488234	0
CALCOCO2	10.3688	8.44342	12.6992	10.0841	5.30783	9.28442	9.55569	8.94188	10.6668	8.09162	12.549	11.4801	12.102	8.74921	9.62095	15.8231	5.77671	10.6185	7.85753	17.0692	5.95639	9.29646	18.5237	9.1836	11.1457	13.7984	12.0132	9.0738	16.4741	8.47891	10.2306	11.267	11.1015	11.1883	13.0001	11.1605	12.1966	9.44699	10.1015	12.1263	12.4878	10.6604	8.1767	10.9185	8.98628	11.4172	13.2885	13.5092	11.5228
RN7SKP184	0	0	0	0	0.294074	0	0	0	0	0	0	0	0	0	0.0423715	0	0	0	0	0	0	0	0	0	0	0	0	0	0.0663203	0	0	0	0	0	0	0	0.0728593	0	0	0	0	0	0	0	0	0	0	0	0
AL139099.1	0	0	0	0	0	0	0	0	0	0	0	0	0	0	0	0	0	0	0	0	0	0	0	0	0	0	0	0	0	0	0	0	0	0	0	0	0	0	0	0	0	0	0	0	0	0	0	0	0
DAPK1	0.68909	0.254431	0.978095	8.33318	0.333495	1.56686	2.36476	0.762232	0.791933	0.877347	0.475507	1.48046	0.429197	2.42561	2.34608	7.90776	0.833856	1.6557	0.371361	1.70949	1.49609	4.04419	1.80381	0.258505	0.804922	0.738242	0.667217	5.10226	1.8968	4.73676	0.746758	5.26724	2.72631	0.54529	2.81639	0.419656	4.5626	0.79154	1.11274	1.07994	0.316234	1.68893	1.7443	0.323186	0.613525	1.08084	4.55932	1.10302	1.31055
LAMA2	2.63099	0.457793	0.607079	0.543957	1.58134	2.5255	7.28722	2.75479	1.63511	1.0618	0.47378	0.666982	1.12808	6.89793	0.637411	2.13432	0.460139	0.808379	0.398756	3.73997	9.11999	0.284912	0.466317	0.138938	0.324642	1.23749	0.25284	0.280986	0.328185	3.55347	0.499553	2.13344	1.19401	0.370383	0.531132	0.0419215	7.3671	1.10471	1.2676	1.06551	0.759626	0.756594	4.13646	2.14716	2.2184	0.710537	2.79607	1.8571	1.97638
MTCO3P29	0.0304796	0	0	0.0212301	0	0	0.0261493	0	0	0	0	0.0596035	0	0	0	0.0455613	0	0.025548	0	0.0621829	0	0	0.0201412	0	0	0	0	0	0.1134	0.0448341	0.0755606	0.0147358	0.0458417	0	0	0	0	0.0230877	0.0161664	0	0	0.0269332	0	0	0	0	0	0	0.0501159
MIR4641	0	0	0.372877	0	0	0	0	0	0	0	0	0	0	0	0	0	0	0	0.301909	0.244649	0	0	0	0	0	0	0	0	0.334616	0	0	0	0	0	0	0	0	0	0	0	0	0.317893	0	0	0	0	0	0	0
PCGF1	3.12487	2.31665	3.70693	2.65468	4.24634	2.32766	2.52595	3.14104	2.96948	1.65135	2.5146	3.83835	3.38256	2.35046	3.50999	4.25934	9.37082	10.2197	4.2823	6.71915	3.98089	6.16193	5.32947	5.66092	4.12502	8.45626	5.00643	4.73317	4.67903	5.34049	4.76894	5.11737	5.51485	3.73296	5.63556	6.83173	3.84835	5.97915	6.08844	5.9763	6.14563	3.0805	4.31516	7.3085	4.78638	7.4336	3.47389	7.50526	4.07629
CALB1	0.03659	0.00248036	0.0206864	0	0.0182921	0.013122	0.00285379	0.0134913	0.00430587	0.0741257	0.00875794	0	0	0.0127621	0.472432	1.00938	0.0599717	0.0836449	1.35389	8.1458	0.0174202	0.00510001	0.0153867	0.0263921	0.040582	33.0049	4.43017	2.41394	0.0897248	2.11375	2.68553	1.21096	0.167597	0.0187059	0.52779	0.00988036	0.010197	1.1792	0.0476363	0.101549	0.0356241	0.302751	0.00969096	68.9668	0.0102663	0.273113	0.0341843	22.8161	0.0464896
SMIM12	3.88537	5.5318	4.30087	3.78146	5.6199	4.27941	2.5101	3.37725	3.4891	1.78075	4.14521	4.48951	5.19984	4.04759	2.90704	4.30548	7.80127	7.4752	4.11769	3.69395	3.87539	4.5173	4.29531	4.75242	6.24969	4.74763	4.61133	5.58239	5.94766	5.68067	3.83876	4.58117	4.56369	4.33401	3.94213	7.44398	5.12771	7.87567	4.38154	3.8668	5.65464	3.64593	7.46543	14.188	5.0668	5.57146	3.52991	3.37069	4.14239
RF00066	0	0.885241	0	0.275638	0	0	0	0	0	0	0	0.257951	0	0	0	0	0	0	0	0.269114	0	0	0	0	0	0	0	0	0.736156	0	0	0	0	0	0	0	0	0.299756	0	0	0	0	0	0	0	0	0	0	0
RF00493	0	0	0	0	0	0	0	0	0	0	0	0	0.292044	0	0	0	0	0	0	0	0	0	0	0	0	0	0	0	0	0	0	0	0	0	0	0	0	0	0	0	0	0	0	0	0	0	0	0	0
BMS1P11	0.0134145	0	0	0.0186873	0.0368838	0	0	0	0	0	0.0353188	0	0	0.0171556	0.0159432	0	0	0	0.0225152	0.018245	0	0	0	0.0236518	0	0	0	0	0.0249544	0	0	0.0129708	0	0	0	0	0	0	0	0.0221363	0.0221021	0	0	0	0	0	0	0	0
OR52B2	0	0	0	0	0	0.0144678	0	0	0	0	0	0	0	0	0	0	0	0	0	0	0	0	0	0	0	0	0	0	0.327483	0	0	0	0	0	0	0	0	0	0	0	0	0	0	0	0	0	0	0	0
LINC01965	0	0	0	0	0	0	0	0	0	0	0	0	0	0	0	0	0	0	0	0.00651345	0	0	0	0	0	0	0	0	0.0623609	0	0	0	0	0	0	0	0	0	0	0	0	0	0	0	0	0	0	0	0
SPTLC2	9.12167	5.43945	13.4152	10.9146	5.34814	6.23032	5.84173	4.88982	11.095	4.35512	15.6439	12.3268	10.7034	10.0017	16.5897	7.33681	5.41711	9.03346	16.3213	11.783	6.24471	7.19875	8.28861	7.2711	10.2474	9.19041	9.2395	10.9453	19.4132	7.06307	15.1012	5.85823	9.64145	12.0719	13.7759	6.7006	6.41383	13.1128	7.90218	10.2271	6.89309	5.63133	13.2205	2.32617	11.3527	4.55135	9.35983	13.4696	8.42678
SETP3	0.11682	0.0217772	0	0.101711	0	0.0192015	0.0250557	0.0296128	0	0.0834373	0.0576699	0.133259	0.0502906	0.0933744	0.0520654	0.0436559	0.0789812	0	0.0490184	0.099304	0.0509822	0.15672	0.0192989	0.0257465	0.133614	0.0275101	0.0597942	0.141159	0.217315	0.214795	0.0241336	0.0847171	0.0658868	0.0821175	0.0668351	0.028916	0.0895282	0.0221222	0.123923	0.0481934	0.0721785	0.129034	0.051051	0	0.0128766	0.0296035	0.028584	0.0808319	0
SLC39A2	22.7109	7.30675	12.5784	5.57575	7.316	4.98554	0.0646677	16.3558	17.0068	1.00783	13.5249	6.43648	7.59316	6.92137	0.824187	13.8814	2.41898	30.3899	17.4843	4.28532	4.8554	7.2461	13.5681	7.21651	9.03508	8.36406	8.01724	2.96664	0.588924	1.26398	19.0849	1.61802	6.79069	0.233136	15.6283	1.20902	2.63418	0.662317	2.87854	9.27912	0.757576	0.0932486	11.0854	0.416997	0.485217	4.32453	13.8105	6.32128	0.842775
AL353152.1	0.126296	0.0376698	0	0	0	0	0.0433411	0	0	0	0.0997567	0	0	0.0969107	0	0	0	0	0	0	0	0	0.033383	0	0	0	0	0	0.0469887	0	0	0	0	0	0	0.450166	0.0516216	0	0	0	0	0	0	0	0	0	0	0.104866	0.0830645
MALL	6.13645	11.6728	11.353	8.90883	0.453507	8.64582	0.585317	1.29992	11.0926	0.741103	16.7882	11.543	8.37864	7.83343	10.9955	4.84139	5.06205	5.42322	7.12226	2.46256	0.785258	5.23011	10.285	6.29873	10.33	8.69699	11.3166	6.31558	3.73773	1.83065	5.17309	5.50217	1.78722	2.75626	8.4528	0.601264	2.81922	2.73727	7.93315	9.15508	3.55138	0.589613	7.90249	3.37102	1.63625	3.39698	8.754	9.53997	3.90156
AC073284.1	0	0	0	0	0	0	0	0	0	0	0	0	0	0	0.034925	0.0439261	0	0	0	0	0	0	0	0	0	0	0	0	0.054665	0	0	0	0	0	0	0	0	0.0445181	0	0.0484917	0	0	0.0684892	0.27671	0	0	0	0.528658	0
RF00019	0	0	0	0	0	0	0	0	0	0	0	0	0	0	0	0	0	0	0	0	0	0	0	0	0	0	0	0	0	0	0	0	0	0	0	0	0	0	0	0	0	0	0	0	0	0	0	0	0
AC083864.1	0	0	0	0.0110476	0.0218051	0.0208561	0	0.0160823	0.0102656	0	0	0	0	0	0	0.0237089	0.0142979	0	0	0	0	0	0.0524049	0	0	0	0	0	0.118021	0	0	0	0.0119274	0	0.0120991	0	0.0486215	0	0	0	0	0	0.00924169	0	0	0	0	0	0
AC087276.2	0.0452546	0.0449932	0.156352	0.0630429	0.0414767	0.0793433	0	0	0.0976343	0.068955	0.0595752	0.157327	0.025976	0.0771673	0.143428	0.0450982	0.0543936	0.101153	0.126595	0.369305	0.131666	0	0.0199365	0.0531941	0.0690139	0.0284189	0.0463272	0.104159	0.364804	0.133135	0.0747925	0.014586	0	0.190868	0.391245	0.0597425	0	0.137118	0.0960124	0.124464	0	0	0.0527375	0.0355117	0.172927	0	0.0295284	0.18788	0.0496065
PRKX-AS1	0	0.0343117	0.0476935	0	0.12652	0	0	0	0	0	0	0	0	0	0	0	0	0	0	0.0938769	0	0.0352751	0	0	0	0	0	0	0.0427997	0	0.0380244	0	0	0	0.140406	0	0	0.0348553	0	0.0379663	0	0	0	0.0270811	0	0	0	0.127357	0
AC136428.2	0	0	0	0	0	0	0	0	0	0	0	0	0	0	0	0	0	0	0	0	0	0	0	0	0	0	0	0	2.88958	0	0	0	0	0	0	0	0	0.168087	0	0	0	0	0	0	0	0	0	0	0
AC103724.2	0	0	0	0	0	0	0	0	0	0	0	0	0	0	0	0	0	0	0	0	0	0	0	0	0	0	0	0	0.371171	0	0	0	0	0	0	0	0	0.0377843	0	0	0	0	0	0	0	0	0	0	0
TATDN1	1.88339	1.67118	1.9212	2.30871	2.13834	2.51576	2.48127	3.41628	2.05202	2.83945	2.14247	2.32577	1.78417	2.00826	1.77479	3.75128	7.76328	5.22331	2.71907	4.70076	2.61114	3.80191	3.06379	2.50149	5.22526	3.13859	2.83099	4.59104	3.18467	5.29953	3.22356	2.08057	4.93282	2.2007	4.16985	4.00011	3.09751	6.32009	2.40908	2.10339	5.28105	4.00473	2.18033	7.68884	3.29311	2.83089	1.65366	3.83047	2.04271
MIR4270	0	0	0	0	0	0	0	0	0	0	0	0	0	0	0	0	0	0	0	0	0	0	0	0	0	0	0	0	0	0	0	0	0	0	0	0	0	0	0	0	0	0	0	0	0	0	0	0	0
RN7SL482P	0	0	0	0	0	0.0523852	0	0	0	0	0	0	0.068601	0	0.047348	0	0	0	0.0668657	0	0	0	0	0	0	0	0	0.0550155	0.370548	0	0	0	0	0	0	0	0	0	0	0	0	0	0	0	0	0	0	0	0.0655039
AC009502.1	0.00402298	0.0059996	0.0083395	0.0168129	0.0442456	0.03174	0	0	0	0	0	0.00524468	0	0.0154348	0.162565	0.0120272	0.0507717	0.00674412	0.0270091	0.0218866	0.0210684	0.0370083	0.0265842	0.0212794	0.0368105	0.117475	0.00823665	0.0555561	0.269416	0.0118352	0.0531903	0.00777984	0.127063	0	0.0122754	0.00796634	0.00822167	0.018284	0.0213379	0.0132773	0.0198852	0	0.0187527	0.440382	0.0638552	0.0652461	0.0078749	0.0334037	0.00661476
TRIM33	4.36853	3.64304	6.38253	6.31888	1.83429	2.51103	2.5064	2.64792	5.13003	2.02497	5.42282	4.04951	3.61288	3.77585	4.59958	4.91754	4.13815	2.91856	2.73061	8.74128	2.07373	3.45445	4.04132	1.89336	3.7707	3.71555	3.50607	5.22627	7.06091	4.71319	3.72779	3.99265	3.82881	3.79168	5.33116	2.45301	2.71916	5.81414	4.08563	5.14014	4.71337	8.13685	4.44639	2.19664	5.70891	1.34994	3.48679	4.81341	6.33069
AC093909.5	0	0	0	0	0	0	0	0	0	0	0	0	0	0	0	0	0	0	0	0	0	0	0	0	0	0	0	0	0	0	0	0	0	0	0	0	0	0	0	0	0	0	0	0	0	0	0.0129176	0	0
AL050305.1	0	0	0	0	0	0	0	0	0	0	0	0	0	0	0	0	0	0	0	0	0	0	0	0	0	0	0	0	0	0	0	0	0	0	0	0	0	0	0	0	0	0	0	0	0	0	0	0	0
RBM22P13	0	0	0	0	0	0	0	0	0	0	0	0	0	0	0	0	0	0	0	0	0	0	0	0	0	0	0	0	0.0710118	0	0	0	0	0	0	0	0	0	0.0101235	0	0	0	0	0	0	0	0	0.0132067	0
RF02142	0	0	0	0	0	0	0	0	0	0	0	0	0	0	0	0	0	0	0	0	0	0	0	0	0	0	0	0	0	0	0	0	0	0	0	0	0	0	0	0	0	0	0	0	0	0	0	0	0
AP000553.2	0.0828265	0	0.114465	0	0.531385	0	0	0.0559888	0.0357387	0	0.109036	0	0	0	0.0984399	0	0.149329	0.0462835	0.0463395	0.225305	0	0	0.0364884	0	0.0842076	0.0520133	0	0.038127	0.924474	0.162445	0	0	0	0.116445	0.210608	2.35087	0.0564236	0.167305	0.0292875	0.136679	0	0.292757	0.032174	0.0324973	0.0486917	0	0	0.0764143	0.272374
N4BP2L1	0.97686	0.452118	1.64968	2.10578	1.16352	0.611808	1.10178	1.12285	1.38442	0.639971	1.29152	0.979838	1.23623	0.842734	1.29112	0.827671	0.159419	1.01998	0.162546	6.90085	0.294013	0.48418	0.31163	0.222719	0.237585	0.331182	0.366384	0.0784988	3.50911	1.1644	0.340985	0.354207	0.522456	2.93317	0.50428	2.80987	1.81138	3.47013	0.399762	1.01097	2.61545	0.613913	0.463696	0.327106	0.63863	0.332909	1.49596	0.521512	3.16739
WDR66	0.122291	0.642713	0.0916284	0.295564	0.399039	0.262521	0.064467	0.0702162	0.478719	0.0757692	0.292884	0.88454	0.204241	0.196908	6.6683	2.75745	8.14318	5.8094	3.60436	3.72835	1.76571	10.7777	3.32689	2.97709	4.55341	4.77848	2.34919	5.16102	1.46226	3.16206	2.16112	1.89764	5.49565	1.38784	4.25974	3.14665	1.16079	1.39619	7.16153	3.01609	3.25298	0.140611	2.85968	5.939	5.67513	8.15597	1.47451	2.05631	0.829743
ZNF148	2.73049	2.16497	3.41894	3.99302	1.13294	2.48763	3.84713	1.54369	3.50982	3.25765	3.14226	2.79125	2.26781	3.58388	3.82299	5.65077	3.89254	2.49385	3.24499	13.4959	4.25304	3.98501	3.48552	3.48997	3.31479	3.32609	7.09261	3.70251	5.13373	5.41689	2.71281	7.32999	3.95303	4.71795	3.19458	1.90088	3.64139	4.35261	5.42143	3.73323	4.27132	6.10935	4.41578	3.97252	8.52724	1.49086	3.82295	5.34326	4.87911
AL078612.2	0	0	0	0	0.101059	0	0.063066	0	0.0237889	0	0	0.0479165	0	0	0	0	0	0	0	0.0249951	0	0	0	0	0	0.0173109	0	0	0.0341868	0	0.0303724	0.0177696	0	0	0	0	0.075115	0	0	0	0.0908376	0	0	0.0216313	0	0	0	0.025432	0
LINC02542	0.678801	0.753855	1.43707	0.523108	0.317686	0.569737	1.70992	0.263597	0.916075	9.14363	0.684462	1.26151	1.14402	0.738816	0.961246	1.01468	1.90083	0.46002	3.27252	15.2825	2.57162	0.730734	1.66062	0.356504	2.31264	1.04754	0.842739	0.87757	3.06284	1.61457	0.883165	2.29025	4.17059	1.50254	1.12376	0.371792	0.118064	3.93839	0.0919243	0.929483	5.09236	5.30904	0.706888	3.58696	0.0509426	1.6982	1.69626	0.619588	2.27973
RBM34	0.343226	0.324181	0.403181	0.557827	0.639632	0.361059	0.268289	0.448558	0.330752	0.1874	0.321306	0.472316	0.479392	0.351157	0.276483	0.353441	0.7907	0.556205	0.352049	0.612055	0.352838	0.637331	0.31753	0.403441	0.354765	0.355638	0.327937	0.284391	0.766188	0.953642	0.460103	0.405624	0.43018	0.455728	0.605102	0.883557	0.350722	0.392869	0.283185	0.560092	0.571794	0.849212	0.342204	0.861863	0.497709	0.517999	0.324731	0.559422	0.420125
AL591379.1	0	0	0.0048771	0	0	0.0154685	0.00403692	0	0.00304551	0	0.00619443	0	0	0	0.00559244	0.00351687	0	0	0	0	0	0	0	0	0	0	0	0.00324903	0.00875334	0	0	0	0	0	0	0	0	0	0	0	0	0	0.00274174	0	0	0	0	0	0
OFD1P1Y	0	0	0	0	0	0	0	0	0	0	0	0	0	0	0	0	0	0	0	0	0	0	0	0	0	0	0	0	0	0	0	0	0	0	0	0	0	0	0	0	0	0	0	0	0	0	0.00948523	0	0
NUTF2P4	0	0	0	0	0.257025	0.0819464	0	0	0	0	0	0	0	0	0	0	0.0561782	0	0	0.0847603	0	0.0477741	0	0	0	0	0	0.0430305	0.57965	0	0	0	0	0	0	0	0	0	0	0	0	0	0	0	0	0	0.0304971	0	0
ZNF77	0.813537	0.770091	1.11083	1.68979	0.790271	0.858369	0.493167	0.938508	1.01526	0.428663	1.39804	1.17491	1.08213	0.8909	1.01321	0.473328	1.20326	0.914654	0.915761	4.32658	0.858905	0.66474	0.676016	0.996347	0.921205	1.10131	0.528616	0.787103	1.35027	1.64812	1.48946	0.720686	1.01842	2.84223	1.27091	2.3827	0.438053	2.9299	1.14722	0.852116	1.83002	3.35764	0.936703	3.78447	1.70111	0.997469	0.791474	1.38201	2.47506
AP001189.4	0	0	0	0	0	0	0	0	0	0	0	0	0	0	0	0	0	0	0	0	0	0	0	0	0	0	0	0	0.0488599	0	0	0	0	0.0369256	0	0	0.0536773	0	0	0	0	0	0	0.0618312	0.0463217	0	0.0257067	0	0
RF00019	0	0	0	0	0	0	0	0	0	0	0	0	0	0	0	0	0	0	0	0	0	0	0	0	0	0	0	0	0	0	0	0	0	0	0	0	0	0	0	0	0	0	0	0	0	0	0	0	0
RF00561	0	0	0	0	0	0	0	0	0	0	0	0	0	0	0	0	0	0	0	0	0	0	0	0	0	0	0	0	0	0	0	0	0	0	0	0	0	0	0	0	0	0	0	0	0	0	0	0	0
DTX2P1	0.734263	0.62883	1.55225	3.53451	0.779575	0.363264	0.399173	0.619203	1.36455	0.249239	1.27287	1.68703	2.003	0.688008	3.08461	1.81482	0.786426	1.59654	1.37883	0.969008	0.545709	0.757949	1.26827	0.820355	0.909113	1.10938	0.751666	1.3453	4.48996	2.16013	2.2348	0.96304	2.62418	2.90268	1.57498	6.08951	0.549724	2.79747	0.732636	1.42761	1.88057	1.99145	0.449017	0.290944	0.865448	0.619008	1.32346	2.76668	3.95663
AC243829.5	0	0	0	0	0	0	0	0	0	0	0.0632735	0	0	0	0	0	0	0	0	0	0	0	0	0	0	0	0	0	0.0894116	0	0	0	0	0	0	0	0	0	0.0509863	0	0	0	0	0	0	0	0	0	0
AC012213.4	0.134145	0	0	0.0467182	0.553258	0.0440983	0.287716	0	0	0.0383246	0	0.0437205	0	0	0.119574	0.200521	0.362778	0.44976	0.112576	2.59991	1.05378	0.0514179	0.0443221	0	0.66486	0.06318	0.274648	0	0.124772	0.295981	0	0.680967	0.605265	0.70722	1.17679	0	0.0685371	0.101612	0	0.442726	1.65766	0.0592682	0.0390814	0.394742	2.1588	0.203963	0.131293	0.139229	0.165425
DAZ2	0	0	0	0	0	0	0	0	0	0	0	0	0	0	0	0	0	0	0	0	0	0	0	0	0	0	0	0	0	0	0	0	0	0	0	0	0	0	0	0	0	0.0151159	0	0	0	0	0	0	0
2022-09-11	2.91852	3.04457	2.58747	6.80997	1.37079	2.76263	4.2335	1.71948	3.86271	1.45691	2.3953	4.59235	1.77966	2.89319	4.53408	5.33817	7.47944	4.34356	4.96979	12.763	19.962	7.43179	5.95089	3.87968	2.35118	17.3576	4.83172	6.96691	7.21639	9.92423	2.79664	6.34421	14.1518	11.6937	2.24114	2.56056	11.1705	11.5314	9.45133	2.25191	6.26164	18.8822	12.1074	15.1104	14.666	5.66587	8.29873	12.5195	9.7152
RNU6-225P	0	0	0	0	0	0	0	0	0	0	0	0	0	0	0	0	0	0	0	0	0	0	0	0	0	0	0	0	0	0	0	0	0	0	0	0	0	0	0	0	0	0	0	0	0	0	0	0	0
MTND4P8	0	0	0	0	0	0.0114617	0	0	0	0	0	0	0	0	0	0	0	0	0	0	0	0	0	0	0	0	0	0	0	0	0	0	0	0	0	0	0	0	0	0	0	0	0	0	0	0	0	0	0
NEUROG1	0	0	0.0295082	0.00991502	0	0	0	0.0144336	0.0184264	0	0	0	0	0	0	0	0	0	0	0.0193607	0	0.0109124	0	0	0	0	0	0	0.0397206	0.0209387	0	0.00688199	0.0107046	0.0200125	0	0	0	0	0	0	0	0	0	0	0	0	0	0	0
CCDC22	8.84251	8.82427	9.51725	10.5106	10.6386	6.67616	6.41228	6.21974	10.0293	5.64029	8.32984	10.3959	10.7334	8.03185	10.3636	8.78138	9.46842	7.69656	10.8262	5.17905	7.01792	10.0776	7.57686	7.97841	4.4614	7.27152	7.28901	7.3893	21.8038	5.96902	10.0988	10.4526	6.08188	22.601	9.4377	18.8368	9.61421	12.1094	4.68006	6.26807	11.545	11.2827	4.81139	4.66536	12.1955	8.87709	8.32201	11.93	13.5927
PFKFB1	0.888366	0.0344117	0.573991	0.265191	0.459973	4.17198	1.80146	2.26948	0.268822	0.0263691	0.189851	0.052643	1.04302	1.91812	0.0959845	0.060361	0.249608	0.154728	0.0774577	0.070613	0.0302103	0.0442224	0.0762391	0.10171	0.15835	0.0869415	0.017716	0.0716966	0.225354	0.169707	0.104872	0.0446226	0.0954366	0.20275	0.211222	0.0799615	0.235784	0.0524354	0.0917903	0.0856733	0.541759	0.122338	0.0336123	0.0475301	0.0559552	0.105252	0.118565	0.0558812	0.104335
HMGN2P34	0	0	0	0	0	0	0	0	0	0	0	0.0575355	0	0	0	0	0	0	0	0	0	0	0	0	0	0	0	0	0.410496	0.129835	0	0	0	0	0	0.0873928	0	0	0	0	0	0	0	0	0	0	0	0	0
AC002306.1	0.01267	0	0.0262645	0	0	0.0499812	0	0	0.0164009	0	0	0	0.0218176	0.0162035	0	0	0	0.02124	0	0.0172325	0	0	0	0.0446785	0.0193219	0	0.0259406	0.0174969	2.35695	0	0	0	0	0.0356252	0.0386602	0	0	0.0767784	0.0134404	0.0209078	0	0.0223916	0	0.0894804	0.0558629	0	0	0.0175337	0.166661
MTCYBP33	0	0	0	0	0	0.0138149	0	0	0	0	0	0	0	0	0	0	0	0	0	0	0	0	0	0	0	0	0	0	0.0586319	0	0	0	0	0	0	0	0	0	0	0	0.0173101	0	0	0	0	0	0	0	0
COPA	28.9518	22.3896	34.8298	30.6297	5.33736	20.1948	25.7636	15.9085	31.1495	30.4145	30.1186	27.7256	29.3657	31.2741	40.7443	56.1771	40.4174	19.2472	39.2413	48.2643	54.3646	46.2496	39.7537	26.0305	34.0188	35.4435	43.2109	38.2795	39.3605	51.1389	33.4891	54.9662	38.3236	36.5865	32.1906	21.1736	37.2225	45.2664	40.6848	29.5746	50.2317	60.6535	47.5872	33.4211	62.0698	22.3529	38.6338	35.1807	49.2671
RN7SKP96	0	0	0	0	0.109906	0	0	0	0	0	0	0	0	0	0	0	0	0	0.0670908	0.0543664	0	0	0	0	0.0609584	0	0	0	0.0743592	0	0	0	0.060119	0.0561966	0	0	0	0	0	0	0	0	0	0	0	0.0810358	0	0	0
GPR107	9.18671	7.76463	13.133	10.324	4.43611	5.60786	7.74112	5.62957	9.85217	9.1787	9.73385	10.217	9.03935	9.99774	11.9328	8.40607	12.8437	11.4655	11.6582	15.2458	14.0324	11.4223	16.6291	13.6645	22.5342	14.3802	14.5322	14.163	20.0644	16.6622	11.8853	18.7731	13.9752	16.5242	9.06508	13.6514	11.6652	19.6699	12.3277	12.3709	7.17007	14.9729	18.1643	8.87299	19.2192	7.88473	11.4185	11.8486	24.4926
AC091167.3	0	0	0.133749	0	0.177403	0.0848412	0.110708	0	0	0	0	0.168229	0	0	0	0	0	0	0	0	0	0	0	0	0	0	0	0	0	0	0	0.0623867	0	0	0	0	0	0	0	0	0	0	0.0751892	0	0.0568952	0.261605	0	0	0
HSFY3P	0.0299038	0	0	0	0	0	0	0	0	0.0113912	0	0	0	0	0	0	0	0	0	0.0135574	0.0174007	0	0	0	0.0456036	0	0	0.0275308	0.203973	0	0	0	0	0.0280275	0	0.0197386	0.0407425	0	0.010574	0	0.032847	0.0528487	0	0.16426	0	0	0.00975601	0	0.0491691
AC022173.1	0	0	0.0426514	0	0	0.0270551	0	0	0	0.0235128	0.0270859	0	0	0	0.0244536	0	0	0	0	0	0	0	0.0271924	0	0	0.019381	0	0	0.038275	0	0	0.0198946	0	0.0578523	0	0	0	0	0	0	0	0	0	0.0242181	0	0	0	0	0
TSC22D1	15.0257	65.3487	7.80774	55.4241	16.1804	48.5396	18.7926	26.2679	9.7314	9.98161	7.55216	13.4617	16.0288	18.2967	38.2553	27.2723	12.3123	15.4584	11.504	22.9659	16.6571	31.3054	16.1249	13.6693	9.50779	10.6528	11.5997	13.1123	56.4077	20.8554	4.99312	39.3896	18.186	281.04	26.4217	208.922	17.6611	131.189	25.1535	11.1735	41.3807	10.7226	28.182	11.8581	26.8887	12.0815	15.0784	15.3843	116.789
AP000721.1	0	0.0316723	0.0440248	0	0	0	0	0.129205	0	0	0	0.055374	0.0365709	0	0.075723	0	0.0382896	0.0712054	0.0356458	0.0577704	0	0	0	0	0	0	0	0.117314	0	0.062479	0	0.0205352	0.0319416	0	0	0.336439	0	0.0321741	0	0.0350459	0	0	0.0247492	0.0249979	0.0187276	0	0	0.0293901	0
MIR5586	0	0	0	0	0	0.26459	0	0	0	0	0	0	0	0	0	0	0	0	0	0	0	0	0	0	0	0	0	0	0	0	0	0	0	0	0	0	0	0	0	0	0	0	0	0	0	0	0	0	0
PLA2G10	0.0638269	0.0475936	0.0441037	0.148192	0.116997	0.0979171	0.109518	0.086291	0.0413108	0.0243134	0.0420122	0.0138683	0.109909	0.0952318	1.23903	0.0159016	0.0575373	0.0534997	0.0357096	0.260433	0	0.0489299	0.0281183	0.0187562	0.0162228	0.0601229	0.0326698	0.0587621	0.474939	0.187773	0.0527435	0.0925739	0.0159994	0.149555	0	0.126391	0.0652208	0.128927	0.0677077	0.0175543	0.227854	0.0940006	0.0123968	0.162778	0.065664	0	0.0832933	0.0441642	0.227385
AC006539.1	0.0473924	0.035339	0	0.066021	0.0651541	0.0623185	0.0813186	0	0	0.0812389	0.0311947	0.0308923	0.0816092	0.0303047	0	0.0354214	0	0	0.0795448	0.0322292	0	0.108994	0	0.0835604	0	0.0223211	0.0727735	0.0654476	0.793461	0.069712	0.0391628	0.0687375	0.0356394	0.0333141	0	0.093847	0.0484274	0.179494	0	0	0.0780853	0.0418781	0.0276144	0.0836758	0.0208956	0.0480392	0.0463849	0.0655851	0
VWDE	0.12073	0	0.0379197	0.257375	0.281658	0.0721608	0.0690519	0.044515	0.08998	0.857077	0.115589	0.0500798	0.0188996	0.264352	0.130444	0.00546876	0	0.00919965	0.00307026	1.46292	0.012773	0.00841383	0.00483514	0	0.00278962	0.00344618	0.0018726	0	0.0238201	0.0645776	0.0030232	1.25227	0	0.0102868	0.00558161	0.0652012	0.0373839	0.00831371	0.00388093	0.0150929	0.162752	0.00969843	0.0191854	0.221773	0.372615	0	0.0179036	0.00506289	0.00902318
RNU6-147P	0	0	0	0	0	0	0	0	0	0	0	0	0	0	0	0	0	0	0	0	0	0	0	0	0	0	0	0	0.412798	0	0	0	0	0	0	0	0	0	0	0.36618	0	0	0.129297	0	0	0	0	0	0
AC016885.1	0	0	0	0	0	0	0	0	0	0	0	0	0	0	0	0	0	0	0	0.0303512	0	0	0	0	0	0	0	0	0.207563	0	0	0	0	0	0	0	0	0	0	0	0	0.591568	0	0	0	0	0	0	0.073384
TPMTP3	0	0	0	0	0	0	0	0	0	0	0	0	0.0278138	0	0	0	0	0	0	0	0	0	0	0	0	0.0152148	0.0165349	0	0	0	0	0	0	0	0	0	0	0	0	0	0	0	0	0	0	0	0	0.0223525	0
MTCO3P15	0	0	0	0	0.0568679	0	0	0	0	0	0	0	0	0	0	0	0	0	0	0	0	0	0	0	0	0	0	0	0	0	0	0	0	0	0	0	0	0	0	0	0	0	0	0	0	0	0	0	0
CCT4	46.0357	60.3278	57.6984	55.3652	48.2251	32.9537	32.0455	34.6496	56.3226	23.1356	53.6175	61.9191	57.1468	39.5447	46.6767	61.7729	105.582	112.358	54.4972	72.3698	36.3444	69.341	60.0933	69.3341	69.5525	78.5092	68.5431	99.3409	68.9853	70.086	60.8238	75.8842	86.9611	74.0392	67.342	96.8673	47.1954	114.75	62.1805	63.5761	87.6761	80.0241	59.3919	230.954	60.3375	67.602	44.1127	78.9873	63.8233
MIR526A2	0	0	0	0	0	0	0	0	0	0	0	0	0	0	0	0	0	0	0	0	0	0	0	0	0	0	0	0	1.35906	0	0	0	0	0	0	0	0	0.553395	0	0	0	0	0	0	0	0	0	0	0
YLPM1	4.07963	3.77281	4.91337	6.96505	1.6501	2.38108	3.68764	2.6137	5.25409	2.90289	3.82939	4.39154	3.98116	3.68646	6.41937	4.30293	5.0963	3.47173	4.61582	13.049	5.35799	5.04603	4.20622	4.71094	3.25801	7.461	4.3675	5.66251	6.88253	5.56661	4.17049	5.50654	3.9093	5.87686	5.68354	3.26492	5.79643	6.97603	5.16664	3.41743	6.03011	4.74737	5.129	1.15447	6.1288	3.56096	5.19968	7.0008	5.10049
AC083875.1	0	0	0	0	0	0	0	0	0	0	0	0	0	0	0.0348388	0	0	0	0	0.0398687	0	0	0	0	0	0	0	0	0	0	0	0.0283436	0	0	0	0	0	0	0	0	0	0	0	0	0	0	0	0	0
ARMCX5	1.16518	1.58266	1.78398	2.26639	0.923899	1.04263	1.10334	1.2746	1.72107	2.69073	1.83304	1.6766	1.23216	1.47158	1.69799	1.31533	1.63874	0.846976	1.94756	2.09439	1.12251	1.54555	1.59424	1.17638	1.71425	1.29339	0.638469	1.25856	4.40704	3.47053	1.81383	1.89566	1.61792	0.982187	1.23183	0.866436	1.26967	2.06917	1.25911	0.666185	3.37756	2.96493	2.0086	2.12553	3.68142	1.68586	1.09072	2.46888	2.25768
CDK9	10.7361	13.1547	13.1663	17.525	15.9947	7.58684	7.74072	9.1566	13.1188	6.84676	12.7946	14.404	15.2369	11.4326	21.1175	23.49	31.2497	29.7467	23.6389	14.0424	16.6899	20.8594	31.5055	21.3086	29.8787	20.6846	22.8237	18.4166	20.789	24.902	19.9541	22.6331	15.7782	15.294	23.9988	18.611	22.4587	17.5897	16.5564	25.1087	13.2684	17.8338	18.4741	14.5142	17.0326	20.6982	19.1875	18.9646	20.4766
C18orf25	5.23544	3.50547	4.82894	4.00503	8.55597	4.9232	2.57607	3.67815	5.11933	1.28217	8.86858	4.59495	4.09887	4.39181	4.30836	2.75755	1.97141	3.33361	3.69555	5.01975	2.26158	1.9255	3.42605	2.35637	2.30846	5.59376	3.18171	2.19656	6.80114	1.72149	4.97071	3.83957	1.78069	4.35386	6.18686	3.94266	2.97703	6.83653	4.02033	3.49424	3.06397	4.80923	3.90224	2.46469	4.50846	1.34966	3.42297	4.79525	5.09407
AP005264.5	0.0967372	0.0480892	0.100267	0.0149735	0.132992	0.0212007	0	0.0217974	0.0486978	0	0.127349	0.168153	0.101799	0.0343655	0.153297	0.120503	0.048447	0.207218	0.207468	1.09644	0.150108	0.189518	0.305419	0.341126	0.114742	0.0809985	0.082525	0.141013	0.379908	0.189728	0.239817	0.0467689	0.024249	0.627117	0.024598	0.148991	0.120816	0.512936	0.148227	0.0709484	1.87723	0.332428	0.0501035	0.0189776	0.469173	0.283277	0.142021	0.974291	0.0353466
MALAT1	10.3612	4.99497	9.5994	7.6127	12.5163	8.61758	7.02433	14.9786	5.70296	2.33682	7.18503	3.48963	8.95948	5.30483	3.60197	4.885	3.68915	8.31083	18.0574	110.243	5.32132	6.01256	13.3262	11.6673	8.69147	4.41183	5.61642	4.49424	16.2349	14.0301	33.9209	5.4544	8.74106	3.7937	22.7257	6.01478	7.74005	4.81321	5.74085	16.4534	7.11591	11.0812	4.58422	2.2505	6.39243	11.0263	3.4188	9.63602	7.11243
AC073349.2	0.236992	0.154627	0.214933	0.0928536	0	0.165554	0.228737	2.82354	0.210909	0.0677075	0.116995	0.0386202	0.0637652	0.2652	0.580937	0.0332117	0.0133524	0.0496616	0.198887	0.14102	0.090499	0.0681295	0.0685153	0.0261159	0.180708	0.0627858	0.0909783	0.0613647	0.413313	0.413967	0.208078	0.0644494	0.0779709	0.0520598	0.214681	0	0.227032	0.112198	0.0471377	0.0733274	0.109821	0.130885	0.0172612	0	0.117553	0.0750706	0.0289942	0.532946	0.389672
NLRP11	0.0027532	0	0	0.0038354	0.0151402	0.0217219	0	0	0	0.00629262	0.00362443	0.0035893	0	0.0176051	0.0065444	0	0	0.00461547	0.00462105	0.0374463	0	0	0	0.00485433	0	0	0.00281846	0	0.143407	0.0161993	0.00455023	0.0133107	0.00828169	0.00387068	0	0.00545192	0.01688	0.016684	0.105142	0	0	0.00973142	0.00641689	0.042129	0.0145669	0	0.0107787	0.091442	0.0226347
TM6SF2	0.0108517	0.00809179	0	0.0302345	0.0895124	0.0142695	0.0465501	0.0330099	0.035118	0.00620059	0.00714285	0.0070736	0.00934329	0.0208172	0.0257947	0.0648853	0.0195648	0.0272878	0	0.354227	0.880876	0	0.00717094	0	0.0248236	0.143108	0.00555447	0	0.0504677	0.510797	0.0358694	0.0734498	0.0489634	0.12205	0	0.0107444	0.0665324	0.13152	0.0460462	0.053722	0	0.0671236	0.233953	0.274623	0.172246	0.296996	0.334563	0.29284	0.0713717
CDCA4P1	0.057076	0	0.0788778	0.0530072	0	0	0	0.115746	0.0492552	0	0	0	0	0	0.0226117	0	0	0	1.69243	0.0258763	0	0	0	0	0.0580277	0.0179212	0	0.0262734	0.17696	0.111941	0.251546	0.110377	0.0572286	0.10699	0.116105	0	0.116645	0.0576453	0.0403642	0.376743	0	0.0336233	0.0665135	0	0.0167768	0	0.0186208	0.131643	0.0938469
IGHV1-17	0	0	0	0	0	0	0.243956	0	0.0460109	0.324956	0	0.0926769	0	0.136371	0.0844893	0	0	0.357519	0	0.0483438	0.372292	0	0.140928	0.0626703	0.0542055	0.0334816	0	0	0.396731	0.104568	0.0587442	0	0.160377	1.34922	0	0.281541	0.508488	0.0538483	0	0.0586546	0	0.125634	0.538481	0.167352	0.564182	0	0.660984	0.245944	1.98708
SRBD1	2.01668	1.36164	2.54635	2.87166	0.530557	1.10776	1.96233	1.12621	2.62575	1.87436	1.92065	2.73341	1.56413	2.16981	2.60659	3.40501	4.28078	2.69041	2.08541	3.37979	2.61261	3.14249	3.00116	2.5641	1.51799	3.32936	1.79226	3.72088	4.36878	2.94913	2.17401	3.0831	3.60292	2.20333	2.44848	1.63559	3.38083	3.67193	2.44384	1.83674	2.79545	3.70961	2.28432	2.12447	3.03375	2.48071	2.65093	3.36397	4.3219
HMGA1	63.1802	61.6359	88.0223	229.062	132.07	100.655	15.0042	35.4662	89.0821	20.3533	113.604	106.75	107.311	76.1091	151.357	96.4332	224.074	224.07	102.062	98.6018	68.79	133.89	85.3612	159.845	89.5196	84.6139	133.236	345.999	120.028	140.664	125.143	134.859	91.9776	101.641	134.609	157.034	69.1476	112.31	255.049	99.5359	149.977	215.138	222.409	204.107	162.492	146.661	84.3069	213.79	172.175
AC090877.2	0	0.0407476	0	0	0.0563444	0	0	0	0	0	0	0.00890509	0	0	0.0568285	0.030632	0	0.0229021	0.0114649	0.0185809	0.155015	0	0.00902763	0	0	0.0579089	0.0139852	0	0.0508278	0.140668	0	0.0132096	0.0513675	0.00960321	0	0	0.111678	0.0310449	0.0434763	0.0225439	0	0.0120719	0.0557214	0.144723	0.042164	0.0276958	0.0869116	0.0378115	0.0561569
AC097110.1	0	0	0	0	0	0	0	0	0	0	0	0	0	0	0	0	0	0	0	0	0	0	0	0	0	0	0	0	0	0	0	0	0	0	0	0	0	0	0.0163979	0	0	0	0	0	0	0	0	0	0
MTND2P6	0	0	0	0	0	0	0	0	0	0	0	0	0	0.0147405	0	0	0	0	0	0	0	0	0	0	0	0	0	0	0.0857657	0	0	0	0	0	0	0	0	0	0	0	0	0	0.0134319	0	0	0	0	0	0
HOXD3	0.0100382	0	0	0.0139839	0.0460008	0.00439988	0.0344481	0.00678557	0.0086627	0	0.0220244	0	0.0115237	0.0299545	0	0.0500173	0.0422287	0.00560933	0.0336967	0.0500606	0.0350467	0.025651	0.0530666	0.0412974	0.0204111	0.0189113	0.0445297	0.023104	0.0311227	0.088594	0.0221202	0.0291185	0.0352275	0.0423375	0.0255247	0.00662589	0.0820591	0.0202766	0.035495	0.0607376	0.0385915	0.0768749	0.023396	0.0512007	0.0649131	0.0203503	0.0884228	0.0370441	0.0275087
AC004692.1	0.0559991	0.0835133	0	0	0.0769863	0	0	0	0.144978	0.0639948	0.0368598	0	0	0.0358082	0	0.0418541	0	0	0	0.0380822	0	0.0858581	0	0	0	0	0.0859895	0.0386665	0.0520865	0	0	0.0270735	0	0.0393641	0.0427177	0.055445	0.057222	0	0	0.0462043	0	0	0	0.0988716	0.148142	0	0	0	0
RN7SL339P	0	0	0	0	0	0	0	0.0813351	0	0	0	0	0	0	0	0	0	0	0	0	0	0	0	0	0	0	0	0	0.373052	0	0	0	0	0	0	0	0	0	0	0	0	0	0	0	0	0	0	0	0
ASB8	10.1318	4.44895	8.52042	5.87155	4.1851	15.5764	27.0292	18.5733	7.85114	5.39091	6.54281	6.13477	10.114	11.4789	5.21994	7.61169	3.40409	5.49774	4.57318	9.16186	4.62962	5.34434	4.74117	4.19969	5.17845	4.3615	6.15836	2.69968	9.3537	7.63974	6.45218	6.79425	7.06874	7.02409	5.70359	7.37414	10.46	7.29183	6.588	5.34464	10.5244	11.7508	5.69709	4.34909	5.32529	3.32719	5.10606	4.42182	8.56365
MIR1298	0	0	0	0	0	0	0	0	0	0	0	0	0	0	0	0	0	0	0	0	0	0	0	0	0	0	0	0	0	0	0	0	0	0	0	0	0	0	0	0	0	0	0	0	0	0	0	0	0
AC245595.1	0.0565998	0.232125	0.146662	0.275966	0.817028	0.334916	0.412748	0.315646	0.238116	0.307236	0.186276	0.332046	0.341125	0.23525	0.134538	0.401879	1.60721	0.521861	0.308746	1.6551	0.963345	2.34304	0.243111	0.698561	0.258946	2.11928	0.405589	0.840248	0.0789678	1.62348	0.0935427	1.19033	0.212817	0.0994659	0.453348	0.196139	0.69403	0.321549	1.11076	0.653799	0.163197	0.275078	0.544158	2.69817	0.399283	1.17613	0.498568	0.626616	0.34899
AC124301.1	0.0140329	0.0209277	0	0	0.0385842	0.129167	0.120392	0.313034	0	0	0	0	0.0241644	0	0	0	0	0	0.0235532	0	0	0.0215153	0	0	0	0	0	0	0	0.206417	0	0.0678437	0	0	0	0	0.114715	0	0.0446582	0	0.069363	0	0	0	0	0	0	0	0
IFIT5	3.89123	2.49587	6.3624	3.60423	1.65853	2.20845	3.86605	2.62638	3.41418	2.38899	4.01321	6.02121	3.72202	3.52056	4.34713	15.7704	5.61352	22.5092	6.28797	11.6305	2.8441	8.3144	13.3492	3.32616	3.78777	5.2363	6.10837	9.62852	5.43453	3.17507	4.89659	3.46233	7.94262	10.1722	8.35016	3.92885	9.72299	1.66639	4.87121	8.88044	15.4291	4.14393	7.92185	6.13945	3.59561	6.53992	14.5018	10.0416	3.79221
RPGRIP1	0.0347256	0.0291304	0.0314934	0.0725627	0.059675	0.025685	0.0484121	0.0220066	0.0393321	0.0223221	0.0314285	0.0282944	0.0149493	0.0305319	0.0515895	0.0162213	0.0391296	0.0400221	0.0582844	0.0501821	0.0227323	0.0266207	0.0344205	0.0306133	0.0562667	0.0449767	0.031105	0.0119887	0.181684	0.127699	0.157825	0.0335771	0.120776	0.112897	0.0662242	0.0558707	0.0887099	0.0756239	0.0345346	0.0286517	0.11443	0.0958909	0.0379383	0.0459834	0.0650706	0.0351995	0.0679746	0.0330384	0.0713717
MYH11	4.14899	0.596706	0.570231	1.68241	1.2963	9.05157	23.9027	3.42461	1.47573	29.9252	0.5703	0.45642	2.73191	15.0265	4.41535	0.919136	0.344775	0.207144	0.564164	23.9326	3.7363	0.174791	0.45784	0.123197	0.1761	1.17156	0.061741	0.290494	0.562344	4.82742	0.396277	0.81928	2.40822	0.633864	0.20535	0.403439	5.72395	1.61011	1.50662	0.332559	0.439899	0.683723	1.44511	0.0796477	1.10194	1.68642	1.19786	1.20513	1.66891
RF00017	0	0	0	0	0	0	0	0	0	0	0	0	0	0.0566518	0	0	0	0	0	0	0	0	0	0	0	0	0	0	0.247216	0	0	0	0	0	0	0	0	0	0	0	0	0	0	0	0	0	0	0	0
MLPH	0.404469	0.193212	0.370098	4.72113	1.88538	0.548476	5.67409	0.384485	1.04714	16.6381	0.571979	0.292486	0.878776	6.87807	13.475	0.377879	0.250671	0.127135	0.151155	1.068	1.25493	1.35897	0.0563788	0.231214	0.0867404	0.825989	0.0889573	0.0545469	2.39246	13.0425	0.0887809	0.129855	0.375451	0.0621947	0.0723143	0.16269	0.387471	2.83399	0.207827	0.456263	1.63741	0.379745	1.90381	0.303133	5.87942	0.227416	0.261336	0.144307	2.67577
ARL1	11.7025	10.2232	15.0605	16.3456	7.47381	10.8953	12.9815	10.8215	11.8243	16.7958	15.8043	12.1976	13.0197	16.5701	19.2645	15.5043	15.0029	7.70254	9.84093	31.5737	13.2903	11.0111	9.68375	9.32454	11.7595	7.72401	11.8188	7.17161	15.2362	16.6737	14.5844	11.2694	12.8168	26.2139	8.79242	16.7379	9.26337	17.4868	9.07024	8.08571	16.7789	13.5645	10.2643	37.998	15.784	15.5118	9.42808	10.295	17.9441
USP43	0.765998	1.18079	2.89899	3.48191	1.24952	1.83892	0.317533	0.612806	1.5495	1.13504	2.38375	2.26598	2.71876	1.18034	2.87039	7.78757	2.28905	4.33931	6.51487	3.19878	1.68886	2.49971	3.04327	1.67686	1.42537	4.04242	13.8774	4.88474	1.11992	2.42578	4.10375	3.88905	3.46678	1.35354	4.10636	1.6328	2.04897	2.63676	3.12604	2.52034	3.13012	0.649962	1.48503	0.766521	3.17903	4.95315	2.15743	2.89486	2.41498
UTF1	0.0102608	0	0.0425408	0.0142941	0.0282128	0	0	0	0.0265646	0	0	0	0.0176691	0.0131224	0.0365853	0.0153381	0	0.0172013	0.0172221	0	0	0	0	0	0	0.0193308	0	0	0	0	0.0169581	0.0297645	0	0	0	0	0	0	0.0108847	0.0169323	0	0	0	0.0120777	0.00904815	0	0	0	0
AL121809.2	0.0348147	0	0	0.145498	0	0.0457794	0	0.141203	0	0	0	0	0	0	0	0	0	0.233453	0.058434	0	0	0	0	0	0	0	0	0	0.194293	0.102422	0.115077	0.0673265	0	0.0978908	0	0.620463	0.07115	0	0	0	0	0	0	0.0819581	0.0307	0.0705796	0	0	0.0572438
NIFKP7	0	0	0	0	0	0	0	0	0	0	0	0	0	0	0	0	0	0	0	0.0193607	0	0	0	0	0	0	0	0	0.0264804	0	0	0	0	0	0	0	0	0	0	0	0	0	0	0	0	0	0	0	0
PRPF4B	6.01521	6.90711	9.74186	10.1304	2.75791	5.63728	4.326	4.39597	6.2065	3.35073	9.10389	7.42835	7.24184	6.22646	8.01448	6.46936	8.50001	7.92632	8.97544	14.3655	6.32619	5.9847	6.6142	6.4375	6.45722	6.34487	7.0717	6.56285	17.7121	13.7276	9.22983	7.37769	7.03171	7.12511	10.265	5.26171	5.347	10.3898	9.52815	9.09111	6.52593	8.73249	5.64553	7.63148	8.53988	4.08834	5.1333	9.86288	11.1448
PHF20L1	2.13763	1.39514	2.157	2.74874	0.682327	1.55645	1.21503	1.22301	1.55088	0.668089	1.99431	1.7598	1.33266	1.49531	1.40679	3.05819	3.07256	2.20681	2.59597	7.04712	2.95183	1.80418	2.24394	1.3574	2.73097	2.01629	3.12824	1.75574	3.55571	3.60276	2.68589	2.09706	3.27838	3.41824	2.74709	1.0651	2.1218	4.97217	2.15189	1.65612	1.55372	2.90271	1.79568	1.38033	3.03105	1.34665	1.85156	2.70264	3.2377
AC002487.1	0	0	0	0	0	0	0	0	0	0	0	0	0	0	0	0	0	0	0	0	0	0	0	0	0	0	0	0	0	0	0	0	0	0	0	0	0	0	0	0	0	0	0	0	0	0	0	0	0
RF00017	0	0	0	0	0	0	0	0	0	0	0	0	0	0	0	0	0	0	0	0	0	0	0	0	0	0	0	0	0.682152	0	0	0	0	0	0	0	0	0	0	0	0	0	0	0	0	0	0	0.0634327	0
AC004898.1	0	0	0.0321278	0.0215904	0	0	0	0.0314297	0	0.0177114	0	0	0	0	0.01842	0	0	0	0.0520261	0.168635	0	0.0712869	0.0614491	0	0.0236353	0.0437971	0	0.107014	0.172987	0.045595	0.0256143	0.0299717	0	0.043578	0	0.0306902	0	0.0469591	0.0164408	0	0	0.0273903	0	0.0364853	0.0410002	0.0628398	0	0	0
BTNL8	0.0151272	0	0.0313581	0.00421464	0.0665488	0.027848	0.0103824	0.00613537	0.00391632	0	0.00398281	0	0.0729367	0.0348226	0.0970852	0	0.0272731	0.0202874	0.0203119	0.152251	0.0211257	0	0.00799695	0	0.00461382	0.00284986	0.00929142	0	0.146331	0.0356022	0.0150004	0.0438806	0.0227514	0.0170136	0.0230789	0.0838739	0.0432811	0.00916684	0.041722	0.00499252	0.0149544	0.0106936	0.0317312	0.0356112	0	0.0184003	0.0118445	0.0167473	0.0248728
AC025125.1	0	0	0	0	0.0169835	0	0	0	0.00799565	0	0.0081314	0	0	0	0.00734116	0	0	0.0103548	0.0311019	0.193224	0	0	0	0	0	0	0	0	0.0114905	0	0.0306253	0	0	0	0.00942368	0	0	0	0	0	0	0	0	0.00727047	0.00544678	0	0	0	0
CINP	3.93653	4.5256	4.18607	3.7044	7.78184	3.40902	3.68221	3.41035	4.92892	4.88195	3.91299	5.16963	3.21336	3.66782	2.82247	4.15759	6.64866	6.34596	3.43037	3.7678	3.06753	9.43816	4.42162	6.17694	4.93609	6.50589	4.34822	6.68485	5.01286	4.58139	4.74727	4.31543	4.90821	3.19503	6.5786	3.07056	5.33458	3.08281	3.75405	4.01051	6.1236	2.46165	5.45212	9.57826	3.63584	10.7278	3.36145	4.0673	2.73224
AC114501.2	0	0	0	0	0	0	0	0	0	0	0	0	0	0	0	0	0	0	0	0	0	0.102067	0	0	0	0	0	0	0.0412798	0	0	0	0	0	0	0	0	0.0336174	0	0	0	0	0	0	0	0	0	0	0
ZSCAN23	0.0723229	0.0161786	0.0449769	0.0856382	0.0298284	0.0380403	0.0496383	0.0366664	0.112343	0.128107	0.0380836	0.0188572	0.0498157	0.0647449	0.0988497	0.00540547	0.0521569	0.0606211	0.0728333	0.37871	0.271442	0.160785	0.0430125	0.0446309	0.0882346	0.0170315	0.0370185	0.0549317	0.00672698	0.351066	0.0478113	0.136365	0	0.0152516	0.082755	0	0.0886828	0.016435	0.268521	0.149182	0	0.00639078	0.143279	0.0425643	0.293366	0.021993	0.0814031	0.0850729	0.0118917
LIG1	3.39762	2.72196	4.8838	6.36783	4.29372	1.93236	0.867349	1.9843	5.41933	1.28943	4.01408	4.87659	2.86937	2.55584	4.5509	6.35526	7.32667	7.69927	3.6028	3.58	2.32266	6.02302	4.64545	5.08973	2.45029	6.1186	3.12331	8.81809	24.8755	7.31337	4.64258	11.7148	8.74846	26.132	4.14248	17.4242	4.01417	20.2198	5.66675	4.60571	7.15369	14.5648	4.89142	3.85471	6.59548	5.63994	4.84319	4.59694	18.4664
COPS7B	2.90239	2.57429	3.93125	4.36767	3.2018	2.49114	1.90069	2.52817	2.93115	1.99724	2.13585	3.87819	3.08365	2.29017	3.7612	3.21514	6.08314	3.81896	2.95966	4.13653	3.56337	6.16633	3.17887	4.93793	3.10399	4.00783	4.36561	5.56487	6.5606	6.28157	3.23128	2.81018	5.72513	7.22259	2.6634	8.35166	3.79971	6.00104	5.87952	2.49324	7.8422	4.85612	2.48826	7.16891	7.56419	3.86844	2.84451	2.4213	6.31042
AC079064.1	0	0	0	0	0	0	0	0	0	0	0	0	0	0	0	0	0	0	0	0	0	0	0	0	0	0	0	0	0.0610074	0	0	0.0317104	0	0	0	0	0	0	0	0	0	0	0	0	0	0	0	0	0
SLC7A11-AS1	0.0211962	0.0114948	0.0199723	0.00268435	0.0158946	0.00253381	0	0.00390768	0.0124717	0	0.00761007	0.0050242	0.00995445	0.00246432	0.0160312	0	0.00347409	0	0.00646842	1.51745	0.00336378	0.0118175	0.00509333	0.0135899	0.0793419	0.00363021	0.0059178	0.0292713	0.00716918	0.0340131	0.0605082	0.0204952	0.00579624	0.00270904	0.0146992	0	0.00787604	0.00291922	0.0102204	0	0	0	0.0157188	0.00680434	0.00849595	0.0078129	0.00188596	0.0586658	0.0126734
BRD7P4	0.0390007	0.0116326	0.0485083	0.0325984	0	0.041027	0	0	0.010097	0.0178277	0.0205369	0.0203378	0	0.00997547	0.0278115	0	0.028126	0.0130761	0.013092	0.0424358	0.0136165	0.0239184	0	0.0275057	0.0237906	0.0146949	0.00798501	0.0323153	0.188634	0.0229473	0	0.00754216	0.023463	0	0.0119003	0	0.015941	0	0.0330976	0.0128716	0.0257035	0.0137851	0.0181798	0.0183625	0.0206348	0.0158132	0.0229029	0.053972	0.0128253
LINC02433	0	0	0	0	0	0.010456	0	0	0	0	0	0	0	0.0101692	0	0	0	0	0.0400388	0	0.013881	0	0	0	0	0	0	0	0.0295843	0	0	0.0307546	0	0	0	0	0	0	0	0	0	0	0	0	0.00701186	0	0	0	0
ADIPOR1P1	0	0	0	0	0	0	0	0.0224164	0	0.0252642	0.0145517	0	0	0	0	0	0	0	0	0	0	0.0169478	0	0	0	0	0	0.015265	0.452386	0	0	0	0	0	0	0	0	0	0	0	0	0	0	0	0	0	0	0	0
MTND1P36	0	0	0	0.0176691	0.0697483	0	0	0	0	0.0144946	0	0	0	0	0	0.0189596	0	0	0	0	0	0	0	0	0	0	0	0	0	0	0.0209622	0	0	0	0	0	0	0	0	0	0.0417957	0	0	0	0	0	0	0	0
AL591503.3	0	0	0	0	0	0	0	0	0	0	0	0	0	0	0	0	0	0	0	0	0	0	0	0	0	0	0	0	0.208674	0	0	0	0	0	0	0.0370215	0	0	0	0	0	0	0	0	0	0	0	0	0
AC108860.1	0.0309969	0.0462267	0.0642555	0.0431808	0.170455	0	0	0.188578	0.0401244	0.0708454	0	0	0.106753	0.0396414	0	0	0	0.15589	0.26013	0.126476	0	0	0	0	0.0472706	0.0875942	0.0951946	0	0.288312	0	0.204915	0.0299717	0.0466197	0	0.0472907	0.0613803	0	0	0.0657631	0.102301	0	0	0.0361222	0.0364853	0.0546669	0.188519	0	0.0428958	0.0509665
C19orf71	0.933539	1.077	2.04474	2.69912	0.145292	1.15807	0.69513	0.464358	1.91525	1.48954	1.08982	0.964445	1.00092	1.98231	2.05156	0.921536	0.984452	2.36224	2.01034	1.84467	2.15237	2.26849	0.954437	1.18014	1.42366	1.82509	0.955665	2.74865	1.01576	2.90184	1.95041	2.11189	2.27828	1.33721	2.8754	2.82523	2.08784	1.57438	6.01654	2.29623	0.986725	2.61483	1.12895	0.414654	4.34902	1.10697	1.86186	2.31567	2.69343
YIPF6	4.26043	3.57097	4.88304	4.96334	2.18721	3.60724	4.3894	3.68065	3.92265	5.30872	4.84044	3.97681	4.14868	4.7092	5.40155	4.58592	5.72947	3.84995	7.74524	12.1494	6.48189	3.85428	4.67687	4.16036	6.96569	3.22344	3.38367	4.24222	9.2007	8.01911	6.44043	5.39326	4.61212	6.95527	3.56311	3.55685	3.6873	5.56021	3.8222	3.31159	5.95431	7.9775	5.46827	12.837	16	3.5272	4.1948	5.95716	5.92442
AL589946.1	0	0	0	0	0	0	0	0	0	0	0	0	0	0	0	0	0	0	0	0	0	0	0	0	0	0	0	0	0	0	0	0	0	0	0	0.055973	0	0	0	0	0	0	0	0	0	0	0	0	0
KCNK5	1.70997	1.26328	3.09261	12.778	2.88531	1.15959	4.53939	0.570472	1.96801	9.20353	1.59365	2.85559	2.14446	6.0472	4.5943	1.871	0.461586	1.07564	0.541121	1.04894	0.529694	0.528224	0.480392	1.40437	0.790512	0.982519	1.21338	0.336098	0.793778	8.06193	2.46041	1.522	0.56095	4.46143	1.79387	6.70961	1.61489	9.4763	0.576705	1.3509	1.78626	0.407776	1.60964	1.03055	2.53078	0.820196	1.70146	0.40679	4.56821
RNA5SP441	0	0	0	0	0	0	0	0	0	0	0	0	0	0	0	0	0	0	0	0.55046	0	0	0	0	0	0	0	0	0.250962	0	0	0	0	0	0	0.267144	0	0	0	0	0.444554	0	0	0.317588	0	0	0	0	0.22182
ANGPTL1	3.15372	0.780407	0.614704	1.14694	3.72177	4.08734	18.6703	5.05841	2.82244	10.5051	0.555702	0.332008	1.68207	6.88864	0.891446	1.24635	0.100635	0.672559	0.117108	0.0948976	0.21924	0.106976	0.207479	0.00615101	0.0372414	0.538933	0.153566	0.0578123	0.188203	0.646583	0.017297	1.63603	0.923461	0.0784737	0.202253	0	6.97991	0.126843	0.817864	0.316628	0.281651	0.29594	0.292714	0.192998	0.0830606	0.183884	0.437051	0.188285	0.108987
AC023855.1	0.132276	0.0493171	0.0685512	0	0.181851	0	0	0	0	0	0	0.0431115	0	0	0.0393028	0	0	0	0.111008	0	0.0577278	0	0	0	0.0504308	0	0.0338529	0	0.307586	0	0.0546534	0.0319754	0	0.0929826	0	0.0654838	0	0	0	0	0.0544857	0	0	0	0	0	0	0.0915269	0
NCAPD3	2.70418	2.47487	4.26906	3.6546	0.67333	0.960901	0.943195	0.993227	3.68762	1.07178	3.2941	3.01593	2.11295	1.8741	1.56052	1.87119	6.24456	4.17298	2.83564	3.46004	2.06697	1.89329	3.06432	4.22588	2.57446	4.69817	2.0642	4.20928	9.78956	4.82844	3.3885	3.34651	3.82222	10.5464	3.4599	1.98872	2.83777	9.8057	3.99337	2.34941	4.48124	7.5047	4.37177	1.74941	13.7963	1.22794	2.22852	5.05274	9.28889
NPS	0	0	0	0	0	0	0	0	0	0	0	0	0	0	0	0	0	0	0.2952	0	0	0	0	0	0	0	0	0	0	0	0	0	0	0	0	0	0	0	0	0	0	0	0	0	0	0	0	0.0608484	0
AC008750.8	0.0646378	0.257057	0	0.030015	0.236967	0.0566635	0.110909	0.131081	0.0278904	0.073867	0.113456	0.056178	0.111306	0.165329	0.0256075	0.22545	0.233073	0.144478	0.0361633	0.263741	0.18806	0.165172	0.0569511	0.0379889	0.131431	0.142069	0.0441132	0.0297543	0.240486	0.443703	0.0712181	0.270833	0.097216	0.121164	0.0986152	1.06664	0.220165	0.195848	0.0228559	0.177773	0.0354998	0	0.276194	0.228248	0.265993	0.17472	0.253054	0.178901	0.177134
TPP1	17.0846	13.4927	20.6982	21.0297	7.05327	11.4541	19.5723	8.43442	19.9331	13.4589	14.5156	19.4434	25.5487	14.1325	21.4366	40.3335	39.445	29.1036	35.4325	18.5881	34.4122	31.1338	24.1577	23.9258	21.0082	26.628	21.1397	24.5534	36.3061	23.3385	16.9383	30.7227	34.1769	42.0989	18.4486	22.8803	46.0441	14.4697	34.0164	22.1649	38.7735	4.8546	37.6513	7.27062	72.7448	15.6113	53.1302	34.0716	39.0682
AC106782.5	0.211367	0.0525366	0.292105	0.147225	0	0.138968	0.0604461	0.0714397	0.136804	0	0.092751	0.183704	0	0.0901049	0.209343	0	0.063513	0.29528	0.532148	0.14374	0.122993	0	0.0465579	0	0.214892	0.132734	0.0360628	0	0.458732	0.207274	0.349328	0.136251	0	0.198105	0.37622	0.418552	0.215983	0.0533689	0.149479	0.23253	0.0580426	0.124516	0	0.0829309	0.155322	0.0714173	0.137916	0.585012	0.231693
HOXC4	0.0261397	0.00649718	0.0722492	0.0121382	0	0.0114575	0.0373767	0	0.033837	0.0448081	0.00573525	0.113593	0.00750206	0.0278581	0.17087	1.40667	0.918993	1.25619	0.146246	1.64135	0.81376	0.781514	1.44521	0.192036	0.225893	0.902836	1.11943	0.421146	2.62585	1.02534	0.208806	0.674006	1.01562	1.30461	0.584912	3.40768	0.498598	2.99646	0.725578	0.639841	2.23957	0.0923931	0.568624	1.282	1.74415	2.42884	0.588432	0.753627	2.64328
TMSB4XP1	0.439696	0.262294	0.546886	0.857539	0	0.115635	0.452674	0.356669	0.455337	1.20595	0.231534	0.343934	0	0.112464	0.313549	0.657265	2.21966	1.62164	0.590399	1.67449	1.2281	1.75278	0.232445	0.310102	0.134108	0.579852	0.450118	0.728649	0.981541	0.776127	0.436013	1.95571	0.396785	0.741795	0.268331	0.696553	0.359439	0.532899	0.746289	0.435347	1.15913	0.777072	0	2.0702	0.310184	1.24795	1.29105	0.851878	1.30134
SLC20A1	3.04831	3.73335	3.55226	14.9606	2.76262	6.46041	1.43546	3.72546	3.42238	0.805208	4.37162	4.59288	3.41635	4.14073	7.45586	10.6502	11.3333	12.0653	7.49949	12.2527	11.1629	10.6594	16.7084	10.9557	8.53129	20.6794	7.96265	20.0722	7.42888	9.14945	4.12324	14.1694	8.7916	11.902	9.91517	10.104	9.83189	14.7282	12.5304	8.38846	7.17249	5.63555	8.03248	19.842	17.4967	11.5958	6.63788	8.82875	10.3848
UCKL1-AS1	0.11206	0.0442375	0.129813	0.151516	0.52561	0.056341	0.0508975	0.140361	0.157857	0.0338984	0.325414	0.0730455	0.0340529	0.0758712	6.38894	0.078828	0.154498	0.0442019	0.608511	0.372068	0.0172606	0.070746	0.0871183	0.133657	0.51268	0.12108	0.0641062	0.277643	0.0613122	0.659342	0.343169	0.0924197	0.208197	0.0834056	0.296676	0.0848453	0.141451	0.0599178	0.143348	0.266502	0.206356	0.14562	0.0768174	0.0271563	0.476643	0.106908	0.0387099	0.0729776	0.178835
APOL1	10.3064	3.47657	36.8763	42.302	10.992	6.19729	8.4283	4.1391	9.31491	6.05286	8.2695	26.2789	45.2549	5.40605	132.982	570.211	54.4677	149.03	26.3981	18.932	9.01644	72.3163	311.081	41.4176	34.0124	266.666	92.7012	23.3131	34.9313	19.165	77.8188	499.394	157.014	58.1673	31.6078	51.3396	179.97	7.02752	42.7267	63.6876	312.277	40.6502	21.2338	116.322	13.756	56.2604	434.901	132.222	36.6162
AC083973.1	0.0741145	0.130626	0.13967	0.225266	0.370513	0.115176	0.0115609	0.0683178	0.113382	0.00769972	0.106437	0.166892	0.150829	0.0603171	0.0800778	0.130931	0.352277	0.350147	0.18094	0.0916392	0.141141	0.444201	0.080142	0.748416	0.226051	0.158667	0.200024	0.0930455	0.614159	0.277503	0.645853	0.175901	0.131736	0.0757793	0.277544	0.120078	0.082618	0.888038	0.0929155	0.244605	3.66341	0.452483	0.0471106	0.769276	0.237655	0.163911	0.0857278	0.801873	0.144019
MIR548K	0	0	0	0	0	0	0	0	0	0	0	0	0	0.130885	0	0	0	0	0	0.139197	0	0	0	0	0	0	0	0	0.951925	0.301084	0	0	0	0	0	0	0	0	0	0	0	0	0	0	0	0	0	0	0.168277
ERAP1	8.18848	2.45795	17.34	7.86634	2.25969	3.74895	5.08681	5.00897	6.56098	4.73347	7.41397	9.42454	9.06238	4.06273	7.72349	12.7562	8.08472	11.6606	5.98908	13.8564	5.84297	10.6004	15.455	6.244	4.54838	12.3708	7.47088	8.71215	31.5106	9.94801	5.84049	12.5556	10.3694	17.3836	6.89613	11.2321	14.1908	8.89419	17.4107	5.72554	11.2241	15.5885	9.14543	3.89052	7.87031	5.34365	20.3153	16.4973	34.7014
OR51B5	0	0	0.00888122	0	0	0.00563363	0	0	0.0110918	0.00489603	0	0.00558536	0	0.00547913	0.0560111	0.00640424	0	0.00718221	0.0143818	0.524437	0	0.00656872	0	0	0.00653361	0.00403567	0	0	0.00796993	0.012604	0.0566455	0.00828521	0	0	0.00653638	0	0	0	0	0	0.00705896	0.0984309	0.189723	0.00504289	0	0	0	0.0415025	0.00704444
SPECC1L	3.16571	1.76468	3.6525	3.3781	4.55493	1.80748	2.709	2.23198	3.47471	3.78999	3.05572	3.491	3.52256	2.83794	4.03988	2.88096	5.02951	3.96462	2.01055	3.96616	6.43743	3.07922	3.35052	2.56075	3.04051	6.02964	2.33472	6.24983	5.58449	4.71145	3.2951	3.04847	4.50528	3.37272	3.40533	6.16926	3.98517	3.39374	2.6807	2.58123	3.05798	3.67252	3.3737	1.88315	2.88161	2.63219	3.93765	5.8233	7.17214
CASC19	1.8115	0.530662	1.00585	1.48709	0.711547	0.935797	0	1.1152	0.963094	0.036967	0.894277	0.674748	0.0557033	0.455066	1.03804	0.145064	0.233285	0.162686	0	3.25576	0	0.0495965	0.0855042	0.513316	0.197326	0.091413	0	0	0	0.0951655	0.427696	0.0625567	0.0973042	1.27338	0.296114	0.0640563	0	0.196025	0.0343151	0.106761	1.06596	0.0571688	0.037697	0.304607	0	0	0.886494	2.41736	0.212754
CAST	47.4796	35.0413	43.9668	39.5919	30.7463	34.807	9.05766	23.2435	38.724	10.3441	61.9693	42.0446	30.6794	33.156	35.9997	20.4591	12.1979	33.3974	16.3483	18.3455	20.1282	20.6453	32.2976	20.2273	22.2716	36.8572	33.0571	19.7294	20.2697	20.6895	21.8446	32.5858	35.0207	13.1466	31.1233	21.7051	20.5355	21.5743	24.8443	23.9028	53.0886	23.8395	17.6647	26.0842	24.0499	25.2432	30.7072	31.2216	29.3226
LMBRD2	2.11327	1.6189	2.98673	2.14265	0.500041	1.80559	2.89553	1.45234	1.86507	2.41662	2.14171	1.73866	1.87899	2.10044	2.03913	3.13155	1.18445	1.44638	1.47889	7.43011	3.05905	4.01605	1.63775	2.35891	2.96907	0.879118	1.48505	1.92935	3.51949	3.0235	1.33507	2.83537	0.998677	2.18614	2.67351	1.40979	2.41728	1.58047	2.70387	1.69129	4.49696	2.91755	1.56732	4.93673	9.0428	0.814544	1.76202	1.97438	2.00973
AL450992.1	0.00577844	0.00430879	0.00598926	0.0201244	0.0794407	0.022795	0	0.0175774	0.01122	0	0.015214	0.00376662	0.0049752	0.00369498	0.0103016	0.0345508	0.0208361	0.0484349	0.0581922	0.094311	0.0151309	0.128463	0.0610952	0.0254708	0.0749036	0.0190509	0.0207039	0.0359093	0.0322482	0.00849981	0.00955005	0.0223493	0.0695267	0.00406191	0.149871	0	0.0118093	0	0.0521031	0.0238387	0.00952074	0.00510609	0.0202017	0.0510119	0.0968146	0.058573	0.00848338	0.0359848	0
AL121992.1	0.0208643	0.00622314	0.0259507	0.0232524	0	0.0768193	0.0930805	0.0423114	0.0378114	0.014306	0.0274667	0.00544009	0.00718563	0.0266831	0.198379	0.00623766	0.0376167	0.0489678	0.0210116	0.0397286	0.00728445	0	0.0165448	0.00735743	0.0254547	0.0117921	0.00427177	0.0115252	0.411419	0.0613809	0.0551721	0.00403485	0	0.0469325	0.0190991	0.107421	0.034112	0.0505739	0.0132797	0.0344299	0.0275014	0.0147493	0.0145886	0.00982345	0.0220781	0	0.00408415	0.0577472	0.0754733
BTBD8	0.091088	0.0452809	0.100705	0.219946	0.0667871	0.0878356	0.114616	0.0123147	0.102189	0.124913	0.167877	0.0633332	0.0418273	0.116491	0.483556	0.154314	0.0437931	0.02036	0.122308	0.536851	0.0424026	0.0279313	0.0642047	0.0535342	0.0555641	0.0800818	0.0932469	0.0754739	0.417971	0.125054	0.0301083	0.246611	0.17353	0.196357	0.287203	0	0.111693	0.386386	0.122393	0.0300624	0.100053	0.236103	0.0424598	0.0357388	0.305226	0.0246216	0.160473	0.210091	0.269588
HES5	3.39973	0.135565	1.88437	0.0126633	3.82409	0.0478125	0.0935849	1.71439	2.44752	0.0103881	1.00521	0.568835	0.641782	0.964902	0.0540188	0.733761	0.540833	0.853374	3.41763	1.47127	0.063474	2.25782	2.99143	2.06754	3.1191	0.0685014	0.977093	1.39342	0.0338203	0.401138	1.68262	0.509794	0.150389	1.27798	1.31751	6.49818	0.241507	0.11017	0.511074	1.95006	1.13828	0.0963902	0.307205	0.171196	0.753491	0.276428	0.32029	1.47182	2.69037
LGR5	0.142434	0.0337171	0.0328069	0.368497	0.0124328	0.2854	0.589657	0.0641883	0.122918	0.162772	0.0148815	0.386116	0.373746	0.850068	0.0806116	0.192636	0.285331	0.231197	0.147993	0.615	5.56489	0.15252	0.167328	0.0318901	0.268932	1.85706	0.0578613	0.00624438	6.05636	2.58069	0.041102	0.0612105	1.22413	4.66606	0.0379424	0.78795	0.304952	0.921359	0.11512	0.343237	0.0372507	0.439517	1.10657	0.252812	0.139556	0.142087	2.03799	4.79951	2.87356
RNA5SP143	0	0	0	0	0	0	0	0	0	0	0	0	0	0	0	0	0	0	0	0	0	0	0	0	0	0	0	0	0.384081	0	0	0	0	0	0	0	0	0	0	0	0	0	0	0	0	0	0	0	0
AL139317.2	0.075138	0	0	0.104672	0	0.0988025	0	0	0	0.0858664	0	0	0	0	0	0	0	0.125961	0	0.102195	0	0.115202	0.0993039	0	0.114586	0	0.153838	0	1.39776	0	0.248362	0.145306	0	0	0.114635	0	0	0	0	0.123991	0	0	0	0.0884421	0	0	0	0	0
AC110597.1	0.00373797	0	0.0077487	0.020829	0.0205555	0.00983047	0.0513106	0.0303214	0.00483868	0.0299019	0.00984165	0.00487312	0	0.00478044	0.0133278	0.00558758	0.00673926	0.0125327	0.00627392	0.0305041	0.208809	0	0.0148205	0.0131813	0.0171014	0.0176052	0.0114797	0.00516203	0.0834433	0.0769774	0.00617776	0.0686726	0.0281098	0.00525516	0	0	0.0840314	0.0169887	0.0237915	0.00616833	0.0184764	0.00660609	0.0348484	0.0615976	0.0329619	0.0227339	0.0658531	0.0620746	0.043023
LETM2	0.172815	0.222975	0.181133	0.589686	0.165507	0.326821	0.0633033	0.153571	0.155838	0.0288469	0.155928	0.356929	0.190588	0.116713	0.553865	0.325085	0.213549	1.01235	0.0912541	0.794929	0.413536	2.67938	0.446526	1.02366	0.497478	0.433486	0.566512	1.32734	0.411785	0.822588	0.458905	0.775416	0.388413	0.614219	1.1672	0.246084	0.500005	0.255925	1.54897	0.355669	4.12387	0.202466	0.264749	0.998785	1.76362	0.527488	0.250861	0.300958	0.328848
GRWD1	6.11203	9.37622	8.78832	10.9165	5.81137	6.70698	4.55619	4.73734	7.52249	3.02271	7.12681	9.85074	11.2308	7.2528	11.4557	9.66908	11.5952	15.0879	6.64891	8.52031	6.09178	10.3817	10.6097	11.0162	8.22453	11.0703	8.5028	15.1657	8.78711	10.4056	9.38642	11.517	12.0182	17.5245	6.65658	15.3706	12.39	12.6456	11.3196	6.42483	6.47939	12.2034	8.44061	6.98329	9.08451	10.2109	8.39549	7.17543	10.0971
AC002428.1	0	0	0	0	0	0	0	0	0	0	0	0	0	0	0	0	0	0	0	0	0	0	0	0	0	0	0	0.0212641	0	0	0	0	0	0.0216477	0	0.0609823	0	0	0	0	0	0	0	0	0	0	0	0	0
RNU1-148P	0	0	0	0	0	0	0	0	0	0	0	0	0	0	0	0	0	0	0	0	0	0	0	0	0	0	0	0	0.136325	0	0	0	0	0	0	0	0	0.111021	0	0	0	0	0	0	0	0	0	0	0
FNTB	3.96929	3.34544	3.47206	2.90718	3.86944	1.82679	2.54371	3.11002	3.97815	1.24741	4.69094	3.64581	3.99749	2.45738	2.40165	3.08355	4.90099	3.77067	3.12416	3.36188	3.55378	5.136	2.91307	3.87568	3.26507	4.86346	2.40724	3.09787	3.55771	2.92817	4.27896	2.41911	3.01659	3.34822	3.83992	5.32935	3.04813	7.85378	2.85494	2.91279	3.34429	3.73597	1.92033	2.42454	2.00995	2.95054	4.40878	5.34736	2.22
LCN8	0.0234466	0	0.0162014	0.027219	0.0752124	0.154155	0.120693	0.618125	0.0252924	0	0.00514435	0.00509448	0.148041	0.0699662	0	0.0700967	0.00704539	0.0786118	0	0	0.00682168	0	0	0	0.0059594	0.00368099	0	0.00539651	0.225354	0.0229926	0	0.00755705	0.017632	0	0	0.00773821	0.103821	0.0118402	0.0124361	0	0.0708242	0	0	0	0.00344592	0	0	0.0108157	0
MT-TP	321.237	148.929	321.376	746.167	532.356	857.675	1253.07	1964.61	458.995	601.333	314.41	227.148	357.153	559.303	604.02	219.739	379.29	785.832	365.993	444.988	196.271	297.923	275.037	561.467	437.706	310.982	325.634	149.721	432.924	773.502	470.317	171.006	458.199	596.927	207.493	717.36	326.469	382.717	96.3042	521.745	440.684	263.496	198.977	1103.32	202.908	654.781	266.734	240.396	283.042
AL132780.3	0	0	0	0	0	0	0	0	0	0	0	0	0	0	0	0	0	0	0	0	0	0	0	0	0	0	0	0	0	0	0	0	0	0	0	0	0	0	0	0	0	0	0	0	0	0	0	0	0
ZNF849P	0.00758097	0.0113058	0.0471453	0	0	0	0.0130079	0	0.0196266	0.00866341	0.0399197	0	0	0	0.0270301	0	0	0	0	0.0103109	0	0	0	0	0	0	0	0	0.112821	0.0223025	0	0	0	0	0	0	0	0	0	0	0	0	0.00883449	0.0178466	0	0	0.0074198	0	0
NTSR2	0.00756648	0.0112841	0	0	0	0.0397981	0.038949	0.0460329	0	0.00864684	0.00996083	0.0394571	0.0390882	0	0.00899281	0.022621	0.0136417	0.0126844	0.0253996	0.0308735	0	0	0	0	0.230779	0.00712738	0	0	0.0844538	0.0222599	0.0375154	0.343863	0.0113801	0	0.080807	0	0.0309269	0	0	0	0.0249335	0	0	0.0356249	0	0	0	0	0
RN7SL851P	0	0.0584318	0.162441	0	0	0	0.0672288	0	0	0	0	0	0	0	0.0465667	0	0.0706399	0	0.0657623	0	0	0.0600724	0	0.0690821	0	0.0369071	0	0	0.145773	0	0	0	0	0	0	0	0	0	0	0	0.129111	0.138488	0	0	0	0.0794312	0	0	0
RPL3P1	0.0784264	0.05848	0.0609658	0.0546268	0.0539095	0	0.0336421	0.0596413	0.0253801	0.291279	0.0903384	0.0894627	0.0168812	0.0250746	0.116513	0.0146541	0.123722	0.0657371	0.0329083	0.0133335	0.0171133	0.060122	0.0129562	0.0518544	0.0149502	0.0277032	0.0401426	0.121843	0.255314	0.115362	0.0486059	0.0663535	0.0147443	0.0551293	0.0747825	0.0582378	0	0.148516	0.0623962	0.113241	0.0807612	0.103952	0	0.0115391	0.0172894	0.0596226	0.0959489	0.0678327	0.0322381
ACAD9	8.57667	8.35527	10.6527	10.851	8.37366	7.86131	7.32993	8.36261	11.9333	5.62178	9.32584	11.1669	9.65697	7.24572	9.11735	15.4371	19.0543	13.2189	12.5533	8.61264	8.9612	9.42697	8.64818	13.9465	13.7532	9.83378	18.2368	8.72207	16.8378	13.3827	12.0843	14.8961	12.103	15.105	10.8498	13.6912	11.6404	13.9576	11.2461	18.6217	12.6033	10.9147	12.2809	7.66673	16.3188	11.269	9.25364	13.5055	11.0119
AC092979.1	0	0	0	0	0	0	0	0	0.0108682	0	0	0	0	0	0	0.0251006	0	0	0	0.0114193	0	0	0	0.0148033	0.0256077	0	0	0	0.21866	0	0	0.00811822	0.0252551	0.0118037	0.0128093	0.0166256	0	0.0254389	0.00890638	0	0	0	0.00978417	0.0098825	0	0.0510629	0	0	0
AC006486.1	0	0	0	0	0	0.0246227	0	0	0	0	0	0	0	0	0	0	0.0337601	0.031391	0	0.178277	0	0.0287097	0.0247477	0	0.0571124	0	0.0191691	0.051718	0	0	0	0.0543178	0	0	0	0	0	0	0	0	0	0	0.0654644	0	0.0495365	0	0	0.0518267	0.0615778
MIR3611	0	0	0	0	0	0	0	0	0	0	0	0	0	0	0	0	0	0.239782	0	0	0	0	0	0	0	0	0	0	0.26608	0	0	0	0	0	0	0	0	0	0	0	0	0	0	0	0	0	0	0	0
AC023824.1	0.00399052	0	0.00827223	0	0	0	0	0	0	0	0.00525329	0	0	0	0	0	0	0	0.0133956	0.781561	0	0	0.0105479	0	0	0	0	0	0.0742342	0	0	0	0	0	0	0	0	0	0	0	0	0.444302	0.0232518	0.00469709	0	0	0.00390568	0.00552238	0
TXNL1	5.88756	5.72766	5.74405	5.75867	5.111	6.42781	4.13428	5.9602	5.83393	3.65891	6.08238	6.6111	6.40544	5.52586	5.72606	3.33152	4.40278	4.70332	3.87303	4.31754	3.42836	2.83066	5.63413	4.56507	3.99975	4.3314	4.63624	2.25357	8.60477	3.9167	5.93063	3.49008	3.23191	11.9793	3.04918	15.9117	4.48822	9.54028	3.55471	4.45116	6.40932	7.69747	4.11322	9.06235	5.71063	3.19752	4.07883	5.1579	7.69714
NCK2	20.4004	21.5478	26.7005	27.053	13.8757	15.0104	13.905	18.149	23.0514	18.5898	27.1644	21.9577	19.2124	19.0875	30.0976	17.3663	30.6097	14.5637	23.1448	19.4086	25.3196	20.5761	19.4577	22.864	38.2438	35.5308	24.7169	25.8147	35.0031	22.9996	15.5915	19.6029	35.8779	32.8672	13.6054	26.7637	20.1562	22.2862	26.1939	31.024	21.294	16.5181	36.6785	8.45909	24.7748	14.7867	25.656	24.7315	34.1701
AC130454.1	0	0	0	0	0	0.0389296	0	0	0	0	0	0	0	0	0	0	0	0	0	0	0	0	0	0	0	0	0	0	0.110148	0	0	0	0	0	0	0	0	0	0	0	0	0	0	0	0	0	0.0289761	0	0
CICP3	0.00967153	0	0.0100244	0	0	0	0	0.00980659	0	0	0	0	0	0	0.0114947	0	0	0	0.016233	0	0	0	0	0.00852622	0	0	0	0	0	0	0	0.00467583	0	0	0	0	0	0	0	0	0	0	0	0	0.0127927	0	0	0	0
SDHDP2	0.102123	0.0380749	0	0.0711323	0	0.0671432	0.0876143	0	0	0	0	0	0	0	0	0.0381637	0.18412	0	0	0.0694487	0	0	0.0674839	0	0	0	0.0261359	0.0705145	0.379951	0.0751091	0	0.0740591	0	0.10768	0	0	0	0.116034	0	0	0.0841306	0	0.0892569	0	0.0450267	0	0.049976	0.0353313	0
DEFB124	0	0	0	0	0.0447767	0	0	0.0990748	0	0	0	0	0	0.0208267	0.290323	0.0243431	0.0293606	0	0	0.132896	0	0	0.0215227	0	0	0	0	0	0.181767	0.0958182	0	0.110225	0.0489858	0.0686847	0	10.0613	0	0.0246712	0.0172752	0.0268733	0	0	0	0.0575056	0.0143604	0.0330146	0.0478165	0.0676094	0.0267766
AC112702.1	0	0	0	0	0	0.0426524	0	0	0	0	0	0	0	0	0	0	0	0	0	0	0	0	0	0	0	0	0	0	0	0	0	0	0	0	0	0	0	0	0	0	0	0	0	0	0	0	0	0	0
GDF5OS	0	0	0	0	0.0188248	0	0.0117476	0	0	0.0391202	0	0	0	0.0175117	0	0	0	0	0	0	0.0119517	0	0.00904845	0	0.0208819	0	0	0	0.152835	0	0	0	0.0102972	0	0.0104454	0.0135575	0	0	0	0	0	0	0	0	0.0120746	0	0	0	0
AL109945.1	0	0	0	0	0.0475141	0	0	0	0.0223692	0	0	0	0	0	0	0	0.0311556	0	0	0.0235034	0	0	0	0	0.0527064	0.0162778	0	0.0238641	0.675077	0.050838	0	0.0167091	0	0.0242946	0	0.0342193	0	0.0261795	0	0.0285162	0	0	0.020138	0	0	0	0	0.0239142	0
VN1R36P	0	0	0	0	0	0	0	0	0	0	0	0	0	0	0	0	0	0	0	0	0	0	0	0	0	0	0	0	0	0	0	0	0	0	0	0	0	0	0	0	0	0	0	0	0	0	0	0	0
AC068112.1	0	0	0	0	0	0	0	0	0	0	0	0	0	0	0	0	0	0	0	0	0	0	0	0	0	0	0	0	0.127657	0	0	0	0	0	0.0523478	0	0	0.0519807	0	0	0	0	0	0	0	0	0	0	0
BX537318.2	0	0.00850785	0.011826	0.0158945	0.0313717	0.018754	0.00978872	0.00578452	0.0110771	0.0195582	0.00375506	0.00743731	0	0.0182396	0.0237309	0.00426385	0.0154281	0.0191272	0.0047876	0.00387959	0.0099588	0.0131201	0.00753965	0.00502928	0.0260999	0.0376165	0.00292003	0.00393912	0.180413	0.058741	0.0141427	0.0110324	0.0128703	0.0200509	0	0.0112968	0.0174883	0.0432132	0.0151293	0.00470702	0.0140993	0.00504107	0.00997224	0.0402898	0.0352143	0.0173481	0.0223343	0.0355266	0.0140703
VWC2L	0.00226994	0	0	0	0.0124827	0.0179091	0.0038949	0.00920657	0	0.00518811	0	0	0.00390882	0.00580599	0.0107914	0	0.00409252	0	0	0	0	0.00348029	0	0	0.00692338	0	0	0	0.00422269	0	0	0.00219487	0.00341402	0	0	0.00449497	0	0	0	0	0.00374003	0	0.0555509	0	0.00400333	0	0.00222168	0	0
AC078795.2	0	0	0	0	0	0	0	0	0	0	0	0	0	0	0	0	0	0	0	0	0	0	0	0	0	0	0	0	0	0	0	0	0	0	0	0	0	0	0	0	0	0	0	0	0	0	0	0	0
AL353133.2	0	0	0	0	0.0794214	0	0	0	0	0	0	0	0	0	0	0	0	0	0	0	0	0	0	0	0	0	0	0	0.107468	0	0	0	0	0	0	0	0	0	0	0	0	0	0	0	0	0	0	0	0
AC024132.3	0	0	0	0	0	0.0721608	0.0627745	0	0	0.0418086	0	0	0	0.11697	0	0	0	0.0306655	0	0	0	0	0	0	0	0	0	0	0.136115	0.0538147	0	0	0	0	0	0	0	0	0	0	0	0	0	0	0	0	0	0	0
AL161668.2	0	0	0	0	0	0	0	0	0	0	0	0	0	0	0	0	0	0	0	0	0	0	0	0	0	0	0	0	0	0	0	0	0	0	0	0	0	0	0	0	0	0	0	0	0	0	0	0	0
ALG9-IT1	0	0	0	0	0	0	0	0	0.0449346	0	0	0	0	0	0	0	0	0	0	0	0	0	0	0	0.0529376	0	0	0	0.0968626	0	0	0	0	0	0.02648	0	0	0	0	0	0	0	0	0	0.0153051	0.0351866	0	0	0
LRRC43	0.0128344	0.0127602	0.0443421	0.0774765	0.0470518	0.0393786	0.0587252	0.0260272	0.0276894	0.410674	0.0168957	0.0278866	0.0147338	0.114896	7.53027	0.044765	0.0617049	0.0430311	0	0.890258	0.134428	0.124626	0.0113081	0.015086	0.0587178	0.084627	0.00875905	0.0649877	0.668509	0.163616	0.0424229	0.0785961	0.0707779	0.186451	0.0652696	0.0254148	0.0961743	0.116662	0.018153	0.0564775	0.119829	0.43852	0.0747828	0.830878	0.13581	0.0520381	0.0628076	0.520994	0.0351714
WASHC3	7.35749	4.78638	5.5237	5.57441	6.99925	5.59291	4.94921	7.67843	6.61999	3.25438	6.00913	7.21028	5.87355	4.63736	4.55995	7.42559	11.0528	9.14121	7.07745	6.55089	4.60362	8.72541	6.18403	8.13703	9.76101	6.84427	5.07125	4.1603	7.62274	7.91991	6.65117	6.00299	7.32668	12.2619	4.42854	13.7806	6.83981	6.5685	7.90683	5.60596	11.2021	3.0019	3.40935	10.2662	7.1662	8.21437	4.44522	6.88716	10.6446
LCN6	0.296618	0.147452	0.0732001	0.127898	1.8059	0.195019	0.557427	0.128897	0.164555	0.0403537	0.102269	0.0276211	0.316193	0.243862	0.00839364	0.0422276	0	0.0591966	0	0.019211	0	0	0.037335	0	0.0215403	0.0199575	0.00722973	0.00975289	0.0262756	0.145437	0.0466879	0.116089	0.0106218	0.0595731	0	0.0559397	0.086599	0.0106992	0.187294	0.0582708	0.0698169	0.0374437	0.00823011	0.0332513	0.00622767	0.0286349	0.117507	0.0293202	0
RPL10A	375.516	512.768	364.59	468.812	775.149	291.602	229.597	367.896	474.83	303.551	403.531	465.899	439.82	327.242	382.692	167.589	346.997	332.565	269.565	293.01	221.215	231.496	196.726	314.215	215.724	182.338	248.78	281.898	321.633	306.467	268.191	280.111	300.924	356.158	226.265	540.136	222.061	733.936	278.369	304.953	516.024	351.49	210.896	903.487	195.976	398.727	212.586	277.74	353.964
SNORD115-8	0	0	0	0	0	0	0	0	0	0	0	0	0	0	0	0	0	0	0	0	0	0	0	0	0	0	0	0	0	0	0	0	0	0	0	0	0	0	0	0	0	0	0	0	0	0	0	0	0
ZSCAN16-AS1	1.66853	0.744863	0.591638	1.20042	5.52337	3.42095	4.73706	5.34262	0.895202	2.13257	0.614159	0.78709	1.33263	2.1479	1.14156	0.713784	2.73115	1.22374	0.313215	1.6423	1.14975	0.96774	0.594813	0.899984	0.837015	0.672109	0.820326	0.689741	1.16396	2.42203	0.571473	1.10387	1.60145	0.455262	1.15557	3.26056	1.80592	1.1641	0.925745	0.634001	1.56447	1.37739	0.434936	4.65149	0.740505	2.61484	0.800412	1.25326	1.1371
AC074035.1	0	0	0	0	0	0	0	0	0	0.0114585	0	0	0	0	0	0	0	0	0	0.0136375	0	0	0	0	0	0	0	0	0.0186526	0	0	0	0	0	0	0	0	0	0	0	0	0	0	0	0.00884182	0	0	0.0138759	0
NBPF17P	0.00560255	0	0	0	0	0	0	0	0.0072523	0	0	0	0	0.00716502	0	0	0	0	0	0.0152401	0	0.00858987	0.00740444	0	0	0.0105548	0.00573534	0	0.0625333	0	0.00925936	0.0325035	0	0	0.00854758	0	0.0228996	0	0.00594319	0.0277357	0.00923094	0.00990134	0	0	0	0	0.0109669	0	0
AC024909.1	0	0	0	0.0276098	0	0.0521228	0	0	0	0	0	0	0	0	0	0	0	0	0	0	0	0	0	0	0	0	0	0	0.0737385	0	0	0.0191639	0	0	0.0604752	0	0	0	0	0.0654111	0	0	0.046193	0.419915	0	0	0	0	0
AC090954.1	0.0328859	0	0	0	0.271265	0	0	0	0	0	0	0	0	0	0	0	0.0592906	0	0.0551966	0.670921	0	0	0.0434626	0	0	0	0	0	0	0	0	0	0.0494607	0.323636	0.0501726	0.586089	0	0.0498209	0	0	0	0.232476	0	0	0	0	0	0	0
KRTAP5-4	0.090471	0.0149914	0.0416763	0.0140036	0	0.0396548	0	0.101927	0.0130124	0	0.132333	0	0	0.0514231	0.0358418	0.0300527	0	0	0.0674885	0.0136722	0	0	0.239137	0.124067	0.0766496	0	0	0.013882	0.766699	0	0.764222	0.0388795	0	0	0	0	0	0.0456867	0	0.845997	0.0165625	0	0.10543	0	0.00886428	0	0	0.0695558	0
XRCC6P2	0.351854	0.0874552	0.0945494	0.118001	0.16124	0.0685435	0.0782614	0.0528544	0.0927793	0.178708	0.154398	0.288814	0.157082	0.0499978	0.123905	0.194798	0.775333	0.240308	0.0984269	0.239278	0.181991	0.939068	0.0516685	0.149349	0.188797	0.282333	0.220118	0.377922	0.181817	0.230027	0.183068	0.40322	0.215597	0.119086	0.0795272	0.348372	0.10653	0.148068	0.317951	0.139779	0.118092	0.126669	0.0531524	0.30678	0.0861859	0.277399	0.197696	0.405768	0.0857087
SMG9	2.03829	0.750451	2.35326	2.78524	5.14731	1.2643	1.55983	1.19662	2.90409	1.21686	1.9203	1.90754	3.44802	1.77741	4.09746	2.50958	3.42106	4.08482	1.74198	2.03083	3.05622	2.76462	1.33604	2.6617	2.78182	2.93996	1.56073	2.93891	7.55565	4.42354	3.0791	2.51537	4.12202	7.36718	2.42655	16.6224	2.79136	3.82531	2.5022	2.7457	3.28926	3.70018	2.37707	1.63413	4.80053	2.37731	3.38747	2.90364	7.20771
TRMT1L	3.97087	1.78659	4.19537	4.37453	1.51824	4.2902	5.45406	3.85592	3.74479	1.64065	2.73697	3.31763	3.43544	3.22689	7.90943	4.18084	4.57944	3.56584	2.77231	5.17874	2.963	4.23301	3.43308	3.15354	3.80765	3.63414	2.62725	4.24702	4.22043	6.68851	2.93614	3.28938	3.43386	3.56084	4.45391	3.6606	4.92112	3.70982	3.37952	3.33179	5.96502	9.0288	1.67864	7.12115	4.22559	2.06364	3.9076	6.63476	4.38562
AC019181.1	0.114888	0.114225	0.23816	0.0533492	0.105297	0.0503574	0	0.0776619	0.148719	0.262585	0.151244	0.0499259	0.329728	0	0.136546	0	0.207134	0.128399	0.192832	0.208346	0	0.176148	0.050613	0	0.467217	0.108221	0.117611	0.105772	0.213723	0.337991	0.949383	0.259207	0.115196	0	0.175281	0	0.31306	0.0580172	0.162498	0.189587	0.31549	0.0676804	0.401656	0.0901539	0.10131	0.0776375	0.149928	0.423976	0.188905
DNMBP	2.38208	2.15302	3.95665	4.67009	1.56011	3.46122	3.75607	2.25024	2.9727	1.52321	6.06181	2.8341	5.09054	3.54448	6.99899	4.95095	5.86852	4.604	4.76172	7.17383	3.35539	5.30203	3.53425	4.27399	4.57736	4.4276	4.05736	3.42868	10.0056	2.93352	3.92301	2.34712	2.59044	3.4575	10.8413	2.43663	3.01905	3.91395	6.26298	6.51267	11.1244	11.3627	3.81866	0.936596	3.50092	2.49457	4.85018	8.48867	3.246
AL109976.1	0.464167	0.0997806	0.416088	0.780601	0.574889	0.104475	0.243956	0.169603	1.13403	0.602124	0.269742	0.242595	0.226826	0.40644	2.0352	0.0625084	0.184711	0.136698	0.0701866	0.750751	0.116798	0.083348	0.165798	0.258054	0.188125	0.0787802	0.0642119	0.06641	0.140023	0.498236	0.355921	0.113215	0.0691823	1.24046	0.689021	0.153191	0.0769142	0.110864	0.0532312	0.25187	0.320379	0.646647	0.165686	0.0172274	0.239685	0.0211938	0.247613	0.474528	0.605063
TAF13	23.786	30.5914	28.9342	19.9168	13.4066	25.8693	10.6071	18.5035	13.5016	7.2486	25.3741	22.1985	33.7749	18.6313	14.0996	19.2165	76.5801	29.6396	20.4668	23.7589	25.8165	29.8382	35.1905	23.3839	60.185	17.4612	47.0068	19.0295	16.0429	32.4061	34.6023	22.5484	20.253	11.3137	34.6463	23.1057	18.3353	10.56	24.9084	59.0797	16.4866	26.5858	25.6043	74.6403	26.8298	20.0105	16.8315	13.2841	21.4582
AC004594.1	0	0	0	0.00478261	0.0283189	0	0.00589078	0.00696217	0.00444408	0.0196167	0.00451953	0.00447572	0.0177355	0	0.00816062	0	0	0	0	0.0140082	0.00599314	0	0.00453731	0	0	0.00646782	0	0	0.108571	0.0403999	0	0.0033196	0.00516348	0	0.0052378	0.0407901	0	0.0416086	0.00728376	0	0.0735352	0.103145	0.0120024	0.00404102	0	0.01392	0.00672031	0.0142531	0.0282246
AC022469.2	0	0	0	0	0	0	0	0	0	0	0	0	0	0	0	0	0	0	0	0	0	0	0	0	0	0	0	0	0	0	0	0	0	0	0	0	0	0	0	0	0	0	0	0	0	0	0	0	0
ATP6V1G1P7	0	0	0	0	0	0	0	0	0	0	0	0	0	0	0	0	0	0	0	0.046266	0	0	0	0	0	0	0	0	0	0	0	0	0	0	0	0	0	0	0	0	0	0	0	0	0	0	0	0	0
SLC25A41	0.0647945	0.0107367	0.149241	0.120351	0.69283	0.0757346	0.0370594	0.189798	0.0652356	0.139865	0.0947759	0.112629	0.0371918	0.0828648	0.0941218	0.0107618	0.0648996	0.168967	0	1.02815	0.0125678	0	0.0285446	0.0126937	0.0988125	0.0406896	0.11055	0.0298265	0.562496	0.296519	0.0713908	0.0278451	0.0324839	0.0404861	0.0329515	0.441946	0.0147132	0.250857	0.0381856	0.285127	0.0593098	0.292639	0.00838982	0.0677931	1.23161	0.0583812	0.00704634	0.0996305	0.0118376
MIR877	0	0	0	0	1.14534	0	0	0	0	0	0	0	0	0	0	0	0	0	0.174789	0.141639	0	0	0	0	0	0	0	0	0.581175	0	0	0	0	0	0	0	0	0	0	0	0	0	0	0	0	0	0	0	0
NME6	2.18757	2.60166	2.91707	2.65468	2.27028	1.31414	1.74072	1.66423	2.53846	1.97923	2.34958	2.86174	2.33214	1.9252	2.48027	1.9605	2.64145	1.59519	2.59426	1.90023	1.89401	2.11893	1.60028	2.19261	1.73522	2.47559	1.74721	2.85759	2.20097	3.08822	1.67665	2.01543	2.72222	3.97441	2.99568	1.56027	2.38197	2.52847	2.59029	1.42069	2.837	4.49337	1.90977	5.14686	2.97235	2.15874	2.24455	2.38981	2.2848
FLJ12825	0.00903486	0	0.00624299	0	0.165612	0	0	0	0	0.00688326	0.00396462	0.00392619	0	0	0.00715866	0.0270109	0.0108594	0.277677	0.0151644	0.0450571	0.0052573	0.115436	0.314437	0	0.0413348	0.00283685	0.012332	0.0457485	0.112048	0.115179	0.0298639	0.186369	0.0770017	0.110084	0.0183788	0.172946	0.0430835	0.0228124	0.0447262	0.0844852	0.0347343	0.0106448	0	0.0283589	0.042491	0.0427381	0.0324235	0.0291739	0.0891331
MYDGF	15.9541	22.6744	23.8179	27.7839	40.7152	14.9317	17.8331	12.8841	17.4557	38.1296	18.255	25.5952	28.7763	26.158	35.2491	26.9894	42.9353	49.1261	24.474	28.3388	44.9808	52.2844	27.3032	32.4956	34.4075	35.1214	34.7792	48.8907	18.4521	50.328	30.7872	39.9171	48.4158	46.6396	19.4292	55.2832	41.8298	37.3962	39.5446	18.2597	36.9059	44.6751	37.1182	133.967	50.3908	60.542	36.0423	38.7131	32.0489
AP000889.2	0	0	0	0	0	0	0	0	0	0	0	0	0	0	0	0	0	0	0	0	0	0	0	0	0	0	0	0	0	0	0	0	0	0	0	0	0	0	0	0	0	0	0	0	0	0	0	0	0
RPL17P1	0	0	0	0	0	0	0	0	0	0.0253114	0	0	0	0.0283259	0	0	0	0	0	0	0	0	0	0.078104	0	0	0	0	0.0412027	0	0	0	0.0333122	0	0.0337916	0	0	0	0	0	0	0	0	0	0	0	0	0	0
PCYT1B-AS1	0	0	0	0	0	0.0567665	0	0	0	0	0	0	0	0	0	0	0	0	0	0	0	0	0	0	0	0	0	0	0.240924	0	0	0	0	0	0	0	0	0	0	0	0	0	0	0	0	0	0	0	0
LINC01361	0.0224561	0.0111632	0	0.0521382	0.0823259	0	0.0128438	0	0.0581373	0.0171083	0.0788325	0.0292756	0	0.0287188	0.0355857	0	0.161946	0	0.100509	0.12217	0.026134	0.0688597	0.00989282	0.0131979	0.102738	0	0	0.0103371	0.0696238	0.946915	0.0371133	0.0434268	0.0337743	0	0	0.118581	0.0305954	0.0113401	0.182631	0.0123522	0.0739989	0.0264577	0.0697847	0.0792968	0	0.0151751	0.0805886	0.0207176	0.209232
PKD1P6	0.333555	0.203098	0.826466	1.32526	0.0217072	0.404868	0.375911	0.588371	0.43944	0.39697	0.462491	0.316488	0.404444	0.449296	0.832743	0.451398	0.555113	0.522776	0.374337	1.31537	0.55816	0.532592	0.294758	0.226196	0.304002	0.429466	0.123249	0.523319	1.43192	0.84774	0.492553	0.383593	0.418554	0.480039	0.626328	0.109434	0.540503	0.627917	0.875168	0.390836	0.292674	0.456941	0.326607	0.127774	0.212333	0.3161	0.320669	1.13624	1.19425
EI24P2	0.0110333	0	0.0457433	0.0153701	0	0	0.037863	0	0	0.0252173	0.0726234	0.0719193	0.0189992	0.0141103	0.0524525	0	0.179029	0.0184962	0	0.0600254	0.0192605	0.0507489	0	0.0194534	0.0168259	0.0623579	0.0677687	0	0.0410496	0	0.109408	0.0213367	0.0165942	0.0155115	0.016833	0.0655446	0	0	0.0468165	0.0182069	0	0.077996	0.0771458	0.0259737	0.0486464	0	0.0539935	0.0763433	0
DANT2	0.00571034	0.0255481	0	0.0318196	0	0.0150176	0	0	0.0295674	0	0.0150347	0	0	0.0146057	0.0407207	0	0	0	0	0.155333	0.0199368	0	0	0	0	0	0.0175371	0.00788582	0.244323	0	0	0.0165644	0	0	0	0	0	0	0	0	0.0282256	0.0302755	0	0.0134429	0.0100709	0.0231531	0	0.0316096	0
AL513477.1	0.226881	0.161822	0.470317	0.412254	1.00354	0.168625	0.253888	0.520112	0.376689	0.225457	0.473986	0.244341	0.365207	0.492002	1.72928	0.258045	0.0533541	0.24805	0.0331134	1.0532	0.11193	0.14368	0.189036	0.191318	0.0752166	0.376324	0.121178	0.0272449	0.853292	0.333732	0.122272	0.562751	0.185452	0.804356	0.195646	2.8226	0.473752	0.739737	0.0366246	0.195337	1.04019	0.095883	0.0402342	0.00580551	0.0652392	0.159984	0.183439	0.218417	0.94073
RNU7-40P	0.370994	0	0	0	4.59031	0	0	0.376175	0	0.211983	0	0.241829	0	0.474459	0	0.83185	0	0.310967	0.622687	0.756883	0	1.13762	0	0	0.282885	0	0.379787	0.256166	2.07044	0.545715	0.919715	0	0	0	2.54705	0.367323	0	0.562042	0	0.612207	0.305631	0	0.648507	0	0	0.376057	0	1.28352	0.305002
AC110023.1	0	0.0387414	0.0538509	0	0	0	0	0	0	0	0.0683963	0	0	0.0332225	0.0308747	0.0388318	0	0.043549	0	0	0	0	0	0	0	0	0.0265934	0	0	0	0	0	0	0.0730433	0	0	0	0	0	0.0428679	0	0	0	0	0	0	0	0.0359498	0.0427137
NFRKB	4.11156	4.35704	6.26998	6.43517	2.85458	3.77517	3.21874	3.20369	4.68913	2.53777	5.37563	4.75183	4.7308	4.68781	7.44797	4.06747	6.25392	4.22228	6.44803	4.5726	4.23972	3.01402	5.62958	4.77452	6.7846	6.85093	4.56392	3.07965	11.825	7.31594	5.60588	3.15473	6.04009	12.085	6.24997	3.82967	4.28178	8.78683	4.73528	4.39746	5.85422	6.17671	6.45552	1.57495	13.3771	2.20351	4.18372	10.0053	12.9046
RBM22P6	0	0	0	0	0.0376496	0	0	0	0	0	0	0	0	0	0	0	0	0	0	0	0	0	0	0	0	0	0	0	0	0	0	0	0	0	0	0	0	0	0	0	0	0	0	0	0	0	0.0134019	0	0
NPIPB14P	0.0412215	0.0102458	0	0.0287122	0	0.018068	0	0.0278648	0	0.00785121	0.0633101	0.00895662	0.0354915	0	0	0	0.0743191	0.0345519	0.115312	0.149508	0.0479728	0.0632011	0.0635591	0	0.157158	0.0517725	0.0140662	0.0189752	0.166146	0.384021	0.045418	0.0132861	0.0619977	0.0289764	0.146743	0.0272091	0	0.0312245	0.014576	0.068023	0.0452786	0.0121417	0.032025	0.0808672	0.0545245	0.167136	0.0201726	0.0570454	0.0225928
VPS54	4.57289	3.72459	6.47272	5.93506	2.31464	3.32699	3.44107	2.86576	5.01387	14.5796	5.74981	5.30494	3.50557	4.87003	6.59063	4.97422	9.62776	8.33057	4.25056	11.7414	3.86723	3.85061	5.57826	4.39113	4.56261	8.08785	4.17997	5.14606	8.91889	8.26665	4.83674	4.9132	4.56291	5.53068	6.26513	6.15538	4.44163	6.26713	5.13294	5.5374	6.1167	6.11583	7.69869	6.34327	5.86256	3.23833	4.16071	6.71556	10.0534
DEFB103B	0.0458371	0	0	0	0.0630158	0	0	0	0	0	0	0	0	0	0	0	0.0413203	0	0.346204	0	0	0	0.0302896	0	0.314559	0	0.164232	0	0	0.0674242	0.265143	0.0221605	0	0	0.104898	0	0	0	0.048624	0.680756	0	0	0.106833	0	0	0	0	0	0
DNALI1	0.125219	0.107278	0.0331372	0.797963	0.373598	0.353835	0.768001	0.259338	0.0931163	1.16914	0.080668	0.125039	0.105519	1.16528	30.9774	0.199126	0.0816576	0.196518	0.0670758	0.25003	0.739488	0.0531026	0.0880275	0.0234873	0.142204	0.281077	0.0572749	0.0551883	0.500573	1.5911	0.0836604	0.177752	0.272478	0.992583	0.0812941	0.0685845	0.735052	0.209883	0.161094	0.101119	0.0570657	1.58675	0.288743	0.435899	0.162105	0.291663	0.305088	1.63701	0.122658
NANOGP4	0	0	0.026955	0.0543426	0	0	0	0	0	0	0	0	0	0	0	0	0	0	0	0.0176855	0	0	0	0.045853	0	0.0244969	0	0	0.0967565	0	0	0	0	0	0.0198382	0.0257488	0	0	0.0137937	0	0	0	0	0	0	0	0	0	0
LNX1-AS1	0.017193	0	0	0	0	0	0	0.0174332	0	0	0	0	0	0.010994	0.010217	0	0	0	0	0.0116921	0	0	0	0	0	0	0	0	0.0639672	0.0252902	0.0142075	0.00831221	0	0	0	0.0170229	0.0175685	0.0390702	0	0	0.0141639	0	0	0	0	0	0	0.0356895	0
AC025265.1	0.0223364	0.0166555	0.0463027	0.311162	0.429907	0.0440568	0.019163	0.113242	0.0433706	0.0893399	0.0294046	0	0.0961576	0.0714143	0.0796409	0.0500832	0.704738	0.131057	0.243686	0.151899	0.038992	0.32534	0.0295203	0.059074	0.0851583	0.136761	0.0457316	0.0925378	0.290861	0.328558	0.16612	0.0323965	0.151174	0.455335	0.3067	1.50385	0.0228242	0.253791	0.0710835	0.147437	0.0552033	0.217112	0	0.315496	0.177269	0.226412	0.0109308	0.170009	0.146906
AC092614.1	0.0522411	0.0389545	0.0270736	0.0909695	0	0.0343472	0.134458	0.105941	0.101437	0.149251	0.0171931	0.0510794	0.224897	0.150323	0.232834	0.195227	0.565119	0.175154	0.109604	0.230923	0.205191	0.280338	0.0345215	0.0690821	0.179254	0.590514	0.0668492	0.486969	0.21866	0.307377	0.194263	0.239938	0.1375	0.550838	0.17933	0.0258621	0.400365	0.118715	0.235524	0.150863	0	0.207732	0.380496	0.645656	1.02499	0.105908	0.345131	0.180738	0.322115
AL136310.1	0.0726104	0.0270716	0.0752595	0.0252878	0	0.0238697	0	0	0	0.0207445	0	0	0	0	0	0	0	0.030431	0.0304679	0	0	0.0556634	0.0239908	0	0.0276829	0.0170992	0	0	0.0337686	0.106807	0	0.0175522	0	0	0.0553894	0	0	0	0.0385126	0	0	0.0320809	0	0.0427335	0.0160072	0.0736013	0.0177667	0.0251209	0
DRAM1	2.28064	1.71966	2.47276	3.64791	2.31151	1.62083	3.50876	1.48598	2.44117	3.62217	1.23009	2.63628	2.44535	3.0547	5.28608	7.65886	4.41903	8.8035	5.16741	5.92179	8.85987	15.4847	6.66638	6.28958	2.56843	6.89163	1.91602	4.73404	11.8824	8.63952	2.95247	8.94441	12.7251	51.9358	6.15299	18.7676	9.20568	12.0992	9.57176	3.33228	3.16803	3.18228	10.3596	14.0006	5.34956	4.88838	11.7084	5.34535	17.7503
DHDH	0.230627	0.131026	0.136595	0.550765	0.664319	0.187734	0.0753758	0.222712	0.398052	0.200805	0.563842	0.572694	0.0378226	0.294946	0.482941	0.919319	0.594003	2.04358	1.76956	0.657225	0.0958569	0.875578	0.551545	1.08435	0.401953	1.95519	0.66331	0.849305	1.5731	0.290779	0.526361	0.658379	0.908458	3.01075	2.63056	4.47991	0.134665	2.72858	0.605799	4.18634	1.61043	0.407585	0.793486	4.42096	1.13306	0.489813	1.07488	2.97882	1.10151
AL137779.3	0	0	0	0	0.0895534	0	0	0	0	0.0186103	0.0214383	0	0	0	0	0	0	0	0	0	0	0	0	0	0	0.01534	0.016671	0.0449784	0.151472	0	0	0	0	0	0	0	0	0.0493425	0.0172752	0	0	0	0	0	0	0	0.0159388	0	0
IGKV1OR2-9	0	0	0	0.0576246	0	0	0	0	0	0.141814	0	0.107854	0	0.317408	0.0491628	0.0618332	0	0.0693446	0	0	0	0	0.054669	0.0729334	0	0	0	0.0571241	0.0769501	0	0.0683644	0	0.0622137	1.33756	0.315546	0.163823	0.59176	0.438667	0	0	0	0	0.385639	0	0.0364764	0	0.202429	0	1.15625
LINC01001	0.0465804	0.00926227	0.495674	0.121128	0.00853837	0.053084	0.0426269	0.0881644	0.0442176	0.00354876	0.106289	0.060726	0.235286	0.0635424	0.0811964	0.0278516	0.0503884	0.0208233	0.182425	0.346335	0.0596304	0.0999844	0.0697699	0.0328515	0.0805072	0.09653	0.0445055	0.10721	0.17908	0.584684	0.195025	0.0750664	0.112092	0.0523894	0.132656	0	0.0571173	0.0423406	0.0889427	0.117862	0.133029	0.0713451	0.021713	0.0292416	0.0766738	0.0314774	0.0607869	0.219169	0.229769
AC010333.3	0	0	0	0	0.0811995	0	0	0	0	0	0	0	0	0	0	0.0441446	0	0	0	0	0	0	0	0	0.0450364	0	0.0302318	0	0.109874	0.0868799	0	0	0	0	0	0	0	0.0447396	0	0	0	0	0	0	0	0	0	0	0
AL354714.2	0.335484	0.371204	0.201904	0.603036	0.327315	0.554987	0.259968	0.307249	0.336211	0.222611	0.512879	0.437364	0.316803	0.332164	0.848898	0.808849	1.15117	1.21552	1.59844	0.603482	0.64232	3.18575	0.64362	0.610593	0.561128	2.08978	0.952756	2.01757	1.36897	0.700425	0.500799	1.16152	0.862655	0.745514	0.776006	0.385739	0.707738	0.836146	0.952845	0.339309	1.159	0.745904	0.643187	1.80883	1.78455	1.42607	0.889727	1.25802	0.409265
AC073167.1	0	0.0305256	0	0	0	0	0	0	0.0264959	0	0	0	0	0	0.0243271	0	0	0.0343136	0	0	0	0	0	0	0	0	0	0	0	0	0	0	0	0	0	0	0.0418313	0	0	0	0	0	0	0	0	0	0.0200335	0.028326	0
AC025521.1	0	0	0	0	0.114134	0	0	0	0	0	0	0	0	0	0	0	0	0	0	0	0	0	0	0	0	0.0391009	0	0	0.231657	0	0	0	0	0	0	0.0821981	0	0	0	0	0	0	0	0	0	0	0	0	0
MDFI	7.76867	29.1361	17.6454	22.0903	16.9615	18.8901	1.21108	7.04221	9.23398	0.908762	11.6146	19.8141	14.7469	13.7505	10.9164	24.7447	72.9582	48.047	55.3789	9.52298	24.9381	49.6278	34.6822	48.2271	45.9613	31.9086	47.1676	36.7985	5.26951	38.0127	43.9149	25.0421	23.8354	2.92396	40.7976	10.0352	18.55	8.71822	48.5626	39.3366	10.9702	2.67771	39.9965	18.6595	47.1652	35.4099	18.638	15.7323	11.9457
LINC01762	0.00697931	0	0.0723394	0.00972266	0	0.00917742	0	0.0141535	0	0.0239275	0.00918786	0.0181976	0.0240366	0.00892573	0.0165899	0.0312983	0.0125831	0.0585006	0	0.0284777	0.0121836	0.074905	0.00922399	0.0369169	0.0212871	0	0.0285789	0.00963822	0.11685	0.0821299	0.0115347	0.114724	0	0.0098121	0	0.0967435	0.0427904	0.0105734	0.022211	0.149723	0.034498	0.0123345	0.0325334	0.0739357	0.00615445	0	0.0409856	0.019317	0.0459028
AP003071.2	0	0	0	0	0	0	0	0	0	0	0	0	0	0	0	0	0	0	0.0201273	0	0	0	0	0	0	0.0338874	0	0	0.312308	0	0	0.0115951	0	0.101154	0	0	0	0	0.0127208	0	0	0	0	0	0	0	0	0.016595	0.0394346
AC233702.4	0	0	0	0	0	0	0	0	0	0	0	0	0	0	0	0	0	0	0	0	0	0	0	0	0	0	0	0	0.0820991	0	0	0.0426735	0	0	0.033666	0.0436964	0	0.30087	0	0	0	0	0	0	0	0.0894708	0	0	0.0725656
RPL17P26	0.085872	0.032016	0.0445025	0.0897193	0.0590275	0.0282293	0.073672	0	0.0277896	0.0981331	0.0565228	0.0839623	0.0739353	0.0549102	0	0	0	0	0	0	0	0.0329149	0	0.0378515	0	0.0606665	0.0439536	0.0296467	0.159744	0	0.106441	0.0622739	0.0322881	0.0603631	0.0982585	0.170045	0	0.0975696	0.0227733	0	0.0353714	0	0.0250178	0.0252692	0	0	0.0420232	0.089127	0
PPIAP9	0.214551	0.177759	0.0988348	0.199256	0.19664	0	0.204521	0.0483437	0	0.0544855	0.470739	0.310784	0.0410504	0	0.226662	0.0356348	0.601716	0.319709	1.04031	0.0324234	0	0.438601	0.0945182	0.168128	0.145419	0.314377	0.146424	0.230446	0.177387	0.841584	0.0393987	0.207455	0.250979	0.636782	0.763773	0.566474	0	0.252806	0.126442	0.236032	0.707001	0.168522	0.0277808	0.869858	0.294301	0.6766	0.116661	0.0989703	0.195985
AC244021.1	0.139401	0.019339	0.100805	0.0361294	0.0445688	0.554179	0.901145	0.598264	0.0503582	0.0481621	0.0128033	0.00422639	0.0949025	0.215592	0.00770602	0.159919	0.0175346	0.0271735	0.00544128	0.0176372	0.203734	0.0397639	0.0342764	0.00571597	0.0346075	0.0274838	0.0165936	0.00447696	0.0663384	0.181209	0.0107158	0.137925	0.107269	0	0.0148381	0	0.748668	0.00491134	0.044707	0.0160491	0.0320487	0.0114587	0.0377794	0.0305273	0.0314462	0.0328613	0.0602864	0.0628091	0.00533046
ITGA9	1.65089	0.340107	0.487619	0.983064	1.05692	1.33721	4.0657	1.66086	1.84924	0.916262	0.63632	0.757304	0.607588	2.76432	0.492655	1.17922	0.77837	0.733367	0.247961	1.26802	0.968985	0.17153	0.989512	0.242776	0.269043	0.717421	0.301003	0.34663	0.496285	1.37981	0.512027	0.676795	1.68263	0.691652	0.378571	0.340829	4.2269	0.57148	1.78779	0.83314	0.274133	0.823825	1.16168	0.504794	1.83142	0.43035	1.86989	0.950771	1.13437
SLC1A5	13.3861	14.9099	20.4664	81.6886	33.5141	13.3479	19.0865	8.0636	18.7576	38.7463	16.2758	43.3887	36.9657	26.1095	61.982	61.4458	69.9802	71.1439	29.4464	34.1981	31.6151	72.0538	42.2481	78.1176	35.6551	44.7046	32.9836	104.228	124.117	50.9002	37.4805	55.8214	93.3761	117.058	30.0278	167.566	34.5146	72.805	65.2699	28.2688	175.638	119.576	59.0429	36.9602	89.2103	48.5109	58.3307	40.8459	70.078
AL158151.3	0	0	0	0	0	0	0	0	0	0	0	0	0	0	0	0	0	0	0	0	0	0	0	0	0	0	0	0	0	0	0	0	0	0	0	0	0	0	0	0	0	0	0	0	0	0	0	0	0
AC000123.3	0.467713	0.224202	0.638125	0.455425	0.190276	0.222787	0.266145	0.164534	0.423189	0.18271	0.417808	0.379538	0.275314	0.363163	0.399893	0.313902	0.378602	0.304029	0.45259	1.38587	0.312426	0.325622	0.350069	0.37446	0.556786	0.37988	0.390856	0.61624	0.55933	0.540559	0.737497	0.205356	0.405558	0.352259	0.582507	0.141761	0.390145	0.332593	0.415147	0.338652	0.216245	0.64946	0.742492	0.0870732	1.07107	0.208022	0.259247	0.643954	0.659173
MSLNL	0	0	0	0.0491374	0.0138549	0.00662597	0	0	0	0	0	0	0	0	0.107799	0	0.0181697	0.025342	0.0253726	0	0	0.0154516	0	0.035538	0.015369	0	0	0.0347933	0.140607	0.0148242	0.0333117	0.165659	0.00757866	0.070842	0.0153755	0.309325	0	0.374058	0.0320721	0.0332608	0.0996284	0	0	0.00593118	0.0533211	0.0306464	0	0.104599	0.0497118
AL359504.1	0.0240807	0	0	0	0	0	0.123957	0	0	0	0	0	0	0	0	0	0	0	0	0.0327522	0.0420371	0.0369207	0	0	0	0	0	0.0332548	0.0447965	0	0	0.0698529	0	0	0	0	0	0	0	0.0397376	0.158705	0	0	0	0	0.0488187	0.0235688	0	0
MYOZ2	18.5368	3.44961	5.56257	1.1017	4.00957	67.6968	18.2211	36.8312	4.29016	0.0156722	1.49245	0.727069	12.7366	60.6722	0.0597639	9.70332	0.659342	2.97341	0.659851	0.02487	0.207482	0.378477	1.17207	0.01612	0.30674	2.23054	0.30418	0.0441903	0.544251	11.4985	0.113326	11.8991	6.44909	0.0385608	0.948508	0.0995746	69.7502	0.0761797	5.44576	0.226307	14.4688	0.0646313	0.362252	0.403558	0.161243	0	0.152122	0.0253047	0.0300657
CDRT7	0	0	0	0	0	0.0407061	0	0	0	0	0	0	0	0.0197949	0	0	0	0.0259477	0	0	0	0	0	0	0	0	0	0	0.143968	0	0	0	0	0	0	0.0306502	0	0.0234489	0	0	0	0	0	0	0	0	0	0	0
AC138869.3	0	0	0	0	0	0	0	0	0	0	0	0	0	0	0	0	0	0	0	0	0	0	0	0	0	0	0	0	0	0	0	0	0	0	0	0	0	0	0	0	0	0	0	0	0	0	0	0	0
AC062022.1	0	0	0	0	0	0.0278102	0	0	0	0	0	0	0	0	0	0	0	0	0	0	0	0	0	0	0	0	0	0	0.249174	0	0	0	0	0	0	0	0	0	0	0	0	0	0	0	0	0.0142919	0	0	0
RNY4P28	0	0	0	0	0	0	0	0	0	0	0	0	0	0	0	0	0	0	0	0	0	0	0	0	0	0	0	0	0	0	0	0	0	0	0	0	0	0	0	0	0	0	0	0	0	0	0	0	0
AC007279.1	0.0709188	0.0211527	0.0294025	0.0395179	0	0.0559526	0	0	0.0367207	0	0.0186721	0	0.0244243	0.0181394	0.0842874	0	0.102289	0.0475553	0.0476129	0.115748	0	0.0869865	0.0187455	0.0250082	0	0.0400819	0.0435598	0.0979368	0.501325	0	0.0703246	0.0822879	0.0639976	0.0598222	0.0216396	0	0	0.0429757	0.0150461	0.0702173	0.0467392	0.0250668	0.0330581	0.100171	0.0250148	0.115019	0.069411	0	0.0466431
LCE3D	607.34	137.942	131.36	5.28792	362.792	2.64849	0.132922	284.582	170.548	0.0442639	151.696	41.129	21.4102	62.514	1.19691	18.6146	53.9113	44.3166	915.49	9.24558	4.90215	9.26428	246.535	67.781	422.373	0.784442	469.236	41.8825	0.25219	7.91954	1230.11	1.1423	35.2155	1.0891	301.084	10.2779	0.197897	3.11002	25.2283	1578.88	0.574366	0.0684533	301.229	1.89205	2.25427	50.1769	32.1477	48.8316	41.556
TMEM35B	1.41638	0.940929	1.46805	2.95967	0.566459	1.11748	2.60705	1.25337	1.78345	2.4132	1.42386	1.82972	0.909076	2.47007	4.13191	4.67713	3.87684	3.69113	2.0315	3.16982	2.85464	3.09946	2.8419	3.04216	3.12217	4.41492	1.18632	4.40983	9.24586	3.03043	0.893779	2.80131	3.98937	7.20474	2.41629	5.58395	4.36824	11.0799	2.97767	2.59225	3.75508	1.47913	4.54658	9.86657	5.05269	2.66258	5.54505	4.134	7.9605
NR1H5P	0	0	0	0	0	0.0113368	0	0	0	0	0	0	0	0	0	0	0	0	0	0	0	0	0	0	0.0131479	0.00812117	0	0	0.0320765	0	0	0.00833636	0	0	0	0.0170724	0	0	0	0	0	0	0	0	0	0	0	0	0
AL136360.1	0.0124966	0	0.0129526	0	0	0	0	0.0126712	0	0	0	0	0	0	0	0	0.0112652	0	0	0	0	0	0.0165158	0	0	0	0	0	0	0	0.0103266	0	0	0.00878441	0	0.012373	0	0	0.00662822	0	0	0	0	0	0	0	0	0.00864688	0
RPSAP55	0.0271046	0.020211	0	0.0188793	0.0372628	0.0178205	0.0465076	0	0	0.0619493	0.0178408	0	0.0233369	0.0346636	0.016107	0	0.0488673	0.0454381	0.0454931	0.0184325	0	0.0207785	0.017911	0.0477897	0.0206674	0.0127658	0.055494	0	0.0756324	0	0.0447958	0	0	0.0190529	0.0206762	0.0536728	0	0	0.0431289	0.0223637	0.0669876	0.143705	0	0.0319038	0	0	0.0397925	0.0375093	0
AC089987.2	0.0201901	0	0.0418535	0.0843788	0	0	0	0	0.0784063	0.023073	0	0.184251	0.104302	0	0	0.0301805	0.0364012	0.0338468	0.101663	0.988582	0	0.0309557	0	0.0711969	0.0923706	0.0190185	0	0.027882	0.187795	0.0593975	0.333683	0.136657	0.425127	0.05677	0	0.119942	0	0.0305873	0	0.0333174	0.565521	0.856365	0	0.0712952	0.0178039	0.0818627	0.237131	0.0558812	0.0331975
AC093286.1	0	0	0	0	0	0	0	0	0	0	0	0	0	0	0	0	0	0	0	0	0	0	0	0	0	0	0	0	0	0	0	0	0	0	0	0	0	0	0	0	0	0	0	0	0	0	0	0	0
NDUFB5	9.02467	6.99327	9.07518	9.71281	10.0189	15.539	16.9076	14.6723	8.36831	8.0417	8.79788	9.95424	12.1001	8.44085	8.38027	7.58994	16.6864	16.8442	9.54384	21.2981	8.36948	6.25333	11.0052	10.9063	14.0773	8.35238	11.1637	6.84994	13.6661	9.41109	9.9423	15.0142	12.3445	8.32103	11.0414	22.2554	8.93869	10.8996	6.54242	8.98613	16.3386	17.1107	6.59811	39.3034	9.52901	10.228	5.85028	10.0908	8.90725
POLR2J3	0.117183	0.315368	0.474663	0.527258	0.31109	1.04851	0.117868	0.0956015	0.29989	0.0769622	0.540811	0.965779	0.357186	0.184314	0.273742	0.291944	0.138419	1.00255	1.14618	0.109917	0.409124	0.163144	2.3284	0.496342	0.248543	0.253752	0.73079	0.500357	0.518666	0.213977	0.293841	0.0742356	0.15396	0.276469	0.865134	0.960191	0.440429	1.35696	0.0571528	0.566781	0.315132	0.142825	0.282535	0.145858	0.121149	0.308559	0.16215	0.939444	1.64772
CAPZB	71.9201	75.6091	79.3931	69.8662	53.6207	63.2917	41.6969	60.1731	72.3911	24.4984	76.5258	88.9476	87.8965	57.4156	65.0799	82.8665	120.617	64.2601	73.304	51.2081	96.5682	90.4981	77.6409	83.2491	90.5959	80.9324	89.5875	79.3149	133.217	92.1358	58.383	80.028	104.353	57.3803	65.3845	106.551	73.0936	73.5577	79.0388	67.5689	103.015	50.0484	114.827	87.7314	92.1363	97.3483	91.667	76.5033	81.8785
PIH1D2	0.455869	0.264785	0.368054	0.20723	0.73887	0.239778	0.222311	0.398982	0.360276	0.252254	0.473784	0.350329	0.297475	0.263886	7.6594	0.179326	0.311455	0.289599	0.128866	0.633081	0.309943	0.301649	0.32344	0.448419	0.446396	0.31189	0.176845	0.112655	0.258874	0.762324	0.198268	0.269115	0.570158	0.56669	0.461227	0.484617	0.284399	0.443454	0.142531	0.102942	0.711574	0.245937	0.212499	0.530939	1.10019	0.107011	0.0798423	0.358597	0.142022
ATRN	4.79185	4.51875	6.8153	9.46609	1.94667	3.19778	5.69941	3.10257	6.97012	5.3226	5.14048	6.68202	4.14561	5.08575	7.55699	6.34182	7.32863	4.64067	6.49933	24.2618	12.8967	9.7924	7.26154	6.63612	8.3832	9.59607	5.89123	9.91956	4.31954	8.26359	7.25152	10.9782	7.207	16.8353	6.5182	4.60612	6.97679	3.73556	12.1893	5.47007	7.20692	8.81377	11.9223	2.34361	18.2021	2.51592	8.65913	9.64948	10.6778
RNA5SP179	0	0	0	0	0	0	0	0	0	0	0	0	0.168951	0	0	0.146662	0	0	0	0	0	0	0	0	0.149625	0	0	0	0	0	0	0	0	0	0	0	0	0	0	0	0	0	0	0.230973	0	0	0	0	0
AC009314.1	0	0	0	0	0	0	0	0	0.151654	0	0	0	0	0.049943	0	0	0	0	0	0	0	0	0	0	0	0	0.0399776	0	0.145294	0	0	0	0	0	0	0	0	0	0	0	0	0	0	0.0919332	0	0	0	0	0.064211
NPY6R	4.37842	0.385145	1.86963	0.226931	0.633617	15.4593	26.9014	13.9955	1.37321	0.721933	0.470739	0.0414379	3.81769	14.2274	0.0188885	1.16407	0.150429	0.379655	0.273415	0	0.263562	0.121834	0.173283	0	0.103005	0.325605	0.0894812	0.0219473	0.00739112	0.561056	0.0459652	1.82099	1.00391	0	0.163666	0.00786769	12.7969	0.0120384	0.598492	0.0983465	0.654631	0.00702173	0.129644	0.0233833	0.0595609	0.00805477	0.0194435	0.0274918	0.0130657
IGKV1OR1-1	0	0	0	0.0476607	0	0	0.117408	0	0.0442871	0.0781954	0	0.267615	0	0.350033	0	0.0511416	0	0	0	0.0930653	0.0597241	0	0.0452162	0.0603224	0	0.0322272	0	0.0472467	0.0636446	0.805204	0.16963	0	0	0.144297	0.0521969	0.0677483	1.32847	0.259155	0	0	0	0	0.159479	0	0.0301692	0	2.47791	0.047346	0.731303
ARHGEF7-AS1	0	0	0	0	0	0	0.0634589	0	0	0	0	0	0	0	0	0	0	0	0	0	0	0	0	0	0	0	0	0	0	0	0	0	0	0	0	0	0	0	0	0	0.0609357	0	0.0430991	0.0435322	0	0	0	0	0
AL024509.1	0.0256134	0	0	0	0	0	0	0	0	0.0292705	0	0.0333917	0	0.0163783	0	0	0.0230894	0.0214691	0.0214951	0	0	0	0	0	0.0195304	0.0120635	0	0	0.119119	0.0376761	0.0211657	0	0	0	0.0195386	0	0	0.0388033	0	0	0.0211007	0	0	0	0	0.0259629	0	0.0177228	0
VCAN	1.92914	0.769983	0.925919	0.820724	1.59128	1.17152	2.3734	0.762952	1.56878	0.595513	0.488952	1.28149	0.410764	2.71079	0.839105	12.1881	0.818287	2.89585	0.873298	15.5339	87.5573	2.93936	2.21528	2.44447	1.09377	6.09172	0.956292	1.11869	1.75712	15.2999	1.45259	16.2315	5.67046	1.32569	0.710766	0.401031	24.0184	7.71995	7.01221	2.89415	0.284879	10.5449	28.5698	15.1884	6.91326	8.63163	23.4245	28.2111	8.31821
NF1P3	0	0	0	0	0	0	0	0	0	0	0	0	0	0	0	0	0	0	0	0.0358819	0	0	0	0	0	0	0	0	0	0	0	0	0	0	0	0	0	0	0	0	0	0	0	0	0	0	0	0	0
RPL7P42	0.0174842	0	0	0	0.0480739	0	0	0	0	0	0	0	0	0	0	0	0	0	0	0	0	0	0	0	0	0.0164696	0	0	0.162626	0.051437	0	0	0	0	0.05335	0	0	0	0	0	0	0	0	0	0	0	0	0	0
RN7SKP245	0	0	0	0	0	0	0	0	0	0	0	0	0	0	0	0	0	0	0	0	0	0	0	0	0	0	0	0	0	0	0	0	0	0	0	0	0	0	0	0	0	0	0	0	0	0	0	0	0
AC130456.6	0	0	0	0	0	0	0	0	0	0	0	0	0	0	0	0	0	0	0	0	0	0	0	0	0	0	0	0	0	0	0	0	0	0	0	0	0	0	0	0	0	0	0	0	0	0	0	0	0
C2orf48	0.0438074	0.0559984	0.0778383	0.122054	0.18928	0.041146	0	0.0761471	0.0405051	0	0.0494314	0.0571109	0.0323296	0.112049	0	0.130968	0.270793	0.398667	0.0840315	0.204283	0.0327743	0.191902	0.190232	0.165513	0.209964	0.182746	0.0832848	0.354338	2.25853	0.681208	0.0724007	0.114973	0.094124	0.123176	0.0859309	2.14391	0.102318	0.246504	0.265548	0.103272	2.021	0.154841	0.605319	0.346216	0.137964	0.22837	0.0490012	0.147229	0.607111
UGT8	1.20006	0.233603	0.775114	1.14737	0.312598	0.375403	1.0144	0.312532	1.20024	1.126	0.85809	0.922233	0.482908	1.35704	1.42328	0.0453189	0.0364399	0.0677656	0.0339238	12.3876	0.0705657	0	0.00667802	0.0356363	0.473903	4.24801	0.023277	0.0488454	1.48046	0.408792	0.100212	4.88579	0.060797	0.0639342	0.0115635	0.0250145	0.0826121	0.0344473	0.0241206	0.0250146	4.60807	2.67899	0.0382747	3.87783	0.0111393	0.563405	0.148364	6.67792	0.0623116
CFAP53	0.230894	0.15304	0.332386	0.312717	0.599587	0.202409	0.242111	0.260132	0.415117	0.234544	0.219526	0.17559	0.35342	0.172251	28.6158	0.53689	0.150324	0.182784	0.807374	3.15784	0.145551	0.678516	1.07652	0.599346	0.537955	0.344367	0.728797	0.0885716	0.715873	0.830217	1.7914	0.210854	0.0868168	0.468882	0.430547	0.863636	0.104861	0.573276	0.251736	0.58211	1.66966	0.66876	0.112114	0.226481	0.678685	0.36407	0.175766	2.03255	0.253098
AC008568.1	0	0	0	0.00609593	0	0	0	0	0	0	0	0	0	0	0.0156023	0	0	0	0	0	0	0	0	0	0	0	0	0	0.0162806	0	0	0.00423117	0	0	0	0	0	0	0	0	0	0.00773348	0	0.0154521	0	0	0	0	0
FAM92B	0	0	0	0.104233	0.017144	0.0409947	0.0213974	0	0	0.0641292	0.00820827	0.0894157	0	0.0478446	45.0044	0.0466023	0	0.104527	0.0104653	0.0339219	0.163269	0	0.0494433	0.0329809	0.0760699	0.0293667	0	0	0.150788	0.146747	0.0927443	0	0.112534	0.175319	0.0380511	0.716125	0.930219	0.236152	0.0463001	0.0720244	0	0.429757	0.174388	0.0587137	0.109965	0	0.48821	0.060401	0.389583
AC011625.1	0	0	0	0	0	0	0	0	0	0	0	0	0	0	0	0	0	0	0	0	0	0	0	0	0	0	0	0	0	0	0.0373015	0	0	0	0	0.0893866	0	0	0	0	0	0	0	0	0.0199025	0	0	0	0.148442
COG6	2.02312	2.06714	3.09343	3.07512	0.441933	1.53374	1.72051	1.36658	2.25809	2.5142	2.95061	2.06655	2.04914	2.45344	2.76726	3.12999	1.43827	1.83174	2.46507	8.17269	3.27428	3.39576	2.37952	1.54955	1.77876	1.60569	2.25976	2.39271	3.31366	3.94764	2.2177	3.34779	2.88089	4.13165	1.95949	1.80454	2.16072	2.5288	2.18054	1.71549	2.24005	1.54536	2.97626	5.24866	5.72132	1.73684	2.1634	2.26918	3.2974
AL445187.1	0.365286	0.136191	0.378613	0.318043	0	0.300207	0	0.0925969	0.413744	0.156541	0.300549	0.357163	0.235882	0.23358	0.325609	0.204763	0.246968	0.0765458	0.306554	0.18631	0.0797087	0.0700074	0.181039	0.241522	0.348166	0.215055	0.327201	0.378337	0.594587	0	0.679174	0.0441506	0.343372	0.128388	0	0	0.46658	0.622569	0.242185	0.52744	0.451393	0.242088	0.212843	0.214982	0.120793	0.0925678	0.22345	0	0.375388
MTND6P1	0	0	0	0	0	0	0	0	0	0	0	0	0	0	0	0	0	0	0	0	0	0	0	0	0	0	0	0	0	0	0	0	0	0	0	0	0	0	0	0	0	0	0	0	0	0	0	0	0
RPL5P17	0.0676842	0.0605638	0.0561228	0.132004	0.186101	0.0356004	0.0464546	0.164711	0.0700918	0.092818	0.0534614	0.141182	0.0699308	0.0173121	0.0804431	0.0404701	0.195246	0.113466	0.136324	0.12888	0.0236309	0.166038	0.0357811	0.119338	0.144507	0.0637563	0.124719	0.18694	0.327367	0.0796482	0.0447448	0.130891	0.142517	0	0.0619578	0.0268058	0	0.102539	0.100519	0	0.0669112	0.191388	0.0157752	0.0637348	0.0238739	0.0274431	0.0397471	0.168599	0
RF00392	0	0	0	0	0	0	0	0	0	0	0	0	0	0	0	0.270933	0	0	0	0	0	0	0	0	0	0.0853653	0	0	0	0	0	0	0	0	0	0	0	0	0	0	0	0	0	0.106671	0	0	0	0	0
GLB1L3	0.0637056	0.126675	0.0880398	0.136817	0.145968	0.0349039	0.0888141	0.0215317	0.0343603	0.0136503	0.057657	0.216281	0.0137125	0.144274	0.0362799	0.00793567	0.533602	0.0333738	0.0245037	0.270769	0.106575	0.0854646	0.0701622	0.0608417	0.0647679	0.105015	0.00135866	0.131963	0.0987576	0.093708	0.118447	0.0307993	0.235543	0.0242566	0.0101243	0.0210251	0.021699	0	0.349158	0.0832246	0.542311	0	0.137652	0.15622	0.00117034	0.0134531	0.0428665	0.121221	0.0240047
PPP1R26	1.96438	1.27518	4.06744	5.20347	1.7509	2.92628	3.56365	2.24507	3.24771	3.18601	2.58007	3.30897	3.06104	3.45898	8.55783	2.54958	1.1562	3.97208	0.611829	3.65415	2.41966	4.21584	5.5492	2.35662	1.5682	4.97675	3.7685	4.15459	11.4735	4.11748	2.10486	7.50627	3.55008	10.0788	4.10239	17.2216	3.5869	9.1597	5.65711	4.59318	14.7667	3.06602	1.92733	0.950836	2.84735	3.57183	2.46439	3.37238	20.5117
AC091304.9	0	0	0	0	0	0	0	0	0	0	0	0	0	0	0	0	0	0	0	0	0	0	0	0	0	0	0	0	0	0	0	0	0	0	0	0	0	0	0	0	0	0	0	0	0	0	0	0	0
RAD51L3-RFFL	0	0	0	0	0	0	0.010175	0	0	0.00677667	0	0	0	0	0.0140956	0	0	0	0	0	0.0103518	0	0	0	0	0	0	0	0.0441252	0	0	0	0	0	0	0.0117426	0	0	0	0	0	0	0	0	0	0	0	0	0.00975033
ZFR2	0.0079891	0.0029786	0.00828058	0.0194764	0.0219665	0.00262631	0.00685408	0.012151	0.0103416	0.00456491	0.00788789	0.00260381	0.00687857	0.0127714	0.0807083	0.00597111	0.0252065	0.0100447	0.00335228	0.0923608	0.00348659	0.00918671	0.00527928	0.00352151	0.0182752	0	0.00408923	0.00551636	2.02492	0	0.0198054	0.573572	0	3.56047	0.00914148	4.34262	0.0326543	3.27694	0.00635614	0.0197752	0.00658155	0.885971	0	0.00940367	0.0105673	0	0.0215029	0.0221118	2.85709
AC012065.3	0.0811285	0.0806598	0.0560589	0	0.817914	0.0355599	0	0.274205	0	0.0309041	0.0356003	0.0352552	0	0	0.0321406	0.242544	1.80397	0.634685	0.998569	0	1.32182	2.03165	1.53684	0.810574	1.15474	2.19072	0.304522	0.746907	0.15092	1.35248	0.312857	2.51025	0.366055	0.0380191	0.742646	1.01746	0.331601	0.163875	0.573741	0.580133	0.26734	0.238963	0.157572	1.08226	1.69312	0.986828	0.0264679	0.374239	0.222325
NCOA6	4.55845	3.48975	6.5134	8.36496	1.42522	2.87785	3.00129	2.60845	5.18835	3.23846	5.261	5.4422	5.1094	4.20521	8.22296	7.34334	6.36675	4.22676	5.28627	15.1865	6.50158	6.39218	5.004	6.35234	6.37916	6.93013	6.75407	8.10672	9.10886	6.60486	6.41622	7.24061	8.01413	10.6491	5.95717	11.1049	4.83238	15.6634	32.5798	5.0917	7.57567	10.6177	9.47594	1.20895	11.255	3.52441	6.34574	8.58279	9.42074
AC015688.5	0	0	0	0	0	0	0	0	0	0	0	0	0	0	0	0	0	0	0	0	0	0	0	0	0	0	0	0	0	0	0	0	0	0	0	0	0	0	0	0	0	0	0	0	0	0	0	0	0
XGY1	0.106474	0.0396969	0	0	0	0	0	0	0	0	0	0.0694038	0	0	0	0	0	0	0	0	0.139401	0.0408115	0	0	0.202967	0	0.0544986	0.110278	0.0495172	0	0	0	0	0	0	0	0	0.0806517	0	0.0439252	0	0	0	0	0.0704173	0.0539633	0.0781575	0	0.175069
ABHD18	1.1559	0.897379	1.67579	1.59497	0.422423	1.85184	1.86411	1.29815	0.890191	0.57687	1.3074	0.977598	1.37946	1.36834	1.09556	0.765509	0.989242	0.864633	0.982332	3.08708	0.791807	0.945008	0.751748	0.632052	0.959482	0.942385	0.619735	1.07597	2.3136	1.99622	1.17584	1.14774	1.2351	1.98762	0.719917	1.31469	1.15872	1.69851	1.15634	0.989944	0.678028	0.99232	0.799269	3.03545	0.851561	0.860221	0.800166	1.50092	2.05095
EBF3	0.865411	0.179997	0.149054	0.304078	0.466015	0.921857	3.47216	1.45295	0.651537	0.284661	0.185933	0.274523	0.548334	1.07064	0.0549372	0.959666	0.0601883	0.228164	0.577565	0.272432	0.999678	0.153553	1.21502	0.058861	0.148816	0.208031	0.0788655	0.0602873	8.29787	0.883909	0.364995	0.511509	1.73803	5.27464	2.79344	2.87311	2.93896	1.19435	1.2531	1.15264	0.753136	0.417531	0.706255	0.175315	2.59963	0.395661	1.15113	1.19762	2.65589
MIR548F4	0	0	0	0	0	0	0	0	0	0	0	0	0	0	0	0	0	0	0	0	0	0	0	0	0	0	0	0	0	0	0	0	0	0	0	0	0	0	0	0	0	0	0	0	0	0	0	0	0
IGFL2	5.01591	0.824668	0.38548	0.524916	1.33206	0.540522	0.00839667	2.48095	2.97091	0.039146	0.657095	1.79906	0.0926934	0.74474	0.122137	11.4406	29.7149	4.69245	11.8192	0.785378	1.73414	4.26912	6.1182	1.53581	4.5075	36.4434	16.1358	5.26439	1.13792	7.09744	3.30784	2.55986	6.37375	0.0481586	16.4773	0.0290709	0.320028	0.785839	1.38603	2.41451	0.040314	0.0691869	1.49411	16.7617	1.22552	5.56552	4.78953	2.00454	0.0724161
MIOX	0.00661013	0	0.0137026	0	0.0545248	0.0347679	0.011342	0	0.00855659	0	0.00870186	0	0	0	0.0157124	0	0.0119175	0.0332437	0.0332839	0.0629331	0	0	0.00873609	0.139857	0.120966	0.118304	0	0.0182568	1.15588	0.097232	0.0873968	0.159788	0.0596503	1.09658	0.0201696	0.458131	0.0675449	0.130183	0.0210361	0	0.163366	0	0.0308125	1.95292	1.12498	0	0.0258784	1.24407	0.130424
HRH3	0.0488917	0.00662854	0.0921373	0.0185753	0.0244419	0.0935128	0.0686383	0.0450677	0	0.00507933	0.0058512	0.0405613	0.0153075	0.0113685	0.00528256	0.013288	0	0.0074511	0.0373006	0.00604524	0	0	0.00587421	0	0.467698	0	0.00455005	0.00613801	0	0.0130759	0.0734578	0.0085954	0.0334244	0.024995	0.0339055	0	0	0.0134671	0.00471495	0.051342	0.029293	0	0.0207186	0	0.0039194	0	0.0130506	0	0
CASC11	0.00507559	0.0037847	0	0.00707065	0.0139556	0.00333706	0.0130635	0	0.00985526	0.0116006	0.0100226	0.00661695	0.00437005	0.00973664	0.00603237	0.0227612	0.0320281	0.0340349	0.0127785	0.0586781	0	0.0194548	0.010062	0.0134236	0.046442	0.0239052	0.00519589	0.0105139	0.0896983	0.00746595	0.0167769	0.017177	0.030535	0.00713569	0.0232309	0	0.0155593	0.0153786	0.0134605	0.0125635	0.0543576	0.00897004	0.0118297	0.0537686	0.0358058	0.036014	0.00496768	0.0386319	0.0208638
DGKK	0.00641112	0	0	0	0.0220347	0.00632272	0.00275014	0	0	0	0	0	0	0.0102489	0.00190492	0	0	0	0	0.00217994	0	0	0	0	0.0122213	0	0	0	0.0894478	0	0	0.00929863	0	0	0.0024453	0	0	0.00242815	0.00170023	0	0.00528159	0	0.0018678	0	0.00141335	0	0	0	0
AC016734.1	0.635341	0.460217	0.827855	0.531045	0.798586	0.262567	0.0622946	0.184061	0.352469	0.518612	0.477937	0.63896	0.593913	0.208936	0.560937	0.352752	1.5382	0.669483	0.517954	0.148136	0.158442	0.584466	0.28789	0.512095	0.498293	0.188091	1.28222	0.97766	0.844215	0.694242	0.510015	0.403701	0.300319	0.408327	0.720062	1.25811	0.18549	0.412508	0.308101	0.688967	0.598176	0.705781	0.5077	1.04697	0.144065	0.920017	0.515234	0.301451	0.238779
IFT74-AS1	0.0586262	0	0	0.0816704	0.241794	0	0	0	0	0	0	0	0	0	0.139355	0	0	0	0	0.0398687	0.051171	0	0	0	0.0447028	0.027612	0	0	0.27265	0.0862364	0.0484459	0	0.0881745	0.0412108	0.0894436	0	0	0	0	0.0967439	0.0965944	0	0	0.10351	0.0258487	0.0594263	0	0	0
AP000568.1	0.0268593	0	0.167035	0	0.0738511	0.0353185	0	0.163406	0.0695368	0.0306943	0.0353587	0.0350159	0	0	0	0.0401496	0.0484251	0	0.0450814	0.0365313	0.0468875	0.0411808	0	0.0473572	0	0	0	0.0370919	0.0999306	0	0	0	0.0403967	0	0.122934	0	0	0.0406908	0.0284924	0	0	0.0949364	0	0.12646	0	0.163355	0	0	0.0441632
PINK1-AS	1.04476	0.66946	0.803158	1.08692	0.705301	0.723795	1.11869	0.590636	0.764404	0.955759	0.724619	0.825582	1.1733	1.22678	1.13691	0.87872	0.765973	0.765974	1.28265	1.51183	1.22676	0.802966	0.522647	0.62659	1.25506	1.05964	0.530659	0.833937	2.19206	1.33634	0.967118	1.83181	0.960483	1.19459	0.697098	1.01061	1.07577	0.643634	1.53913	0.656989	1.62453	1.6764	1.62854	0.761124	2.53294	0.46586	1.10624	0.965111	1.63876
ATP5MGP6	0	0	0	0	0	0	0	0	0	0	0	0	0	0	0	0	0	0	0	0.105535	0	0	0	0	0	0	0	0.107154	0.144344	0	0	0	0	0	0	0	0	0	0	0	0	0	0	0	0	0	0.0759439	0	0
CSDE1	127.878	73.9111	103.798	88.0809	41.3762	180.713	174.558	165.205	92.7431	87.6636	86.0977	87.414	103.408	139.077	86.502	109.917	121.552	67.2077	44.142	75.31	56.8178	91.1041	83.1153	38.2411	106.341	88.4158	58.6268	105.016	92.4514	137.787	73.6841	144.141	116.393	62.186	86.9912	58.3933	179.123	98.2501	119.838	109.142	131.635	135.937	130.483	75.0254	112.331	33.5106	83.5359	62.418	95.6616
AL731556.1	0.038389	0.0047709	0.0464212	0.0757613	0.0615725	0.0588928	0.0274459	0.012975	0.0207055	0.0146234	0.0252685	0.0125118	0.0220352	0.00818252	0.0608341	0.0382563	0.103818	0.155525	0.0805416	0.060915	0.0670146	0.0980972	0.109927	0.0676859	0.0926942	0.0753358	0.0163745	0.0220892	0.309459	0.301165	0.0475843	0.0680522	0.0721719	0.0404779	0.0780914	0.0633486	0.0457653	0.0630044	0.0814462	0.0844651	0.168669	0.0452297	0.0745611	0.0489518	0.0818089	0.0259419	0.0187864	0.0664069	0.326125
AC084864.1	0.0389239	0	0.0806881	0.162671	0.107024	0.0511829	0	0	0.0503857	0.0444816	0	0	0	0	0.231307	0	0.21053	0.130504	0	0.476464	0.135897	0	0.154328	0	0.178078	0.329986	0	0	0.144817	0.343532	0	0	0.0585421	0	0	0.924931	0	0.0589683	0.0412906	0.0642316	0	0	0	0.137448	0.240266	0.157821	0.0380964	0.700256	0.320002
GSS	18.5674	23.3424	27.3372	39.2461	31.7591	17.1215	11.0224	15.0564	24.8825	13.9692	22.9305	32.2586	25.7719	16.1938	30.8549	30.2755	47.7077	46.4826	23.7308	23.2541	17.0689	34.8602	32.4331	34.5997	51.7518	33.9908	36.409	41.7628	22.0732	41.8854	33.453	29.9462	44.1367	59.8058	28.7045	101.912	22.6211	74.0936	105.781	29.1821	35.3857	40.51	46.939	42.3578	50.4481	31.8439	23.7043	37.8159	31.6771
MRPL22	2.61238	2.81018	2.73339	3.51677	3.01818	2.53709	2.03046	3.4922	2.55884	2.12764	2.75065	3.25291	3.04298	2.04377	2.50208	3.19747	3.86058	6.37072	2.17533	1.95589	1.85326	1.72792	3.92325	2.86934	3.07989	1.88752	2.98349	3.22165	4.42364	3.3951	2.95408	2.85726	2.9256	4.20825	2.88518	10.8282	2.62107	5.62746	1.77176	2.54786	3.78803	4.77618	1.87284	10.8538	2.23605	7.03705	1.90605	2.50476	3.27251
AL022718.1	0.141331	0.421544	0	0.98442	0.777195	0.185843	0.242504	0.573219	0.182948	0.323021	0.558162	0.552752	0.973482	0.180746	0.335946	0	1.01923	0.236927	0.237214	0	0.246717	0.866758	0.186786	0.249189	0	0.665646	0.289361	0.195174	0.262913	0.415783	0.700735	0.136657	0.212563	0.198695	1.94061	0.279865	0.57767	0	0.299848	0.932887	0.698585	2.7475	0.1647	0.499066	0.124628	0.28652	0.691632	0.782337	0.232383
MELK	3.15351	1.93853	6.64873	3.99125	1.32176	1.49686	0.0659874	0.889074	3.62909	0.105476	3.35657	4.95346	2.52311	1.13612	1.88769	8.04814	13.1668	16.5043	6.59681	5.0789	3.10159	5.83146	13.1131	12.8629	7.14333	20.0871	6.32658	22.7358	16.5832	6.92405	7.11222	10.9214	12.829	13.3599	7.12876	8.84145	6.42904	19.2205	13.1811	13.2508	10.2903	13.8378	6.63282	14.422	10.0245	10.1042	4.68239	12.5067	11.1417
TRGVA	0.0833109	0	0	0	0	0.164324	0	0	0.0539215	0	0.109674	0	0	0	0.0495078	0	0	0	0	0	0	0	0	0	0	0	0	0	0	0	0	0	0	0	0	0	0.170261	0	0	0.0687391	0	0.0736173	0	0	0	0.0844479	0.0815397	0.0576459	0.0684918
CYP2J2	4.55814	3.25674	3.18529	2.51116	5.58957	5.34108	4.55777	6.42542	4.86727	1.27048	5.1799	5.36779	3.48012	6.3168	4.43111	2.93791	0.637106	2.7024	0.859683	0.750639	0.367353	2.86117	2.98058	1.85517	0.532846	2.84994	0.341427	0.564764	4.01069	4.76579	0.170614	2.23441	2.0662	1.97605	0.605763	3.25505	4.50351	0.619562	0.817111	1.87389	0.477561	1.84548	0.485838	1.60302	1.06438	1.3523	1.76817	1.59895	1.31875
RF00019	0	0	0	0	0	0.143218	0	0	0	0	0	0	0	0	0	0	0	0	0	0	0	0	0	0	0	0	0	0	1.01306	0	0	0	0	0	0	0	0	0	0	0	0	0	0	0	0	0	0	0.150725	0
GLYATL1B	0	0	0	0	0	0	0	0	0	0.0746254	0	0	0	0.0167026	0	0	0	0	0	0.10658	0	0	0	0	0	0	0	0	0.0728867	0.0384222	0	0.0252567	0	0	0	0.0258621	0	0	0	0	0.0645557	0.069244	0	0	0	0	0	0	0.0429486
ALG1L6P	0.454198	0.280288	0.487003	0.545457	0.215318	0.453084	0.698718	0.666991	0.770409	0.62644	0.164945	0.735057	0.269698	0.420628	1.52638	0.0234118	0.621221	0.0525116	0.368026	0.617755	0.437452	1.15263	0.0413985	0.248531	0.143309	0.457346	0.160332	0.562348	0.174813	1.01368	0.336501	0.030288	0.636008	1.07893	0.836321	0.496225	0.768195	1.11519	0.4652	0.180916	0.825768	0.691983	0.474545	0.0368703	0.649115	0.285764	0.15329	0.56353	0.927078
AC012433.1	0	0	0	0	0	0	0	0	0	0	0	0	0	0	0	0	0	0	0	0	0	0	0	0	0	0	0	0	0.110978	0	0	0	0	0	0	0	0	0	0	0	0	0	0	0	0	0	0	0	0.0490456
QPCT	1.5622	0.844709	8.71146	3.1562	1.79601	1.12921	2.04565	1.11159	4.87814	9.16118	2.72402	3.17401	15.3933	2.45937	1.42237	0.914961	0.568245	0.83467	0.805013	3.60337	7.79054	0.350172	0.440697	0.749005	1.024	1.65226	0.565808	0.22709	0.900721	2.64731	1.44946	2.10238	3.01596	3.33294	1.3241	1.30252	1.8297	2.36667	0.94004	1.17589	0.195679	0.694252	14.5801	9.24242	11.6247	1.21311	7.19339	1.39701	4.31862
EMX2OS	0.195083	0.0341095	0.133871	0.0918375	0.0369925	1.17647	0.870309	0.376516	0.0714045	0.0738	0.0212537	0.00876986	0.335931	0.793202	0.00479705	0.281557	0.0169795	0.0834508	0.0587121	0.0677054	0.695193	0.0433183	0.0142249	0.0213494	0.139519	0.111524	0.0399413	0.00557387	0.0550615	0.150405	0.093389	0.221153	0.291383	0.0208062	0.406419	0.015985	0.965097	0.0224205	0.0870593	0.104347	0.0864522	0.175951	0.0674181	0.0158362	0.0557604	0.0354578	0.158016	0.040961	0.170337
SPPL2C	0	0	0	0	0.0145854	0	0	0	0	0.00606206	0	0	0	0	0	0	0	0	0	0.00721485	0	0	0	0	0	0	0	0	0	0	0	0	0	0	0	0	0	0.00803634	0	0	0	0.0187497	0	0	0	0	0	0	0.00872214
AC012368.3	0.325255	0.161688	0.224748	0.151034	0	0.356411	0	0	0.140344	0	0.142726	0	0	0.0693273	0.257712	0.162065	0.0977347	0.363505	0.181972	0	0.0946314	0.249341	0.35822	0.764635	0.248009	0.408506	0.110988	0	1.41181	0.159478	0	0.104833	0.163062	0.457271	0.0827047	1.07346	0	0.16425	0	0	0.26795	0.191607	0.189518	0	0.0478023	0.549489	0.106113	0.225056	0.267399
AC016738.1	0.0238458	0	0.0635549	0.0142367	0.0655654	0.0134383	0	0.0207247	0.0529158	0.0233576	0.0269071	0.0133231	0.00586603	0.0217829	0.0242922	0.00509215	0.0307086	0.0742395	0.080047	0.0277994	0.0118934	0.0156688	0.0360173	0	0.0363651	0.0256708	0.0139491	0.0235217	0.00633706	0.160348	0.10134	0.0131755	0.0819757	0.00957841	0.0779583	0.020237	0.0278475	0.0206431	0.00361367	0.0955641	0.0224509	0.0240814	0.0317585	0.0200486	0.0240315	0.0897789	0.0100024	0.0282854	0.0728155
EIF4EBP2P1	0	0	0	0	0	0	0	0	0	0	0	0	0	0	0	0	0	0	0.0580932	0	0	0	0	0	0	0	0	0	1.99599	0	0	0	0	0.04866	0	0.0685384	0	0	0	0	0	0	0	0	0	0	0	0	0
HOXA13	0.00700263	0	0.00967749	0	0	0	0.00400518	0	0.00302156	0.0026675	0	0.0091292	0	0	0.00554845	0.129101	0.021042	0.00391307	0.00783562	1.10799	0.00814953	0.00357883	0.00308494	0.226357	0.0676343	0.0879501	0.0143372	0	0.872792	0	0.10416	0.428832	0.0210641	0.423331	0.142448	0.0138667	0.00954076	0.396059	0.0569511	0.0154075	3.0652	1.97186	0.0108807	0.587968	0.516643	0.00473214	0.0502609	0.3844	0.544998
RF00019	0	0	0	0	0	0	0	0	0	0.532035	0	0	0	0	0	0	0	0.390233	0	0.158302	0	0	0.307647	0	0	0.109636	0	0.160731	0.649549	0.684818	0	0	0	0	0.532715	0	0	0	0	0	0	0	0	0	0	0	0.113916	0.161069	0
ETAA1	2.65294	2.255	2.91563	3.10745	3.24924	1.31209	2.01015	1.92684	3.06824	2.41293	2.81547	2.91249	1.86486	2.32139	2.55804	2.18391	7.87757	4.80706	3.70968	4.49295	2.90116	3.21118	3.54218	3.47664	3.80686	3.56722	1.66296	2.96288	7.74167	6.97312	3.42769	3.55307	2.65832	2.62373	3.37723	4.15414	2.33156	4.51439	2.56858	3.42808	5.45401	3.27413	4.01234	4.08873	4.19229	2.65807	2.71653	5.09462	5.25241
PAM	10.5982	8.43011	4.31772	7.86156	6.33213	12.0054	24.4094	12.7425	7.92008	74.8097	3.3462	6.41932	4.63125	20.0811	17.5486	21.7825	9.52843	7.14767	12.1547	11.4612	29.252	16.241	16.7525	5.33117	8.51815	22.5288	17.0702	15.8293	11.3894	21.5098	6.07071	32.5053	15.8853	5.34334	14.994	0.81321	20.085	9.30374	8.86366	11.6002	7.35006	5.6093	14.6637	9.89196	14.1942	14.7573	20.8955	22.8291	8.1117
ATP11A	1.68226	1.72755	3.28836	3.59716	0.228184	2.31212	2.38813	1.15003	1.87885	1.3722	1.73891	1.79869	1.98581	2.38248	3.89397	2.79767	3.37275	1.52746	2.32588	3.34624	2.06745	2.34598	2.22788	2.10645	5.6385	4.23276	3.04338	4.59617	6.61109	4.57521	1.86019	11.1766	3.53648	4.70097	2.16034	1.88302	3.51221	3.15493	4.55491	1.80457	1.82884	1.41625	7.70672	0.622733	9.53032	1.28286	2.62797	3.35568	14.0122
SMG6	2.00563	1.31855	2.94507	3.41765	0.238151	1.88442	2.31613	1.2706	2.48556	1.64669	2.07759	2.28035	2.10358	2.28733	3.75537	3.3562	2.47015	1.68206	1.71053	4.0696	3.51884	2.15926	2.31619	1.20982	1.59192	3.10776	2.22244	2.72467	1.85818	2.60768	2.65289	1.32151	2.43282	4.55609	2.78532	0.735064	3.17472	2.6039	2.38532	1.78012	2.09615	1.84085	2.14326	0.431635	3.18307	1.16986	2.75788	5.02493	4.68861
RN7SL585P	0	0	0.0878924	0	0	0	0	0	0	0	0	0	0	0	0.352743	0	0	0	0	0.0576673	0	0.0650069	0	0	0.193978	0	0	0	0.0788738	0	0	0.081994	0	0.0596085	0	0.0839595	0	0	0	0	0	0	0	0	0	0	0	0.0586753	0.13943
AC090692.1	0	0	0	0	0.0360289	0.0344609	0	0	0	0	0	0	0	0	0.0155736	0	0	0	0	0.0178221	0	0	0	0	0.0399661	0.0123431	0	0	0.024376	0	0.108281	0.0253403	0	0.0184221	0	0	0	0	0	0	0	0	0	0	0	0	0	0	0
AC091905.3	0	0	0	0	0.139497	0	0	0	0	0	0	0	0	0.0648832	0	0	0	0	0	0	0	0	0	0	0	0	0	0	0.0943789	0	0	0	0	0	0	0	0	0	0	0	0	0	0	0	0	0	0	0	0
AC023511.2	0	0	0	0	0	0	0	0	0	0	0	0	0	0	0.0668707	0	0	0	0	0	0	0	0	0	0	0	0	0	0	0	0	0	0	0	0	0	0	0	0	0	0	0	0	0	0	0	0	0	0
AL773545.3	0.0168156	0.476476	0.836596	1.26497	0.0462354	0.0442232	0.288531	0.682017	0.914222	0.0192166	0.929744	0.0657665	0.723906	0.559135	1.31904	0.0502724	0.0303171	0	0.0282238	0.0457417	0	0.721889	0.644491	0.563322	0.38466	0.0633589	0.79185	0.696655	6.00603	0.0989398	0.555824	0.715415	0.0252908	0.827427	1.64191	0.83246	0.0343656	2.16537	0	0.0277488	0.193941	0.980695	0	1.08861	0.711754	0.784073	0.329162	3.76984	0.967713
SNORA80D	0	0	0.182295	0	0	0.115635	0	0	0	0	0	0	0	0.112464	0.104516	0	0.475642	0.147421	0	0.119606	0	0	0	0	0.134108	0.0828359	0	0	0.981541	0.258709	0.290675	0.170062	0.264523	0.123632	0	0	0	0	0.0932861	0	0.144892	0	0	0.20702	0.310184	0	0.0860697	0.365091	0
TLR9	0.0214735	0.00457489	0.0127183	0.0128204	0	0.020169	0.00526365	0.00622098	0	0.00350566	0.00403838	0	0	0.00784634	0.0145837	0	0	0	0.00514883	0.00417231	0.00535511	0.00940668	0	0	0	0.00288963	0	0	0.0399464	0.00902474	0	0	0	0.00862552	0.00468019	0	0.00626929	0.00464737	0.0097625	0	0	0.00542143	0	0.00361081	0.0108204	0	0.00600486	0.00424524	0.00504397
AC008567.1	0.00995956	0	0.0412917	0	0	0	0	0.0201973	0	0.0113816	0	0.0129841	0.0171503	0.0382114	0.0591851	0	0	0	0.0167164	0.027092	0	0.0305401	0	0.0175603	0.0151885	0.0281448	0.0203912	0.0412616	0.185274	0.0293001	0.0329204	0.0770413	0	0.028004	0.0151949	0.0394441	0.0203541	0.0754418	0.0316954	0.0164351	0.0492291	0	0.0116064	0.011723	0.017565	0.020191	0.058487	0.0137828	0
LENG1	3.54152	3.36415	3.25578	3.77527	9.71645	2.80427	4.14804	5.1835	4.39502	3.25535	2.8176	4.63709	4.85226	3.28859	4.84049	6.05348	5.89926	8.05369	4.05756	2.56548	4.55611	7.09427	5.01633	4.88682	4.26199	5.02576	3.66487	4.07207	8.46436	6.04745	4.13534	5.71725	7.37603	8.97298	3.25364	13.9497	5.11362	4.37386	4.20604	3.82411	6.8753	5.66023	3.40936	6.50663	3.9648	6.36809	5.83231	3.9954	5.15221
AL355870.1	0	0	0	0.0364279	0	0	0.0897371	0	0	0.29883	0.0344241	0	0	0.100326	0.093236	0	0	0	0	0.213394	0	0	0	0	0	0	0	0	0	0.0769289	0	0	0	0	0	0.0517812	0	0	0	0	0	0	0	0	0	0	0	0	0
MRPL3	22.9128	31.8752	31.6167	26.0835	8.1876	21.3894	17.1066	19.7922	26.8467	18.7738	25.8864	36.1986	25.3525	22.0946	20.5903	32.7601	41.98	25.4656	31.5586	46.4184	26.4568	27.4068	23.9656	42.3109	38.5032	29.9157	41.7416	34.5766	70.8662	38.0903	31.4291	45.7771	29.1012	37.1	21.5613	22.5995	26.4247	39.634	36.0878	22.2821	42.8167	40.339	34.503	82.7828	43.7527	35.8754	19.922	34.8914	23.4098
KRT8P31	0.0758851	0.289212	0.0349572	0.0234918	0	0.0332616	0	0.0170989	0.0327435	0.0578135	0.0110998	0.0549611	0.0145193	0.0107831	0.0400844	0.0126038	0.0152016	0.0989441	0.240584	0.0458717	0.0147189	0.10342	0.022287	0.0297328	0.115726	0.0158847	0.181262	0.104795	0.235277	0	0.139351	0.105987	0	0.0237079	0.0385916	0	0.0344633	0.0127737	0.080499	0.125224	0	0.0298025	0.00982586	0	0	0.034187	0.123786	0.0466735	0
AL365205.3	0.210742	0	0	0.0978595	0.193149	0	0	0	0	0	0	0	0	0	0	0	0.12665	0	0	0	0	0	0	0	0	0.0661707	0	0	1.04543	0	0	0.067924	0	0	0	0.834627	0	0	0	0	0	0	0	0	0	0	0.0687539	0	0
AC073062.1	0	0	0	0	0.143482	0.0343094	0	0	0.033775	0	0	0	0	0	0	0	0	0	0	0.354875	0	0	0	0	0	0	0	0	0.0485377	0	0	0	0	0	0	0	0	0	0	0	0	0	0	0	0.0230082	0	0	0	0
AC245060.2	0.181249	0.0675757	0.234827	0.0946847	0.0622943	0.0297916	0.116624	0	0.0586551	0.0517821	0.0298255	0.0590727	0.117041	0.0579491	0.161562	0	0	0.0759614	0.152107	0.33896	0.197751	0.173683	0.0898283	0.0798927	0.41461	0.298779	0.139159	0	0.379317	0.399913	0.374438	0.153348	0.170375	0.191111	0.622179	0	0.0463018	0.480524	0.168235	0.0373867	0.111987	0.28028	0.0528046	0.080003	0.179806	0.137792	0.0886978	0.282179	0.558783
CNTNAP3	0.183295	0.204551	0.330854	0.899781	0.164565	0.200033	0.188277	0.131489	0.356711	0.111146	0.292184	0.282849	0.167478	0.212089	0.533505	0.451063	0.357443	0.357444	0.251141	0.559653	0.200255	2.04368	0.234007	0.123116	0.0152124	1.7536	0.0727582	1.23291	1.18298	0.330146	0.0721269	0.655883	0.973313	0.0175301	0.186431	0.0567902	0.186024	0.55726	0.695751	0.0987659	0.304058	0.266641	0.116247	0.155575	0.940106	0.366538	0.201366	0.0655714	0.625317
EIF3LP2	0.14711	0.0658172	0.060991	0.040987	0.202244	0.116065	0.176694	0.0894988	0.0571287	0.302607	0.213029	0.210963	0.0506645	0.0940686	0.122389	0	0.450887	0	0.0246914	0.180076	0.0770419	0.225551	0.0194424	0.0778137	0.0224345	0.0692866	0.0602388	0.0609465	0.191565	0.302949	0.194504	0.142245	0.0885023	0.082728	0.0673321	0.174786	0	0.0891466	0.17166	0.0728276	0.14543	0.103995	0.0514305	0.0519474	0.0129724	0.149118	0.0143983	0.101791	0.0967542
AP001002.3	0	0	0	0	0	0	0	0	0	0	0	0	0	0	0	0	0	0	0	0	0	0	0	0	0	0	0	0	0	0	0	0	0	0	0	0	0	0	0	0	0	0	0	0	0	0	0	0	0
AC027237.1	0	0	0.0375723	0.0252492	0	0	0	0	0	0	0	0	0	0	0	0	0	0.0303846	0.0304213	0.0493033	0	0	0	0	0.0276407	0	0	0.0250299	0.168585	0	0.0599102	0.0175254	0	0	0.0829572	0	0	0.137293	0.0192269	0	0	0	0	0.0213341	0	0.0367445	0.0177396	0.0752477	0
RNA5SP194	0	0	0.435573	0	0	0.138149	0	0	0	0	0	0	0	0	0	0	0	0	0	0	0	0	0	0	0	0	0	0	0	0	0	0	0	0	0	0	0	0.159162	0	0	0	0	0	0	0	0	0	0	0
RNU2-36P	0	0	0	0	0	0	0	0	0	0	0	0	0	0	0	0	0	0.104198	0	0	0	0	0	0	0	0	0	0	0.231253	0	0	0	0	0	0	0	0	0.094164	0	0	0	0	0	0	0	0	0	0	0
RF00093	0	0	0	0	0	0	0	0	0	0	0	0	0	0	0	0	0	0	0.284657	0.230669	0	0	0.224143	0	0	0.159755	0	0	0	0	0	0	0	0	0	0	0	0	0.539727	0	0	1.19891	0	0	0	0	0	0	0
DNMT3B	0.569231	0.2715	0.435855	0.446497	0.141003	0.188813	0.140788	0.384787	0.607403	0.193394	0.425313	0.437903	0.207522	0.20331	0.344362	1.8896	2.08491	1.28094	3.39129	2.78646	0.998167	2.26836	1.22674	1.06242	4.42645	2.06025	1.81904	2.12103	2.65684	2.42142	4.98354	1.87435	3.15843	1.02017	1.09143	2.79261	1.03232	2.29964	3.66113	3.1565	1.60116	1.11475	3.21518	3.3501	2.67484	2.3132	0.727782	2.73936	0.295121
RF02271	0	0	0	0	0	0.261633	0	0	0	0	0	0	0	0	0	0	0	0	0	0.0902058	0	0	0	0	0	0	0	0	1.35716	0	0	0	0	0	0	0	0	0	0	0	0	0	0	0	0	0	0	0	0
AC006504.6	0	0	0	0	0	0	0	0	0	0	0	0	0	0	0	0	0	0	0	0	0	0	0	0	0	0	0	0	0	0	0	0	0	0	0	0	0	0	0	0	0	0	0	0	0	0	0	0	0
COX6A1P3	0	0	0	0	0	0	0	0	0	0	0	0	0	0	0	0	0	0	0	0	0	0	0	0	0	0	0	0	0	0	0	0.039178	0	0	0	0	0	0	0	0	0	0	0	0	0	0	0	0	0
AP005242.3	0	0	0	0	0	0	0	0	0	0	0	0	0	0.0492944	0	0	0	0	0	0	0	0	0	0	0	0	0	0	0	0	0	0	0	0	0	0	0	0	0	0	0	0	0	0	0	0	0	0	0
TELO2	5.29036	6.21486	7.65176	9.74583	12.5979	4.42656	4.23361	5.1399	8.70434	2.50599	4.84083	8.15657	7.1616	4.72063	8.06507	9.72919	19.7679	15.8595	9.28845	3.16537	7.5681	12.5382	7.94679	17.5247	8.33266	9.14625	6.92092	14.2288	13.7645	16.3217	11.0345	8.25124	11.3433	14.0484	10.3273	24.7232	9.17486	15.9445	11.4706	15.8148	5.01122	22.4905	9.61812	3.92942	6.14194	15.2162	5.4054	10.8132	12.7556
AC008870.3	0.0185207	0	0	0.0516014	0	0.0243538	0	0	0	0	0.0243815	0	0	0	0.11006	0	0.0333914	0.0310482	0	0	0	0.0283961	0.0244774	0	0.0282444	0.0174459	0	0.0255766	0	0.326918	0.0306093	0.0179082	0.0835663	0	0.0282564	0.036675	0.0378505	0	0.0196468	0.0305626	0.244123	0.0327316	0	0.0654002	0	0	0.036254	0.179413	0
AC011530.1	0.027641	0	0	0	0	0.0363464	0.11857	0.252243	0.0178901	0	0	0.0180175	0	0.0176748	0	0.0206591	0.0498344	0	0.0231967	0.0375945	0.024126	0	0	0	0.0421528	0.0260369	0.0282961	0	0.0257097	0	0.0228412	0.0133634	0.0623585	0.03886	0.0210854	0	0.0847339	0.041875	0.0293216	0	0.0227711	0	0.0161057	0	0.0243742	0	0	0.0191258	0
AC091057.3	0.0149896	0	0	0.0417633	0.0412149	0	0.0257201	0	0	0.0171299	0.019733	0	0	0.01917	0.0356306	0	0	0.0502573	0	0.0407748	0	0	0	0	0.0228594	0.0141198	0	0	0.0557694	0.220491	0	0	0	0	0.0457382	0.0296827	0.030634	0	0.015901	0.0247356	0.0246974	0.0264911	0	0.0176438	0	0	0.0293419	0.0207438	0
GRIA4	0.0105967	0.00175591	0.00244073	0.00164021	0.0517976	0.0232234	0.0262634	0.0023877	0.00457234	0.283905	0.00309998	0.0199545	0	0.0180692	0.0111949	0	0	0.00197381	0	0.0336292	0	0	0	0	0.342952	0.00332724	0	0	0.045996	0.0173191	0	0	0.00531251	0.0049659	0.00538897	0.0116576	0.00240624	0.00535118	0	0	0	0.00208082	0	0.00415765	0	0.0047739	0.00115238	0.00162938	0.0271033
IFNB1	0	0	0.0286494	0	0	0	0	0	0	0	0	0	0	0	0.0164257	0.0413181	0	0.34753	0	0	0	0	0.182654	0	0	0	0	0.0954285	0.102839	0	0	0	0	0.33031	0	0	0.0282446	0	0	0	0	0	0.0644229	0.0162676	0.0243742	0.0280182	0.0135267	0.0191258	0
MIPEP	11.0947	7.68058	10.9578	7.29101	4.11022	5.25094	4.81306	6.21842	8.68292	3.71129	7.31656	7.32741	6.17434	5.34312	13.9358	3.32838	3.6249	5.21644	2.92427	3.87202	2.46964	3.14139	3.32037	3.71699	2.44442	2.36655	3.46011	4.89384	6.03488	4.30549	4.08882	4.86188	5.03115	10.802	3.52996	12.7859	5.16292	10.5315	3.83686	2.7313	7.16505	3.55943	5.20582	5.18431	5.75211	3.43319	3.23993	4.10847	7.32793
CPSF6	6.98769	7.01791	9.47771	9.36861	3.59564	5.04582	3.71709	5.11305	7.75007	3.32851	6.76005	8.81912	9.0217	5.97593	8.53844	8.28811	12.0922	9.52745	7.79857	16.5376	6.26052	8.97185	7.79045	8.33781	7.56417	8.00686	7.77364	8.58266	15.9968	11.2646	8.58775	11.4361	18.4911	11.8736	8.61028	9.22037	6.77923	12.5322	8.28132	7.07334	10.5419	16.6826	7.18679	6.10457	8.94718	8.49229	7.34657	10.4355	12.513
ABHD16A	1.00051	0.827049	1.677	1.51325	0.314396	0.740507	0.809319	0.68985	0.762276	0.702356	1.11014	0.77143	1.6195	0.782348	1.4745	1.52122	1.31938	1.96958	0.796463	1.13141	0.728568	0.670574	1.21651	0.730826	0.810851	0.815893	0.588199	0.69084	1.98353	1.27828	1.20473	1.32399	0.752392	0.936398	1.84918	1.14911	1.56568	1.13464	0.906692	1.91048	0.452154	0.641603	0.772858	0.669587	0.89739	1.02576	1.21146	1.77622	1.8942
MECP2	1.88858	1.08863	2.11365	2.73134	1.37497	1.65075	2.49837	1.54355	2.19502	2.0573	1.71247	1.89907	1.88439	2.57308	3.46259	1.60764	2.45185	2.53782	2.12776	2.56777	2.34338	1.83812	1.25829	1.91685	1.858	2.53878	1.52846	2.19731	6.69426	4.33324	2.05007	2.05218	2.77793	4.89299	1.33762	2.33672	2.62796	2.61811	3.34062	2.0448	3.12987	3.68773	1.9564	0.697164	5.34317	1.34163	2.1173	2.70972	5.71616
AL132656.4	0.251758	0.100122	0.41751	0.436448	0	0.360475	0.393583	0.363057	0.195535	0.134262	0.16203	0.116698	0.163776	0.32197	0.292567	0.359606	0.06052	0.150061	0.122072	1.65121	0.253926	0.257332	0.162667	0.236741	0.162106	0.0579696	0.223362	0.262685	0.291409	0.312719	0.0462313	0.373262	0.143045	0.149443	0.0597485	0.0775498	0.285841	0.13561	0.290805	0.0738572	0.35028	0.29662	0.169512	0.164631	0.128269	0.124762	0.169746	0.24001	0.754313
ZHX3	3.44682	2.72253	3.32056	2.56734	1.70781	2.25679	3.19727	3.23185	3.61545	1.07288	2.23246	2.59571	1.58851	3.0206	1.35014	2.07224	4.29699	2.07394	2.56855	6.03856	4.24793	2.98536	1.8632	3.31963	3.57076	2.23349	2.24846	4.12793	1.65336	3.63653	3.54052	3.05821	3.10828	1.77087	1.95135	0.770743	3.51165	1.30622	3.14163	2.53038	0.62783	2.70273	6.09775	0.796032	6.17259	1.2944	2.11871	3.6729	2.34658
RNU6-494P	0	0	0	0	0.362691	0	0	0	0	0	0	0	0	0	0	0	0	0	0	0	0	0	0	0.232576	0	0	0.135035	0	0	0	0	0	0.396785	0	0	0	0	0	0	0	0	0	0	0	0	0	0	0	0
AL121906.2	0.0492606	0	0.0680771	0.228745	0.0451483	0.0647751	0.422621	0.399588	0.0212554	0.131353	0.0432325	0.0856268	0.0848262	0.0629986	0.0585465	0.122726	0.0296043	0.0825805	0	0.580661	0.0286643	0.0503511	0.130208	0	0.200328	0.123738	0.0504281	0.0680274	0.397096	0.14492	0.135689	0.301665	0.0493923	0.530953	0.100206	0.682824	0.469806	0.348264	0.296116	0.406445	0.351708	0.174116	0.0765412	0.115966	0.159275	0.133154	0.0160711	0.363576	0.107995
AC008780.2	0	0	0.030012	0	0	0	0.0248419	0	0.018741	0	0	0	0	0.0185155	0.017207	0.0216416	0	0	0	0	0	0	0	0	0.0441577	0	0	0	0	0	0	0	0	0	0	0	0	0	0	0	0	0	0	0	0	0	0	0	0
AC084866.1	0.0214292	0	0	0	0	0	0	0	0	0	0	0	0	0	0	0	0	0	0	0	0	0	0	0	0	0	0	0	0.039864	0	0	0	0	0	0	0.127303	0	0	0	0	0	0	0	0	0	0.0868868	0.0209737	0	0
Z98048.1	0.0725365	0	0.0501219	0	0	0	0	0.049033	0	0	0.03183	0	0	0	0	0	0	0	0.0405824	0.0328856	0.0422083	0.0741423	0	0	0	0.0227757	0	0	0.134937	0	0.0799209	0	0.0727305	0	0.0368886	0	0	0	0	0	0.0398378	0	0.0281768	0.02846	0	0	0	0.0334604	0.0795118
PROSER1	5.04896	4.10733	6.6445	5.75843	1.22269	2.40084	2.3893	2.41575	5.5231	4.38815	4.30506	4.82613	4.73978	3.70279	5.23497	4.77921	3.50538	4.21436	4.04512	14.3611	3.63206	4.97163	4.07962	4.17207	2.83883	3.04375	4.00399	7.54175	10.2468	5.77241	4.19234	5.28528	6.71985	6.96593	5.49188	3.60905	4.25209	4.30025	6.02394	4.29574	6.22509	7.03284	7.18881	1.45374	8.58821	3.2474	5.57541	5.15219	11.2664
GAPDHP34	0	0	0	0	0	0	0	0	0	0	0	0	0	0	0	0	0	0	0	0	0	0	0	0	0	0	0	0	0	0	0	0	0	0	0	0	0	0	0	0	0	0	0	0	0	0	0	0	0
NTF6B	0	0	0	0	0	0	0	0	0	0	0	0	0	0	0	0	0	0	0	0	0	0	0	0	0	0	0	0	0.118311	0.0623674	0	0	0	0	0.0323434	0	0	0	0	0	0	0	0	0	0	0	0	0	0
MIA2	0.461311	0.427095	0.728444	1.13217	0.340511	0.398972	0.539207	0.373575	0.496958	0.969443	0.821268	0.460134	0.690412	0.595904	0.989833	0.564618	0.418644	0.487881	0.335174	0.370562	0.432375	0.477062	0.21482	0.376659	0.420215	0.351424	0.288418	0.247982	0.786167	0.942708	0.736827	0.422105	0.519199	0.565849	0.569184	0.551775	0.44924	0.304876	0.270954	0.505795	0.632543	0.339241	0.292247	0.883729	0.349458	0.279309	0.451504	0.670531	0.618516
SOCS2P2	0	0	0	0	0	0	0	0	0	0	0	0	0	0	0	0	0	0.0693446	0	0	0	0	0	0	0	0	0	0	0	0	0	0.0799942	0	0	0	0.0409559	0	0	0	0	0	0	0	0	0	0	0	0	0
LMBR1L	2.38535	2.49747	2.65756	2.363	4.07015	1.8639	1.00049	1.97873	2.32027	0.812174	2.93342	2.12691	2.82289	1.67971	1.94134	1.88408	1.38752	5.30871	2.99532	2.65687	2.60467	2.35087	2.85155	1.92461	3.1856	3.48967	1.71636	1.78126	2.29356	4.48195	3.48154	1.89073	2.15847	2.048	4.66661	3.19565	3.00518	2.52812	3.51755	5.08961	2.32577	3.02206	3.38378	4.48772	3.504	3.3791	3.55481	3.02934	2.63088
ALG6	2.40314	1.91355	3.29623	3.42793	1.26612	1.25832	0.827158	1.44451	2.39052	1.38958	2.48794	3.06727	2.91985	1.506	2.16919	2.30162	3.03979	2.17916	3.07947	2.68135	1.69144	1.98934	1.50561	2.49491	2.51636	1.26739	1.98379	2.18264	5.44309	3.44318	3.07984	2.97762	2.65846	4.37322	3.18704	5.99352	1.53415	5.66084	1.64353	3.33239	3.37861	5.57796	2.47909	4.62972	2.74301	2.28035	1.8638	3.36215	4.12881
TNFSF4	0.271046	0.094318	0.106131	0.289482	0.066245	0.0950429	0.108518	0.128254	0.155937	0.0963656	0.0753279	0.27876	0.0829756	0.103991	0.0894832	1.78272	0.114024	0.671475	0.257794	1.88011	3.36993	0.295516	0.529369	0.111509	0.119412	0.399996	0.18498	0.191312	1.97205	1.35557	0.428049	0.80954	0.593366	8.09962	0.762721	1.76524	1.68026	2.50937	0.539909	0.437335	0.525976	0.931421	2.73748	10.546	0.480679	1.3493	3.05076	1.20863	4.62502
HERC2P3	0.0441425	0.00752356	0.290205	0.0579796	0.0797589	0.0995057	0.134172	0.0204612	0.0555083	0.11098	0.126184	0.0131538	0.0716693	0.222587	0.0314782	0.0659848	0.0409296	0.0105715	0.0677394	0.620966	0.182738	0.0019337	0.220024	0.0889488	0.0500075	0.0190084	0.0348599	0.034834	0.0797704	0.20407	0.183428	0.058536	0.0910502	0.00531936	0.0885124	0	0.0876355	0.196801	0.0227443	0.297616	0.0374043	0.0423497	0.0132278	0.00593811	0.169048	0.00767055	0.0790016	0.0471247	0.0269587
AC097173.1	0	0	0	0	0	0	0	0	0	0	0	0	0	0	0	0	0	0	0	0	0	0	0	0	0	0	0	0	0.0808962	0	0	0	0	0	0	0	0	0	0	0	0	0	0	0	0	0	0	0	0
FKBP9	11.3643	8.4038	8.33975	11.0426	6.08648	6.63685	15.4807	8.21444	12.1782	6.90154	7.56639	12.229	6.86841	12.0404	9.84678	29.0117	45.3208	13.2269	27.6882	24.3951	55.5547	41.0124	36.4512	45.3254	29.5768	64.7221	16.8711	36.1062	18.3085	34.6082	19.2942	29.233	37.4858	14.621	19.4996	10.0673	20.7143	20.2396	20.1108	18.5486	23.4687	8.19758	41.7025	19.7364	57.2256	25.7342	33.5187	33.2331	23.5752
MSH2	5.2865	3.47718	6.43901	6.27451	1.4557	2.0508	2.40756	2.71322	6.13422	2.44097	5.50364	6.2595	3.15269	3.47214	5.37793	7.52808	9.65808	8.25019	5.87449	9.58097	3.46011	5.48617	6.50419	6.49293	4.77275	8.59596	3.99143	8.27654	19.3775	7.21226	5.15514	10.3091	9.21009	20.06	5.40744	8.8674	4.72238	13.975	6.30235	4.69108	8.03127	21.193	7.53438	9.63619	10.5469	5.16566	4.47215	9.28286	14.9231
RNF115	4.40421	2.32194	2.55661	2.95385	2.36516	8.67847	6.17143	7.67981	2.57078	1.75961	2.20818	2.46293	3.80311	5.91988	2.99677	5.02601	3.03001	4.19092	2.03934	5.18144	3.51755	3.60873	2.45276	2.01527	2.26616	3.58042	2.2609	2.90889	5.59868	4.96002	1.93878	4.86157	4.66234	2.65147	2.66903	3.87517	8.7371	3.19439	3.64315	2.48055	4.25187	5.32647	2.34694	5.89532	3.09577	2.48502	2.69201	2.74388	4.70633
AC087878.1	0.0206826	0	0.0857487	0	0.0568679	0.0815895	0.0709767	0.377486	0.133864	0	0.0272274	0	0.0356152	0.0793519	0	0.0927499	0.037289	0	0.0347143	0.0843911	0.07221	0	0.0820036	0	0.0630824	0	0	0	0.3078	0.0608462	0	0.159988	0.0933205	0.0290773	0.0946637	0.163823	0.0422685	0.0313333	0.0219401	0.10239	0	0	0.0241025	0.0243447	0.0182382	0	0.0607286	0	0
KRTAP4-5	0	0	0	0	0	0	0	0	0	0	0	0	0	0	0	0	0	0	0	0	0	0	0	0	0	0	0	0	0	0	0.044643	0	0	0	0	0	0	0	0	0	0	0	0	0	0	0	0	0	0
CEBPB-AS1	0.416948	0.0668611	0.185875	0.143648	0.369813	0.801763	0.976975	1.1183	0.214729	0.789011	0.100334	0.105206	0.293368	0.533228	0.277079	0.0603154	0.0808304	0.135285	0.0827741	0.195128	0.0860902	0.0618646	0.0237009	0.0474287	0.068371	0.122471	0.0183583	0.0804871	0.508748	0.2506	0.0740958	0.138721	0.107887	0.138666	0.171	0.426139	0.366498	0.122257	0.0856062	0.0665845	0.325021	0.126773	0.0574709	0.0263857	0.0632551	0.0545339	0.0438799	0.0620433	0.213778
IGKV5-2	0	0.0433942	0	0.121605	0.0800054	0.153047	0.698982	0.0590078	0.0753315	4.28953	0.306442	0.303471	0	1.15359	0.207496	0.47845	0	7.951	0.0488382	0.118727	1.52384	0	9.7678	0.820858	0.0443741	0	0	0.0803657	3.356	0.171205	0.0961793	0	0	3.92715	0.266358	12.7915	5.17355	20.2776	4.84608	2.11272	0	0.359967	31.7048	0	0.256586	0	4.10097	1.89257	8.08555
AC008555.3	0	0	0	0	0	0	0	0	0	0	0	0	0	0	0	0	0	0	0	0	0	0	0	0	0	0	0	0	0.149896	0	0	0	0	0	0	0	0	0	0	0	0.0442542	0	0	0	0	0	0	0	0
RF00096	0	0	0	0	0	0	0	0	0	0	0	0	0	0	0	0	0	0	0	0	0	0	0	0	0	0	0	0	0	0	0	0	0	0	0	0	0	0	0	0	0	0	0	0	0	0	0	0	0
FGF13-AS1	0	0	0	0	0.0285085	0.0545355	0.0355813	0	0	0.0236976	0	0	0	0.02652	0.0246458	0	0	0	0.0348052	0.014102	0	0	0	0	0	0.00976668	0	0	0	0	0	0	0	0	0	0	0.0211896	0.0157077	0	0	0	0	0.0120828	0.0122042	0.00914298	0	0.010148	0	0.0340963
RF00152	0	0	0	0	0	0	0	0	0	0	0.186054	0	0	0	0	0	0	0	0	0	0	0	0	0	0	0	0	0	0.525825	0	0	0	0	0	0	0	0	0	0	0.233222	0	0	0	0	0	0	0	0	0
RAD54L	1.06077	0.73862	1.73158	1.6116	0.650405	0.432553	0.0824453	0.374769	1.42098	0.0971478	1.14343	1.58529	1.29838	0.387602	0.839027	1.47516	5.86408	4.47979	2.22089	2.54871	1.22591	2.12507	1.72922	1.88335	1.60642	4.86726	1.54374	4.99188	11.9981	4.3929	1.66152	3.58813	3.93017	4.64546	2.56009	4.69881	1.53338	8.20875	4.19918	2.2872	6.51606	6.94357	2.3259	2.08825	2.37599	2.37529	0.95502	4.37836	5.59715
KCNK15-AS1	0	0	0.0602199	0.0539584	0.0798749	0.0509324	0.0166153	0.0196372	0.0376043	0.022132	0	0	0	0.0619195	0.0690524	0	0.0174583	0.146099	0.0162528	1.0668	0.016904	0.0148466	0.0127977	0	0.0295345	0.00912141	0	0	0.144109	0	0	0.0468155	0.0291278	0.0408411	0.0147735	0	0	0	0.0205442	0.0159793	0.0159546	0	0.0902761	0.0227958	0.0256168	0	0.0284325	0.0134006	0
KRT8P51	0.303294	0.452313	0.089817	0.0603586	0	0.113947	0	0	0.224345	0	0.285192	0.0564856	0.0746099	0.0554112	0.154486	0.194301	0	0.0726347	0	0.11786	0.075636	0.664304	0	0.152787	0.330377	0	0.576611	0.598344	0.564207	0.127466	0.214824	0.167579	0	0.0609138	0.19831	0.0857981	0	0.0656399	0.505583	0.285995	0.0713882	0.153146	0.050492	0	0.038207	0.351352	0.424066	0.0599601	0
AL121776.1	0	0	0.132311	0.133373	0.0877479	0.083929	0	0	0	0.0364702	0.0840245	0	0	0	0.0758587	0	0	0	0	0	0	0	0	0	0	0.0300614	0	0	0.178102	0	0	0	0	0.2692	0	0	0	0.0966953	0	0	0	0.0564004	0	0	0	0	0.031235	0	0
AC100767.1	0	0	0	0	0	0	0	0	0	0	0	0	0	0	0	0	0	0	0	0	0	0	0	0	0	0	0	0	0.3591	0	0	0	0	0	0	0	0	0	0	0.159273	0	0	0	0	0	0	0	0	0
AC092125.1	0	0	0.0123358	0.00828985	0	0	0	0	0	0	0	0	0	0	0	0	0	0	0	0.00809365	0.0207762	0	0	0	0	0	0	0	0	0.0350133	0.00983488	0	0.0268501	0	0	0.0235676	0	0	0	0	0	0	0	0	0	0	0	0	0
AC025884.1	0.0628138	0.0936763	0	0.131256	0	0.0412984	0	0.063691	0.121965	0	0	0.491335	0.0540823	0.120497	0.0746546	5.25812	2.37821	0.157952	2.74114	7.04822	0.0548261	0	4.98096	2.99027	1.34108	0.147921	0	0.043372	1.11008	0.923961	12.9247	1.60951	0.944726	0.574008	1.82082	0.248769	0.449299	0.380642	0.199899	9.53618	0	3.60783	0.0366	0.0369679	2.2156	0.509368	0.891436	0.173853	0.361484
AC091180.2	0.0269507	0.0602889	0.0838021	0.0375443	0	0.0708776	0.0462436	0.0819813	0.0174434	0.0461983	0.0177396	0.0175676	0	0.0517004	0.0800778	0.0201432	0.024295	0	0	0.128295	0.0705707	0	0.0178093	0	0.0411002	0.0126934	0.0413843	0	0.175474	0	0	0.0390891	0	0.0189448	0.0205588	0.0266841	0	0.0204147	0.0285894	0.0444736	0	0.0238149	0.0157035	0.126891	0.0831793	0	0.0395667	0.0932411	0
LINC01529	0	0	0.00989143	0	0.0131199	0.0376466	0	0	0	0	0	0	0	0.00610236	0	0	0.00860285	0.0159983	0	0.0259595	0.00832969	0	0.00630628	0	0.00727679	0	0	0	1.509	0	0	0.0138414	0	0	0	0	0.00975167	0.0722883	0.00506175	0	0	0	0	0.0056165	0	0	0.00467018	0.0132067	0.00784572
RNU6-742P	0	0	0	0	0	0	0	0	0	0	0	0	0	0	0	0	0	0	0	0	0	0	0	0	0	0	0	0.153221	0.619196	0	0.18337	0	0	0	0	0	0	0	0	0	0	0	0	0	0	0	0	0.307086	0
RN7SKP137	0	0	0	0	0	0	0	0	0	0	0	0	0	0	0	0	0	0	0	0.0525955	0	0	0	0	0	0	0	0	0	0	0	0	0	0	0	0	0	0	0	0	0	0	0	0	0	0	0	0	0
PTMAP2	4.71968	2.86959	3.08564	2.73109	0.0998232	0.572873	1.05901	1.54611	1.92683	0.912758	4.97055	2.93449	2.37565	1.20718	3.75396	2.33359	12.6983	4.38207	1.82807	2.46893	1.6478	8.57216	1.00762	2.81652	1.27342	5.95051	3.64224	7.72101	19.3832	4.16545	1.86005	3.9317	2.07493	2.19476	1.16318	6.2546	1.33553	6.76512	4.31341	1.67749	6.28085	6.92948	1.31156	2.64948	2.27302	4.34248	3.44674	2.7633	2.50718
MEX3A	0.779305	0.370055	0.767551	1.20445	0.298492	0.244715	0.172968	0.416716	0.747804	0.183875	0.773261	1.39506	0.617566	0.803264	1.32019	0.321656	1.16037	0.230737	0.299345	3.38018	3.38749	1.40884	0.19984	0.492193	0.254245	2.89432	0.257987	1.10565	1.02417	1.76796	0.426116	0.909111	3.32382	2.99795	0.192244	0.510557	0.41599	2.85169	1.05907	0.300705	0.833647	16.0749	0.822318	0.606963	0.959005	0.298684	0.829145	3.03417	1.30368
COTL1P1	0	0	0	0	0	0	0	0	0	0	0	0	0	0	0	0	0	0	0	0	0	0	0	0	0	0	0	0	0	0	0	0	0	0	0	0	0	0	0	0	0	0	0	0	0	0	0.0309851	0	0
CEACAM1	2.91637	8.60562	39.4453	49.6746	6.37007	37.7581	3.68392	1.76511	4.34823	9.04051	31.5711	21.4476	41.1712	12.5414	20.2221	3.10011	0.441717	11.3669	1.13265	2.2332	0.165074	1.45642	1.62183	5.72936	0.268751	0.987913	1.04283	0.747908	0.823577	6.34151	4.85897	6.40664	1.00202	1.95789	4.94777	4.04295	2.47716	2.79352	2.82467	1.56044	3.29311	1.70157	1.08945	1.41661	0.574225	0.609969	14.2992	2.42094	23.8666
AC007370.1	0	0	0	0	0	0.0494012	0	0	0	0	0	0	0	0	0	0	0	0.0629807	0	0	0	0	0	0	0	0	0	0	0.139776	0	0	0	0	0	0	0	0.0767789	0.113831	0	0	0	0	0	0	0	0	0	0	0
NPBWR2	0	0	0	0	0	0	0	0	0	0	0	0	0	0	0	0	0	0	0	0	0	0	0	0	0	0	0	0	0	0	0	0	0	0	0	0	0	0	0	0	0	0	0	0.0103357	0	0	0	0.716949	0
PLSCR5-AS1	0	0	0	0	0	0	0	0	0	0	0	0	0	0	0	0	0	0	0	0	0	0	0	0	0	0	0	0	0	0	0	0	0	0	0	0	0	0.0399674	0	0	0	0	0	0	0	0	0	0	0
GAS5-AS1	0.51319	0.153068	0.319148	0.71491	0.705523	0.51736	0.616393	0.555048	0.398584	0.430075	0.270234	0.624434	0.324026	0.546926	0.467613	0.332421	0.154207	0.344125	0.545524	0.674724	0.806276	0.262276	0.248689	0.24129	0.313049	0.451181	0.157606	0.496091	1.46383	0.402602	0.310989	0.363893	0.334466	0.841734	0.234886	2.43894	0.279679	0.699717	0.235904	0.338743	1.38106	2.05577	0.239219	0.946356	0.693892	0.208078	0.401824	0.662845	0.871938
RFTN1	3.91998	7.22502	2.8392	2.25773	2.2691	3.79157	7.68579	2.74727	3.18228	1.7754	1.45945	5.16874	2.29857	3.74798	1.83462	8.75045	9.90423	5.07132	11.0561	3.74596	14.9531	10.1681	5.91989	8.16063	4.82942	19.6168	15.6648	5.89396	7.31531	9.36033	7.97394	3.31204	10.4156	28.2996	10.5048	19.6299	14.097	16.5732	8.10042	13.0481	2.38771	3.89658	10.6281	3.26817	9.38151	8.72805	12.4928	5.08421	19.7286
AL603832.3	0.0330384	0	0.0456584	0	0	0.0724063	0	0.0669996	0	0	0.0144977	0	0.0189639	0	0.0261776	0.0329242	0.138986	0.0738475	0.0924211	0.059914	0	0.135079	0.0145547	0.0194173	0.0335893	0.114111	0.0112738	0.0152084	0.0614601	0.0323986	0.0546027	0.0638914	0	0.0309655	0.0840089	0.0218077	0.0450133	0.0667359	0.058412	0.109039	0.0181451	0.0583885	0.0128338	0.0648138	0.0582674	0.0223262	0	0.0762017	0.0362155
AL512604.1	0	0	0	0	0	0.0607424	0	0	0	0.0527895	0	0	0	0	0	0	0	0.0774393	0	0.0628281	0	0.0708246	0	0	0	0	0.0945773	0	0.0859326	0	0	0	0.069476	0.0649431	0	0	0	0	0.0490024	0	0	0	0	0	0	0	0	0.0639264	0
AC006064.1	0	0	0.0439462	0	0	0.0557528	0	0	0	0	0	0	0	0	0.0251959	0	0	0	0.0355821	0.0576673	0.0370076	0	0	0	0	0.0199694	0	0	1.18311	0.0623674	0.0350367	0	0.063769	0	0.0970303	0.0419798	0.0433253	0	0	0	0	0	0	0	0	0	0.0207489	0.0880129	0
GFY	0	0	0	0	0.0347998	0.00832132	0	0	0	0.0289273	0	0	0	0	0.172987	0	0.0456373	0.0212174	0	0.0688564	0.0110471	0	0	0	0.00965066	0.0476881	0.0129565	0	0.188355	0	0.0104587	0.220282	0.00951777	4.80427	0.00965476	0.250625	0.0129329	0	0.00671302	0	0.0521332	0	0.0221239	0.0744875	0.0223213	0	0.00619372	0.0087575	0.0312156
APTR	1.30973	0.942354	1.6433	2.10729	2.37972	1.05247	1.11051	1.22706	1.00633	2.82279	1.32591	1.38794	1.59588	1.2489	2.90842	0.498037	2.38895	1.75907	0.662057	2.16159	0.561561	1.13322	0.804746	1.03984	2.31272	1.06778	0.270506	1.08416	2.42219	2.07301	1.02533	1.01091	0.875487	2.70277	1.27955	5.77858	0.712211	2.31489	1.13343	1.23231	1.52697	1.75969	0.263308	1.94282	1.33054	0.993761	0.49851	3.87938	2.19129
AC107294.1	0.0508428	0	0	0.0354138	0	0.0334278	0	0.0515529	0	0.0290512	0.0334658	0.0331414	0.0875508	0.130044	0.0302135	0	0	0.085233	0.0426681	0.138303	0.0887549	0	0.0671949	0.044822	0.038768	0	0	0	0.189162	0.224362	0.336113	0.172065	0	0	0.0387844	0	0	0	0	0.04195	0	0.0449271	0.0592498	0	0.0896678	0	0.0497619	0	0.041799
NBR1	14.3323	6.09611	11.8526	16.4576	6.80418	13.7925	23.6058	16.3327	14.2871	13.3813	12.633	10.8625	14.2287	15.9811	26.6784	18.3373	10.3492	7.55585	11.0974	37.544	12.9006	15.6075	12.0947	11.7373	17.1289	18.5911	13.2854	16.1352	19.8434	19.1188	10.6262	15.3497	17.2966	20.1436	12.9167	12.9696	20.2988	20.643	16.0713	9.83144	24.4848	19.5556	11.6933	4.85136	22.7011	8.75369	15.5939	19.3533	28.292
AC025244.2	0	0	0	0	0	0	0	0	0	0.032149	0	0	0	0	0.334353	0	0	0	0	0.57394	0	0	0	0	0	0	0	0	0	0	0	0	0	0.0395507	0	0	0	0	0	0	0	0.0994357	0	0	0	0	0	0	0
PIGU	6.79392	7.23902	7.81511	11.5065	11.0175	5.32671	4.27739	5.90977	7.7037	3.79171	7.17007	10.0644	8.17725	6.03939	11.2721	10.2934	11.5684	10.5579	5.77522	10.9237	6.0832	8.71405	8.28294	15.6931	14.5975	7.25542	7.44916	12.7036	14.5734	9.86442	10.6336	10.431	12.3502	29.3084	6.92353	58.2806	7.14859	26.4428	30.1828	4.97551	16.5883	20.7715	14.8322	12.3569	16.8235	9.66265	6.44759	10.3798	8.25547
RBM22P1	0	0	0	0	0	0	0	0.0198313	0	0	0	0	0	0	0	0	0	0	0	0	0	0	0	0	0	0	0	0	0.054575	0	0	0	0	0	0	0	0	0	0	0	0	0	0	0	0	0	0	0	0
CCDC182	0.014269	0	0	0.0198777	0.1177	0.018763	0	0.0289365	0	0	0	0	0	0	0	0	0	0	0	0	0	0	0	0	0	0.0134409	0	0	0.477793	0	0	0	0	0	0	0	0	0	0	0	0	0	0	0	0	0	0.0139656	0	0
OR51A2	0	0	0	0	0	0	0	0	0	0	0	0	0	0	0	0	0	0	0	0	0	0	0.0166561	0	0	0	0	0	0	0	0	0	0	0	0	0	0	0	0	0	0	0	0	0	0	0	0	0	0
AC113418.1	0	0	0	0	0	0	0	0	0	0	0	0	0	0	0	0	0	0	0.0385415	0	0	0	0	0	0	1.01662	0	0.031711	0	0	0	0.0666102	0	0	0	0	0	0	0	0	0	0	0	0	0	0	0	0	0
AC138207.7	0.0355443	0	0.0736822	0	0	0	0	0.144163	0.0230054	0.0203097	0.257356	0.0231692	0	0	0.105612	0.0531322	0.0640835	0	0.119317	1.11191	0.0930731	0.0817452	0.023488	0.156676	0.0271028	0.0669632	0.0727735	0.0490857	0.132244	0.156852	0.146861	0.120291	0.106918	0	0.0271143	0.14077	0	0.107697	0.0942637	0.0586546	0.058564	0	0.0207108	0.0209189	0.0626869	0.0360294	0.104366	0.22135	0
AC090515.4	0.131909	0	0.0546886	0	0	0.104072	0.0452674	0.107001	0	0	0.13892	0.0343934	0	0.0674785	0.407614	0.0788717	0.0951284	0.0442264	0	0	0.138162	0.0808975	0.0348667	0.0465153	0	0.0248508	0.0810212	0	0.245385	0.0776127	0	0.0765277	0	0	0.0804992	0.156724	0.269579	0	0.0559717	0.0870695	0	0.932486	0.122976	2.26687	0.0232638	0.106967	0.0258209	5.00174	0.0867562
ASXL1	3.84885	2.49261	4.7611	5.47368	2.65516	2.89627	3.75129	2.69935	4.4848	2.0679	3.61206	4.46762	3.35817	4.54966	5.63553	6.63556	7.2018	5.06705	5.64647	9.99826	6.61581	5.04047	4.75148	3.90563	4.4103	6.05275	3.28704	9.53953	12.3201	9.63838	5.28805	6.0917	8.41017	12.3986	4.36811	14.3728	7.08566	21.91	23.8711	4.43659	5.96287	6.4625	5.82426	3.59767	12.3645	3.53352	5.86132	6.60361	8.40147
SIGLEC12	0.0215753	0.112616	0.0670873	0.142765	0.0296612	0.00709259	0	0.0218766	0.0139642	0.0123279	0.0284026	0.0421909	0.269355	0.082777	0.230781	0.636958	0.301463	2.19726	0.959634	0.0366807	0.696772	0.52927	1.35443	0.00951017	0.0987077	0.436949	0.806163	0.275602	0.822782	0.650593	0.936011	0.709298	0.146023	2.58583	0.246874	1.68758	0.352744	0.0980572	0.308976	0.818872	0.773172	0.276441	2.99199	0.22221	0.456609	0.929464	0.80771	1.51527	1.99547
HMGN2P3	0.782756	1.55647	0.90146	1.21159	1.19569	0.743371	1.71618	0.35275	0.844375	0.695738	1.66018	1.36062	0.973482	0.945441	0.826943	0.975063	2.50888	2.55153	2.26266	1.18292	0.227739	1.86686	17.874	0.306694	2.32111	1.92525	0.667757	1.32118	2.1842	1.1514	1.79676	2.90133	1.76591	2.99571	2.72017	2.23892	0.888723	2.43757	0.96874	2.65514	3.94073	3.53525	1.01354	4.55558	0.881979	1.58688	1.06405	1.74521	1.00103
AC092490.2	0	0	0	0	0	0.127957	0	0.0493344	0	0	0	0	0.0418916	0	0	0	0	0	0	0	0	0	0	0	0	0	0.0249041	0	0.271533	0	0	0	0.0365888	0	0	0	0	0	0	0	0	0	0	0	0	0	0	0	0
RF02177	0	0	0	0	0	0	0	0	0	0	0	0	0	0	0	0	0	0	0	0	0	0	0	0	0	0	0	0	0	0	0	0	0	0	0	0	0	0	0	0	0	0	0	0	0	0	0	0	0
RF00019	0	0	0	0	0	0	0	0	0	0	0	0	0	0	0	0	0	0	0	0	0	0	0	0	0	0	0	0	0	0	0	0	0	0	0	0	0	0	0	0	0	0	0	0	0	0	0	0	0
AC034229.2	0	0	0.00981255	0	0	0	0	0	0	0	0	0	0	0	0	0	0.00853425	0	0	0	0	0	0	0	0	0	0	0	0.00880569	0	0	0.00457702	0	0	0	0.00937347	0	0	0	0	0.0155984	0	0	0	0	0	0	0	0
RF02105	0	0	0	0	0	0	0	0	0	0	0	0	0	0	0	0	0	0	0	0	0	0	0	0	0	0	0	0	0	0	0	0	0	0	0	0	0	0	0	0	0	0	0	0	0	0	0	0	0
OR5T3	0	0	0	0	0	0.0152598	0	0	0	0	0	0	0	0	0	0	0	0	0	0	0	0	0	0	0	0	0	0	0	0	0	0	0	0	0	0	0	0	0	0	0	0	0	0	0	0	0	0	0
AC093297.2	1.97156	0.58383	1.3884	1.24842	0.804059	1.53813	2.54123	2.14257	1.55081	0.738445	0.950007	1.58029	1.7706	1.74326	1.36781	0.895415	0.977929	1.42326	2.21664	3.12416	1.48207	2.03931	1.16569	1.87114	1.28754	0.830828	1.70444	1.32225	1.84258	1.901	1.41873	0.971419	1.48972	1.49199	1.12258	3.00747	0.83862	0.814592	1.58108	1.43213	7.43714	4.31789	0.450717	0.960459	2.39986	1.70204	0.955589	1.62528	1.45025
GAPDHP55	0.0147843	0	0.0306474	0	0.0813006	0	0	0.0599631	0	0.0337905	0	0	0	0.0378149	0.0175713	0	0.0533098	0.0495689	0	0.0201081	0	0.158672	0	0	0.0225463	0.0139263	0.0756736	0.102084	0.247524	0.0434941	0.0244341	0.142953	0	0	0.0451116	0.0585521	0	0	0.0627329	0	0	0.0261282	0	0.0174021	0.039111	0.0599443	0.01447	0	0.024309
LINC01977	0.969398	0.0693142	0.0275278	0.0369983	0.164306	0.0785778	0.0113928	0.915611	0.232062	0.0151755	0.122371	0.0346243	0	0.314183	0.0631307	0.0496257	0.0239417	0.445233	0.0222886	0.081276	0.092726	0	0.00877518	0	0.0607538	0.031272	0.00679708	0.00916925	0.728745	0.234401	0.0109735	0.468668	0.0099862	0.0186693	0.0607796	0.0525921	0	0.0402356	0.0140868	0.0657404	0.0109398	0.0117343	0.00773759	0.0468921	0.0644048	0.0269213	0.0259942	0.101074	0.0545866
LINC01358	0.0571676	0.142093	0	0.0530923	0.261976	0.150345	0.0326971	0	0.394674	0	0.551891	0.0496855	0	0.243703	0.0679441	0.28485	0.0343562	0.383343	0.319839	0.0259179	0.0997958	0.438249	0.0755538	0	0.116242	0.16155	0.07803	0.0526312	0.0708978	0.168182	0.125975	0.0552769	0.171961	0.0535807	0.0872182	0.188673	0.233664	0.0288689	0.0808579	0.0628913	0.0313971	0	0.0666203	0	0.0168037	0.0386318	0.130555	0.158225	0.062665
AC105020.3	0	0	0.0439462	0	0	0.0278764	0	0	0	0	0	0	0	0	0	0	0	0.0355391	0	0	0	0	0	0.0373783	0	0	0	0	0.0788738	0	0	0.0204985	0	0	0	0	0	0	0	0.0349833	0.0349292	0	0	0	0	0	0	0	0
MAN1A2P1	0	0	0	0	0	0.0111506	0.0145502	0.0687862	0	0.00969064	0	0	0.0146022	0	0	0	0	0	0	0	0	0	0	0	0	0	0	0	0	0	0	0	0	0	0	0	0	0	0	0	0	0	0	0	0	0	0	0	0
SMIM4	3.13297	2.55372	1.69552	3.13174	8.52222	4.28322	3.25006	6.22734	2.47665	3.85908	2.3235	2.63771	2.56157	2.69765	2.89357	0.929492	2.0783	2.54186	1.06775	1.13848	1.12723	1.0927	1.4982	2.79991	1.32758	1.73465	0.861789	2.6884	1.97534	2.23739	0.932807	0.70762	2.70492	1.60717	2.64898	2.54788	1.80842	1.20289	0.639322	0.978742	2.42731	3.15306	1.13153	4.62792	1.16835	3.04482	1.43721	1.80045	0.998815
RNU6-777P	0	0	0	0	0.313867	0	0	0	0	0	0	0	0	0	0	0.170636	0	0	0	0	0	0	0	0	0	0	0.116857	0	0.637058	0	0	0	0	0	0	0	0	0	0	0	0	0	0	0	0	0	0	0	0
TRIM34	0.176532	0.046072	0.228716	0.153701	0.0121346	0.0232131	0.0984439	0.0357995	0.108545	0.176521	0.133627	0.143839	0.113995	0.0790176	0.199319	0.600334	0.198921	0.421713	0.192593	0.114048	0.115563	0.818748	0.367461	0.132283	0.127877	0.178759	0.149091	0.542424	0.197038	0.259671	0.204229	0.098149	0.272144	0.359867	0.451125	0.0262178	0.189407	0.03343	0.229401	0.254897	0.0799866	0.0467976	0.318869	0.192205	0.572082	0.0984179	0.220294	0.177116	0.181414
LINC02109	0	0	0	0	0	0.0166308	0.00723378	0	0	0	0	0.00549611	0	0	0.0300633	0	0.00760081	0	0.00707599	0.172019	0	0	0	0	0	0	0	0	0.0313703	0.0744156	0	0.00815281	0	0.0355619	0	0	0	0.00638684	0	0	0	0	0.0196517	0.0446607	0	0.00854675	0	0.00583419	0
[truncated: 55,394 more rows]
[truncated: 113 more columns]
