# Supplementary material for: An autophagy-related long non-coding RNA signature in tongue squamous cell carcinoma
Source: BMC Oral Health. 2023 Feb 22;23:120. doi: 10.1186/s12903-023-02806-5 (PMC9945660; doi:10.1186/s12903-023-02806-5)
Supplement: Supplementary file 2 — Additional file 2. lncRNA. [file 12903_2023_2806_MOESM2_ESM.xlsx]

## Sheet: 2.lncRNA
This is the lncRNA screened from sequencing data. Column A is the name of lncRNA, and the other columns represent different samples. The data is the expression quantity.
id	TCGA-CV-6959-11A-01R-1915-07	TCGA-CV-6961-11A-01R-1915-07	TCGA-HD-8635-11A-01R-2403-07	TCGA-CV-7255-11A-01R-2016-07	TCGA-HD-A6HZ-11A-11R-A31N-07	TCGA-CV-7406-11A-01R-2081-07	TCGA-CV-6939-11A-01R-1915-07	TCGA-H7-A6C4-11A-21R-A466-07	TCGA-CV-7103-11A-01R-2016-07	TCGA-CV-6933-11A-01R-1915-07	TCGA-CV-6943-11A-01R-1915-07	TCGA-CV-7438-11A-01R-2132-07	TCGA-CV-6956-11A-01R-2016-07	TCGA-CV-7238-11A-01R-2016-07	TCGA-CV-6934-11A-01R-1915-07	TCGA-CV-7104-01A-11R-2016-07	TCGA-F7-A61W-01A-11R-A28V-07	TCGA-F7-A620-01A-11R-A28V-07	TCGA-C9-A47Z-01A-11R-A24H-07	TCGA-CV-7446-01A-11R-2232-07	TCGA-HD-7831-01A-11R-2132-07	TCGA-CV-5979-01A-11R-1686-07	TCGA-CV-6952-01A-11R-1915-07	TCGA-CV-7180-01A-11R-2016-07	TCGA-CV-A465-01A-11R-A266-07	TCGA-CV-6950-01A-11R-1915-07	TCGA-CN-6998-01A-23R-2016-07	TCGA-CR-6493-01A-11R-1873-07	TCGA-DQ-7591-01A-11R-2081-07	TCGA-WA-A7H4-01A-21R-A34R-07	TCGA-CQ-A4CE-01A-11R-A266-07	TCGA-CV-6961-01A-21R-1915-07	TCGA-CV-7438-01A-21R-2132-07	TCGA-BB-4225-01A-01R-1436-07	TCGA-C9-A480-01A-12R-A24H-07	TCGA-CN-A6UY-01A-12R-A34R-07	TCGA-CN-6017-01A-11R-1686-07	TCGA-BB-4228-01A-01R-1436-07	TCGA-CV-6959-01A-11R-1915-07	TCGA-F7-A50G-01A-11R-A266-07	TCGA-CV-6441-01A-11R-1686-07	TCGA-CR-6472-01A-11R-1873-07	TCGA-CN-4742-01A-02R-1514-07	TCGA-BA-4074-01A-01R-1436-07	TCGA-DQ-5631-01A-01R-1873-07	TCGA-BB-A6UO-01A-12R-A34R-07	TCGA-CV-6943-01A-11R-1915-07	TCGA-CV-6941-01A-11R-1915-07	TCGA-CR-5250-01A-01R-1514-07
BMPR1B-DT	0	0.0346474	0	0	0	0	0	0	0	0	0.0305842	0	0	0	0.193284	0	0	0.0778939	0.0779882	0.0315985	0	0.0356202	0	0.0819251	0.0354298	0.393917	0	0.0320834	0.0432185	0.205043	0	0.0449282	0.0349419	0	0.0354449	0.0920104	0	0	0	0	0.650736	0.0410586	0	0.0273461	0	0.141297	0	0	0.0381999
AC027601.3	0.233238	0.0347836	0	0.162458	0.25652	0.122678	0	0.094598	0.0905754	0.186578	0.0921132	0.0912203	0.200816	0.119314	0.0277205	0.0697294	1.05127	0.391	0	0.507563	0	0.214561	0.0616504	0.370112	0.177845	0.439405	0.0477532	0.0644189	0.390495	0.617547	0.154189	0.0451048	0.175396	0.196743	0.0355841	1.52414	0.333664	0.247342	0.0742257	0.192442	0.269003	0.412199	0.0271804	0.0274535	0.123403	0.0945683	0	0.193663	0.1534
AL133279.1	0	0	0	0	0	0	0	0	0	0	0	0	0	0	0	0	0	0	0	0	0	0	0	0	0	0	0	0	0.217941	0	0	0	0	0	0	0	0	0.0295811	0	0	0	0	0	0	0	0	0	0	0
AL451074.6	0.016285	0.0242865	0.0337584	0.0226862	0	0.021414	0	0.0660499	0.0210804	0	0	0	0.0560854	0.0416534	0.0774196	0.0486863	0.0293606	0.0819008	0.0546666	0.110746	0	0.0499367	0.064568	0.114853	0	0.03068	0.0500131	0.0449784	0.121178	0.0958182	0.0538287	0.0157464	0.0489858	0	0	0.128991	0.0332814	0	0.0172752	0	0.0268318	0	0.0189778	0.115011	0	0	0.0318777	0.0225365	0.0267766
TCERG1L-AS1	0.0503042	0	0.0521396	0.0350387	0	0.0330737	0	0	0.0976756	0	0	0.0327903	0	0.0965	0	0	0.0453472	0	0.126648	0.102628	0	0	0	0	0	0	0	0	0.187158	0.369976	0.083138	0.389124	0	0.035361	0.0767471	0.14942	0	0.609672	0	0.0830112	0	0	0.0586221	0.118422	0.0221795	0	0	0.0696147	0.33085
AC092069.1	0	0	0	0	0	0	0	0	0	0	0	0	0	0	0	0	0	0	0	0	0	0	0	0	0	0	0	0	0	0	0	0	0	0	0	0	0	0	0	0	0	0	0	0	0	0	0	0	0
AL583856.2	0.153043	0.0326056	0.271932	0.2132	0.180344	0.172495	0.0375144	0.133012	0.113205	0.124925	0.143909	0.0855085	0.0752969	0.0838822	0.155908	0	0.0788357	0.0733035	0.146784	0	0.0381662	0.0670421	0.0577901	0	0.0666838	0.0617837	0.0671446	0.0301927	0.0406716	0.12864	0.252936	0.105701	0.0986482	0	0.50034	0.21647	0.0893633	0.0662443	0.0463854	0.180393	0.108068	0	0	0.180142	0	0	0.106993	0.242049	0.0359487
LINC02136	0	0	0	0	0	0	0	0	0	0	0	0	0	0	0	0	0	0	0	0	0	0	0	0	0	0	0	0	0.208346	0	0	0	0	0	0	0	0	0	0	0	0	0	0	0	0	0	0	0	0
LINC01956	0.0252055	0	0	0	0	0.116004	0.0216245	0.0255575	0.0326277	0	0	0.01643	0	0.0161175	0	0.0188388	0.136331	0	0.14807	0.411384	0.0660008	0	0.0499682	0	0.576581	0.0356142	0.0129015	0	0.0703333	0.0741523	0.354087	0.523996	0.0758188	2.69314	0.173048	0.0748684	0.051512	0.0954635	0.0534761	0.374343	0.0207647	0	0.17624	0.0890054	0.266719	0.0766485	0.0493393	0.0174406	0.186498
AC007064.2	0	0	0	0	0	0	0	0	0	0	0	0	0	0	0	0	0	0	0	0	0	0	0	0	0	0	0	0	0.0441693	0	0	0	0	0	0	0	0	0	0	0	0	0	0.0553393	0	0	0	0	0	0.0390403
AC010913.1	0.00410789	0.0183787	0	0.0457806	0.0790642	0.0108033	0.00704855	0.0416526	0.010635	0.0469443	0.0054078	0	0.00707374	0.010507	0.0537048	0.0368432	0.0814681	0.0757512	0.0068948	0.03911	0.0286841	0.0566842	0.0108581	0.0289715	0.0187937	0.0657815	0.0126158	0.102112	0.0458505	0.0362551	0.00678913	0.0238322	0.0185349	0.0173257	0.137879	0	0.0251856	0.0435631	0.0217883	0.0203363	0	0.0217795	0.0765941	0.0676934	0.0326015	0.0666232	0.00804111	0.056848	0
AC090213.1	0	0	0	0	0	0	0	0	0	0	0	0	0	0	0	0	0	0	0	0	0	0	0	0	0	0	0	0	0	0.0639665	0	0	0	0	0	0	0	0	0	0	0	0	0	0	0	0	0	0	0
AC012360.1	0.0528418	0.0262683	0.0365132	0.147225	0.0484306	0.0463228	0	0.0714397	0	0.0402579	0.0231878	0.022963	0.0909931	0	0.0628029	0	0.0317565	0.0885841	0	0.287481	0.0922445	0	0.0698369	0	0.134307	0.0165918	0.0360628	0.145946	0.294899	0	0.0291106	0.0170314	0.0529832	0.0990527	0.0537458	0.104638	0.143989	0.106738	0.0373698	0.116265	0.116085	0	0	0.0621982	0.0621289	0.107126	0.0172395	0.26813	0.0289616
AC009093.4	0.0211619	0	0	0	0	0	0.0726215	0	0	0.0725503	0	0	0	0	0.025151	0.0632661	0	0.0709515	0	0	0.184708	0.0324455	0.0279679	0.0373117	0.0645442	0.0598014	0.0216634	0.0292239	0.196833	0.186769	0.0349743	0.286467	0	0	0.0322858	0	0.129744	0.0320594	0.0673456	0.0349209	0.104601	0	0.049322	0.174362	0.093304	0.0858026	0.0828478	0.117141	0.0695906
APCDD1L-DT	0.336448	0.00716795	0.0547993	0.0468695	0.0462541	0.0126403	0.552555	0.0731028	0.0466629	1.26881	0.0253094	0.025064	0.00827656	0.202845	0.0228497	0.495742	0.844891	2.00228	0.826888	0.169967	0.411129	1.87546	0.930602	0.0508467	5.00993	1.05716	2.69879	1.24121	0.0670587	0.629229	0.758609	0.964342	0.267468	0.0439221	0.274985	0.0428296	0.279948	0.0218445	0.15041	1.20558	0.0237575	0.0212358	1.69434	0.0622317	0.0868861	0.26796	0.677407	0.222824	0.00395145
LINC01859	0	0	0	0	0	0	0	0	0	0	0	0	0	0	0	0	0	0	0	0	0	0	0	0	0	0	0	0	0.129402	0	0	0	0	0	0	0	0	0	0	0	0	0	0	0	0	0	0	0	0.0571879
LINC01827	0	0	0	0.0297987	0	0	0.0367033	0	0	0.0488897	0	0	0	0	0	0	0	0	0	11.6374	0.074682	0	0	0	0	0	0	0	0.238753	0	0	0	0	0	0	0	0.0437156	0	0	0	0	0	0.0249276	0.100712	0	0	0.0209359	0.0296019	0
FLNC-AS1	0	0.0316723	0.0440248	0	0	0.0558526	0	0.51682	0	0	0	0	0	0.0814812	0	0.0317462	0	0.0356027	0.0712915	0	0.0370738	0	0	0	0	0.0600153	0.0217409	0	0.0790149	0.187437	0	0.102676	0	0	0.129605	0	0.0868055	0	0.0450577	0	0	0	0	0.0249979	0	0	0	0	0
AP001922.2	0	0	0	0	0	0	0	0	0	0	0	0	0	0	0.0361788	0	0	0	0	0	0	0	0	0	0	0	0	0	0.0566274	0	0	0	0	0	0	0	0	0	0	0	0	0	0	0	0	0	0	0	0
AL136084.3	0.297471	0.12099	0.224236	0.0753451	0.371779	0.497838	0.928033	0.219364	0.560096	0.556274	0.213602	0	0.0931349	0.449601	0	0.40424	0.048756	0.362677	0.136168	0.478152	0.472079	0.124387	0.214442	0	0.0412406	0.407576	0.193786	0.448144	0.15092	0.875132	0.134081	1.25512	0.569418	0.342172	0	0.0535505	1.65801	0.286782	0.545054	0.0446256	0	0.38234	0.630288	0.0954933	0.405394	0.986828	1.11165	0.261967	0.53358
AC090197.1	0	0.00738009	0.0205168	0.00689381	0.0408198	0.032536	0.0254735	0.0150533	0	0.00282762	0.0032573	0.0258058	0.0127823	0.025315	0.00294075	0.0369865	0.004461	0.0124439	0.00415298	0.0269226	0.073429	0.0682857	0.029431	0.00436263	0.0339604	0.0978908	0.00506594	0.0273357	0.220939	0.0582338	0.00817865	0.157904	0.0409355	0.40004	0.00754995	0.563463	0.0556239	0.142443	0.0314972	0.0163323	0.0529981	0.0131185	0.0432518	0.0582487	0.0960032	0.0200647	0.0435909	0.0547864	0.122052
AC134043.1	0.0744313	0.055501	0.0771469	0.285142	0	0.0978733	0	0	0.0481744	0.0212647	0.0489923	0.0485174	0.0961275	0.0237973	0.309618	0.0278153	0.0335484	0.0311942	0.0624639	0.607404	0.0324832	0.0285297	0.0737775	0.131234	0	0.035056	0.0761955	0.0513938	0.588463	0.0547425	0.369039	0.125947	0.111946	0.052321	0.141946	0	0.0380284	0.140951	0	0.153532	0.613178	0.624824	0.0216847	0.788493	0.147678	0.188618	0.0364245	0.103004	0.0305958
AC106892.1	0	0.0756617	0	0	0	0.0333564	0	0	0	0	0	0	0	0	0	0	0	0	0	0	0	0	0	0	0	0	0	0	0.0943789	0	0	0	0	0	0	0	0	0	0	0	0	0	0	0	0	0.0514266	0	0	0
AC073530.1	0	0.0161984	0	0	0	0	0	0	0	0	0	0.0141601	0	0	0	0	0	0.0546255	0.0182305	0	0.0189609	0	0	0	0	0.0102313	0	0.0299993	0	0	0.0538534	0	0.0980164	0	0	0	0	0	0	0	0	0	0	0.0127849	0.0191559	0	0	0.0300624	0
AL365181.4	0	0.0323671	0	0	0	0	0.0372401	0.0440131	0.0280944	0.0248024	0	0	0.0373731	0	0	0	0	0	0	0	0	0	0	0	0.0661961	0	0	0	0.0807483	0.0638496	0.0358694	0	0	0	0	0	0	0	0	0	0.143037	0	0	0.510927	0	0	0	0.0300349	0
VIM-AS1	0.166873	0.0533278	0.345922	0.373605	0.0655466	0.148898	0.28633	0.0725156	0.131149	0.10216	0.117685	0.318554	0.164202	0.724073	1.38831	0.48107	1.6977	0.679382	0.350105	1.23209	0.707455	1.27925	0.370196	0.231175	0.0999754	0.437883	0.176929	0.460893	0.853674	1.66563	0.423537	0.265081	1.64032	0.51948	0.318239	2.04167	0.633349	0.108345	0.524734	0.42289	0.117834	0.157989	0.118068	1.66957	0.126129	0.531615	0.647467	0.181446	0.509562
LINC02471	0.411222	2.45308	0.407694	0.523047	2.11388	0.164572	0.0920346	0.145031	0.277728	0	1.48283	0.326323	0.492605	0.228655	0.0212496	0	0	0	0	0	0	0	0.0472591	0.378287	0	0	0.018303	0	0	0	0	0	0	0	0	0	0.0730788	0	0	0	0	0	0	0	0	0	0.0524973	0.0247426	0
AC023866.1	0.0523756	0.234329	0.072382	0.024321	0.0960065	0.160699	0	0.141619	0.0677984	0	0.114916	0.113802	0	0.0893098	0	0.0260973	0	0	0	0.0237453	0	0	0.115368	0.0307822	0	0	0.053617	0	0	0	0.0288538	0	0	0	0.0799073	0.0691431	0	0.026449	0	0.0288098	0	0	0.061036	0	0	0.0353936	0.0170874	0	0
AC130371.2	2.62307	0.985211	1.57084	2.05713	5.39585	1.25193	1.50027	1.65492	2.61577	0.999199	1.73935	1.39319	0.769544	2.16185	1.17773	0.435666	0.280247	0.390872	0.489181	0.581392	1.11931	0.327694	0.308151	0.650909	1.03709	0.256236	0.139234	0.295157	0.397596	0.514454	0.931255	0.582412	0.46757	0.327798	0.355725	0.53866	0.794178	0.824205	0.680179	1.76348	4.51393	2.54106	0.883073	0.228705	0.257006	0.512077	0.969869	1.88222	0.766749
AC100847.1	0.49363	0.0736167	0.25582	0.0343831	1.01795	0.811372	0.804649	0.85089	0.255595	0.0564112	0.0974754	0.321768	0.212506	0.347213	0.322675	0.110683	0.133496	0	0.331409	0.167846	0	0.0378418	0.326196	0.217587	0.112919	0.232492	0.555863	0	1.05602	0.0726107	0.285539	0.310248	0.0371213	0.0693987	0.0376556	1.27074	0.554852	0.149566	0.0523643	0.040729	0.731989	0.0872388	0.0287626	0.0581033	0.0217645	0.15011	0.144941	0.341561	0.0811649
LINC00470	0.00876579	0	0	0	0.024102	0	0.0150408	0	0.00756467	0	0.0115397	0	0.0201261	0.0224209	0	0	0	0.00489833	0	0.317929	0	0.00447992	0	0	0	0.00275236	0	0	0.0760978	0.0171921	0.0482909	0	0	0.0123237	0.00891574	0	0	0.00442661	0	0	0	0.0206556	0.245165	0.0515894	0.0025766	0.0177708	0.00571962	0.238571	0
AP000873.4	0.209888	0.05869	0.299125	0.201017	0.144275	0.103497	0.0225086	0.239422	0.169808	0.0299821	0.155422	0.0513051	0.0225891	0.0671057	0.124727	0.058827	0.165555	0.175928	0.858689	0.285469	0.0228997	0.181014	0.104022	0.0462583	0.240062	0.0864972	0.0940025	0.0362312	0.219627	1.00339	0.476964	0.0253683	0.177567	0.0184424	0.780531	0.0779293	0.214472	0.198733	0.0974093	0.324707	0.259364	0.162283	0.0764355	0.200729	0.161947	0.212753	0.0513565	0.217844	0.194123
AC011601.1	0.102875	0.0920528	0.469166	0.143312	0	0.0811653	0	0.0834495	0.079901	0	0.0541717	0.214586	0.67317	0.0526262	0.0489072	0	0.0370951	0.482888	1.45042	0.643635	0.287338	0.220821	0.435078	0.181385	0.156886	0.36824	0.126376	0.113654	0.114825	0.242119	0.578076	0.0994728	0	0.0578523	0.125562	0.0407429	0.210244	0	0.0873042	0.237668	0.1356	0	0	0.339054	0.0907167	1.66847	0.34234	0.683359	0.0676608
AL390115.1	0	0	0.116359	0	0.154337	0.0369049	0	0.0569153	0.0726602	0	0.0369469	0.146355	0	0.0358928	0	0.0419531	0	0.517543	0	0.0763444	0.195974	0	0	0	0.0428006	0.079311	0.258578	0	0	0.165133	0	0	0	0	0	0	0	0	0	0.185254	0	0	0	0	0	0.113795	0.109876	0.0776789	0
AC020908.1	0	0	0	0	0	0	0	0	0	0	0	0	0	0	0	0	0	0	0	0.0576673	0	0	0	0	0	0	0	0.0585522	0.157748	0.24947	0	0	0.063769	0	0	0.0839595	0	0.128467	0	0	0	0.0749319	0	0.0499066	0	0	0	0.0586753	0.13943
AL121895.1	0.00833401	0	0.0172761	0.0290247	0.103117	0.00547939	0	0.0084504	0.0215762	0.00476199	0.0164569	0.0108649	0.0215266	0	0.00990503	0	0	0	0	0	0	0	0	0.0073471	0.0127095	0	0.00426577	0	0.0155035	0.0367768	0.0137737	0	0	0.017575	0.00635743	0.0165031	0	0.00631286	0	0	0.0205971	0.0147286	0	0.00490483	0.0110236	0	0	0.0288331	0
Z95114.2	0.00538404	0	0	0.00750034	0	0.0141594	0	0	0	0	0.00708778	0.00701907	0	0	0.0255959	0	0	0	0	0.00732283	0.00939876	0	0.00711565	0	0	0	0	0	0.220346	0	0	0.00520597	0.00809766	0	0	0.0319846	0.0110032	0.0326265	0	0	0.00887092	0	0	0.00633735	0	0.0218301	0	0.0298033	0
AC078814.1	0	0	0	0	0	0	0	0	0	0	0	0	0	0	0	0	0	0	0	0	0	0	0	0	0	0	0	0	0	0	0	0	0	0	0	0	0	0	0	0	0	0	0	0	0	0	0	0	0
AL359182.2	0.0587713	0	0.0406103	0	0.32319	0	0.0336144	0.039728	0	0.0447752	0.0257897	0.0255397	0.0337345	0.0501078	0.0698501	0.292841	0	0	0.131525	0.266449	0	0.150181	0.258911	0.103623	0.298757	0.0738142	0.0601643	0.108215	0.182217	0.230533	0.161886	0.30308	0.0883927	0.0275419	0.0298883	0.0387932	0.0400365	0.148394	0.124689	0	0	0.034622	0.0228297	0.161414	0.103651	0	0.0766958	0.0542214	0.128846
AC093388.1	0.386524	0.123522	0.171697	0.269227	0.835033	0.145217	0	0.167966	0.0714774	0.0631019	0.3998	0.215959	0.237711	0.141234	0.328133	0.577781	0.547541	0.13885	0.463395	0.262855	0.24098	1.10058	0.291907	0.876218	0.252623	0.15604	0.70658	1.37257	2.00303	1.29956	0.228146	0.667393	0.581336	0.543408	0.75819	0.929412	0.394965	0.501916	0.380738	0.273358	1.45566	0.487929	0	0.682444	0.389533	1.73511	0.405328	0.191036	0.408561
AC004263.1	0.0350201	0	0.0362977	0.0975708	0.144435	0.0230248	0	0	0.0453322	0	0.023051	0	0	0	0.0208108	0.0261743	0.0315692	0.0293538	0.0881681	0.0476308	0	0	0.0231416	0.030873	0.026703	0.0164939	0	0	0.358306	0.36059	0.0578778	0.0169309	0.0263353	0	0.0267143	0.277388	0.0357849	0.0530541	0.0371493	0.0577895	0	0.0309453	0.0204053	0.0206104	0.0154406	0.106494	0	0.121158	0.0575816
AC008875.1	0.0585539	0.0436617	0.0303451	0.0611773	0	0.0384976	0.0502351	0.0593716	0.056847	0.0167286	0	0.0381678	0.0252073	0	0.0347958	0.0656454	0.158352	0.14724	0.0982786	0.557474	0.025554	0.269326	0.0193465	0.0516199	0.200915	0.0275779	0.0149854	0.0606459	0.38124	0.25839	0.169351	0.0990803	0.0440329	0.04116	0.335	0.840631	0.119665	0.155237	0.0621141	0.0966246	0.458258	0.181093	0.0682358	0.189534	0.116176	0.0890295	0.057309	0.0810312	0.216623
DLGAP1-AS5	0.651753	0	0.324939	0.0344786	0.499047	0.00542418	1.64916	0.0585567	0.250966	16.0747	0.423567	0.037644	0.213097	0.569746	1.309	0	0	0.235116	0.0415413	0.0224417	0	0	0.00545171	0	0.0125814	0.0116569	0	0	0.0306945	0.0606771	0	0.434756	0.00620408	0.0057993	0	0.0081684	0	0.0187477	0	0.00680703	0	0.0291604	0	0.0048554	0	0.0167253	0.0242239	0.00570851	0.0339127
AC073655.1	0	0	0.0499186	0.0670923	0	0	0.0413191	0	0	0	0.0317009	0.0313936	0	0.0307965	0.0572402	0.0359962	0	0	0	0	0.0420371	0	0	0	0	0	0	0	0.223982	0	0	0.0232843	0	0.135419	0	0	0.0984266	0	0.0255449	0	0	0	0.0280625	0	0.0212347	0.0488187	0	0	0.118784
FAM87B	0.103657	0.0454669	0.0505596	0.101931	0	0.0320715	0.0941617	0.0247305	0.0552509	0.0348405	0.0481619	0.0556442	0.0419992	0.00779798	0.0579752	0.0729169	0.0769529	0.0919965	0.112576	0.199036	0.0319326	0.0747896	0.104761	0.064505	0.102286	0.0516927	0.056178	0.0336818	0.294916	0.0179382	0.110851	0.0943331	0.0733655	0.0514342	0.0465134	0.0241486	0.0996904	0.0831371	0.0129364	0.0603717	0.0401857	0	0.0852685	0.294262	0.107537	0.0741684	0.0298393	0.059067	0.150386
AC008609.1	0.0164316	0.0122525	0.0340621	0.0171677	0.0112949	0.0108033	0	0	0	0.0234721	0.0162234	0.0374876	0	0.00525352	0.190408	0.00614053	0	0.0344324	0.0965272	0	0.107565	0.025193	0.0162872	0.0217286	0	0.007739	0.00420525	0.00567288	0.267461	0.012085	0	0	0.0185349	0.00577522	0.0438707	0.0976138	0	0.186699	0.00435766	0.0271151	0	0	0.00478713	0.0241762	0.0362239	0.0083279	0.0120617	0.0170544	0.0135088
AC005154.3	0	0	0	0	0	0	0	0	0	0	0	0	0	0	0	0	0	0	0	0	0	0	0	0	0	0	0	0	0	0	0	0	0	0	0	0	0	0	0	0	0	0	0	0	0	0	0	0	0
AC091138.1	0	0	0	0	0	0	0	0	0	0	0	0	0	0	0	0	0	0	0	0	0.0388095	0	0	0	0	0	0	0	0	0.065404	0	0	0	0	0	0	0	0	0	0	0	0	0	0	0.0196043	0	0.0217592	0	0
AP005264.1	0.0485885	0.0241539	0.0335742	0.699435	1.24691	0.234268	0.277903	0.426981	0.230619	0.333157	0.191892	0.168917	0	0.124278	0.211742	0.0968412	0.146002	0.434421	1.41358	0.0440568	0.904743	1.16711	0.599346	1.17081	0.987975	0.594995	0.215541	1.49855	0.512196	0.190591	0.267675	0.031321	0.121796	0	3.53351	0.0320719	0.264798	0.14722	0.343619	0.0534533	0.800561	0	0.245365	0.114384	2.49935	0.328344	0.142667	0.403443	0.053261
AC019155.2	0	0	0	0	0	0	0	0	0	0	0	0	0	0	0	0	0	0	0	0.0252557	0	0.0189801	0	0	0	0	0	0	0.0345433	0	0	0	0	0.00870197	0	0	0	0	0	0	0	0	0	0	0	0	0	0.00856573	0
AC012615.4	0.0977908	0	0.162174	0.108984	0.0537763	0.0257179	0	0.0396626	0.0253174	0	0.0257472	0	0.0673579	0	0	0	0.0705235	0.0327873	0.164135	0.0798031	0	0.0599734	0	0	0.0596529	0	0.0400434	0.135046	0	0.287691	0.193943	0.0189113	0	0.054993	0.0895172	0	0.159882	0.0296299	0.103737	0.0322745	0	0.0691299	0.0911685	0	0.10348	0	0	0.0541321	0.257267
GYG2-AS1	0	0	0	0	0	0	0	0	0	0	0.0303467	0	0	0	0	0	0	0	0	0	0	0	0	0	0	0	0	0	0.0857657	0	0	0	0	0	0	0.0456479	0	0	0	0	0	0	0	0	0	0	0	0	0
CACNA1C-IT2	0	0	0	0	0	0.0265039	0	0	0	0	0	0	0	0	0	0.0301293	0	0	0	0.027414	0	0	0	0	0	0.0189862	0	0	0.0749904	0	0	0	0	0	0	0	0	0	0	0	0	0.142485	0	0	0	0	0.0197274	0	0
AL121757.1	0.0302235	0	0	0	0.0166203	0.0476908	0.0311156	0.0122582	0.0156493	0.0207234	0.00795751	0.0157607	0.0104089	0	0	0.00903571	0	0	0.0101456	0.0986568	0	0	0	0	0	0.00569392	0	0	0.0562237	0	0	0.0876718	0.00909131	0.0254945	0	0.0119698	0	0	0.0128245	0	0	0	0	0.02846	0	0	0.0118324	0	0
DIRC3-AS1	0.0213138	0	0	0	0	0.0560531	0	0.043223	0.05518	0	0.140292	0	0	0.0272579	0	0.0318602	0.0768542	0	0.0357738	0	0.111621	0	0	0	0.0650077	0	0	0.0294338	0.118948	0.125407	0	0.0412178	0.0320562	0	0	0	0.130676	0	0.0678292	0	0.0351174	0	0.0248381	0.0501754	0.0563844	0	0.0208607	0	0
CLEC12A-AS1	0.0150048	0	0.0124418	0.00418055	0	0	0.00514922	0	0.0543849	0.0102883	0.0158024	0.0117369	0	0.00767577	0.0142666	0.336441	0.00541049	0.0201233	0.0100738	0.624486	0.00523869	0.0138033	0.00396613	0.0264559	0	0.0650166	0.033793	0.00414424	0.00558258	0.0882855	0.238066	0.333697	0.189566	0.00843801	0.0137353	0.0297127	0.067463	0.00454634	0.0541182	0.00990426	0.00494448	0.0530357	0.0769378	0	0.108498	0	0.0499317	0.336389	0.00986863
AL049775.1	0.0872926	0.0289295	0.0201061	0.0337791	0.0933396	0.0382617	0.183067	0.0786771	0.112997	0.0554203	0.0255368	0.0632232	0.00835094	0.0744249	0.0172913	0.130486	1.02298	0.195117	0.675595	0.468311	0.533345	0.52048	0.929351	0.333473	1.06498	2.88708	0.198581	0.482194	0.0270645	0.413744	0.136254	0.145365	0.583508	0.0545437	0.0739882	0	0.564927	0.0146939	0.421845	0.168057	0.0559324	0.0171413	0.921191	0.553702	0.936539	0.540735	0.223085	0.0872459	0.0398696
LINC01535	0.276846	0.0809549	0.123781	0.302483	0.238809	0.414004	0.149028	0.561424	0.0491877	0.0930514	0.00714611	0.106153	0.0280427	0.0347112	0.0903228	0.0405719	0.528491	0.00910009	0	0.162428	0.0663328	0.191424	0.0286969	0.0478552	0.347689	0.224987	0.0444561	0	0.585693	0.367303	0.134572	0.0997275	0.244929	0.106843	0.00828181	0.0214986	0.122032	0.032895	0.28792	0.0268733	0.0357757	0.00959348	0.00632593	0.102232	0.713232	0.0330146	0.00531294	0.323023	0.0267766
LINC02445	0	0	0	0	0	0	0	0	0	0	0	0	0	0	0	0	0	0	0	0	0	0	0.034183	0	0	0	0	0	0.0962295	0	0	0	0	0	0	0	0	0	0	0	0	0.0457101	0	0.121776	0	0	0	0	0
SLCO4A1-AS1	0.100608	0.057708	0.0802147	0.485151	2.68117	0.0610591	0.637402	0.235416	0.561009	15.5038	0.845612	0.15134	0.0266533	1.79144	0.974987	0.0231371	0.195342	0.0778432	0.454634	0.126312	0.01351	0.142388	0.0715972	0.150098	0.448485	0.27702	0.958628	0.416812	0	1.52544	1.12556	0.538787	0.232794	0.0761621	0.047229	0.122601	0.0158163	0.199316	0.155984	0.102168	0.357034	0	0.144301	0.0819848	0.116016	0.470684	0.090895	1.29591	1.34885
SMAD9-IT1	0.117776	0	0	0	0.194299	0	0.0404173	0.0477682	0.0304913	0.323021	0.031009	0	0	0.0602487	0.0279955	0	0	0	0	0.160187	0	0.0361149	0	0	0.0359219	0	0	0.032529	0.131456	0.138594	0.0778594	0.0683283	0	0.0331158	0.0359371	0	0.0481392	0	0.0249874	0.0388703	0	0	0	0	0	0	0.0230544	0.0325974	0.0387305
AL355388.1	0	0.0441517	0	0	0	0	0	0	0	0	0	0	0	0	0.0351863	0.0442547	0	0	0	0.0402664	0	0	0	0	0	0	0	0	0.055074	0.174193	0	0.085879	0	0	0.587183	0	0	0	0	0	0.0975579	0	0	0.0348475	0	0	0	0	0.0486787
AC087473.1	0.0159246	0.00593723	0.00825281	0	0	0	0	0	0.0257673	0.0045496	0.0104819	0	0	0.00509144	0.00473163	0	0	0	0	0.0649772	0.00694979	0	0	0	0	0	0	0	0	0	0	0	0	0	0.00607388	0	0	0	0.00844643	0	0.0327974	0	0	0	0	0.00807097	0	0	0.00654599
AC022081.1	0	0	0	0	0	0.0360526	0.141134	0.166803	0	0	0	0	0	0.210383	0	0	0	0	0	0	0	0	0	0	0	0	0.0561348	0	0.357027	0	0	0	0	0	0	0	0	0	0.0290846	0	0	0	0	0	0	0.0555835	0	0	0
AC007950.2	0.00505829	0.0150872	0	0	0.0417242	0.00665138	0	0.0102579	0.00654778	0	0.00665895	0.00659439	0.00871032	0.0129379	0.030059	0	0.00911968	0	0.01698	0.00687978	0.00883011	0.0077554	0.00668514	0.00891857	0.0308558	0.00952949	0	0	0.112917	0.029762	0.0250796	0.00978199	0.0152154	0	0	0	0.0310125	0.0306525	0.0268292	0.00834709	0.0333368	0.00893947	0	0.00595392	0.00446047	0.0102546	0.019803	0	0.0166341
AC100802.1	0	0	0	0	0	0	0.0198541	0	0	0.0132231	0	0	0	0	0	0	0	0	0.019421	0.0629506	0	0	0	0	0.0176459	0	0.0118452	0	0	0	0.0191234	0.0111883	0.0174029	0	0.0353067	0	0	0	0	0.0190942	0	0	0	0.054479	0	0	0	0	0
AC018635.2	0	0	0	0	0	0.0857736	0	0	0	0	0	0	0	0	0	0	0	0.109351	0.0547417	0	0.0569348	0	0	0	0.049738	0.0614442	0	0	0.121344	0	0	0	0	0	0.0995183	0.193753	0.133308	0	0	0	0.0537373	0	0	0	0	0	0	0	0
AC007540.1	0	0	0	0	0	0	0	0	0	0.0267592	0.0308255	0	0.0403217	0.0598922	0	0	0	0	0.0393017	0.0955434	0.0408763	0.0359012	0	0.0825715	0	0	0.0239708	0	0.0435595	0	0.154797	0	0	0	0.0357245	0	0	0	0.0248395	0.0386403	0	0	0	0	0	0	0	0	0
AP002761.2	0.01921	0	0.0398218	0	0	0.0252602	0	0.0389566	0	0	0.0252889	0	0.0330795	0	0	0.0287154	0.0692683	0.0322037	0.0322427	0	0.0670688	0.0883589	0.101553	0.0338703	0	0.0180952	0.0196653	0	0.0714714	0.0565141	0	0.148598	0.115568	0.0540142	0	0	0.157037	0	0	0.0634001	0	0	0	0.135668	0.050819	0.0389444	0.0188016	0	0.063172
AC008750.1	0.217167	0	0	0.0336143	0	0.0317292	0	0	0.0624701	0	0.0317653	0	0	0.0308591	0.0573566	0.0360694	0.0435038	0.080902	0.0809999	0	0	0	0	0.0425445	0	0.0909175	0	0	0.718201	0.212962	0.119638	0.0233316	0.145165	0.305312	0	0.238909	0.14794	0.292444	0.0255968	0.23891	0.0795137	0	0	0	0.0851115	0	0.118083	0.0667849	0.317401
AC016737.2	0	0	0	0.0461962	0.0911793	0.0872111	0	0	0.0429263	0.113689	0	0	0.0571037	0.0424097	0.0394126	0.0495702	0.0597874	0	0	0.0451029	0	0	0	0	0.0505716	0	0	0	3.76303	0	0.0548061	0.0320647	0	0	0	0.131333	0	0.401907	0	0	0	0	0	0	0	0	0	0.0917826	0.163577
AC003101.1	0.0258645	0.0385726	0	0	0	0	0	0.0524514	0	0	0	0	0	0	0	0	0	0	0.0434117	0.0703566	0	0.0793112	0	0	0.0394437	0.0243635	0	0	0.288688	0.0760909	0.0427464	0	0	0.072725	0	0.0512171	0	0	0	0.0853622	0	0	0	0	0.0456153	0.0524349	0	0	0.0425276
ARHGEF19-AS1	0	0	0	0	0	0	0	0	0	0	0	0	0	0	0	0	0	0	0	0	0	0	0	0	0	0	0	0	0	0	0	0	0	0	0	0	0	0	0	0	0	0	0	0	0	0	0	0	0
LINC02190	0	0	0	0	0	0	0	0	0	0	0	0	0	0	0	0	0	0	0	0	0	0	0	0	0	0	0	0	0.0388815	0	0	0	0	0	0	0	0	0	0	0	0	0	0	0	0	0	0.0204567	0	0
AL355304.1	0.0214292	0	0	0.0895573	0.117842	0.197248	0.0367695	0	0.0277394	0.024489	0	0.0279369	0	0	0.127344	0.0960982	0.0772704	0.143696	0.0719349	0.408043	0.112225	0	0.084964	0	0.0326799	0.060557	0	0.0591863	0.318912	0.126086	0.141665	0.082882	0.0644597	0.0903811	0.0653874	0.0848688	0.131383	0.0324645	0.0454644	0.0707243	0.0353075	0	0.0499452	0	0.094483	0.173774	0.0419473	0.0889661	0.105705
AC022296.3	0	0	0	0.0410378	0	0	0	0.11948	0	0	0	0	0	0	0	0	0	0	0	0.160266	0	0	0	0	0.0449247	0	0	0	0.0548007	0.259993	0	0	0.044306	0	0.224719	0.116668	0.120408	0	0	0	0.436832	0.0520619	0	0	0	0.0597212	0	0.326136	0
AGBL1-AS1	0.0437894	0.0653047	0	0	0.0668898	0.204732	0.292197	0.217071	0.0314911	0	0.0320257	0.0380583	0.025135	0.0746689	0.0289134	0.0509111	0.0877209	0.269165	0.47365	0	0.0594549	0.37299	0.0835943	0.0257359	0.0296797	0.0458314	0.0597697	0.14782	0.0181022	0.128824	0.0562885	0.0611595	0.109766	0	0.215269	0.0096347	0.248588	0	0.247743	0.0883184	0.0160331	0	0.01134	0.0286349	0.107261	0.0394551	0.0428585	0	0
AP002340.1	0.0833109	0	0.172701	0.116058	0	0.164324	0	0.0844743	0	0	0	0.162916	0.0717302	0.106545	0	0	0	0	0.0699157	0.113311	0.0727167	0	0.0550527	0	0.0635251	0.117714	0.127928	0.057525	0.0774901	0.122546	0.0688441	0	0.125301	0	0.063552	0	0	0	0	0.0687391	0	0	0.0970864	0	0.0367323	0	0.0815397	0.115292	0.136984
AP006216.1	0	0	0	0	0	0	0	0	0.0733539	0	0	0	0.0487902	0.0362355	0	0.0423536	0.0510833	0.0474986	0	0.11561	0.0494613	0	0.0374463	0.14987	0	0.0533788	0	0.0782559	0.052708	0.083355	0.0468272	0.0273966	0	0.0796677	0	0.0561066	0	0	0.0300564	0	0.186734	0	0	0.066701	0	0	0	0	0
AC106886.3	0.0217035	0.0323671	0.0449906	0.0604689	0.656425	0.0570778	0	0.132039	0.0280944	0.0496047	0	0.0565888	0	0.0277563	0.206358	0	0.0391296	0	0	0.0590378	0	0	0	0.0382667	0.0992942	0	0.0444358	0	0.444116	0	0.0717389	0.0209857	0.0326423	0.0915378	0	0.515729	0	0.0328799	0	0	0.214556	0.0383564	0.0252922	0.0510927	0	0	0	0.420488	0.178429
LINC01116	0.213067	0.168807	0.027605	0.213337	0.567531	0.253905	0.662635	0.351068	0.58609	0.152181	0.0876531	0.173607	0.160518	0.34061	0.20575	1.61238	1.48855	1.88638	0.871692	3.12432	4.23087	4.10386	5.01588	3.86236	1.69572	4.11439	1.96305	4.10095	0.532608	3.07535	1.33151	2.9229	3.58509	0.0655259	3.1694	0.171404	1.2791	0.443833	4.1602	2.92266	6.09959	2.12986	4.48487	2.63332	7.60347	5.29137	2.24829	0.976715	0.251802
AC026470.2	0.135523	0.282954	0.224748	1.28379	0.894307	0.249488	0.0465076	0.71456	0.315773	0.0309747	0.428179	0.424029	0.280043	0.3813	0.032214	0.32413	0.293204	0.408943	0.227466	1.06908	0.283894	0.457126	0.250754	0.191159	0.413348	0.204253	0.360711	0.187153	0.100843	0.239217	2.06061	0.393122	0.0815312	0.114318	0.53758	0.161018	0.221572	0.205312	0.230021	0.35782	0.178633	0.0479017	0.34745	0.223326	0.0717035	0.439592	0.265283	0.112528	0.1337
AC011444.2	0	0	0.0434037	0.14584	0.11514	0	0	0	0.0271034	0	0.0275636	0.0272964	0.0360549	0.214218	0.0746546	0	0	0	0	0	0	0	0	0	0.0319306	0	0	0	0.03895	0	0	0.0404909	0	0.0294363	0.0319441	0.0414615	0.0427904	0.0317202	0.022211	0	0	0	0	0.0492905	0.0184633	0.0424473	0	0	0
AC079763.1	0	0	0	0	0	0	0	0	0	0	0	0	0	0	0	0	0	0	0	0	0	0	0	0	0	0	0	0	0.029925	0	0	0	0	0	0	0	0	0	0	0	0	0	0	0	0	0	0	0	0
MAFA-AS1	0.113878	0	0.0590165	0.0396601	0	0.336924	0.0488497	0	0	0.130138	0.0374785	0.0371152	0.0490243	0.109228	0.169181	0.170227	0.256641	0.190906	0.238921	0.27105	0.198794	0.785695	0.0752519	0	0.390748	0.0536348	0.0582886	0.0393156	0.105922	2.17762	0	10.0202	0.256911	0.0800498	0.912131	6.31408	0.0581826	0	0.0302005	0.32886	0.328351	0	0	0.636698	0.150629	0.0577162	0.0278643	1.77292	0.140433
AP003400.1	0	0	0	0	0	0	0	0	0	0	0	0	0	0	0	0	0	0	0	0	0	0	0	0	0	0	0	0	0.0956046	0	0	0	0	0	0	0	0	0	0	0	0	0	0	0	0	0	0	0	0
AC005342.2	0	0	0	0	0.103626	0	0	0	0	0	0	0	0	0.048199	0	0.056337	0	0	0	0	0	0	0	0	0.0574751	0.0355011	0	0.0520464	0.49077	0.221751	0.124575	0	0	0	0	0.0746307	0.154045	0	0	0	0	0	0	0	0	0.15281	0.073774	0.104312	0
AC022150.2	0.516165	0.164952	0.611425	0.642013	0.30412	0.145442	0.442833	0.560757	0.692021	0.442399	0.558162	0.216294	0.984063	0.495087	0.723013	0.35823	1.52885	0.154518	0.0928229	1.67987	1.09414	0.0847916	0.121817	0.0325029	0.815271	0.625128	0.150971	0.0509149	4.35521	1.35581	0.426534	0.124773	0.19408	0.207334	0.140624	0.255529	0.45209	0.558551	0.469328	0.517144	0.182239	0.488686	0.193344	0.173588	0.503929	0.149488	0.523234	0.408176	0.484973
AC246817.1	0.019462	0.0290243	0	0	0	0.0255915	0.033394	0.078935	0.0503857	0	0	0.0253722	0.0670266	0.0248896	0.208176	0	0.0350883	0	0	0.449994	0.0679484	0.0298392	0.0257213	0	0	0.0183325	0	0	0.398248	0.0572553	0	0.282274	0	0	0	0	0.079548	0	0.227098	0	0	0.963059	0.02268	0.0916318	0.0171618	0	0	0.107732	0.0640005
AC010326.3	1.29383	0.521497	1.5585	1.43705	3.22095	0.574771	1.38002	0.815507	1.47113	1.19884	1.38102	1.32204	2.52904	1.45342	1.76631	1.12384	2.71095	1.90519	1.8488	2.14023	3.02165	1.50119	2.12589	1.04814	2.47972	1.53167	1.57508	1.44871	2.37435	5.19514	2.97632	1.50463	2.47187	1.40111	2.08065	5.05488	1.28636	0.847615	1.70635	2.82751	3.05361	1.60679	0.73351	2.65483	2.00432	2.51665	1.33478	1.54854	2.7311
AC006115.1	0	0	0	0	0	0	0	0	0	0	0	0	0	0	0.0272915	0	0	0	0	0	0	0	0	0	0	0	0	0	0	0	0	0	0	0	0	0	0	0	0	0	0	0	0	0	0	0	0	0	0
AC016933.1	0	0	0	0	0	0.0289625	0	0	0.0285114	0	0	0	0	0.0563364	0	0	0	0	0	0	0.0384495	0	0	0	0	0	0	0	0.0819468	0.0647973	0	0	0	0	0	0	0.0900265	0	0	0	0	0	0	0	0.0194225	0	0	0	0
AC092807.1	0.0931122	0	0	0	0	0.428531	0.319534	0.7553	0	0	0	0	0.160338	0.357239	0	0	0	0.0780467	0	0	0	0	0	0	0	0	0	0	0	0	0	0	0	0.0654525	0	0	0.475728	0.141061	0.0493868	0	0	0	0	0.0547994	0.164215	0	0.136699	0	0.153099
AP000842.1	0	0	0	0	0	0	0	0	0	0	0	0	0	0	0	0	0	0	0	0	0	0	0	0	0	0	0	0	0	0.0500369	0	0	0	0	0	0	0	0.0257669	0	0	0	0	0	0	0.0299963	0	0	0	0
AL513550.1	0.876977	0.475588	0.315511	1.13082	0.41849	0.743371	0.870527	0.852479	0.656736	1.46602	0.457979	0.217321	0.786274	0.528335	0.663277	0.216681	1.08457	0.753308	0.936691	1.32093	1.87252	0.488941	0.85251	0.511157	0.862126	1.09234	0.46743	0.390348	1.03817	1.38594	0.778594	0.995141	0.828452	1.11065	0.895664	0.315745	1.02203	1.59211	1.16095	0.263122	0.238832	0.307413	0.312508	1.33084	0.402643	0.749359	0.602961	1.14342	0.81036
AC079298.1	0	0.0218713	0	0	0	0	0.0251641	0	0	0	0	0.00955963	0	0	0	0	0	0.0122927	0	0.00997334	0.0128007	0	0	0	0	0	0	0	0.0136409	0.0215724	0	0	0	0	0.0111874	0	0	0	0	0.0121005	0	0.0129592	0	0.0345246	0	0	0.0215307	0.0101477	0
AC011899.2	0.010186	0.00759538	0.0211153	0.0815916	0.0630158	0.0301367	0.144191	0.0258207	0.0296672	0.0378313	0.0268186	0.0896354	0.0306954	0.0749038	0.0605307	0.118003	0.00459114	0.0640344	0.0213706	0.041562	0.0977979	0.0156173	0.0572137	0.00897978	0.0310676	0.0767592	0.018248	0	0.118429	0.194781	0.0168345	0.110803	0.202989	0.0859222	0.0738168	0.105895	0.369501	0.0732993	0.064832	0.126066	0.0545441	0.054005	0.0534163	0.0239792	0.0112277	0.0413001	0.353916	0.084577	0.142361
BACH1-IT1	0.173522	0.0862598	0.149877	0.161152	0.357832	0.361273	0.0744348	0.263918	0.243336	0.0330497	0.209396	0.150812	0.373504	0.147943	0.103116	0.194537	0.443199	0.169687	0.388326	0.373678	0.201942	0.243875	0.248441	0.127478	0.837974	0.299662	0.133226	0.579103	0.430395	0.255243	0.477968	0.139819	0.239231	0.203293	0.330919	0.0572684	0.561487	0.372412	0.291448	0.405653	0.1906	0.664439	0.353875	0.238287	0.306028	0.381095	0.141528	0.0400221	0.380417
OVAAL	0	0.0118904	0	0.011107	0	0.0209682	0.0136805	0.0646748	0.0412831	0.00911142	0	0	0	0	0	0.0834271	0.114997	0.0935616	0.0267642	0.0216882	0.0417547	0.048897	0	0	0.0121589	0.105144	0.0244859	0.0110105	0.0148319	0.0703675	0.026354	0.00770931	0.0599575	0.0112091	0	0	0.11406	0	0.0253733	0.0131569	0.0394097	0	0	0.0281542	0.0492149	0	0.0078035	0.0110336	0
AL135746.1	0	0	0	0	0	0	0	0	0	0	0	0	0	0	0	0	0	0	0	0	0	0	0	0	0	0	0	0	0.0403742	0	0	0	0	0	0	0	0	0	0	0	0	0	0	0	0	0	0	0	0
A2M-AS1	0.162479	0.0403851	0.258224	0.105628	0.148915	0.512763	0.799201	0.768824	0.224345	0.470385	0.121207	0.091789	0.167872	0.325541	0.109428	0.0890545	0.0390582	0.127111	0.0909032	0.545103	0.463271	0.0498228	0.0715785	0.0286476	0.0247783	0.09183	0.0277217	0.0448758	0.0906761	0.175266	0.125314	0.18329	0.138477	0.34264	0.0661034	0.128697	0.14389	0.205125	0.0919243	0.053624	0.124929	0.220147	0.119919	0.274122	0.109845	0.0548988	0.174927	0.217355	0.178104
AC055874.1	0.148133	0	0	0	0.0581857	0.25044	0.0363107	0.171659	0	0.0725503	0.0278584	0.0275883	0.0364405	0.351827	0	0.0316331	0	0.0709515	0	0	0.554125	0.259564	0	0.0373117	0.290449	0	0	0.0292239	0.1181	0.560306	0	0.020462	0.159138	9.07409	0.0645716	4.86097	0	4.1036	0.179588	0	0.034867	0	0	0	0.130626	0	0.0828478	0	1.39181
AL365181.1	0	0	0	0	0	0.0170796	0.0111435	0.0526809	0	0	0	0.00846665	0	0	0	0.00970796	0	0	0.0109004	0.0529984	0	0	0	0	0	0.0244701	0	0	0.265789	0.038212	0	0.0188389	0.0293031	0	0.00990827	0.0128603	0.0929076	0	0.00688929	0	0.0321013	0	0.0151366	0	0.00572687	0	0	0	0
LINC01349	0	0	0	0	0	0	0	0	0	0	0	0.0311409	0	0	0	0	0.0430662	0	0	0	0	0	0	0	0	0.0450014	0	0	0.488795	0	0	0	0.107779	0.134329	0	0.189205	0.0488172	0	0	0	0	0	0	0	0	0	0	0	0
AC020922.4	0	0	0	0.0975708	0.192579	0	0.0600894	0	0	0	0	0	0	0	0	0	0.126277	0	0	0.0476308	0	0	0.0462832	0	0.053406	0.0329878	0	0	1.23778	0	0	0.0338618	0	0	0.106857	0.416083	0	0.106108	0	0	0	0	0.0408107	0.0412208	0.0926435	0	0	0.0484634	0
AC069234.3	0	0	0	0	0	0	0	0	0	0	0	0	0	0	0	0	0	0	0	0	0	0	0	0	0	0	0	0	0	0	0	0	0	0	0	0	0	0	0	0	0	0	0	0	0	0	0	0	0
PAQR9-AS1	0.0107413	0	0.00556658	0.00374084	0	0.0459037	0.036861	0.0544564	0.00347605	0.00306874	0	0	0.00462409	0.0446448	0	0	0	0.013505	0.00450712	0	0	0	0	0	0	0.00252949	0.00274897	0	0.0449586	0	0.00443804	0.0597197	0	0.00377525	0	0	0	0.00813632	0	0.00886253	0	0.00949149	0	0	0	0	0	0	0
AL353732.1	0.00813694	0	0	0	0	0	0	0	0	0	0	0	0	0	0	0	0	0	0	0	0	0	0	0	0	0	0	0	0	0	0	0.00786783	0	0	0	0	0	0	0	0	0	0.0143804	0	0	0.00717527	0	0	0	0
AP000233.1	0	0	0	0	0	0	0	0	0	0	0	0	0	0	0	0	0	0	0	0	0	0	0	0	0	0	0	0	0	0	0	0.0394473	0	0	0.0622417	0	0	0	0	0	0	0	0	0	0	0	0.0399292	0	0
LINC00161	0.0136457	0	0	0	0	0	0	0	0	0	0	0	0	0	0.0162181	0	0	0	0.0229034	0.296953	0	0	0	0.0240596	0.0208099	0	0.0279383	0	0.177693	0	0	0.131944	0	0.057553	0	0	0.0278875	0	0	0	0.157382	0.072348	0	0.0160619	0	0	0	0.018884	0
ZNF649-AS1	0.10252	0.0611566	0.127512	0.057127	0	0.0539233	0	0	0.0530834	0.0234316	0.0269923	0.160384	0	0.0524445	0.0487382	0	0	0.103119	0.172072	0.250987	0.0715864	0	0	0	0.125075	0.0579422	0.12594	0	0.343285	0.120642	0.067774	0.317213	0.0925147	0.374741	0.0312821	0.0406022	0.125711	0.0621255	0.0435013	0.0338353	0.033783	0.579784	0.071683	0.313748	0.144645	0	0.0602042	0.0567498	0.0674271
LINC02309	0	0	0	0	0	0	0	0	0	0	0	0	0	0	0	0	0	0	0	0	0	0	0	0	0	0	0	0	0.320068	0	0	0	0	0	0	0	0	0	0	0	0	0	0	0	0	0	0	0	0
AL080284.1	0	0	0	0	0	0	0	0	0	0	0	0	0	0	0	0	0	0	0	0.0365313	0	0	0	0	0	0	0	0	0	0	0	0	0	0	0	0	0	0	0	0	0	0	0	0	0	0	0	0	0
LINC02295	0	0	0	0.0442199	0	0	0	0	0	0	0.0417876	0.0413825	0	0	0	0	0	0.0532136	0	0	0	0	0	0	0	0	0	0	0.0590499	0	0	0.0306929	0	0.847907	0	0	0	0	0	0.104763	0	0	0	0	0	0	0.0310679	0	0.208772
AC020763.1	0.0646378	0	0	0	0	0	0	0	0.0278904	0.32009	0	0.056178	0	0.0275548	0.819439	0	0	0	0	0	0.0376121	0.0330343	0	0.0379889	0.0657156	0.0405911	0	0.0297543	0.0400811	0.0633861	0	0.0625	0	0.0302911	0.0657435	0	0	0	0	0.0355547	0.0354998	0	0	0.0253609	0.037999	0.13104	0	0	0
AP003108.1	0	0	0	0	0	0	0	0	0	0	0	0	0	0	0	0	0.0386352	0	0.0359675	0	0	0	0	0	0.0326799	0.0201857	0	0.0591863	0.358776	0	0	0.0207205	0	0	0	0	0	0.064929	0	0	0	0	0.0998904	0.201788	0.0377932	0	0	0	0.0352349
LINC00710	0	0	0	0	0	0.00403588	0	0	0	0	0	0	0	0	0	0	0	0	0.010303	0	0	0	0	0	0	0	0	0	0.0456767	0.0090294	0	0	0	0.00431499	0	0	0	0.0139493	0	0	0	0	0	0	0	0	0	0	0.00504657
LINC00472	0.0448253	0.00514227	0.0142956	0.134496	0.0189615	0.16776	0.420068	0.356618	0.0223172	0.784145	0.0181569	0.0179809	0.0415631	0.185208	0.10655	0.0309256	0.0559498	0.0231216	0.0231496	0.0891054	0.0300962	0.0687264	0.0273425	0.00607955	0.0420671	0.0974399	0.00352982	0.0142852	0.070558	0.172448	0.0113974	0.0300065	0.0933476	0.392658	0.0210425	0.00682796	0.0493276	0.261187	0.0365775	0.01707	0.0113624	0.0121876	0.0200912	0.0162345	0.0486493	0.0838837	0.0404975	0.0143152	0.0850428
AC022405.1	0	0	0	0	0	0	0	0	0	0	0.0302879	0	0	0	0.0273444	0	0	0	0	0	0	0	0	0	0	0.0216722	0	0	0.213999	0	0.0380244	0	0	0.0323457	0	0	0	0.104566	0	0.0379663	0	0	0.0536233	0.0270811	0	0	0	0.0318393	0.0756595
AC084346.2	0	0	0	0.104562	0.171982	0.0493492	0	0	0	0.014296	0.0164684	0	0	0	0.0892079	0.0373997	0	0.104857	0.0419936	0.18716	0	0.0383602	0.0165332	0	0.0190776	0.0235677	0.0128063	0.051827	0	0.0368027	0.103375	0.0120961	0.0376298	0	0.114514	0.0743161	0	0.0758075	0.0530817	0	0	0	0.0437349	0.103074	0.0772192	0.0507221	0.0122438	0.103872	0.0205692
AP002008.3	0.00917804	0	0.0380516	0.0191785	0	0.00603432	0	0	0.0118807	0.00524426	0	0	0.00790225	0	0	0	0	0.00769304	0	0.00624153	0	0.00703592	0.00606495	0	0.00699832	0.00864542	0	0	0.102441	0	0	0	0	0.0516131	0.00700128	0.127221	0	0.0278088	0.00486804	0	0	0	0.00534782	0	0	0	0	0	0.0301819
AL355488.1	0.304085	0.0248489	0.293591	0.0406203	0.813192	0.153369	0.0428849	0.236528	0.183333	0.0523635	0.131609	0.0651665	0.23671	0.111872	0.113868	0.0996275	0.488159	0.642447	0.160806	0.322937	0.21815	0.300172	0.0880843	0.205646	0.514553	0.376686	0.106607	0.201337	2.44094	1.60536	0.419949	0.294028	0.357107	0.286957	0.737203	3.48918	0.255391	0.441745	0.167915	0.570534	0.878501	1.06745	0.14563	0.328508	0.165295	0.118227	0.110079	0.397757	0.643823
AC010524.1	0	0.0358397	0	0	0	0.0316008	0	0.0487352	0	0.0274634	0	0	0	0.0614683	0.0285622	0.0359234	0.0433277	0	0.080672	0	0	0	0	0.0423722	0.0732982	0	0	0	0.223529	0.282799	0.0397178	0.0232372	0.0361444	0	0.0366646	0.142765	0.0982273	0.0728151	0	0.317257	0.0395959	0	0.0560114	0.0565743	0	0.0974398	0	0.0332572	0.158058
AC013448.2	0	0	0	0	0	0	0	0	0.0195269	0	0	0	0	0	0	0	0	0	0	0	0	0	0	0	0	0	0	0	0	0	0	0	0	0	0	0	0	0	0	0	0	0	0	0	0	0	0	0	0
AL683813.1	0.133745	0.0117328	0.203859	0.0931578	0.227133	0.439668	0.249736	0.358974	0.0814719	0.0629346	0.0673198	0.0820519	0.115153	0.362211	0.12623	0.0411607	0.0496446	0.0857272	0.178264	0.101653	0.137338	0.114591	0.0623857	0.0832281	0.329939	0.114867	0.0483228	0.0271614	0.548824	0.786928	0.149527	0.0570535	0.106493	0.038712	0.312074	0.124632	0.1849	0.119187	0.121012	0.201229	0.123143	0.173798	0.0229205	0.115754	0.142219	0.183418	0.0847008	0.457271	0.239313
LINC00560	0	0	0	0	0	0	0	0	0	0	0	0	0	0	0	0	0	0	0	0	0	0	0	0	0	0	0	0	0.0276231	0	0	0	0	0	0	0	0	0	0	0	0	0	0	0	0	0	0	0	0
ASH1L-IT1	0	0	0	0	0	0	0.0454695	0.0537393	0	0	0	0	0	0	0	0	0.0477765	0.0444239	0	0.036042	0	0	0	0	0	0	0	0.0365951	0.147888	0	0	0	0	0	0.0404293	0.0524747	0	0	0.0281108	0	0.0436615	0.140497	0	0	0.0467353	0	0	0	0
AL137129.1	0	0	0	0	0	0.0433633	0	0	0	0	0	0	0	0	0.0195968	0	0	0.0276415	0	0	0	0	0	0	0	0	0	0	0.0613463	0	0.0272508	0	0.0247991	0	0.075468	0	0	0	0	0	0	0	0.019215	0	0.0436196	0.0334273	0	0	0
AP002852.1	0.0192881	0.028765	0	0	0	0	0.0165478	0	0.0249677	0	0	0.0125727	0	0.0123336	0.103158	0.0432481	0.0695496	0.0323345	0.0161868	0.118052	0.0841766	0	0.0382372	0	0	0.227109	0.0592356	0.0133181	0.0897021	0.255347	0	0.0186501	0.0435142	0.0135584	0.117708	0	0.118256	0.043831	0.0204608	0	0	0.0340876	0.0449547	1.37355	0.0425212	0.234615	0.047195	0.0667306	0
ACTA2-AS1	0.074595	0.0556231	0.0154633	0.0207832	0.0820414	0.0196177	0.191992	0.0529457	0.0241402	0.349509	0.02455	0.0291744	0.00642259	0.0763188	0.0709254	0.0111506	0.06052	0.0437679	0.0688614	0.0811654	0.455765	0.00571848	0.0197173	0.0263046	0.0568792	0.0983726	0.00381815	0.0309041	0.111013	0.625437	0.0431492	0.0252448	0.0785343	0.052436	0.0739743	0.0812426	0.0457345	0.169513	0.0514348	0.110786	0.0491621	0.0988734	0.0956224	0.355602	0.118402	0.302452	0.113164	0.201299	0.177846
AC012361.1	0	0	0	0	0	0	0	0	0	0	0	0	0	0	0	0	0	0	0	0	0	0	0	0	0	0	0	0	0	0	0	0	0	0	0	0	0	0	0	0	0	0	0	0	0	0	0	0	0
AC007179.1	0	0	0	0	0	0	0.0465076	0	0	0	0	0	0	0	0	0	0	0	0	0	0	0	0	0	0	0	0	0	0	0	0	0	0	0	0	0	0	0	0	0	0	0	0	0	0	0	0	0	0
AC027088.1	0	0	0	0	0	0	0	0	0	0	0	0	0	0	0	0	0	0	0	0	0	0	0	0	0	0	0	0	0	0	0	0	0	0	0	0	0	0	0	0	0	0	0	0	0	0	0	0	0
AL008727.1	0.0100438	0.011234	0.0104103	0.00349794	0.013808	0.0132071	0.00861689	0.0509204	0.00975104	0.00573896	0.00330553	0.00654697	0.0129715	0.00321123	0.00895287	0.00375341	0.0135812	0.00420937	0.0126434	0.0409818	0	0.0115494	0	0.00885443	0	0.00473048	0.00257047	0.00346756	0.0186842	0.022161	0.00829974	0	0.00377651	0.0282409	0.0114926	0.218778	0.0102632	0	0.00266363	0.00828707	0.00827427	0.0177504	0	0	0	0.00509045	0.00245757	0.0277988	0.0701867
AC005920.2	0	0.0533278	0	0.049814	0	0	0	0.145031	0.046288	0	0	0	0	0	0	0.0534522	0	0.0599455	0	0.0972701	0	0	0.0472591	0.126096	0	0	0	0	0.19956	0	0	0	0.0537811	0.100544	0.10911	0	0.0730788	0	0	0	0	0.0631956	0	0	0	0	0	0.0494852	0
AL162724.1	0.0318279	0	0	0	0.0875126	0	0	0	0	0	0	0	0	0	0.0378277	0	0	0.0533563	0	0	0	0	0	0	0	0.0299808	0	0	0	0.280904	0	0	0.095739	0	0	0.0630259	0	0.0964361	0.101289	0	0	0	0	0	0	0.0645245	0	0	0
AL445307.1	0.236647	0.02941	0.0408802	0.0824165	0	0.285247	0.812106	0.479904	0	0.0225364	0.025961	0	0.135835	0.0756612	0.0234381	0.117915	0	0	0.0661993	0	0.137703	0	0	0	0.0300742	0.0371523	0.020188	0	0.0366855	0.116032	0	0.0953419	0.11864	0	0.150435	0.0390509	0.483631	0.0896279	0.0836786	0.0650852	0.129969	0	0.0229814	0.116062	0.0347798	0.0799589	0.0386027	0	0.064851
AL358452.1	0	0	0	0	0	0	0	0	0	0	0	0	0	0	0	0	0	0	0	0	0	0	0	0	0	0	0	0	0	0	0	0	0	0	0	0	0	0	0	0	0	0	0	0	0	0	0	0	0
AP000282.1	0	0	0.0360849	0	0	0.0686692	0.0298685	0	0	0	0.0229158	0	0.0899257	0	0.0206887	0	0	0	0	0	0	0	0.0230059	0	0.0530928	0	0	0	0.0323822	0	0	0	0	0	0	0	0	0	0	0	0	0	0.0405713	0	0	0	0	0	0
AC004672.2	0	0	0	0	0	0	0	0	0	0	0	0	0	0	0	0	0	0	0	0	0	0	0	0	0	0	0.0211728	0	0.038475	0.0608462	0	0	0.0311068	0	0	0	0	0.0313333	0	0	0	0	0	0	0	0	0	0.0858663	0
MAGI1-AS1	0	0	0	0	0	0	0	0	0	0	0	0	0	0	0	0	0	0	0	0	0	0	0	0	0	0.0189219	0	0	0.149473	0	0	0	0	0	0	0.0397778	0	0	0	0	0	0	0	0	0	0	0.0196606	0	0
AL157400.4	0.106793	0.0530879	0	0	0	0	0.0305402	0	0.0921597	0	0.0234311	0	0	0	0.021154	0.0532118	0.0962694	0.0596759	0.119496	0.38733	0.0310709	0.0272892	0.164663	0.0313821	0.0814302	0.134127	0.109324	0.147478	0.198663	0.104725	0.147081	0.0172101	0.0803088	0.350323	0.10862	0.140982	0.036375	0.134823	0.075524	0.146856	0.0879777	0.0629113	0	0	0.0470857	0	0.087102	0.0492626	0.0292656
AC005208.1	0	0	0	0	0	0	0	0	0.0279411	0	0	0	0	0	0	0	0	0	0	0.102753	0	0	0	0	0	0	0	0	0.0803079	0	0	0	0	0	0	0	0	0.0163503	0	0	0	0	0	0	0	0	0	0	0
AC090204.1	0.170706	0.208292	0.321698	1.29712	0.341356	0.673407	0.692325	0.597946	0.261149	0.461097	0.245154	0.445091	0.160338	0.416779	0.479546	0.255173	0.0559579	0.130078	1.74515	3.22937	0.243815	0.0713801	0.205098	0.437791	0.662654	0.190035	0.0158865	0.0214309	0.606246	0.547855	1.53887	0.33012	0.443466	0.283627	0.118381	0.276573	0.475728	0.305633	0.921886	0.281695	2.58248	0.301687	0.596796	1.18732	4.55697	0.0629219	0.334153	7.10853	0.0510331
AC018362.1	0	0	0	0	0	0	0	0	0	0	0	0	0	0	0	0	0	0	0	0	0	0	0	0	0	0	0	0	0	0	0	0	0	0	0	0	0	0	0	0	0	0	0	0	0	0	0	0	0
AC078880.5	0.253791	0	0.116911	0.11785	0	0.333722	0.0967711	0.343114	0	0	0.0371224	0.0367626	0	0.0360634	0.0670295	0	0	0.0472729	0	0.345182	0	0.043235	0	0	0	0.0531252	0	0.0389421	0.209831	0.165918	0	0.0817992	0	0	0	0.16752	0.288149	0	0.0598272	0	0.0464617	0.0498359	0	0.16596	0.0745989	0.0571678	0	0.117072	0
AC103740.1	0	0	0	0.00775079	0.00382451	0.0109742	0.00716004	0	0	0.014306	0	0.00544009	0	0.00533662	0.00495948	0.0124753	0.00752334	0.00932719	0.0210116	0.0132429	0.0218534	0.0277241	0.00183831	0	0.00636367	0.00655117	0.00427177	0.00576261	0.0646885	0.0245524	0.00459767	0.00672476	0.0146441	0.00195552	0.0106106	0.0220351	0.0113707	0.0210724	0.00737764	0.013772	0.00687535	0.00491645	0.0162095	0.00982345	0.00245313	0.0140994	0.0163366	0.00192491	0.0274449
AL358473.1	0.00338421	0	0.0350768	0.00471444	0.00930507	0	0.00580682	0.00686294	0	0.00386742	0	0	0	0.0302961	0.00402215	0	0	0	0.00568015	0.00920572	0.00590772	0.00518869	0	0	0.0103219	0.00318781	0	0	0.144797	0.0398241	0.0167793	0.00327228	0	0.00475781	0	0	0.00691623	0	0	0.00558456	0	0.00598088	0	0.00398342	0.00298424	0	0	0	0
AC016526.1	0	0	0	0	0	0	0.0391737	0	0	0	0	0	0	0	0	0	0	0	0	0	0	0	0	0	0	0	0	0	0.0424705	0	0	0	0	0	0	0.045209	0	0	0	0	0	0	0	0	0	0	0	0	0
TM4SF1-AS1	0.15302	0.095085	0.105735	0.994782	2.27899	0.385659	0.24068	0.103438	0.0825329	0.684903	0.251803	0.166241	0.0219582	0.750164	0.560751	0.114368	0.0229902	0.726815	0.256833	2.08122	0.289383	0.136857	0.0505586	0.0899329	0.350036	0.14414	0.313294	0.0176097	0.593036	1.35051	0.0842989	0.135629	0.0958933	0.0179274	0.700369	0.176757	0.130302	0.347729	0.040581	0.105213	0.14707	0	0.237763	0.120076	0.0112446	0.103406	0.0499223	0.2647	0.230636
AC108134.1	0.574004	0.54948	1.74464	0.918492	2.00481	0.229495	0.0532383	0.464043	0.341391	0.115237	1.1641	0.313485	0.60775	0.352163	0.66377	0.09276	0.0978943	1.1118	0.755117	0.379801	0.047393	0.101089	0.420314	0.177794	0.721583	0.01096	0.24219	0.235663	0.382387	0.935613	3.41004	0.187507	0.0174995	0.0708837	1.52662	0.138241	0.0396311	0.193896	0.123427	2.80963	0.217266	0.164503	0.293781	0	0.0171002	0.220155	0.265717	0.38644	0.433639
AC005544.1	0	0	0	0	0	0	0	0	0	0	0	0	0	0	0	0	0	0	0.129952	0.0351018	0	0	0.0682175	0	0	0.243106	0	0	0.14403	0.227777	0	0	0	0.0362834	0	0	0.105488	0.0781971	0	0	0	0	0	0	0	0	0	0	0
AC105384.1	0	0	0	0	0	0	0.0243956	0	0.110426	0.129982	0	0	0	0.0181828	0.0168979	0.0212529	0	0.0238346	0	0.038675	0	0	0	0	0.0433644	0.0133926	0.0291094	0	0.21159	0	0.0234977	0.05499	0	0	0	0.14077	0.0290565	0	0	0.0234618	0.0234256	0	0.0497059	0.100411	0.0250748	0.0864706	0.0556618	0.0196755	0
AC026740.1	0.360206	0.223828	0.52891	0.648149	1.36181	0.217091	0.10301	0.213055	0.40799	0.102909	0.118548	0.528294	0.620271	0.230331	0.82054	0.291656	2.86828	1.25802	0.755726	1.04107	0.131	0.598293	1.13063	1.29666	1.35041	0.240339	0.368744	1.26431	3.82503	3.48816	0.694534	2.46708	1.10608	0.633011	0.412164	3.59614	0.460091	1.65983	0.875663	2.22902	8.35829	3.28905	1.11938	0.229659	1.03231	1.49092	0.146895	0.68541	0.888401
AL359458.1	0	0	0	0	0	0	0	0	0	0	0	0	0	0	0	0	0	0	0	0	0	0	0	0	0	0	0	0	0.0552117	0	0	0	0	0	0	0	0	0	0	0	0	0	0	0	0	0	0	0.0410727	0
AC096536.2	0.412932	0.523447	0.984395	0.834103	0.283845	0.244343	0.0354266	0.12561	0.962147	0.117973	0.434881	0.403749	0.568852	0.316856	1.10424	0.740709	0.707259	0.380732	0.519808	0.39314	0.180211	0.253244	0.327444	0.546049	1.00756	0.25283	0.317039	0.741322	0.499306	0.303702	0.7507	1.31761	0.558949	0.580535	0.566994	0.122654	0.126585	0.312788	0.569451	0.374777	0.918487	0.547329	1.27521	1.91989	0.491574	1.00456	0.646645	1.22861	0.441325
AC113137.1	0	0	0	0	0	0.0279763	0	0	0	0	0	0	0	0	0.0252862	0	0	0	0	0	0	0	0	0	0	0	0	0	0	0	0	0.0617159	0	0.0299111	0	0	0	0	0	0	0	0	0	0	0	0	0	0	0
AC246817.2	0.0212756	0.0317291	0.0441037	0.0493974	0	0.0373018	0.0121687	0.0287637	0.0642613	0.0324179	0.0373442	0.0647188	0.0366364	0.0544182	0	0	0	0	0	0.22185	0.0990407	0	0	0	0	0.020041	0.00725996	0	0.38259	0.0417273	0	0.123432	0	0.0199407	0	0	0.115948	0.0322318	0.0752307	0.0234058	0	0.839739	0.00826453	0.0834758	0.0187611	0.0287546	0.0138822	0.0686998	0.0116608
AC006262.3	1.51849	0	0	0.192305	1.39172	0	0	1.02646	0.953031	0	1.09036	0.0599885	0	0.23539	0.328133	0.137567	0	0	0	0.0625846	0	0	0.182442	0	0	0	0	0	0.171199	0	0.152097	0	0	0	0.210608	0	0	0.627395	0	0	0	0	0	0	0	0	0	0	0
AC091588.3	0.0308358	0.0229933	0	0.150348	0	0.0202738	0.026455	0	0	0	0	0	0	0.0394355	0	0.184376	0	0.0516932	0	0	0.0538293	0.0236389	0	0.0271843	0	0.0145232	0	0.0212917	0.0573628	0.181432	0	0.163988	0.0695662	0.0650275	0	0.0610615	0.126037	0.0934303	0.0163554	0	0.0508062	0	0.107804	0	0.0135957	0.0625133	0.0452704	0.0640094	0.126754
TNFRSF14-AS1	0.129609	0.0230795	0.192484	0.266789	0.191481	0.0712241	0.0962586	0.0431525	0.0951556	0.225489	0.0662119	0.0706139	0.0999337	0.133594	0.710429	0.0665083	0.0906797	0.29835	0.0941589	0.268368	0.0709157	0.0682164	0.0766988	0.0409292	0.0855523	0.111154	0.0217834	0.0454144	1.0256	0.347152	0.179037	0.104747	0.116378	0.345393	0.156421	1.86169	0.320227	0.260827	0.127229	0.370297	0.745825	0.0512814	0.0293063	0.0478167	0.0716451	0.0666694	0.174187	0.171331	0.909689
AC116612.1	0	0	0	0	0	0	0	0	0	0	0	0	0	0	0	0	0	0	0	0	0	0	0	0	0	0	0	0	0	0	0	0	0	0	0	0	0	0	0	0	0	0	0	0	0	0	0	0	0
AC006504.1	0.0388602	0.0144884	0.100695	0.054135	0.0267121	0.017033	0.050009	0.0262686	0.0964145	0.070314	0.0213155	0.0717702	0.0557641	0.0414148	0.0654297	0.00484074	0.0759003	0.0434302	0.0706595	0.273078	0.0452248	0.0148952	0.0727578	0.0285487	0.0543238	0.0244034	0.0596719	0.0402486	0.180726	0.438239	0.181969	0.0187875	0.165598	0.0637385	0.00988124	0.250092	0.0132363	0.255111	0.0171762	0.0480948	0.0213425	0.0171693	0.00754764	0.0838584	0.131359	0.0131302	0.00633901	0.286814	0.170389
LINC01887	0	0	0	0.0576916	0	0.0181521	0	0	0	0.0157755	0	0	0	0	0.0164066	0.020635	0	0	0.0695092	0	0.072294	0.021165	0	0	0	0	0	0	0.333838	0.0406113	0.0912585	0.0533914	0	0.310519	0.0210608	0.410035	0	0	0	0	0.0682338	0.0243964	0.016087	0.048746	0	0.0279856	0	0.229243	0.113489
RAET1E-AS1	0.0196228	0.0585284	0.101694	0.027336	0	0.0387044	0.03367	0	0.228609	0.0784862	0.0258323	0.0127909	0.135161	0.0125477	0.303184	0.263992	0.0353783	0.23027	0.131742	0.026689	0.0171275	0.165472	0.0389009	0.328682	0.209475	0.221809	0	0.325182	0.219021	0	0.0486461	0.341529	0.0295129	0.0827622	0.164657	0.330287	0.0401027	0.0297278	0.239383	0.0971436	0.0323312	0.554868	0.0343012	0.0461945	0.0346073	0.159125	0.268879	0.0135778	0.0322647
AL356488.3	0.291862	0.196175	0.366421	0.211882	0.440805	0.227027	0.253924	0.283434	0.505514	0.197303	0.351751	0.273313	0.10618	0.268115	0.327338	0.116751	0.541026	0.0758036	0.186289	0.218049	0.243984	0.0630261	0.179283	0.275419	0.332253	0.135526	0.122037	0.0851521	1.6747	0.314428	0.672589	0.147067	0.216391	0.254286	0.263406	0.333745	0.235229	0.660126	0.0654101	0.169586	0.501201	0.8064	0.297008	0.0870946	0.427738	0.075003	0.104607	0.125152	0.608315
KTN1-AS1	0.511858	0.586057	0.616102	0.331225	0.989708	0.264884	0.402307	0.448689	0.820747	0.350966	0.313006	0.525229	0.449237	0.418104	0.443504	1.32788	1.36342	1.15702	1.34687	1.72922	0.513063	1.25565	0.842329	0.844262	0.820878	1.51801	0.983748	1.03065	0.638889	0.53433	0.594894	2.034	0.660573	0.445696	3.12872	0.451209	0.897598	0.745428	0.623551	1.20432	0.511453	0.198429	0.854334	2.2778	0.57658	3.01264	0.297353	1.41212	0.374657
AC007952.8	0	0	0	0	0	0	0	0	0	0	0	0	0	0	0	0	0	0	0	0	0	0	0	0	0	0	0	0	0	0	0	0	0	0	0	0	0	0	0	0	0	0	0	0	0	0	0	0	0
AL157387.1	0	0	0	0	0	0	0	0	0	0	0	0	0	0	0	0	0	0	0	0	0	0	0	0	0	0	0	0	0	0	0	0	0	0	0	0	0	0	0	0	0	0	0	0	0	0	0	0	0
AL138733.1	0	0	0	0.0193883	0	0	0	0	0	0	0	0	0	0	0	0.0208044	0	0	0	0	0.0242957	0	0	0.0245391	0	0.01311	0.0284951	0	0.0517812	0	0.0230018	0.0269148	0.0837296	0	0.0424673	0	0	0	0.0295278	0	0.0229313	0	0	0	0.0122728	0	0	0.0192603	0
AC011595.2	0	0	0	0.0261681	0	0	0.0322315	0	0	0	0	0	0	0	0	0	0.237068	0.0314903	0.0630569	0.102195	0.393499	0	0	0	0	0.176944	0	0.0259408	0.0349441	0	0.0620904	0.0181632	0.0847563	0	0.0286587	0	0	0	0.0199266	0.0309978	0	0.0331977	0.131343	0.0663316	0.0662577	0.0761634	0.0367703	0.0779861	0
AC002551.1	0.0401074	0	0	0	0	0	0	0	0	0	0	0	0.0345323	0	0.047668	0	0	0.0336181	0.0336588	0	0	0.0307465	0	0.106074	0.0305822	0	0	0	0	0	0.0331429	0	0	0.0281932	0	0.0794212	0	0	0	0.0330923	0	0.0708815	0	0.0236045	0	0.0406548	0	0	0.0329732
AL589765.5	0.0691561	0	0.0955723	0	0	0	0	0.186992	0	0.158061	0.0303467	0.0300525	0.0396954	0.0294809	0.0273975	0.0689171	0	0.0386445	0.0386912	0.470296	0.0402413	0	0.030466	0	0	0.0217143	0	0.0636684	0.0857657	0	0	0.0891585	0.104012	0.0972255	0.105509	0	0.0942219	0.0698459	0.0489073	0.11412	0	0.0814794	0.0268637	0.0271337	0.121966	0.0467333	0.11281	0.0638022	0.0758064
ACVR2B-AS1	0.514115	0.11958	0.234659	0.262825	0.129687	1.32726	1.27871	1.15737	0.164849	2.26923	0.0931379	0.129129	0.430467	0.832423	0.302711	0.162162	0.153067	0.0869769	0.0633325	1.32793	0.22231	0.072316	0.0374017	0.0249486	0.0935083	0.302119	0.0289706	0.0390813	0.193032	0.291395	0.140314	0.232593	0.347601	0.570271	0.14392	0.0747196	0.366294	0.350132	0.17512	0.0311333	0.404108	0.591834	0.137414	0.0444143	0.191323	0.0478102	0.0969438	0.548289	0.224904
AC253576.2	0.0818745	0	0.127292	0.0570285	0.337678	0.0269152	0	0	0.0529918	0.0935648	0	0.0266846	0.10574	0.052354	0.0486542	0.0305968	0.258323	0.37745	0.0343551	0.528948	0.071463	0.313826	0.0541035	0.216537	0.0936447	0.0771231	0.0628613	0.0565331	0.609232	0.120434	0.169143	0.0395833	0	0.057553	0.156141	1.0133	0.0836626	0.0930276	0.0434263	0.33777	0.472147	0.144696	0.0954125	0.240928	0.036099	0.0829919	0.0400669	0.254934	0.235588
AC135048.2	0	0	0	0	0	0	0	0	0	0	0	0	0	0	0	0	0	0	0	0	0	0	0	0	0	0	0	0	0	0	0	0	0	0	0	0	0	0	0	0	0	0	0	0	0	0	0	0	0
AC009446.1	0	0	0	0	0	0.0173261	0	0	0	0	0	0	0	0	0	0	0	0.0220887	0	0	0	0	0	0	0	0.0248232	0	0	0.0490226	0	0	0.0127405	0	0	0	0	0	0.0199615	0	0.0217432	0	0	0	0	0	0	0	0.0182343	0
AL139339.2	0	0	0.0374579	0	0.248419	0.0475214	0	0.0366441	0.0233906	0	0.0237877	0.0235571	0.0311158	0	0	0.0540217	0	0.0302921	0.0303287	0.0245766	0	0.0277046	0.0238813	0.191159	0	0.102127	0	0.0499075	0	0.0531594	0.119456	0.0174721	0.0815312	0.177828	0.220546	0.286255	0.0738574	0.0273749	0.0383368	0.0298183	0.148861	0.0319345	0.0421151	0.0425384	0.0159341	0.0366326	0.0176856	0.0250062	0.118844
AC104793.1	0	0	0	0	0	0	0	0	0	0.00477708	0	0	0	0	0	0	0	0	0	0.0170565	0	0	0	0	0	0	0	0	0.00777629	0	0	0.00404196	0	0	0	0	0	0	0	0	0	0.022163	0	0	0	0	0	0.0289244	0
AC108863.1	0	0	0	0	0	0	0	0	0	0	0	0	0	0	0	0	0	0	0	0	0	0	0	0	0	0	0	0	0	0	0	0	0	0	0	0	0	0	0	0	0	0	0	0	0	0	0	0	0
AC130456.4	0	0	0.0370073	0.0497391	0	0	0.0306321	0	0	0.0204014	0	0	0	0	0.106088	0.0266859	0	0	0	0	0	0	0	0	0	0	0	0	0.26568	0	0	0.0345238	0	0	0	0	0	0	0	0	0	0.0315503	0	0	0	0	0	0.0247054	0
AC009686.1	0	0	0	0	0	0	0	0.0661406	0	0	0	0	0	0	0	0	0	0	0	0.0443594	0	0	0	0	0	0	0.0333879	0	0.182016	0	0	0	0.0490531	0	0	0	0.0666542	0.0494103	0	0.107641	0	0.0576399	0	0	0	0	0	0.0451348	0
LINC01905	0	0	0	0.0927626	0.183089	0.0375259	0	0.038582	0.0123138	0.0108709	0.0751372	0.0496059	0.0163807	0	0.113059	0.0142197	0.360162	0.015947	0	0.258763	0	0	0	0.0167723	0.116055	0.313622	0	0	0	0	0.110051	0	0	0.160484	0.0145131	0	0	0	0	0.0470929	0.705302	0.571596	0.0221712	0.212743	0	0.26999	0.111725	0	0
AL365204.2	0	0	0	0	0	0	0	0	0	0	0	0	0	0	0	0	0	0	0	0	0	0	0	0	0	0	0	0	0.160733	0	0	0	0	0.0242946	0	0	0	0.0261795	0	0	0	0	0	0	0	0	0	0	0
Z97192.1	0.00609748	0	0	0	0	0.00400893	0.00523121	0	0	0	0.00401349	0	0	0.00389899	0.0253642	0	0	0.00511091	0	0.00414659	0	0	0.00402928	0	0.00464937	0	0	0	0.0907434	0.0179382	0	0.00884373	0	0	0	0	0	0	0	0	0	0.00538802	0	0.00358856	0	0	0	0.0210954	0
AL080317.2	0.0771453	0.0894829	0.0533066	0.0835868	0.0471368	0.0112713	0.0441234	0.086914	0.0998619	0.00979559	0.0225683	0.0558738	0.147604	0.0548111	0.0916877	0.0384393	0.169995	0.201174	0.215805	0.128242	0.149634	0.0788531	0.0792997	0.302265	0.496734	0.145337	0.149173	0.106535	0.207293	0.504343	0.396661	0.0911702	0.193379	0.0602541	0.510022	0.237633	0.0175178	0.0779148	0.072743	0.183883	0.042369	0.242379	0.0299671	0.151341	0.083145	0.173774	0.0587263	0.106759	0.0986578
LINC02526	0.170002	0	0	0	0.077905	0.0745145	0	0	0	0	0.0372996	0.0369381	0	0.072471	0.63982	0	0	0.0474986	0	0.0385366	0.0494613	0.0868827	0	0	0	0	0	0.039128	0.210832	0.250065	0	0	0	0	0	0.0561066	0	0	0	0	0	0.0500738	0	0	0	0	0	0	0
AC009041.1	0	0	0	0.0119582	0	0	0.0294582	0	0	0.0196195	0	0.0447637	0	0.0658684	0.0306068	0	0	0	0	0	0.014985	0	0	0.0302702	0	0	0.00878755	0	0.0159687	0.0252536	0	0.00830019	0	0.0120682	0	0.0509949	0.0526294	0	0	0	0	0.0303412	0.0100035	0	0	0	0.0336064	0.0475172	0.0141144
ARF4-AS1	0.198858	0.118625	0.0824451	0.193916	0.273385	0.235339	0.0682423	0.161308	0.102966	0.136351	0.130892	0.129623	0.273945	0.0762948	0.212709	0.0594511	0.0717048	0.166683	0.133507	0.0270466	0.138856	0.060978	0.0525629	0.350618	0.15163	0.11239	0.0407142	0.16477	0.591884	0.175506	0.0657306	0.0769123	0.179451	0.419356	0.242711	0.118134	0.12192	0.241009	0.0421897	0.0984454	0.131058	0.246008	0.0463478	0.842644	0.0350711	0.161257	0.097315	0.275194	0.0653941
THOC7-AS1	0.0176401	0	0	0	0	0	0	0	0	0	0	0	0	0	0	0	0	0	0	0	0	0.027046	0	0	0	0.0166164	0	0	0.0328153	0.155687	0	0.0341134	0.026531	0.0248	0.0269128	0	0.0360507	0.0801724	0	0	0	0.0311752	0	0	0.0311106	0	0	0.0488234	0
AL139099.1	0	0	0	0	0	0	0	0	0	0	0	0	0	0	0	0	0	0	0	0	0	0	0	0	0	0	0	0	0	0	0	0	0	0	0	0	0	0	0	0	0	0	0	0	0	0	0	0	0
LINC01965	0	0	0	0	0	0	0	0	0	0	0	0	0	0	0	0	0	0	0	0.00651345	0	0	0	0	0	0	0	0	0.0623609	0	0	0	0	0	0	0	0	0	0	0	0	0	0	0	0	0	0	0	0
AL353152.1	0.126296	0.0376698	0	0	0	0	0.0433411	0	0	0	0.0997567	0	0	0.0969107	0	0	0	0	0	0	0	0	0.033383	0	0	0	0	0	0.0469887	0	0	0	0	0	0	0.450166	0.0516216	0	0	0	0	0	0	0	0	0	0	0.104866	0.0830645
AC073284.1	0	0	0	0	0	0	0	0	0	0	0	0	0	0	0.034925	0.0439261	0	0	0	0	0	0	0	0	0	0	0	0	0.054665	0	0	0	0	0	0	0	0	0.0445181	0	0.0484917	0	0	0.0684892	0.27671	0	0	0	0.528658	0
AC083864.1	0	0	0	0.0110476	0.0218051	0.0208561	0	0.0160823	0.0102656	0	0	0	0	0	0	0.0237089	0.0142979	0	0	0	0	0	0.0524049	0	0	0	0	0	0.118021	0	0	0	0.0119274	0	0.0120991	0	0.0486215	0	0	0	0	0	0.00924169	0	0	0	0	0	0
AC087276.2	0.0452546	0.0449932	0.156352	0.0630429	0.0414767	0.0793433	0	0	0.0976343	0.068955	0.0595752	0.157327	0.025976	0.0771673	0.143428	0.0450982	0.0543936	0.101153	0.126595	0.369305	0.131666	0	0.0199365	0.0531941	0.0690139	0.0284189	0.0463272	0.104159	0.364804	0.133135	0.0747925	0.014586	0	0.190868	0.391245	0.0597425	0	0.137118	0.0960124	0.124464	0	0	0.0527375	0.0355117	0.172927	0	0.0295284	0.18788	0.0496065
PRKX-AS1	0	0.0343117	0.0476935	0	0.12652	0	0	0	0	0	0	0	0	0	0	0	0	0	0	0.0938769	0	0.0352751	0	0	0	0	0	0	0.0427997	0	0.0380244	0	0	0	0.140406	0	0	0.0348553	0	0.0379663	0	0	0	0.0270811	0	0	0	0.127357	0
AC009502.1	0.00402298	0.0059996	0.0083395	0.0168129	0.0442456	0.03174	0	0	0	0	0	0.00524468	0	0.0154348	0.162565	0.0120272	0.0507717	0.00674412	0.0270091	0.0218866	0.0210684	0.0370083	0.0265842	0.0212794	0.0368105	0.117475	0.00823665	0.0555561	0.269416	0.0118352	0.0531903	0.00777984	0.127063	0	0.0122754	0.00796634	0.00822167	0.018284	0.0213379	0.0132773	0.0198852	0	0.0187527	0.440382	0.0638552	0.0652461	0.0078749	0.0334037	0.00661476
AP000553.2	0.0828265	0	0.114465	0	0.531385	0	0	0.0559888	0.0357387	0	0.109036	0	0	0	0.0984399	0	0.149329	0.0462835	0.0463395	0.225305	0	0	0.0364884	0	0.0842076	0.0520133	0	0.038127	0.924474	0.162445	0	0	0	0.116445	0.210608	2.35087	0.0564236	0.167305	0.0292875	0.136679	0	0.292757	0.032174	0.0324973	0.0486917	0	0	0.0764143	0.272374
AL078612.2	0	0	0	0	0.101059	0	0.063066	0	0.0237889	0	0	0.0479165	0	0	0	0	0	0	0	0.0249951	0	0	0	0	0	0.0173109	0	0	0.0341868	0	0.0303724	0.0177696	0	0	0	0	0.075115	0	0	0	0.0908376	0	0	0.0216313	0	0	0	0.025432	0
LINC02542	0.678801	0.753855	1.43707	0.523108	0.317686	0.569737	1.70992	0.263597	0.916075	9.14363	0.684462	1.26151	1.14402	0.738816	0.961246	1.01468	1.90083	0.46002	3.27252	15.2825	2.57162	0.730734	1.66062	0.356504	2.31264	1.04754	0.842739	0.87757	3.06284	1.61457	0.883165	2.29025	4.17059	1.50254	1.12376	0.371792	0.118064	3.93839	0.0919243	0.929483	5.09236	5.30904	0.706888	3.58696	0.0509426	1.6982	1.69626	0.619588	2.27973
AP001189.4	0	0	0	0	0	0	0	0	0	0	0	0	0	0	0	0	0	0	0	0	0	0	0	0	0	0	0	0	0.0488599	0	0	0	0	0.0369256	0	0	0.0536773	0	0	0	0	0	0	0.0618312	0.0463217	0	0.0257067	0	0
AC243829.5	0	0	0	0	0	0	0	0	0	0	0.0632735	0	0	0	0	0	0	0	0	0	0	0	0	0	0	0	0	0	0.0894116	0	0	0	0	0	0	0	0	0	0.0509863	0	0	0	0	0	0	0	0	0	0
AC012213.4	0.134145	0	0	0.0467182	0.553258	0.0440983	0.287716	0	0	0.0383246	0	0.0437205	0	0	0.119574	0.200521	0.362778	0.44976	0.112576	2.59991	1.05378	0.0514179	0.0443221	0	0.66486	0.06318	0.274648	0	0.124772	0.295981	0	0.680967	0.605265	0.70722	1.17679	0	0.0685371	0.101612	0	0.442726	1.65766	0.0592682	0.0390814	0.394742	2.1588	0.203963	0.131293	0.139229	0.165425
AC002306.1	0.01267	0	0.0262645	0	0	0.0499812	0	0	0.0164009	0	0	0	0.0218176	0.0162035	0	0	0	0.02124	0	0.0172325	0	0	0	0.0446785	0.0193219	0	0.0259406	0.0174969	2.35695	0	0	0	0	0.0356252	0.0386602	0	0	0.0767784	0.0134404	0.0209078	0	0.0223916	0	0.0894804	0.0558629	0	0	0.0175337	0.166661
AC022173.1	0	0	0.0426514	0	0	0.0270551	0	0	0	0.0235128	0.0270859	0	0	0	0.0244536	0	0	0	0	0	0	0	0.0271924	0	0	0.019381	0	0	0.038275	0	0	0.0198946	0	0.0578523	0	0	0	0	0	0	0	0	0	0.0242181	0	0	0	0	0
AC016885.1	0	0	0	0	0	0	0	0	0	0	0	0	0	0	0	0	0	0	0	0.0303512	0	0	0	0	0	0	0	0	0.207563	0	0	0	0	0	0	0	0	0	0	0	0	0.591568	0	0	0	0	0	0	0.073384
MALAT1	10.3612	4.99497	9.5994	7.6127	12.5163	8.61758	7.02433	14.9786	5.70296	2.33682	7.18503	3.48963	8.95948	5.30483	3.60197	4.885	3.68915	8.31083	18.0574	110.243	5.32132	6.01256	13.3262	11.6673	8.69147	4.41183	5.61642	4.49424	16.2349	14.0301	33.9209	5.4544	8.74106	3.7937	22.7257	6.01478	7.74005	4.81321	5.74085	16.4534	7.11591	11.0812	4.58422	2.2505	6.39243	11.0263	3.4188	9.63602	7.11243
AC090877.2	0	0.0407476	0	0	0.0563444	0	0	0	0	0	0	0.00890509	0	0	0.0568285	0.030632	0	0.0229021	0.0114649	0.0185809	0.155015	0	0.00902763	0	0	0.0579089	0.0139852	0	0.0508278	0.140668	0	0.0132096	0.0513675	0.00960321	0	0	0.111678	0.0310449	0.0434763	0.0225439	0	0.0120719	0.0557214	0.144723	0.042164	0.0276958	0.0869116	0.0378115	0.0561569
AC097110.1	0	0	0	0	0	0	0	0	0	0	0	0	0	0	0	0	0	0	0	0	0	0	0	0	0	0	0	0	0	0	0	0	0	0	0	0	0	0	0.0163979	0	0	0	0	0	0	0	0	0	0
AC245595.1	0.0565998	0.232125	0.146662	0.275966	0.817028	0.334916	0.412748	0.315646	0.238116	0.307236	0.186276	0.332046	0.341125	0.23525	0.134538	0.401879	1.60721	0.521861	0.308746	1.6551	0.963345	2.34304	0.243111	0.698561	0.258946	2.11928	0.405589	0.840248	0.0789678	1.62348	0.0935427	1.19033	0.212817	0.0994659	0.453348	0.196139	0.69403	0.321549	1.11076	0.653799	0.163197	0.275078	0.544158	2.69817	0.399283	1.17613	0.498568	0.626616	0.34899
AC124301.1	0.0140329	0.0209277	0	0	0.0385842	0.129167	0.120392	0.313034	0	0	0	0	0.0241644	0	0	0	0	0	0.0235532	0	0	0.0215153	0	0	0	0	0	0	0	0.206417	0	0.0678437	0	0	0	0	0.114715	0	0.0446582	0	0.069363	0	0	0	0	0	0	0	0
AL121809.2	0.0348147	0	0	0.145498	0	0.0457794	0	0.141203	0	0	0	0	0	0	0	0	0	0.233453	0.058434	0	0	0	0	0	0	0	0	0	0.194293	0.102422	0.115077	0.0673265	0	0.0978908	0	0.620463	0.07115	0	0	0	0	0	0	0.0819581	0.0307	0.0705796	0	0	0.0572438
SLC7A11-AS1	0.0211962	0.0114948	0.0199723	0.00268435	0.0158946	0.00253381	0	0.00390768	0.0124717	0	0.00761007	0.0050242	0.00995445	0.00246432	0.0160312	0	0.00347409	0	0.00646842	1.51745	0.00336378	0.0118175	0.00509333	0.0135899	0.0793419	0.00363021	0.0059178	0.0292713	0.00716918	0.0340131	0.0605082	0.0204952	0.00579624	0.00270904	0.0146992	0	0.00787604	0.00291922	0.0102204	0	0	0	0.0157188	0.00680434	0.00849595	0.0078129	0.00188596	0.0586658	0.0126734
LINC02433	0	0	0	0	0	0.010456	0	0	0	0	0	0	0	0.0101692	0	0	0	0	0.0400388	0	0.013881	0	0	0	0	0	0	0	0.0295843	0	0	0.0307546	0	0	0	0	0	0	0	0	0	0	0	0	0.00701186	0	0	0	0
AL589946.1	0	0	0	0	0	0	0	0	0	0	0	0	0	0	0	0	0	0	0	0	0	0	0	0	0	0	0	0	0	0	0	0	0	0	0	0.055973	0	0	0	0	0	0	0	0	0	0	0	0	0
AC023855.1	0.132276	0.0493171	0.0685512	0	0.181851	0	0	0	0	0	0	0.0431115	0	0	0.0393028	0	0	0	0.111008	0	0.0577278	0	0	0	0.0504308	0	0.0338529	0	0.307586	0	0.0546534	0.0319754	0	0.0929826	0	0.0654838	0	0	0	0	0.0544857	0	0	0	0	0	0	0.0915269	0
UCKL1-AS1	0.11206	0.0442375	0.129813	0.151516	0.52561	0.056341	0.0508975	0.140361	0.157857	0.0338984	0.325414	0.0730455	0.0340529	0.0758712	6.38894	0.078828	0.154498	0.0442019	0.608511	0.372068	0.0172606	0.070746	0.0871183	0.133657	0.51268	0.12108	0.0641062	0.277643	0.0613122	0.659342	0.343169	0.0924197	0.208197	0.0834056	0.296676	0.0848453	0.141451	0.0599178	0.143348	0.266502	0.206356	0.14562	0.0768174	0.0271563	0.476643	0.106908	0.0387099	0.0729776	0.178835
AC083973.1	0.0741145	0.130626	0.13967	0.225266	0.370513	0.115176	0.0115609	0.0683178	0.113382	0.00769972	0.106437	0.166892	0.150829	0.0603171	0.0800778	0.130931	0.352277	0.350147	0.18094	0.0916392	0.141141	0.444201	0.080142	0.748416	0.226051	0.158667	0.200024	0.0930455	0.614159	0.277503	0.645853	0.175901	0.131736	0.0757793	0.277544	0.120078	0.082618	0.888038	0.0929155	0.244605	3.66341	0.452483	0.0471106	0.769276	0.237655	0.163911	0.0857278	0.801873	0.144019
CASC19	1.8115	0.530662	1.00585	1.48709	0.711547	0.935797	0	1.1152	0.963094	0.036967	0.894277	0.674748	0.0557033	0.455066	1.03804	0.145064	0.233285	0.162686	0	3.25576	0	0.0495965	0.0855042	0.513316	0.197326	0.091413	0	0	0	0.0951655	0.427696	0.0625567	0.0973042	1.27338	0.296114	0.0640563	0	0.196025	0.0343151	0.106761	1.06596	0.0571688	0.037697	0.304607	0	0	0.886494	2.41736	0.212754
AL450992.1	0.00577844	0.00430879	0.00598926	0.0201244	0.0794407	0.022795	0	0.0175774	0.01122	0	0.015214	0.00376662	0.0049752	0.00369498	0.0103016	0.0345508	0.0208361	0.0484349	0.0581922	0.094311	0.0151309	0.128463	0.0610952	0.0254708	0.0749036	0.0190509	0.0207039	0.0359093	0.0322482	0.00849981	0.00955005	0.0223493	0.0695267	0.00406191	0.149871	0	0.0118093	0	0.0521031	0.0238387	0.00952074	0.00510609	0.0202017	0.0510119	0.0968146	0.058573	0.00848338	0.0359848	0
AL121992.1	0.0208643	0.00622314	0.0259507	0.0232524	0	0.0768193	0.0930805	0.0423114	0.0378114	0.014306	0.0274667	0.00544009	0.00718563	0.0266831	0.198379	0.00623766	0.0376167	0.0489678	0.0210116	0.0397286	0.00728445	0	0.0165448	0.00735743	0.0254547	0.0117921	0.00427177	0.0115252	0.411419	0.0613809	0.0551721	0.00403485	0	0.0469325	0.0190991	0.107421	0.034112	0.0505739	0.0132797	0.0344299	0.0275014	0.0147493	0.0145886	0.00982345	0.0220781	0	0.00408415	0.0577472	0.0754733
AC110597.1	0.00373797	0	0.0077487	0.020829	0.0205555	0.00983047	0.0513106	0.0303214	0.00483868	0.0299019	0.00984165	0.00487312	0	0.00478044	0.0133278	0.00558758	0.00673926	0.0125327	0.00627392	0.0305041	0.208809	0	0.0148205	0.0131813	0.0171014	0.0176052	0.0114797	0.00516203	0.0834433	0.0769774	0.00617776	0.0686726	0.0281098	0.00525516	0	0	0.0840314	0.0169887	0.0237915	0.00616833	0.0184764	0.00660609	0.0348484	0.0615976	0.0329619	0.0227339	0.0658531	0.0620746	0.043023
AC002428.1	0	0	0	0	0	0	0	0	0	0	0	0	0	0	0	0	0	0	0	0	0	0	0	0	0	0	0	0.0212641	0	0	0	0	0	0.0216477	0	0.0609823	0	0	0	0	0	0	0	0	0	0	0	0	0
AC092979.1	0	0	0	0	0	0	0	0	0.0108682	0	0	0	0	0	0	0.0251006	0	0	0	0.0114193	0	0	0	0.0148033	0.0256077	0	0	0	0.21866	0	0	0.00811822	0.0252551	0.0118037	0.0128093	0.0166256	0	0.0254389	0.00890638	0	0	0	0.00978417	0.0098825	0	0.0510629	0	0	0
AC023824.1	0.00399052	0	0.00827223	0	0	0	0	0	0	0	0.00525329	0	0	0	0	0	0	0	0.0133956	0.781561	0	0	0.0105479	0	0	0	0	0	0.0742342	0	0	0	0	0	0	0	0	0	0	0	0	0.444302	0.0232518	0.00469709	0	0	0.00390568	0.00552238	0
GDF5OS	0	0	0	0	0.0188248	0	0.0117476	0	0	0.0391202	0	0	0	0.0175117	0	0	0	0	0	0	0.0119517	0	0.00904845	0	0.0208819	0	0	0	0.152835	0	0	0	0.0102972	0	0.0104454	0.0135575	0	0	0	0	0	0	0	0	0.0120746	0	0	0	0
AL109945.1	0	0	0	0	0.0475141	0	0	0	0.0223692	0	0	0	0	0	0	0	0.0311556	0	0	0.0235034	0	0	0	0	0.0527064	0.0162778	0	0.0238641	0.675077	0.050838	0	0.0167091	0	0.0242946	0	0.0342193	0	0.0261795	0	0.0285162	0	0	0.020138	0	0	0	0	0.0239142	0
AC068112.1	0	0	0	0	0	0	0	0	0	0	0	0	0	0	0	0	0	0	0	0	0	0	0	0	0	0	0	0	0.127657	0	0	0	0	0	0.0523478	0	0	0.0519807	0	0	0	0	0	0	0	0	0	0	0
AC078795.2	0	0	0	0	0	0	0	0	0	0	0	0	0	0	0	0	0	0	0	0	0	0	0	0	0	0	0	0	0	0	0	0	0	0	0	0	0	0	0	0	0	0	0	0	0	0	0	0	0
AC024132.3	0	0	0	0	0	0.0721608	0.0627745	0	0	0.0418086	0	0	0	0.11697	0	0	0	0.0306655	0	0	0	0	0	0	0	0	0	0	0.136115	0.0538147	0	0	0	0	0	0	0	0	0	0	0	0	0	0	0	0	0	0	0
AL161668.2	0	0	0	0	0	0	0	0	0	0	0	0	0	0	0	0	0	0	0	0	0	0	0	0	0	0	0	0	0	0	0	0	0	0	0	0	0	0	0	0	0	0	0	0	0	0	0	0	0
ALG9-IT1	0	0	0	0	0	0	0	0	0.0449346	0	0	0	0	0	0	0	0	0	0	0	0	0	0	0	0.0529376	0	0	0	0.0968626	0	0	0	0	0	0.02648	0	0	0	0	0	0	0	0	0	0.0153051	0.0351866	0	0	0
ZSCAN16-AS1	1.66853	0.744863	0.591638	1.20042	5.52337	3.42095	4.73706	5.34262	0.895202	2.13257	0.614159	0.78709	1.33263	2.1479	1.14156	0.713784	2.73115	1.22374	0.313215	1.6423	1.14975	0.96774	0.594813	0.899984	0.837015	0.672109	0.820326	0.689741	1.16396	2.42203	0.571473	1.10387	1.60145	0.455262	1.15557	3.26056	1.80592	1.1641	0.925745	0.634001	1.56447	1.37739	0.434936	4.65149	0.740505	2.61484	0.800412	1.25326	1.1371
AC074035.1	0	0	0	0	0	0	0	0	0	0.0114585	0	0	0	0	0	0	0	0	0	0.0136375	0	0	0	0	0	0	0	0	0.0186526	0	0	0	0	0	0	0	0	0	0	0	0	0	0	0	0.00884182	0	0	0.0138759	0
AC024909.1	0	0	0	0.0276098	0	0.0521228	0	0	0	0	0	0	0	0	0	0	0	0	0	0	0	0	0	0	0	0	0	0	0.0737385	0	0	0.0191639	0	0	0.0604752	0	0	0	0	0.0654111	0	0	0.046193	0.419915	0	0	0	0	0
AL109976.1	0.464167	0.0997806	0.416088	0.780601	0.574889	0.104475	0.243956	0.169603	1.13403	0.602124	0.269742	0.242595	0.226826	0.40644	2.0352	0.0625084	0.184711	0.136698	0.0701866	0.750751	0.116798	0.083348	0.165798	0.258054	0.188125	0.0787802	0.0642119	0.06641	0.140023	0.498236	0.355921	0.113215	0.0691823	1.24046	0.689021	0.153191	0.0769142	0.110864	0.0532312	0.25187	0.320379	0.646647	0.165686	0.0172274	0.239685	0.0211938	0.247613	0.474528	0.605063
AC004594.1	0	0	0	0.00478261	0.0283189	0	0.00589078	0.00696217	0.00444408	0.0196167	0.00451953	0.00447572	0.0177355	0	0.00816062	0	0	0	0	0.0140082	0.00599314	0	0.00453731	0	0	0.00646782	0	0	0.108571	0.0403999	0	0.0033196	0.00516348	0	0.0052378	0.0407901	0	0.0416086	0.00728376	0	0.0735352	0.103145	0.0120024	0.00404102	0	0.01392	0.00672031	0.0142531	0.0282246
AC022469.2	0	0	0	0	0	0	0	0	0	0	0	0	0	0	0	0	0	0	0	0	0	0	0	0	0	0	0	0	0	0	0	0	0	0	0	0	0	0	0	0	0	0	0	0	0	0	0	0	0
FLJ12825	0.00903486	0	0.00624299	0	0.165612	0	0	0	0	0.00688326	0.00396462	0.00392619	0	0	0.00715866	0.0270109	0.0108594	0.277677	0.0151644	0.0450571	0.0052573	0.115436	0.314437	0	0.0413348	0.00283685	0.012332	0.0457485	0.112048	0.115179	0.0298639	0.186369	0.0770017	0.110084	0.0183788	0.172946	0.0430835	0.0228124	0.0447262	0.0844852	0.0347343	0.0106448	0	0.0283589	0.042491	0.0427381	0.0324235	0.0291739	0.0891331
PCYT1B-AS1	0	0	0	0	0	0.0567665	0	0	0	0	0	0	0	0	0	0	0	0	0	0	0	0	0	0	0	0	0	0	0.240924	0	0	0	0	0	0	0	0	0	0	0	0	0	0	0	0	0	0	0	0
LINC01361	0.0224561	0.0111632	0	0.0521382	0.0823259	0	0.0128438	0	0.0581373	0.0171083	0.0788325	0.0292756	0	0.0287188	0.0355857	0	0.161946	0	0.100509	0.12217	0.026134	0.0688597	0.00989282	0.0131979	0.102738	0	0	0.0103371	0.0696238	0.946915	0.0371133	0.0434268	0.0337743	0	0	0.118581	0.0305954	0.0113401	0.182631	0.0123522	0.0739989	0.0264577	0.0697847	0.0792968	0	0.0151751	0.0805886	0.0207176	0.209232
DANT2	0.00571034	0.0255481	0	0.0318196	0	0.0150176	0	0	0.0295674	0	0.0150347	0	0	0.0146057	0.0407207	0	0	0	0	0.155333	0.0199368	0	0	0	0	0	0.0175371	0.00788582	0.244323	0	0	0.0165644	0	0	0	0	0	0	0	0	0.0282256	0.0302755	0	0.0134429	0.0100709	0.0231531	0	0.0316096	0
AC110023.1	0	0.0387414	0.0538509	0	0	0	0	0	0	0	0.0683963	0	0	0.0332225	0.0308747	0.0388318	0	0.043549	0	0	0	0	0	0	0	0	0.0265934	0	0	0	0	0	0	0.0730433	0	0	0	0	0	0.0428679	0	0	0	0	0	0	0	0.0359498	0.0427137
LNX1-AS1	0.017193	0	0	0	0	0	0	0.0174332	0	0	0	0	0	0.010994	0.010217	0	0	0	0	0.0116921	0	0	0	0	0	0	0	0	0.0639672	0.0252902	0.0142075	0.00831221	0	0	0	0.0170229	0.0175685	0.0390702	0	0	0.0141639	0	0	0	0	0	0	0.0356895	0
AC025265.1	0.0223364	0.0166555	0.0463027	0.311162	0.429907	0.0440568	0.019163	0.113242	0.0433706	0.0893399	0.0294046	0	0.0961576	0.0714143	0.0796409	0.0500832	0.704738	0.131057	0.243686	0.151899	0.038992	0.32534	0.0295203	0.059074	0.0851583	0.136761	0.0457316	0.0925378	0.290861	0.328558	0.16612	0.0323965	0.151174	0.455335	0.3067	1.50385	0.0228242	0.253791	0.0710835	0.147437	0.0552033	0.217112	0	0.315496	0.177269	0.226412	0.0109308	0.170009	0.146906
AC092614.1	0.0522411	0.0389545	0.0270736	0.0909695	0	0.0343472	0.134458	0.105941	0.101437	0.149251	0.0171931	0.0510794	0.224897	0.150323	0.232834	0.195227	0.565119	0.175154	0.109604	0.230923	0.205191	0.280338	0.0345215	0.0690821	0.179254	0.590514	0.0668492	0.486969	0.21866	0.307377	0.194263	0.239938	0.1375	0.550838	0.17933	0.0258621	0.400365	0.118715	0.235524	0.150863	0	0.207732	0.380496	0.645656	1.02499	0.105908	0.345131	0.180738	0.322115
LINC01001	0.0465804	0.00926227	0.495674	0.121128	0.00853837	0.053084	0.0426269	0.0881644	0.0442176	0.00354876	0.106289	0.060726	0.235286	0.0635424	0.0811964	0.0278516	0.0503884	0.0208233	0.182425	0.346335	0.0596304	0.0999844	0.0697699	0.0328515	0.0805072	0.09653	0.0445055	0.10721	0.17908	0.584684	0.195025	0.0750664	0.112092	0.0523894	0.132656	0	0.0571173	0.0423406	0.0889427	0.117862	0.133029	0.0713451	0.021713	0.0292416	0.0766738	0.0314774	0.0607869	0.219169	0.229769
AC010333.3	0	0	0	0	0.0811995	0	0	0	0	0	0	0	0	0	0	0.0441446	0	0	0	0	0	0	0	0	0.0450364	0	0.0302318	0	0.109874	0.0868799	0	0	0	0	0	0	0	0.0447396	0	0	0	0	0	0	0	0	0	0	0
AC073167.1	0	0.0305256	0	0	0	0	0	0	0.0264959	0	0	0	0	0	0.0243271	0	0	0.0343136	0	0	0	0	0	0	0	0	0	0	0	0	0	0	0	0	0	0	0.0418313	0	0	0	0	0	0	0	0	0	0.0200335	0.028326	0
AC025521.1	0	0	0	0	0.114134	0	0	0	0	0	0	0	0	0	0	0	0	0	0	0	0	0	0	0	0	0.0391009	0	0	0.231657	0	0	0	0	0	0	0.0821981	0	0	0	0	0	0	0	0	0	0	0	0	0
LINC01762	0.00697931	0	0.0723394	0.00972266	0	0.00917742	0	0.0141535	0	0.0239275	0.00918786	0.0181976	0.0240366	0.00892573	0.0165899	0.0312983	0.0125831	0.0585006	0	0.0284777	0.0121836	0.074905	0.00922399	0.0369169	0.0212871	0	0.0285789	0.00963822	0.11685	0.0821299	0.0115347	0.114724	0	0.0098121	0	0.0967435	0.0427904	0.0105734	0.022211	0.149723	0.034498	0.0123345	0.0325334	0.0739357	0.00615445	0	0.0409856	0.019317	0.0459028
AP003071.2	0	0	0	0	0	0	0	0	0	0	0	0	0	0	0	0	0	0	0.0201273	0	0	0	0	0	0	0.0338874	0	0	0.312308	0	0	0.0115951	0	0.101154	0	0	0	0	0.0127208	0	0	0	0	0	0	0	0	0.016595	0.0394346
AC244021.1	0.139401	0.019339	0.100805	0.0361294	0.0445688	0.554179	0.901145	0.598264	0.0503582	0.0481621	0.0128033	0.00422639	0.0949025	0.215592	0.00770602	0.159919	0.0175346	0.0271735	0.00544128	0.0176372	0.203734	0.0397639	0.0342764	0.00571597	0.0346075	0.0274838	0.0165936	0.00447696	0.0663384	0.181209	0.0107158	0.137925	0.107269	0	0.0148381	0	0.748668	0.00491134	0.044707	0.0160491	0.0320487	0.0114587	0.0377794	0.0305273	0.0314462	0.0328613	0.0602864	0.0628091	0.00533046
AL158151.3	0	0	0	0	0	0	0	0	0	0	0	0	0	0	0	0	0	0	0	0	0	0	0	0	0	0	0	0	0	0	0	0	0	0	0	0	0	0	0	0	0	0	0	0	0	0	0	0	0
CDRT7	0	0	0	0	0	0.0407061	0	0	0	0	0	0	0	0.0197949	0	0	0	0.0259477	0	0	0	0	0	0	0	0	0	0	0.143968	0	0	0	0	0	0	0.0306502	0	0.0234489	0	0	0	0	0	0	0	0	0	0	0
AC138869.3	0	0	0	0	0	0	0	0	0	0	0	0	0	0	0	0	0	0	0	0	0	0	0	0	0	0	0	0	0	0	0	0	0	0	0	0	0	0	0	0	0	0	0	0	0	0	0	0	0
AC089987.2	0.0201901	0	0.0418535	0.0843788	0	0	0	0	0.0784063	0.023073	0	0.184251	0.104302	0	0	0.0301805	0.0364012	0.0338468	0.101663	0.988582	0	0.0309557	0	0.0711969	0.0923706	0.0190185	0	0.027882	0.187795	0.0593975	0.333683	0.136657	0.425127	0.05677	0	0.119942	0	0.0305873	0	0.0333174	0.565521	0.856365	0	0.0712952	0.0178039	0.0818627	0.237131	0.0558812	0.0331975
ARHGEF7-AS1	0	0	0	0	0	0	0.0634589	0	0	0	0	0	0	0	0	0	0	0	0	0	0	0	0	0	0	0	0	0	0	0	0	0	0	0	0	0	0	0	0	0	0.0609357	0	0.0430991	0.0435322	0	0	0	0	0
C2orf48	0.0438074	0.0559984	0.0778383	0.122054	0.18928	0.041146	0	0.0761471	0.0405051	0	0.0494314	0.0571109	0.0323296	0.112049	0	0.130968	0.270793	0.398667	0.0840315	0.204283	0.0327743	0.191902	0.190232	0.165513	0.209964	0.182746	0.0832848	0.354338	2.25853	0.681208	0.0724007	0.114973	0.094124	0.123176	0.0859309	2.14391	0.102318	0.246504	0.265548	0.103272	2.021	0.154841	0.605319	0.346216	0.137964	0.22837	0.0490012	0.147229	0.607111
AC008568.1	0	0	0	0.00609593	0	0	0	0	0	0	0	0	0	0	0.0156023	0	0	0	0	0	0	0	0	0	0	0	0	0	0.0162806	0	0	0.00423117	0	0	0	0	0	0	0	0	0	0.00773348	0	0.0154521	0	0	0	0	0
AC011625.1	0	0	0	0	0	0	0	0	0	0	0	0	0	0	0	0	0	0	0	0	0	0	0	0	0	0	0	0	0	0	0.0373015	0	0	0	0	0.0893866	0	0	0	0	0	0	0	0	0.0199025	0	0	0	0.148442
AC012065.3	0.0811285	0.0806598	0.0560589	0	0.817914	0.0355599	0	0.274205	0	0.0309041	0.0356003	0.0352552	0	0	0.0321406	0.242544	1.80397	0.634685	0.998569	0	1.32182	2.03165	1.53684	0.810574	1.15474	2.19072	0.304522	0.746907	0.15092	1.35248	0.312857	2.51025	0.366055	0.0380191	0.742646	1.01746	0.331601	0.163875	0.573741	0.580133	0.26734	0.238963	0.157572	1.08226	1.69312	0.986828	0.0264679	0.374239	0.222325
CASC11	0.00507559	0.0037847	0	0.00707065	0.0139556	0.00333706	0.0130635	0	0.00985526	0.0116006	0.0100226	0.00661695	0.00437005	0.00973664	0.00603237	0.0227612	0.0320281	0.0340349	0.0127785	0.0586781	0	0.0194548	0.010062	0.0134236	0.046442	0.0239052	0.00519589	0.0105139	0.0896983	0.00746595	0.0167769	0.017177	0.030535	0.00713569	0.0232309	0	0.0155593	0.0153786	0.0134605	0.0125635	0.0543576	0.00897004	0.0118297	0.0537686	0.0358058	0.036014	0.00496768	0.0386319	0.0208638
IFT74-AS1	0.0586262	0	0	0.0816704	0.241794	0	0	0	0	0	0	0	0	0	0.139355	0	0	0	0	0.0398687	0.051171	0	0	0	0.0447028	0.027612	0	0	0.27265	0.0862364	0.0484459	0	0.0881745	0.0412108	0.0894436	0	0	0	0	0.0967439	0.0965944	0	0	0.10351	0.0258487	0.0594263	0	0	0
PINK1-AS	1.04476	0.66946	0.803158	1.08692	0.705301	0.723795	1.11869	0.590636	0.764404	0.955759	0.724619	0.825582	1.1733	1.22678	1.13691	0.87872	0.765973	0.765974	1.28265	1.51183	1.22676	0.802966	0.522647	0.62659	1.25506	1.05964	0.530659	0.833937	2.19206	1.33634	0.967118	1.83181	0.960483	1.19459	0.697098	1.01061	1.07577	0.643634	1.53913	0.656989	1.62453	1.6764	1.62854	0.761124	2.53294	0.46586	1.10624	0.965111	1.63876
AC084864.1	0.0389239	0	0.0806881	0.162671	0.107024	0.0511829	0	0	0.0503857	0.0444816	0	0	0	0	0.231307	0	0.21053	0.130504	0	0.476464	0.135897	0	0.154328	0	0.178078	0.329986	0	0	0.144817	0.343532	0	0	0.0585421	0	0	0.924931	0	0.0589683	0.0412906	0.0642316	0	0	0	0.137448	0.240266	0.157821	0.0380964	0.700256	0.320002
EMX2OS	0.195083	0.0341095	0.133871	0.0918375	0.0369925	1.17647	0.870309	0.376516	0.0714045	0.0738	0.0212537	0.00876986	0.335931	0.793202	0.00479705	0.281557	0.0169795	0.0834508	0.0587121	0.0677054	0.695193	0.0433183	0.0142249	0.0213494	0.139519	0.111524	0.0399413	0.00557387	0.0550615	0.150405	0.093389	0.221153	0.291383	0.0208062	0.406419	0.015985	0.965097	0.0224205	0.0870593	0.104347	0.0864522	0.175951	0.0674181	0.0158362	0.0557604	0.0354578	0.158016	0.040961	0.170337
AC016738.1	0.0238458	0	0.0635549	0.0142367	0.0655654	0.0134383	0	0.0207247	0.0529158	0.0233576	0.0269071	0.0133231	0.00586603	0.0217829	0.0242922	0.00509215	0.0307086	0.0742395	0.080047	0.0277994	0.0118934	0.0156688	0.0360173	0	0.0363651	0.0256708	0.0139491	0.0235217	0.00633706	0.160348	0.10134	0.0131755	0.0819757	0.00957841	0.0779583	0.020237	0.0278475	0.0206431	0.00361367	0.0955641	0.0224509	0.0240814	0.0317585	0.0200486	0.0240315	0.0897789	0.0100024	0.0282854	0.0728155
AC090692.1	0	0	0	0	0.0360289	0.0344609	0	0	0	0	0	0	0	0	0.0155736	0	0	0	0	0.0178221	0	0	0	0	0.0399661	0.0123431	0	0	0.024376	0	0.108281	0.0253403	0	0.0184221	0	0	0	0	0	0	0	0	0	0	0	0	0	0	0
AL355870.1	0	0	0	0.0364279	0	0	0.0897371	0	0	0.29883	0.0344241	0	0	0.100326	0.093236	0	0	0	0	0.213394	0	0	0	0	0	0	0	0	0	0.0769289	0	0	0	0	0	0.0517812	0	0	0	0	0	0	0	0	0	0	0	0	0
AL365205.3	0.210742	0	0	0.0978595	0.193149	0	0	0	0	0	0	0	0	0	0	0	0.12665	0	0	0	0	0	0	0	0	0.0661707	0	0	1.04543	0	0	0.067924	0	0	0	0.834627	0	0	0	0	0	0	0	0	0	0	0.0687539	0	0
AC073062.1	0	0	0	0	0.143482	0.0343094	0	0	0.033775	0	0	0	0	0	0	0	0	0	0	0.354875	0	0	0	0	0	0	0	0	0.0485377	0	0	0	0	0	0	0	0	0	0	0	0	0	0	0	0.0230082	0	0	0	0
AC245060.2	0.181249	0.0675757	0.234827	0.0946847	0.0622943	0.0297916	0.116624	0	0.0586551	0.0517821	0.0298255	0.0590727	0.117041	0.0579491	0.161562	0	0	0.0759614	0.152107	0.33896	0.197751	0.173683	0.0898283	0.0798927	0.41461	0.298779	0.139159	0	0.379317	0.399913	0.374438	0.153348	0.170375	0.191111	0.622179	0	0.0463018	0.480524	0.168235	0.0373867	0.111987	0.28028	0.0528046	0.080003	0.179806	0.137792	0.0886978	0.282179	0.558783
AP005242.3	0	0	0	0	0	0	0	0	0	0	0	0	0	0.0492944	0	0	0	0	0	0	0	0	0	0	0	0	0	0	0	0	0	0	0	0	0	0	0	0	0	0	0	0	0	0	0	0	0	0	0
AC008870.3	0.0185207	0	0	0.0516014	0	0.0243538	0	0	0	0	0.0243815	0	0	0	0.11006	0	0.0333914	0.0310482	0	0	0	0.0283961	0.0244774	0	0.0282444	0.0174459	0	0.0255766	0	0.326918	0.0306093	0.0179082	0.0835663	0	0.0282564	0.036675	0.0378505	0	0.0196468	0.0305626	0.244123	0.0327316	0	0.0654002	0	0	0.036254	0.179413	0
AC091057.3	0.0149896	0	0	0.0417633	0.0412149	0	0.0257201	0	0	0.0171299	0.019733	0	0	0.01917	0.0356306	0	0	0.0502573	0	0.0407748	0	0	0	0	0.0228594	0.0141198	0	0	0.0557694	0.220491	0	0	0	0	0.0457382	0.0296827	0.030634	0	0.015901	0.0247356	0.0246974	0.0264911	0	0.0176438	0	0	0.0293419	0.0207438	0
AL121906.2	0.0492606	0	0.0680771	0.228745	0.0451483	0.0647751	0.422621	0.399588	0.0212554	0.131353	0.0432325	0.0856268	0.0848262	0.0629986	0.0585465	0.122726	0.0296043	0.0825805	0	0.580661	0.0286643	0.0503511	0.130208	0	0.200328	0.123738	0.0504281	0.0680274	0.397096	0.14492	0.135689	0.301665	0.0493923	0.530953	0.100206	0.682824	0.469806	0.348264	0.296116	0.406445	0.351708	0.174116	0.0765412	0.115966	0.159275	0.133154	0.0160711	0.363576	0.107995
AC008780.2	0	0	0.030012	0	0	0	0.0248419	0	0.018741	0	0	0	0	0.0185155	0.017207	0.0216416	0	0	0	0	0	0	0	0	0.0441577	0	0	0	0	0	0	0	0	0	0	0	0	0	0	0	0	0	0	0	0	0	0	0	0
AC084866.1	0.0214292	0	0	0	0	0	0	0	0	0	0	0	0	0	0	0	0	0	0	0	0	0	0	0	0	0	0	0	0.039864	0	0	0	0	0	0	0.127303	0	0	0	0	0	0	0	0	0	0.0868868	0.0209737	0	0
AC087878.1	0.0206826	0	0.0857487	0	0.0568679	0.0815895	0.0709767	0.377486	0.133864	0	0.0272274	0	0.0356152	0.0793519	0	0.0927499	0.037289	0	0.0347143	0.0843911	0.07221	0	0.0820036	0	0.0630824	0	0	0	0.3078	0.0608462	0	0.159988	0.0933205	0.0290773	0.0946637	0.163823	0.0422685	0.0313333	0.0219401	0.10239	0	0	0.0241025	0.0243447	0.0182382	0	0.0607286	0	0
CEBPB-AS1	0.416948	0.0668611	0.185875	0.143648	0.369813	0.801763	0.976975	1.1183	0.214729	0.789011	0.100334	0.105206	0.293368	0.533228	0.277079	0.0603154	0.0808304	0.135285	0.0827741	0.195128	0.0860902	0.0618646	0.0237009	0.0474287	0.068371	0.122471	0.0183583	0.0804871	0.508748	0.2506	0.0740958	0.138721	0.107887	0.138666	0.171	0.426139	0.366498	0.122257	0.0856062	0.0665845	0.325021	0.126773	0.0574709	0.0263857	0.0632551	0.0545339	0.0438799	0.0620433	0.213778
AC008555.3	0	0	0	0	0	0	0	0	0	0	0	0	0	0	0	0	0	0	0	0	0	0	0	0	0	0	0	0	0.149896	0	0	0	0	0	0	0	0	0	0	0	0.0442542	0	0	0	0	0	0	0	0
FGF13-AS1	0	0	0	0	0.0285085	0.0545355	0.0355813	0	0	0.0236976	0	0	0	0.02652	0.0246458	0	0	0	0.0348052	0.014102	0	0	0	0	0	0.00976668	0	0	0	0	0	0	0	0	0	0	0.0211896	0.0157077	0	0	0	0	0.0120828	0.0122042	0.00914298	0	0.010148	0	0.0340963
KCNK15-AS1	0	0	0.0602199	0.0539584	0.0798749	0.0509324	0.0166153	0.0196372	0.0376043	0.022132	0	0	0	0.0619195	0.0690524	0	0.0174583	0.146099	0.0162528	1.0668	0.016904	0.0148466	0.0127977	0	0.0295345	0.00912141	0	0	0.144109	0	0	0.0468155	0.0291278	0.0408411	0.0147735	0	0	0	0.0205442	0.0159793	0.0159546	0	0.0902761	0.0227958	0.0256168	0	0.0284325	0.0134006	0
AC092125.1	0	0	0.0123358	0.00828985	0	0	0	0	0	0	0	0	0	0	0	0	0	0	0	0.00809365	0.0207762	0	0	0	0	0	0	0	0	0.0350133	0.00983488	0	0.0268501	0	0	0.0235676	0	0	0	0	0	0	0	0	0	0	0	0	0
AC091180.2	0.0269507	0.0602889	0.0838021	0.0375443	0	0.0708776	0.0462436	0.0819813	0.0174434	0.0461983	0.0177396	0.0175676	0	0.0517004	0.0800778	0.0201432	0.024295	0	0	0.128295	0.0705707	0	0.0178093	0	0.0411002	0.0126934	0.0413843	0	0.175474	0	0	0.0390891	0	0.0189448	0.0205588	0.0266841	0	0.0204147	0.0285894	0.0444736	0	0.0238149	0.0157035	0.126891	0.0831793	0	0.0395667	0.0932411	0
AC007370.1	0	0	0	0	0	0.0494012	0	0	0	0	0	0	0	0	0	0	0	0.0629807	0	0	0	0	0	0	0	0	0	0	0.139776	0	0	0	0	0	0	0	0.0767789	0.113831	0	0	0	0	0	0	0	0	0	0	0
PLSCR5-AS1	0	0	0	0	0	0	0	0	0	0	0	0	0	0	0	0	0	0	0	0	0	0	0	0	0	0	0	0	0	0	0	0	0	0	0	0	0	0.0399674	0	0	0	0	0	0	0	0	0	0	0
GAS5-AS1	0.51319	0.153068	0.319148	0.71491	0.705523	0.51736	0.616393	0.555048	0.398584	0.430075	0.270234	0.624434	0.324026	0.546926	0.467613	0.332421	0.154207	0.344125	0.545524	0.674724	0.806276	0.262276	0.248689	0.24129	0.313049	0.451181	0.157606	0.496091	1.46383	0.402602	0.310989	0.363893	0.334466	0.841734	0.234886	2.43894	0.279679	0.699717	0.235904	0.338743	1.38106	2.05577	0.239219	0.946356	0.693892	0.208078	0.401824	0.662845	0.871938
AC006064.1	0	0	0.0439462	0	0	0.0557528	0	0	0	0	0	0	0	0	0.0251959	0	0	0	0.0355821	0.0576673	0.0370076	0	0	0	0	0.0199694	0	0	1.18311	0.0623674	0.0350367	0	0.063769	0	0.0970303	0.0419798	0.0433253	0	0	0	0	0	0	0	0	0	0.0207489	0.0880129	0
APTR	1.30973	0.942354	1.6433	2.10729	2.37972	1.05247	1.11051	1.22706	1.00633	2.82279	1.32591	1.38794	1.59588	1.2489	2.90842	0.498037	2.38895	1.75907	0.662057	2.16159	0.561561	1.13322	0.804746	1.03984	2.31272	1.06778	0.270506	1.08416	2.42219	2.07301	1.02533	1.01091	0.875487	2.70277	1.27955	5.77858	0.712211	2.31489	1.13343	1.23231	1.52697	1.75969	0.263308	1.94282	1.33054	0.993761	0.49851	3.87938	2.19129
AC107294.1	0.0508428	0	0	0.0354138	0	0.0334278	0	0.0515529	0	0.0290512	0.0334658	0.0331414	0.0875508	0.130044	0.0302135	0	0	0.085233	0.0426681	0.138303	0.0887549	0	0.0671949	0.044822	0.038768	0	0	0	0.189162	0.224362	0.336113	0.172065	0	0	0.0387844	0	0	0	0	0.04195	0	0.0449271	0.0592498	0	0.0896678	0	0.0497619	0	0.041799
AC025244.2	0	0	0	0	0	0	0	0	0	0.032149	0	0	0	0	0.334353	0	0	0	0	0.57394	0	0	0	0	0	0	0	0	0	0	0	0	0	0.0395507	0	0	0	0	0	0	0	0.0994357	0	0	0	0	0	0	0
AC113418.1	0	0	0	0	0	0	0	0	0	0	0	0	0	0	0	0	0	0	0.0385415	0	0	0	0	0	0	1.01662	0	0.031711	0	0	0	0.0666102	0	0	0	0	0	0	0	0	0	0	0	0	0	0	0	0	0
AC138207.7	0.0355443	0	0.0736822	0	0	0	0	0.144163	0.0230054	0.0203097	0.257356	0.0231692	0	0	0.105612	0.0531322	0.0640835	0	0.119317	1.11191	0.0930731	0.0817452	0.023488	0.156676	0.0271028	0.0669632	0.0727735	0.0490857	0.132244	0.156852	0.146861	0.120291	0.106918	0	0.0271143	0.14077	0	0.107697	0.0942637	0.0586546	0.058564	0	0.0207108	0.0209189	0.0626869	0.0360294	0.104366	0.22135	0
AC090515.4	0.131909	0	0.0546886	0	0	0.104072	0.0452674	0.107001	0	0	0.13892	0.0343934	0	0.0674785	0.407614	0.0788717	0.0951284	0.0442264	0	0	0.138162	0.0808975	0.0348667	0.0465153	0	0.0248508	0.0810212	0	0.245385	0.0776127	0	0.0765277	0	0	0.0804992	0.156724	0.269579	0	0.0559717	0.0870695	0	0.932486	0.122976	2.26687	0.0232638	0.106967	0.0258209	5.00174	0.0867562
AC092490.2	0	0	0	0	0	0.127957	0	0.0493344	0	0	0	0	0.0418916	0	0	0	0	0	0	0	0	0	0	0	0	0	0.0249041	0	0.271533	0	0	0	0.0365888	0	0	0	0	0	0	0	0	0	0	0	0	0	0	0	0
AC034229.2	0	0	0.00981255	0	0	0	0	0	0	0	0	0	0	0	0	0	0.00853425	0	0	0	0	0	0	0	0	0	0	0	0.00880569	0	0	0.00457702	0	0	0	0.00937347	0	0	0	0	0.0155984	0	0	0	0	0	0	0	0
AC093297.2	1.97156	0.58383	1.3884	1.24842	0.804059	1.53813	2.54123	2.14257	1.55081	0.738445	0.950007	1.58029	1.7706	1.74326	1.36781	0.895415	0.977929	1.42326	2.21664	3.12416	1.48207	2.03931	1.16569	1.87114	1.28754	0.830828	1.70444	1.32225	1.84258	1.901	1.41873	0.971419	1.48972	1.49199	1.12258	3.00747	0.83862	0.814592	1.58108	1.43213	7.43714	4.31789	0.450717	0.960459	2.39986	1.70204	0.955589	1.62528	1.45025
LINC01977	0.969398	0.0693142	0.0275278	0.0369983	0.164306	0.0785778	0.0113928	0.915611	0.232062	0.0151755	0.122371	0.0346243	0	0.314183	0.0631307	0.0496257	0.0239417	0.445233	0.0222886	0.081276	0.092726	0	0.00877518	0	0.0607538	0.031272	0.00679708	0.00916925	0.728745	0.234401	0.0109735	0.468668	0.0099862	0.0186693	0.0607796	0.0525921	0	0.0402356	0.0140868	0.0657404	0.0109398	0.0117343	0.00773759	0.0468921	0.0644048	0.0269213	0.0259942	0.101074	0.0545866
LINC01358	0.0571676	0.142093	0	0.0530923	0.261976	0.150345	0.0326971	0	0.394674	0	0.551891	0.0496855	0	0.243703	0.0679441	0.28485	0.0343562	0.383343	0.319839	0.0259179	0.0997958	0.438249	0.0755538	0	0.116242	0.16155	0.07803	0.0526312	0.0708978	0.168182	0.125975	0.0552769	0.171961	0.0535807	0.0872182	0.188673	0.233664	0.0288689	0.0808579	0.0628913	0.0313971	0	0.0666203	0	0.0168037	0.0386318	0.130555	0.158225	0.062665
AC105020.3	0	0	0.0439462	0	0	0.0278764	0	0	0	0	0	0	0	0	0	0	0	0.0355391	0	0	0	0	0	0.0373783	0	0	0	0	0.0788738	0	0	0.0204985	0	0	0	0	0	0	0	0.0349833	0.0349292	0	0	0	0	0	0	0	0
LINC02109	0	0	0	0	0	0.0166308	0.00723378	0	0	0	0	0.00549611	0	0	0.0300633	0	0.00760081	0	0.00707599	0.172019	0	0	0	0	0	0	0	0	0.0313703	0.0744156	0	0.00815281	0	0.0355619	0	0	0	0.00638684	0	0	0	0	0.0196517	0.0446607	0	0.00854675	0	0.00583419	0
AL365440.2	0	0	0	0	0.0125692	0	0	0	0	0	0	0	0	0	0	0	0	0	0	0	0	0	0	0	0	0	0	0	0.00850392	0	0	0	0	0	0	0	0	0	0	0	0	0	0	0	0	0	0	0	0
AL138820.1	0.0179028	0.00667477	0.018556	0.0155874	0.0184593	0.0294266	0.0268788	0.0363057	0.0144841	0.0127869	0.00883801	0.0145872	0.0192678	0.0228956	0.0319164	0.0100355	0.0161387	0.0262608	0.0187804	0.060874	0.0390655	0.0205865	0.00295759	0.0394569	0.0102383	0.00843193	0.00458178	0.0123616	0.129053	0.0395013	0.0110955	0.0151469	0.0740466	0.097531	0.0307278	0.0797655	0.0457345	0.0440734	0.0189913	0.0332358	0.0884918	0.0276846	0.00521577	0.00526818	0.059201	0.00907357	0.0350444	0.0123876	0.0478345
ARHGAP31-AS1	0.0380506	0	0.0788778	0.0795108	0	0.0250173	0.261158	0.115746	0.0738828	0.413095	0.0250457	0.0992118	0.0327614	0.145987	0.293952	0.0568787	0.137204	0.0637881	0	0.77629	0.365332	0.0291698	0.0502885	0	0	0.071685	0.0584287	0.0262734	0.106176	0.223883	0	0.202357	0.114457	0.213979	0.0580523	0.113022	0.23329	0.115291	0.0605463	0.0627905	0.626935	0.0336233	0.110856	0.11197	0.704625	0	0.0931042	0.105315	0.125129
PCED1B-AS1	0.760225	0.154602	1.25755	0.524175	0.464507	0.378658	0.164702	0.654048	0.526833	0.416836	0.495342	1.49164	0.85951	0.451748	0.378754	0.751858	0.0899905	2.02109	0.20622	0.39166	0.616634	0.459169	0.548034	0.453569	0.433294	0.383371	0.263345	0.212091	2.70701	0.937528	0.799545	0.54203	1.0048	2.58021	0.380757	3.20089	3.89199	0.866693	0.777937	1.17214	0.0885657	0.597129	0.684582	0.637229	0.362274	0.334705	3.6677	0.632296	3.0808
AC022467.1	0	0.023638	0	0	0.392229	0.0416844	0.108787	0.0321431	0	0	0	0	0	0	0	0.0236931	0	0.0797139	0	0.0646736	0.304362	0.0486033	0	0.0279464	0	0.0298608	0	0.0218887	0.0294855	0.0932596	0	0.030652	0.0953556	0.0222836	0	0.0313867	0.0971782	0.0720374	0.0168139	0.0784672	0	0.0280119	0.203182	0.0932834	0	0.032133	0.0775662	0.0438694	0.0781849
AC016026.1	0.0109721	0.00818153	0	0	0.0226263	0	0	0.00556266	0.0106522	0	0	0.00357603	0.00472345	0	0.0032601	0.0205016	0.0197818	0.0183936	0.0322278	0.0186539	0.0143652	0.033645	0.00362523	0.00967277	0.0125494	0.0284222	0.00280804	0	0.0510274	0.153325	0.00453341	0.0185661	0.0412554	0.0154255	0.0669587	0.0162953	0.0224234	0.029089	0.0203686	0.00905297	0	0	0.00639317	0.00968613	0.0193507	0.0166827	0.00536941	0.030368	0.0315714
AL390729.1	0.0404491	0.0603231	0.0419248	0	0	0.0265942	0.0694048	0	0	0.115561	0.0532489	0.0263663	0	0.0258649	0.048074	0.876726	1.89609	0.271235	0.339455	0.247566	0.282443	0.899243	0.534583	0.0713181	0.894437	1.0097	0.103519	1.39647	0.413852	0.654486	0.467952	0.254223	0.304179	0.312767	0.43198	0	0.247995	0.122558	0.278905	0.467238	0.0333226	0	0.164981	0.952222	0.659868	0.410011	0.0395891	0.0559764	0
LINC02159	3.25031	0.335348	0.455542	0.583787	0.0983622	0.0739211	0.122766	0.259096	1.4157	0.186888	0.35657	0.859466	0.492817	0.379077	0.334066	0.0763932	0.479123	1.32794	0.566128	0.389248	0.0446067	0.180217	0.425515	0.288343	0.358508	0.0288838	0.12556	0.268186	0.199646	0.721668	1.45275	0.39038	0.430434	0.0862181	0.475614	0.698277	0.522216	0.123877	0.238536	2.71553	0	0.0903183	0.0952893	0.0661698	0.135196	0.393702	0.89534	1.52763	0.16806
C5orf56	0.322416	0.0220789	0.487628	0.42394	0.461342	0.227121	0.296367	0.330254	0.198031	0.212423	0.132097	0.18014	0.288929	0.298731	0.58261	0.41556	0.0563494	2.12614	0.201551	0.203597	0.0746613	0.116016	0.323931	0.08121	0.0878014	0.274264	0.131349	0.161288	1.86971	0.759781	0.247398	0.19405	0.408221	0.691482	0.301161	5.20207	1.2674	0.309018	0.218124	0.33117	0.439072	0.238387	0.136105	0.178134	0.118946	0.320146	0.701962	0.257238	0.727577
AL358876.2	0	0	0	0	0	0	0	0.0504721	0	0	0	0	0	0	0	0	0	0	0.0417735	0.0338508	0	0	0	0	0.0379552	0	0	0	0.416692	0	0	0	0.0374326	0	0	0	0	0	0	0	0	0	0	0	0.043894	0.151369	0.0243593	0.0344425	0
HNF1A-AS1	0	0	0	0	0.0253762	0.0202265	0	0	0.00398228	0	0	0	0	0.0118031	0.0182816	0.00459864	0.00554649	0	0.00516351	0.0083684	0	0	0.00406582	0	0	0.00289786	0.00629862	0	0.480724	0.0271514	0	0.00297465	0.00462693	0.00432505	0.00938705	0.0121838	0	0.0512668	0	0	0	0	0	0.0253477	0	0.00623676	0	0.0425734	0
AC011379.1	0	0	0	0.00546719	0.0431632	0	0.00673399	0.0159175	0	0.00896985	0	0	0	0	0.00466437	0.00586649	0.00707567	0.00657914	0.0065871	0.0053378	0.006851	0	0	0	0.01197	0	0.00401758	0.0108394	0.20442	0.0115457	0.00648614	0.00758953	0	0.00551748	0	0.00777146	0.00802054	0.00594556	0.00416318	0	0.00646624	0.0138717	0.00457349	0.0138584	0.0173037	0.00795624	0	0.0108622	0.00645294
AC010904.2	0.0374505	0	0	0.0260856	0	0	0	0.0379735	0.0484783	0	0.0246507	0	0.0322447	0	0.0445101	0.0279908	0.0337601	0.094173	0.062858	0.178277	0.228817	0.0287097	0.0494953	0	0.0285562	0.0529157	0.0191691	0.025859	0	0.220352	0	0.108636	0	0.0526511	0	0	0.0382684	0.0567361	0	0.0927002	0	0	0	0.0661223	0.0330243	0.113885	0.12829	0.0777401	0.0615778
LINC-PINT	0.3129	0.129404	0.436055	0.545781	0.824188	1.33461	1.06025	1.69033	0.19401	0.585946	0.169612	0.195391	0.430143	0.605289	0.531263	0.534546	0.293918	0.762576	0.304517	0.636575	0.224915	0.31042	0.236306	0.15299	0.809997	0.624159	0.161504	0.232393	0.675013	0.680723	0.595353	0.811042	0.462696	0.646914	0.786271	0.775812	1.15534	0.159338	0.532754	0.433901	0.593526	0.0882919	0.349318	0.297118	0.380259	0.724961	0.324263	0.644064	0.315608
LINC02276	0	0	0	0	0	0	0	0	0	0	0	0	0	0	0	0	0	0	0	0	0	0	0	0	0	0	0	0	0	0	0	0.0831823	0	0	0	0	0	0	0	0	0	0	0	0	0	0	0	0	0
AC005703.3	0	0	0	0.0443385	0.0875126	0.041852	0.0546121	0	0	0	0	0	0.0548073	0	0	0	0	0	0	0	0	0	0	0	0	0	0	0	0	0	0	0	0	0	0	0	0	0	0	0	0	0	0	0.0374634	0	0	0	0	0
AC006272.1	0.0430138	0	0.0445831	0	0	0	0	0	0.0278399	0	0	0	0.0740692	0	0	0	0.0387752	0.108162	0.108293	0.117006	0.037544	0.0329745	0.0852718	0.0758401	0.0983948	0.0202588	0.0660499	0.0594008	0.0400085	0.253085	0	0.0207956	0.0646932	0.0907086	0.164061	0	0.0439532	0.130328	0.0684436	0.106471	0	0	0.0250631	0.0759448	0.0189651	0	0.168397	0	0
AL132639.3	0.0447992	0.100216	0.0464337	0.21843	0.0615891	0.20618	0.0384346	0	0	0.204783	0.117951	0.116808	0.0385719	0	0.133111	0	0.161539	0.187754	0.225577	0.42652	0.0782048	0	0.0888114	0.276459	0.0341597	0.0843989	0.0229305	0.309332	0.291684	0.395386	0.29616	0.259906	0.168447	0.25193	0.102523	0	0.0915553	0.101804	0.0475231	0.0739269	0.369064	0.23752	0.0522069	0.131829	0.0592569	0.136232	0.175387	0.216988	0.294644
AC004448.3	0	0	0	0	0	0	0	0	0	0	0	0	0	0	0	0.0312983	0	0	0	0	0	0	0	0	0	0	0	0	0.03895	0	0	0	0	0	0	0	0	0	0	0	0	0	0	0	0	0	0	0	0
LINC00685	0.443806	0.0413664	0.517497	0.154563	1.67787	0.0364738	0.0475942	0.562504	0.287245	0	0	0.0723226	0.429879	0.248315	0.131867	0	0.100018	0.418498	1.07079	3.24446	0.0968424	0.212639	0.183295	0.195625	0.211503	0.444179	0.170372	0.344747	0.515997	1.95845	0.0916849	0.0268205	0.166872	0.935909	1.35419	0.714048	0.113375	0.378196	0.0882731	0.274635	0.50272	2.25496	0.193946	0.261193	0.195677	0.224931	0.190037	0.499014	0.729725
AC091917.2	0	0	0	0	0	0	0	0	0	0	0	0	0	0	0	0	0	0	0	0	0	0	0	0	0	0	0	0	0	0	0	0	0	0	0	0	0	0	0	0	0	0	0	0	0	0	0	0	0
AL354824.1	0	0	0	0	0	0	0	0	0	0	0	0	0	0.0870067	0	0	0.0613292	0	0	0	0	0	0	0	0	0	0	0	0.18984	0	0	0.164458	0	0.0956469	0	0	0	0	0	0	0	0	0	0	0.149982	0	0.0332934	0	0.0559317
AC060809.1	0	0	0	0	0	0	0	0	0	0	0	0	0	0	0	0	0	0	0	0.114517	0	0	0	0	0	0	0	0	0.0783144	0.0619251	0	0	0.0316584	0	0	0.041682	0.043018	0	0	0	0.069363	0.0372002	0	0	0	0	0	0.0291296	0
GDNF-AS1	0.0179255	0.0190949	0.0159253	0.0249715	0.105615	0.0235711	0.0834849	0.1506	0.0563524	0.00585285	0.0202268	0.0200307	0.0220482	0.0065499	0.0182611	0.0153116	0.240078	0	0.0816639	0.0557268	0.0134109	0.223794	0.0236907	0.270904	0.0273366	0.0265339	0.0262148	0.095482	0.00476373	0.0602687	0.0169289	0.0148566	0.0269602	0.00360017	0.00781377	0.263687	0.0314005	0.120264	0.0325978	0.0380319	0	0.0181026	0.00895264	0.0542557	0.207748	0	0.0125317	0.0496133	0.290529
AC068535.1	0	0	0	0	0	0	0	0	0	0	0	0	0	0	0	0	0	0	0	0	0	0	0	0	0.115316	0	0	0	0.140667	0	0	0	0	0	0	0	0	0.0381854	0	0	0	0	0	0	0	0	0	0	0
IL21-AS1	0.00950251	0	0	0.00441255	0	0	0	0	0	0.00361977	0.00416984	0.00825883	0.0109088	0.00810175	0.0075292	0.0378786	0	0.01593	0	0	0	0.00485644	0.0125587	0.00558481	0	0.00298369	0	0	0.117848	0.0093185	0.0209398	0.00612549	0	0.0133594	0.00966506	0.018817	0.11652	0.0191946	0.00672018	0.0261348	0	0.0055979	0.00369125	0	0	0	0.0155008	0.00876685	0.0104163
AC009812.4	0.0591946	0.00980877	0.0545371	0.146599	0.180843	0.121081	0.428849	0.333451	0.102167	0.255554	0.0432924	0.0514472	0.0226516	0.201875	0.15634	0.157307	0.177872	0.143338	0.033118	0.420444	0.378892	0.0201683	0.0956178	0	0.0802422	0.0743458	0.0403984	0	0.452705	1.62535	0.0760909	0.394298	0.187951	0.0647272	0.280967	0.104194	0.147858	0.0697492	0.0279083	0.0217071	0.33594	0.162733	0.214612	0.116126	0.0811978	0.0666694	0.0708108	0.118326	0.173032
AL645940.1	0.199862	0.0298061	0.165723	0.278422	0.109906	0.0262808	0.0342935	0	0.129357	0.114199	0.131553	0.156334	0.068832	0.0255601	0.0475075	0	0.180167	0.268039	0.0670908	0.462115	0.209336	0.0612859	0.184899	0.0704777	0.39623	0.244743	0.0613797	0.110401	0.223077	0.823165	0.363344	0.0386504	0.120238	0.112393	0.365905	0.672807	0	0.090835	0.0848056	0.131923	0.0658598	0.105964	0.139746	0.211725	0.211489	0.121554	0.117368	0.110634	0.0657244
AC105919.1	0	0	0	0	0	0	0	0	0	0	0	0	0	0.0772655	0	0	0	0	0	0	0	0	0.0399237	0	0	0	0	0	0.11239	0	0	0	0	0	0	0	0	0	0	0	0	0	0	0.0355569	0	0	0	0	0
AC005014.3	0.124966	0.0931833	0.129526	0.348174	0.515403	0	0.428849	0.126712	0.808823	0.785452	0	0.407291	0	0.319635	0	0	1.12652	0	0	0.25495	0.4363	0.670597	0	0.440671	0.0952876	0.824	0	0	0.348705	0	1.03266	0.0604166	0.0939754	0	0	0	0.127696	0	0	0.309326	0.308848	0.110426	0	0.22064	0	0	0.183464	0.172938	0.308213
AC005609.5	0	0	0	0	0	0.01025	0	0.0158077	0	0	0	0	0	0	0	0	0	0	0	0.010602	0	0	0	0	0	0	0	0	0.0145008	0.0229322	0	0	0	0	0	0	0	0	0	0	0	0	0	0	0	0	0	0	0
DCUN1D2-AS	0.190967	0	0.0659782	0	0	0	0	0	0.0824002	0.109117	0.0837992	0.0414934	0	0.0407042	0	0.0951536	0	0.160069	0	0.0865782	0	0	0	0	0.0485379	0.0899425	0	0.0879068	0.296041	0.468173	0.0526021	0.0615505	0	0.223732	0.33991	0.0630259	0.065046	0.24109	0.202578	0.0525218	0.104881	0.0562492	0.222544	0	0.112265	0.0645245	0.0311512	0.0880916	0.104666
AC011498.6	0.372449	0.138861	0.0482546	0.129712	0.128009	0.122438	0.0798836	0.141619	0.150663	0	0.0919326	0.242777	0.240507	0.0297699	0.110664	0.0695927	0.377716	0.429257	0.234423	0.69653	0.325087	0.21414	0.0307647	0.123129	0.53249	0.0657815	0.142979	0.25717	1.08258	0.616336	0.500132	0.180065	0	0.392715	0.426172	0.783622	0.190291	0.317388	0.14816	0.307304	0.0383537	0.329113	0.135635	0.191798	0.164215	0.188766	0.113916	0.225497	0.344473
AC011933.3	0.0638269	0	0.0661556	0.0889153	0	0.083929	0.219036	0	0.0413108	0.0729403	0	0	0	0.122441	0.0379293	0	0.0575373	0.0534997	0	0.564271	0.111421	0.14679	0.0843549	0	0.0973368	0.0601229	0	0.0881431	0.23747	0.0938864	0	0.030858	0	0.0448666	0.048689	0	0.130442	0	0.0677077	0	0.105163	0.225601	0.0371904	0.187821	0.0844251	0	0.12494	0	0.104947
C9orf62	0	0	0	0	0	0	0	0	0	0	0	0	0	0	0	0	0	0	0.0103565	0	0	0	0	0	0	0	0	0	0	0	0	0	0	0	0	0	0	0	0	0	0	0	0	0	0	0	0	0	0
ASH1L-AS1	0.540074	0.439326	0.5496	1.06698	1.18797	1.52363	0.60656	1.4935	0.432175	0.583523	0.478293	0.499259	0.439637	0.778599	1.06202	0.645848	1.18615	0.921841	0.444997	4.51417	0.497108	0.993654	0.532085	0.744475	1.40764	0.527231	0.31162	0.976354	1.11428	1.41552	0.762752	0.788065	0.78274	0.579815	1.15356	1.69169	1.26428	1.45787	0.510412	0.469916	2.05473	0.65945	0.663705	1.96489	0.450267	1.75182	0.576646	0.951229	0.839576
AC010595.1	0	0	0	0	0	0	0	0	0	0	0	0	0	0	0.0291322	0.0122134	0.117847	0.0136971	0.658257	1.20018	0	0	0.0863869	0	0.161982	0.492569	0	0	0	0.865331	0.121531	0.363415	0.135175	0	0.0249309	0.0161794	0	0	0.381362	0.377521	0.901958	0.51983	0.295168	1.98115	0	0.530051	0.0719716	0.56535	0
AP001972.2	0	0	0	0	0	0	0	0	0	0	0	0	0	0	0	0	0	0	0	0	0	0	0	0	0	0	0	0	0	0	0	0	0	0	0	0	0	0	0	0	0	0	0	0	0	0	0	0	0
AP001189.5	0	0	0.0440248	0	0	0	0	0	0	0	0.027958	0	0	0	0	0	0	0.0356027	0	0	0	0	0	0	0	0.0400102	0	0	0.434582	0.124958	0.0350994	0.102676	0	0	0	0	0.0434028	0	0.0901154	0	0	0.037533	0.0494985	0.0749938	0.0749103	0	0.0207861	0.0587802	0
AC010624.3	0.0166973	0	0	0.116303	0	0.0219561	0	0	0.0864564	0	0	0	0.0575052	0.021354	0.734261	0	0	0.0279914	0	0	0.0291481	0	0.0220675	0	0.0254636	0.0157283	0	0.0230585	0.0621228	0.049122	0.0275957	0	0	0.0234745	0.22927	0	0	0.0505916	0	0.0551073	0	0.0885271	0.0194583	0	0.0588957	0	0.0163423	0	0.0274545
AL031432.3	0.293735	0.109514	0.304452	0.204597	1.68259	0.257498	0.0840013	0.496396	0.285173	0.223784	0.0644476	0.0957343	0.168603	0.125218	0.203645	0.07318	0.220659	0.205174	0.082169	0.299632	0.256383	0.112589	0.194103	0.172634	0.335962	0.115287	0.0501162	0.20282	1.00178	0.360059	0.283184	0.118342	0.110445	0.0688263	0.186725	0.824015	0.10005	0.296665	0.0259662	0.0807861	0.64529	0.259558	0.228203	0.316933	0.237435	0.099248	0.143745	0.237121	0.321982
AC018761.4	0	0	0	0	0	0	0	0	0	0	0	0	0	0	0	0	0	0	0	0	0	0	0	0	0	0	0	0	0	0	0	0	0	0	0	0	0	0	0	0	0	0	0	0	0	0	0	0	0
AC010967.1	0	0	0	0.169103	0	0.0319239	0	0	0.125707	0	0	0	0	0.0310484	0.0577085	0	0.0437707	0.162797	0.0407484	0	0	0	0	0	0	0.0228688	0	0	0	0	0	0.0704243	0	0	0	0	0	0	0	0.0400626	0	0.429058	0	0.0285764	0	0	0	0	0
AC027601.1	0.0605973	0.0275042	0.191155	0.0587244	0.137639	0.0588956	0.00904142	0.0748008	0.0784411	0.0421519	0.0658993	0.0377824	0.0952742	0.0168472	0.0344445	0.059075	0.194754	0.251755	0.33608	0.268756	0.0597904	0.100987	0.107943	0.0603893	0.321432	0.143943	0.0350624	0.0909599	0.411698	0.565819	0.3527	0.0993536	0.186241	0.0926009	0.414019	0.213905	0.0915349	0.155665	0.148127	0.265208	0.0651144	0.130374	0.0736874	0.0837315	0.0580821	0.165579	0.0876742	0.244285	0.155953
AL139384.2	0.0198414	0.0443854	0.0137102	0.0276405	0.0181851	0.0565293	0.153203	0.0201185	0.0299647	0.102035	0.00435336	0.0215558	0.0113889	0.0888123	0.0903965	0.0346025	0.149052	0.0388059	0.00555041	0.0674659	0.144319	0.0152105	0.0174819	0.0349836	0.115991	0.23051	0.023697	0.0137002	0.116883	0.184844	0.00546534	0.652298	0.0497363	0.0185965	0.0201809	0.0196451	0.121649	0.0350689	0.0806834	0.016371	0	0.0233771	0.0539519	0.112881	0.501565	0.0402245	0.0647321	0.00915269	0.0326242
AC026333.4	0.0872926	0.0976369	0.135716	0.24321	0.540036	0.0573926	0	0.0885117	0.169496	0.0249392	0	0.0569009	0.112738	0.0558186	0	0.0978648	0.354109	0.402428	0.0732573	0.0296817	0.0380961	0.0334594	0.0865258	0.0769554	0.199684	0.102784	0	0.0602743	1.2179	0.38521	0.324605	0.0633042	0.295401	0.306809	0.0998841	3.41394	0	0.595103	0.0926002	0.32411	0.287652	0.269975	0.0508633	0.642181	0.0577319	0.309694	0.0213592	0.211404	0.717653
AC008885.2	0	0	0	0	0	0	0	0	0	0	0	0	0	0	0	0	0	0	0	0	0	0	0	0.0225074	0	0	0	0	0.0474939	0	0	0	0	0	0	0	0	0	0	0	0	0	0	0	0	0	0	0	0
AC104961.1	0	0	0	0	0	0	0	0	0	0	0	0	0	0	0.0212816	0	0	0	0	0	0	0	0	0	0	0	0	0	0.199861	0	0	0	0	0	0	0	0	0.0271272	0	0	0	0	0	0.0210767	0	0	0.0175255	0	0
AC113346.1	0.0413652	0	0	0	0	0	0	0.0838857	0	0	0	0.053927	0	0	0	0.556499	1.04409	0.416068	0.277714	0.168782	4.54923	0.126843	0.54669	0	0.378494	0.350682	0.296419	0.399869	0.53865	2.19046	0.205093	0.519962	0.933205	0.174464	2.27193	0.409559	0.0845371	0.438667	0.131641	0.06826	0	0.146209	1.10871	4.04122	0.80248	1.59333	1.01214	0.68693	0.408087
LINC02141	0	0	0	0.00251112	0	0.0047406	0	0	0	0	0	0	0	0.00230529	0	0	0.0129996	0.0060437	0	0.0735507	0	0.0331648	0.00238233	0	0.0137448	0	0	0.00746794	0.0469458	0.0106061	0	0	0.00813331	0	0.00550025	0.00713898	0	0	0.0573654	0	0	0.00318569	0	0.00636525	0	0.0219262	0	0	0
AC025946.1	0	0	0	0	0	0	0	0	0	0	0	0	0	0	0	0	0	0	0.0463395	0.0751015	0	0	0	0	0	0	0	0	0.308158	0	0	0	0	0	0	0	0	0.0418264	0	0	0	0	0	0	0	0	0	0	0
AC083805.2	0.0583859	0	0.121032	0.0542238	0.0535118	0.0255915	0.0667879	0.0394675	0	0.0444816	0.0256206	0.0253722	0.0335133	0.0248896	0.0231307	0.029092	0.0350883	0.0978782	0.0326655	0	0	0.0596784	0	0	0.0296797	0.0733302	0.0199232	0	0.325839	0.114511	0	0.0376366	0.029271	0	0	0	0	0.0294841	0	0	0.160331	0.103185	0.0680401	0.389435	0.0343236	0	0.0380964	0.0807987	0.0640005
LINC02338	0	0	0	0	0.011857	0.00567046	0.00739932	0	0	0.00492804	0	0.00562188	0	0	0	0	0	0	0.0361896	0	0	0	0	0	0.00657633	0.00406206	0	0	0.00802204	0	0	0	0	0	0	0	0	0	0	0	0	0	0	0	0	0	0	0	0
AL451081.1	0	0	0	0	0	0	0	0	0	0	0	0	0	0	0	0	0	0	0	0	0	0	0	0	0	0	0	0	0	0	0	0	0	0	0	0	0	0	0	0	0	0	0	0	0	0	0	0	0
AC092683.2	0	0	0	0.0127709	0	0.0241093	0.01573	0	0	0	0	0	0	0.0117241	0	0	0	0	0	0	0	0	0	0	0.0139804	0	0.00938469	0	0	0	0	0	0	0	0	0	0	0.0138883	0	0.0151279	0	0	0	0	0	0	0	0	0.030147
AL645941.1	0.0351237	0.104762	0.0728103	0.538227	0	0.230929	0.0602672	0	0.0909327	0.160555	0.0924766	0.0457901	0	0.0449192	0.0417447	0	0	0.176644	0.294763	0.28663	0	0.0538519	0	0	0.107128	0.165427	0.0359562	0.145514	0.130679	0.413322	0.116098	0.135848	0	0.14814	0.16076	0	0.215344	0	0.186296	0.289802	0.0578709	0.0620738	0.0409314	0	0.24778	0	0.034377	0.194427	0.693023
IL6R-AS1	0.0540856	0.020165	0.0420442	0.0565088	0.018589	0.453389	0.324811	0.233074	0.035006	0.015452	0.00890008	0.044069	0.0349256	0.190216	0.0482109	0.060636	0.024378	0.0566683	0.0453895	0.0367809	0.0354059	0.0932901	0.0446754	0	0.0103102	0.0955255	0.0692095	0.0373454	0.251534	0.0795575	0	0.0849824	0.0711773	0.0380191	0.309436	0.107101	0.110534	0.0307266	0.0573741	0.0669384	0.100252	0.0358444	0.039393	0.28648	0.0536551	0.123354	0.0463188	0.121628	0.0555813
AC107952.2	0.317558	0.0728594	0.20255	0.408352	0.201495	0.128484	0.251485	0.495374	0.316206	0.474562	0.12863	0.159229	0.168256	0.437361	0.290323	0	0	0.204752	0.041	0.16612	0.213213	0.0374525	0.032284	0.344558	0.447028	0.04602	0.125033	0	1.22693	0.862364	0.201858	0.0472393	0.55109	0.892901	0.260877	2.75719	0.0998442	0.851158	0.103651	0.16124	0.724458	0.820242	0.0284667	0.316281	0.301568	0	0.095633	0.50707	0.722969
AL356417.2	0.0144426	0	0.029939	0	0.198554	0.0189912	0.123907	0.0585771	0.0186954	0	0.0190128	0	0	0.0554112	0	0.0647669	0.0260388	0.0968462	0.0242409	0.0982167	0.554664	0.0442869	0	0	0.0220251	0.0408133	0.0147849	0	0.107468	0.297421	0	0.209474	0.0651654	0	0.0881378	0.0285994	0.236128	0.15316	0.0153207	0.0476658	0	0.204194	0.168307	0.288997	0.0254713	0.351352	0.325117	0.259827	0.0949886
AC037487.4	0.0949744	0.0283277	0	0	0.365593	0	0	0.0385203	0.0737646	0	0.100023	0	0	0	0.0225755	0.0283938	0	0.031843	0	0.0516699	0.0331588	0	0.025104	0.133964	0.0289674	0.0178926	0	0	0.0706709	0.111762	0.0941788	0	0	0.0801138	0.0289797	0.0376139	0	0.0575531	0	0	0	0.067139	0	0.0447163	0	0	0.0185911	0.0788596	0
AP005436.1	0	0	0.0504301	0	0	0	0	0.0493344	0	0	0	0.0317153	0	0	0	0	0	0	0	0	0	0	0	0	0	0.0229157	0	0	0	0	0.241237	0.0470457	0.0365888	0	0.0371154	0	0	0	0	0	0.0400827	0	0.02835	0.0286349	0	0.197276	0	0	0
AC073657.1	0	0	0	0	0	0	0	0	0	0	0	0	0	0	0	0	0	0	0	0	0	0	0	0	0	0	0	0	0	0	0	0	0	0	0	0	0	0	0	0	0	0	0	0	0	0	0	0	0
AL356055.1	0	0	0	0.0741626	0	0	0	0.0539802	0	0	0	0	0	0	0	0	0	0.0446231	0.134031	0.144815	0	0.0408115	0.0351794	0	0.0811867	0	0	0	0.0495172	0	0.0879846	0	0.0400344	0	0.203053	0	0.0543994	0	0	0.0878504	0	0	0.0310198	0	0	0	0	0.073673	0
AL023583.1	0.0727057	0.0309796	0	0.0723458	0.17135	0	0.089109	0.0210632	0.08067	0.0237391	0.0273465	0.0270814	0.0178855	0.119549	0.0246889	0.0155259	0	0	0	0.0565069	0.0181315	0.0796235	0	0.0549393	0	0	0	0	0.11593	0.0305562	0.0343317	0.010043	0.0312429	0.0438068	0	0.843268	0	0.157352	0.011018	0	0.0684527	0.0550681	0	0.0244512	0.0274769	0.0210566	0.0406629	0	0.08539
AC078950.1	0	0	0	0	0	0	0	0	0	0.0110841	0	0	0	0	0	0	0	0	0	0	0	0	0	0	0	0	0	0	0.018043	0.0285341	0	0	0	0	0	0	0	0	0	0	0	0	0	0	0.00855287	0	0	0	0
AC022778.1	0	0	0	0	0	0	0	0	0	0	0	0	0	0	0	0	0	0	0	0	0	0	0	0	0	0	0	0.0300819	0	0	0	0.0210627	0.0327621	0	0	0	0	0	0	0	0	0	0	0	0	0	0	0	0
Z98752.1	0	0	0	0	0	0	0	0	0	0	0	0	0	0	0	0	0	0	0	0	0	0	0	0	0	0	0	0	0	0	0	0	0	0	0	0	0	0	0	0	0	0	0	0	0	0	0	0	0
BRWD1-AS1	0	0	0	0	0.0944782	0.0903664	0.058959	0	0	0.0196337	0.0226173	0	0	0.021972	0.0408385	0	0	0.0288016	0	0.116837	0	0	0	0	0.0524013	0	0	0.0237259	0.73509	0.151631	0	0	0.0258398	0	0.0786353	0.0340212	0	0	0	0.0283511	0.0283073	0.0607263	0	0.0202227	0.0151501	0	0	0.0237758	0.0282491
Z83844.2	0.04883	0.0182055	0.0506116	0.0595207	0.0335652	0.0160522	0	0.024756	0.0395055	0.0209258	0.0482115	0.0318294	0.0945954	0.015612	0.0435261	0.018248	0.0880366	0.0818587	0.0819578	0.0830171	0.0852412	0.0561499	0.0484011	0.0322857	0.0558498	0.0862431	0.0124968	0.0337164	0.227092	0.05387	0.242105	0.0118038	0.100981	0.0858117	0.0465612	0.0483469	0.0249482	0.0184939	0.0776985	0.0906507	0.0603405	0.0107871	0.00711302	0.071845	0.0269119	0.0247482	0.0597399	1.83296	0.100361
AC005481.1	0.027481	0.00512292	0.0213627	0.00957075	0.0188902	0.013551	0.0235768	0	0.0266799	0	0.00452215	0.0179132	0	0	0.0449094	0	0.111479	0.00575865	0.0345937	0.191557	0.0119932	0	0.0544792	0	0.110011	0.00970734	0	0	0.121415	0.333492	0.022709	0.225863	0.08783	0.00965879	0.172948	0.00680228	0.0351015	0.0156123	0.408127	0.0906974	0.65654	0.00607087	0.0120094	0.0323469	0.0151457	0.00696402	0	0.00950757	0.0169446
LINC01537	0.116295	0.332417	0.0200897	0.0270012	0.266467	0.0637175	0.424035	0.108093	0.112905	0.02215	0.044653	0.0252686	0.0417206	0.148728	0	0.0579466	0.0873628	0.105602	0.634378	0.0263622	0.0253767	0.133728	0.236951	0.119611	0.0591172	0.0136933	0.168656	0.0334584	0.0991557	0.114043	0.128134	0.220212	0.0437273	0.0272496	0.362246	0.0287861	0.207961	0.0513867	0.0925246	0.135935	0.00798382	0.0256909	0.0903498	0.0399253	0.0470024	0.501	0.0569114	0.0201172	0.00796741
AC093326.1	0	0.0232347	0	0	0	0.0204866	0.0801981	0	0.08067	0	0	0.0203111	0	0	0.0370334	0	0	0	0	4.34396	0.0271972	0	0	0	0	0	0	0	0	0	0	0	0.0234322	0	0	0	0.12736	0	0	0	0	0	0	0	0	0.0315848	0	0	0
AC017048.1	0	0	0	0	0	0	0	0	0	0	0	0.0625335	0	0	0	0	0	0	0	0	0	0	0	0	0	0	0	0	0	0	0	0	0	0	0	0	0	0	0	0	0	0	0	0	0.0422978	0	0	0	0
LINC02252	0	0	0	0	0	0	0	0	0	0	0	0	0	0	0	0	0	0	0	0	0	0	0	0	0	0	0	0	0.0906968	0	0.0402887	0	0	0	0	0.144817	0	0	0	0	0	0	0	0	0	0	0	0	0
AC027237.2	0	0.0452809	0	0.0422973	0	0.0399253	0.052098	0.123147	0	0.104094	0	0.0395832	0	0.0388304	0.0721725	0	0.109483	0.1018	0.152885	0.0412962	0	0.0931045	0	0	0	0.0572013	0.0621646	0	0.169448	0.178648	0.100361	0	0	0.0853728	0.231615	0.120249	0	0.137995	0	0.200416	0.200106	0	0	0.142955	0.0535484	0.0615541	0.0594343	0	0.199695
AC010280.1	0.0698341	0.052073	0	0.486419	0.576039	0.0459141	0.239651	0.141619	0.0903978	0.0798053	0	0.227604	0	0.0446549	0.290494	0	0	0	0	0.617379	0	0	0.0461471	0.0615643	0	0.0328907	0	0	0.0649549	0.616336	0.403953	0.0337622	0.105031	0.0981787	0	0.0691431	0	0	0	0.0576195	0	0.123417	0	0	0	0	0.0341747	1.44962	0
AL138760.1	0.409372	0.244205	0.226298	0.532266	2.10111	0.179434	0.0468283	0	0.741886	0.467824	0.790409	0.284635	0.234978	0.209416	0.0324361	0	0	0	0.320648	0	0	0.167374	0.072138	0.192477	0.0832397	0.0257077	0	0	0.660002	0	0.0902095	0.0527778	0	0	0.0416375	0.0540429	0.055775	0.165382	0.0289509	0	0	0	0.0318042	0.0321238	0.144396	0.221312	0.0267113	0	0.0448739
AC007327.2	0	0	0	0	0	0	0	0	0	0	0	0	0	0	0	0	0	0	0	0	0	0	0	0	0	0	0	0	0.0966506	0	0	0	0	0	0	0.0514413	0	0	0	0	0	0	0	0	0	0	0	0	0
AC068491.3	0	0	0	0.245618	0	0.103042	0.0672288	0	0	0	0	0.0510794	0	0	0	0	0	0	0	0.0266449	0	0	0.0517822	0	0.0298757	0.0738142	0.0401095	0.0541076	0	0.0576332	0	0	0	0	0	0.0387932	0.160146	0	0.0207816	0.0323278	0	0	0.0684892	0	0.0691004	0.0794312	0.0383479	0	0.0966344
GPRC5D-AS1	0.743725	0.932924	0.367419	1.17162	2.20736	0.548388	0.46513	0.394675	0.616325	1.21927	0.974497	1.38641	0.813894	0.528905	1.62328	0.477941	3.61535	2.84313	2.27492	3.02517	1.84431	2.20597	2.01178	1.59318	1.15009	1.76451	1.97809	0.0287962	0.730553	1.07354	0.964946	1.26687	1.71967	0.835496	2.51324	2.62201	0.553995	1.61636	0.925351	0.860244	0.0286305	1.05028	0.733051	1.82855	0.962288	1.35275	1.23133	2.29411	2.79431
OSTM1-AS1	0.0103173	0.0256443	0.00712916	0	0.00945603	0	0	0.0139485	0.0356144	0	0.0181096	0	0	0.0219911	0	0	0	0	0.0057723	0.0841955	0	0	0	0	0.00524468	0	0	0.00474931	0.364666	0	0.00568383	0.0166268	0	0.014505	0.00524691	0.0204305	0	0	0	0	0.00566639	0.0182337	0	0	0	0	0.00673199	0.00475929	0
AL162591.2	0	0	0	0	0	0	0	0	0	0	0	0	0	0	0	0	0	0	0	0	0	0	0	0	0	0	0	0	0	0	0	0	0	0	0	0	0	0	0	0	0	0	0	0	0	0	0	0	0
AC093072.1	0	0	0	0	0	0	0	0	0	0	0	0	0	0	0	0	0	0	0	0	0	0	0	0	0	0	0.020188	0	0	0	0	0	0	0	0	0	0	0	0	0	0	0	0	0	0	0	0	0	0
AL590227.1	0	0	0	0	0	0	0	0	0	0	0	0	0	0	0	0	0	0	0	0	0	0	0	0	0	0	0	0	0	0	0	0	0	0	0	0	0	0	0	0	0	0.333031	0	0	0	0	0	0	0
AL161751.1	0	0.0169586	0	0	0	0	0	0	0	0	0	0	0	0	0	0	0	0	0	0	0	0	0	0	0	0	0	0	0.126923	0	0	0	0	0	0	0	0	0	0.0120629	0	0	0	0	0	0	0	0	0.0157367	0
DICER1-AS1	0.379566	0.10465	0.224808	0.439894	1.60492	0.905946	0.90851	1.25486	0.227088	0.291604	0.0881783	0.124748	0.296595	0.424234	0.447326	0.0858223	0.241527	0.320826	0.117778	1.57043	0.317379	0.288531	0.118033	0.1181	0.262668	0.12619	0.0979569	0.0880957	0.45095	0.788222	0.305748	0.191217	0.211079	0.32735	0.817536	1.0169	0.36504	0.328587	0.203014	0.147377	1.31909	0.310035	0.107794	0.255299	0.255952	0.142259	0.140482	0.419334	0.251738
AL137246.2	4.30398	0	2.0818	0.249823	0.986169	22.2843	54.7106	39.0949	0.417851	0	0.0944323	0	2.81016	3.46312	0	0	0	0	0.0601993	0	0	0	0	0	0	0.0168925	0	0	0.533768	0.0527579	0	0	0.0539436	0.0252121	0	0	1.02619	0.0271682	0	0	0	0	0.0208985	0.0211085	0.0158138	0	0	0	0
AC024270.3	0	0	0	0	0	0	0	0	0	0	0	0	0	0	0	0	0	0	0	0	0	0	0	0	0	0	0	0	0	0	0	0	0	0	0	0	0	0	0	0	0	0	0	0	0	0	0	0	0
AL355297.3	0	0.0396969	0.220716	0	0.219566	0.0350018	0.0913467	0.161941	0	0	0	0.0347019	0.0916732	0	0.0949084	0	0.0479908	0	0.0446771	0.144815	0	0	0	0	0.0811867	0	0	0	0.198069	0.313235	0.219962	0.025738	0	0	0.0406106	0.05271	0.0543994	0	0	0	0.0438573	0.18817	0.0310198	0.0313315	0	0	0	0.073673	0.0437672
LINC01150	0.0753765	0.0562058	0.23438	0.0525024	0	0.0991161	0.194003	0.0764292	0.341503	0	0.0496144	0.0982669	0.0648988	0.433791	0	0.112674	0	0.0631806	0.0632571	0.0512598	0.263165	0.0577839	0.149429	0	0	0.31951	0	0	1.19187	0.221751	0.186863	0.0728836	0.226734	0.370897	0.0574994	0.223892	0.539159	0.513867	0	0.0621925	0	0.133212	0.0439201	0.133084	0.066468	0.229216	0.405757	0.573714	0.247875
AC009902.2	0.541937	0.277822	1.26384	0.141554	0.651913	0.155885	0.145295	0.412129	0.679596	0.0193536	0.0891786	0.44157	0.612418	0.259903	0.483072	0.860726	0.335867	2.10091	2.98463	2.71801	0.679969	1.03863	0.559558	0.32846	1.88536	0.382865	0.90152	0.912111	0.220532	1.39504	4.25439	2.22706	0.611309	0.0952376	1.44692	0	0.380718	0.0256567	0.610818	1.42528	0.111614	0.20951	0.296037	0.0797367	0.537623	2.43766	0.646444	0.328113	0
AP002518.2	0	0	0	0	0.083059	0	0.0518329	0	0	0.0345214	0	0	0	0.0386328	0	0	0	0	0	0	0	0	0	0	0	0	0	0	0.0561951	0.0888696	0	0	0	0	0	0.0598185	0	0	0.0320448	0	0	0	0	0	0.0266379	0	0	0	0
AC008569.2	0.0267082	0	0.0276826	0	0.0367179	0	0.0458275	0	0.0172864	0	0	0	0	0	0.0158714	0.0199619	0.0481527	0.0223868	0	0.0726517	0	0.0204746	0.0529472	0	0.0203652	0.0251583	0.0136706	0.0368833	0.0993686	0.0785731	0	0	0	0.0187743	0.0407476	0	0.054583	0	0	0.0220367	0	0	0	0.0157186	0.0235517	0.0541454	0.0392106	0.0369608	0
AC005726.3	0.518419	0.11597	0.107467	0.794414	2.63703	0.0681694	0.222383	0.473093	0.402645	0.14811	0.10237	0.304134	0.223178	0.1989	0.184843	0.193735	0.2804	0.304177	0.826624	1.30444	0.316746	0.516649	0.44535	0.365622	1.22542	1.0255	0.238818	0.393757	1.63947	1.22011	1.07099	0.175446	0.740723	0.437303	0.988664	0.769935	0.158922	0.235616	0.329964	0.941035	0.298958	1.14525	0.120828	0.579701	0.571436	0.315297	0.202959	0.573942	0.554065
AC139768.1	0.555251	0.276022	0.356268	0.478836	0.799698	1.06042	1.11152	0.697054	0.530508	0.800719	0.261056	0.465345	0.295947	1.03134	0.911318	0.256904	0.619712	0.443249	0.199704	0.773178	0.830817	0.405388	0.471749	0.139857	0.38306	0.410951	0.175937	0.219082	1.03291	0.894534	0.196643	0.383491	0.616387	1.09658	0.201696	1.15187	0.810539	0.480677	0.294506	0.26179	1.32871	0.817742	0.493	0.778054	0.209841	0.375219	0.388176	0.750103	0.804282
AL139353.2	0.152458	0.0494272	0.151149	0.0554045	0.0911284	0.034865	0.0227474	0.0268846	0.145868	0.0757504	0.0785354	0.0518494	0.0570718	0.0169544	0.12605	0.0297255	0.0956064	0.122234	0.155759	0.288497	0.0809994	0.091467	0.0350419	0.175309	0.161739	0.14361	0.067857	0.0274617	0.27128	0.214508	0.328653	0.0512749	0.0498474	0.149104	0.202259	0.157512	0.108374	0.0401682	0.0421897	0.0984454	0.131058	0.0702879	0.0772463	0.249672	0.099368	0.0940667	0.058389	0.229328	0.0980912
AC107909.1	0	0	0	0	0.0548608	0	0	0	0	0	0	0	0	0	0	0	0	0	0	0.0271375	0	0	0	0.0351796	0	0	0	0	0	0	0	0.0192927	0	0	0.0304409	0	0	0	0	0.0987763	0	0	0	0	0	0	0	0.0276119	0
AL357992.1	0.0913215	0	0.378613	0	0	0	0	0	0	0.208722	0.240439	0	0	0.11679	0	0	0.164645	0	0	0	1.11592	0.560059	0.603462	0	0.139266	0.516132	0.186972	0.126112	1.52894	1.07464	0	0.264904	0.274697	0	0.278651	0.361672	0	0.691744	0.290622	0.452092	0	0.161392	0.212843	2.90226	1.04687	0.740543	1.07256	0.50551	0.450465
AC083864.2	0	0	0	0	0	0	0	0	0	0	0	0	0	0	0	0	0	0	0	0	0	0	0	0	0	0	0	0	0.36655	0	0	0	0	0.0346274	0.0375774	0	0	0	0	0	0	0	0	0	0	0	0	0	0
SALRNA3	0.0116276	0	0.0241037	0	0	0.0152897	0	0	0.0301031	0.0132879	0	0	0	0	0.0138195	0	0	0	0	0	0	0	0	0	0	0	0	0	0	0	0.019217	0.0112431	0	0	0	0	0	0	0	0	0	0	0	0	0	0	0	0	0
AC093390.1	0.0104659	0	0	0	0.00959218	0.114684	0.011972	0.0565976	0.00451591	0.00797349	0	0	0.0120148	0.00446156	0.00414626	0	0	0	0.00585542	0	0	0	0	0	0	0	0	0	0.00648976	0.0102632	0	0.00337325	0.0104939	0	0	0	0.0142593	0	0.00370074	0	0	0	0.00406548	0.00821267	0	0.0282899	0.00341446	0.00965564	0.00573616
AC004846.1	0.638353	0.0638535	0.177514	0.439213	0.256857	0.127957	0.187006	0.31574	0.917019	0.302475	0.584149	0.233424	0.268106	0.219029	0.152663	0.133823	2.1825	0.110929	0.783973	1.04822	0.237819	2.12455	0.0257213	0.796098	1.30591	3.30352	1.14359	3.8702	1.20199	0.709966	0.379546	0.0564549	0.0878131	0.136806	0.409754	0.115616	0.485243	0.306635	0.156904	0.167002	0.442513	0.055032	0.775657	0.623096	1.58232	0.0394551	1.02098	1.30355	0.153601
AC105137.2	0.0361945	0	0.0500201	0.0336143	0.0663459	0.142782	0.0414031	0.0489333	0.0780876	0	0.0317653	0.0157287	0	0.0771477	0.0573566	0	0.217519	0.202255	0.0607499	0.0820469	0.105306	0.0924895	0.0159451	0.106361	0.165591	0.102282	0	0.0499836	0.426432	0.177468	0.0199396	0.0233316	0.0725826	0.0678471	0.202475	0.286691	0.0986266	0.127944	0.0895888	0.159273	0.119271	0.10661	0.0140598	0.142011	0.0531947	0.146754	0.035425	0.100177	0.1587
AL022238.2	0.0132943	0	0	0.0370398	0	0.0524439	0.0456222	0	0.017209	0.0151925	0	0	0	0.0340037	0.0158004	0	0	0	0	0.108489	0	0.0203829	0.03514	0.0234399	0.0810958	0	0	0	0.173116	0.0391106	0.0439431	0	0	0.0186902	0	0	0.0271693	0.0402807	0.0423078	0	0	0	0.030985	0	0	0	0	0.0367952	0
AL627309.1	0	0	0.0462343	0.00443861	0	0	0	0	0.00824886	0.00364114	0.00419446	0	0	0.00814958	0.00378683	0	0	0	0	0.00433356	0	0	0.00842191	0.00561779	0.004859	0.00600261	0.00652345	0	0.0118544	0	0	0	0	0	0	0	0.00651158	0	0.00337993	0	0.0104994	0.00563095	0	0	0	0	0	0.00440931	0
AC084117.1	0.307787	0.19672	0.182295	0.918792	2.41794	0.173453	0	0.445837	0.113834	0	0	0.171967	0.302861	0.112464	0.209033	0.985897	0.317095	0.442264	0.2214	0.538228	0.307026	0.943804	0.348667	0.465153	0.46938	0.165672	0.360094	0.728649	0.572565	0.258709	1.23537	1.74313	0.529047	0.247265	2.14665	0.261207	0.17972	0.0666123	0.886218	1.74139	0	0.155414	0.40992	1.08686	0.542822	0.623976	0.0430348	0.365091	0.0722969
LINC01625	0.0140495	0.0628574	0.0291241	0.0195719	0.0579447	0.0184743	0.0361603	0.0284913	0.0181865	0.377304	0.0369906	0.027474	0	0.0718706	0.0250468	0	0	0	0	0.00955434	0.0122629	0.0215407	0.0185681	0.0371572	0	0	0	0	0.196018	0.0206661	0.058049	0	0.0422611	0	0.0321521	0	0	0.0212844	0.00745185	0.0115921	0	0.0124148	0.0409314	0	0	0	0	0	0
AC084048.1	0.0927484	0	0	0	0.204014	0	0	0	0.0240119	0	0	0.0483658	0	0	0	0	0	0.0310967	0	0	0.0323817	0	0	0.0327061	0	0	0.0189893	0	0.0690146	0.109143	0	0.0538086	0	0.0260787	0	0	0	0.0843062	0	0.0306104	0	0	0	0	0	0.0376057	0.0181553	0.128352	0.0305002
AC009531.1	0	0	0	0	0	0	0	0	0	0	0	0	0	0	0	0	0	0	0	0.111357	0	0	0	0	0	0	0	0	0	0	0	0	0	0	0	0	0	0	0	0	0	0	0	0	0	0	0	0	0
AL356019.2	0.108517	0.129469	0.205671	0.211641	0.1364	0.175311	0.2128	0.150902	0.156526	0.162987	0.110204	0.113178	0.0587292	0.162572	0.283742	0.0324427	0.150928	0.0571744	0.22377	1.1428	0.129899	0.137857	0.0696606	0.185867	0.255328	0.321262	0.126959	0.166986	0.30569	0.474311	0.235713	0.134908	0.209843	0.113332	0.217594	0.147351	0.120392	0.183188	0.164451	0.12791	0.577258	0.443838	0.0794897	0.0547422	0.404641	0.131998	0.109245	0.0943953	0.418034
LINC02346	0.0050411	0	0	0	0	0.0132576	0	0	0	0	0	0	0	0	0	0	0	0	0.0253834	0.0068564	0.00880011	0	0	0	0	0	0	0	0.0937778	0	0	0.00487438	0	0	0.00769101	0	0	0	0	0	0	0	0	0	0	0	0	0.00697625	0
AC109471.1	0	0	0	0	0	0	0.0332848	0	0	0	0	0	0	0	0	0	0	0	0	0	0	0	0	0	0.0295828	0	0	0	0.0360861	0.0570682	0	0	0	0	0	0	0	0	0	0	0	0	0	0	0	0	0	0	0
AC013457.1	0	0	0	0.0327166	0.032287	0.308819	0	0	0	0	0	0.107161	0.28309	0.0150175	0	0.0175531	0	0	0	0.0159712	0	0.0180039	0.0155193	0	0.0179077	0.0331835	0.0841466	0.0162162	0.0655331	0.0345457	0.0194071	0.0113543	0.0353221	0	0.0179153	0.0232529	0	0.106738	0	0.0775099	0	0	0.0410529	0	0	0.0476116	0.022986	0.0650013	0.0386155
AL391839.2	0	0	0.0642555	0.129542	0	0	0.0531862	0.0628595	0	0	0.0408056	0.04041	0	0.0396414	0.03684	0	0	0.0519632	0.104052	0.0421588	0	0.0475246	0	0	0.0472706	0.0583961	0	0	0	0.18238	0.102457	0	0.0466197	0.0871561	0	0	0.190043	0.0469591	0	0.0511505	0	0.164342	0.0722445	0.0729705	0	0.0628398	0.0303379	0	0
AL022323.5	0	0	0	0	0	0.00758173	0	0	0	0.00658907	0	0	0	0.0221214	0.0068527	0	0.0311859	0	0.0290325	0	0	0	0	0.010166	0.0175859	0.0162936	0	0.0159248	0.128711	0	0	0	0	0	0.02639	0	0	0.00873498	0.00611638	0	0.00949994	0.0101899	0	0.0135734	0.00508437	0	0	0	0.0094804
AL591441.1	0	0	0	0	0	0	0	0.0107144	0	0	0	0.00688787	0.00909796	0	0	0.0078977	0	0	0	0	0.00922308	0	0	0	0	0	0	0	0.00982851	0	0	0	0	0	0	0	0	0	0	0	0	0.00933731	0	0	0	0	0	0.00731156	0
AL356481.3	0.103233	0.030791	0.0855995	0.230097	0	0	0.0354266	0.16748	0.106905	0.141568	0.163081	0.0269166	0.213319	0.158428	0.319002	0	0.0744483	0.138448	0.0693078	0.112326	0.0720844	0.158278	0.109148	0.145613	0.314863	0.213933	0.0422719	0.114049	0.384081	0.0607404	0.102368	0.079855	0.0931582	0.232214	0.472495	0.735924	0.042195	0.500461	0.10951	0.408848	0.238126	0.328397	0.0721817	0.145814	0.145652	0.0418568	0.060623	0.0857169	0.645014
ABCA9-AS1	0.007941	0	0	0	0	0	0	0.0080519	0.0308381	0.0952859	0	0	0	0.0101556	0.00471897	0.0118703	0.042951	0.00665615	0	1.12866	0.0138624	0	0	0	0.00605507	0.00374008	0	0	0.0517032	0.105128	0	0.0575878	0	0	0	0	0	0.00601516	0.00842383	0	1.09904	0.0421022	0	0.0186941	0	0	0.00777218	0.00549467	0
AC002076.1	0.0225271	0	0	0	0	0	0	0	0	0	0	0	0	0	0.0267737	0.134696	0.243688	0	0	0.122557	0.275275	0	0.178634	0	0	0.190979	0	0	0	0.132545	0	0.41386	0	0	0.0343687	0	0.0460382	0	0.215071	0	0.482514	0	0.105008	0.106063	0	0.274015	0.110241	0.0311747	0
AL359198.1	0.0623737	0.0620134	0.129299	0.086891	0.114333	0.109358	0.107024	0.0843264	0.215308	0.118799	0.0273705	0.108421	0.179011	0.132948	0.123553	0	0.0749699	0.0697089	0	0.169669	0	0	0	0.0733165	0	0.0195847	0	0	0.154709	0.0611659	0.171809	0	0.0625406	0.0584602	0	0.123513	0.0424906	0.0629959	0	0.102928	0.239794	0.404186	0.0484582	0.146836	0.073336	0.0843	0.0610477	0.11509	0.0341859
C12orf77	0	0.0143127	0	0.0534786	0.0131941	0.0189298	0	0	0	0.00548379	0.00631712	0.0312794	0	0.0184107	0.0114064	0.00717306	0	0.00804442	0.00805416	0.0195798	0	0	0.0126839	0	0	0.00452015	0.00982472	0	0.267801	0.0141171	0	0.0231996	0.122692	0.0134926	0	0.0285069	0.0196137	0.0726974	0.0305423	0.0158372	0	0.00848057	0.0111842	0	0.00423149	0	0.00939322	0.00664069	0.0157802
AC110769.2	0.00766912	0.0114372	0.0476935	0.0427345	0.0632601	0.0907604	0.0131591	0	0.0297822	0.0350566	0.0201919	0.0299943	0	0.0392317	0.0546888	0.0229278	0.0276536	0.0385696	0.0901046	0.187754	0	0.164617	0.0506783	0.0405656	0.046782	0.0650166	0.0314036	0.0529542	0.299598	0.0902474	0.0253496	0.0296619	0.0922756	0.0323457	0.0468019	0.106305	0.0470197	0.15104	0.113896	0.0253109	0.0505436	0.0406607	0.0446861	0.0812433	0.0338137	0.0621903	0.0150122	0.0530655	0.126099
AL133304.1	0	0	0	0	0	0	0	0	0	0	0	0	0	0	0	0	0	0	0	0	0	0	0	0	0	0	0	0	0	0	0	0	0	0	0	0	0	0	0	0	0	0	0	0	0	0	0	0	0
AC006055.1	0	0	0	0	0	0	0	0	0	0	0	0	0	0	0	0	0	0	0	0	0	0	0	0	0	0	0	0	0	0	0	0	0	0	0	0	0	0	0	0	0	0	0	0	0	0	0	0	0
AL022069.1	0.0217698	0	0.0300854	0.0202179	0.0598573	0.00954205	0.0498052	0.0147159	0.00939342	0.0497564	0	0.0283809	0	0.0278411	0.0258736	0.0108473	0.0261661	0.012165	0.0121797	0.0690879	0	0.0111259	0	0.0767673	0.0442656	0.00683548	0.00742859	0	0.148491	0.149438	0.0599651	0.0070166	0.010914	0.0102019	0.0885688	0.071848	0	0.0549674	0.0692803	0.0119747	0.0119562	0.0769472	0.00845649	0.102498	0.00639897	0	0.00710233	0.0301267	0.0596582
AL596211.1	0	0	0	0	0	0	0	0	0	0	0	0	0	0	0	0	0	0	0	0	0	0	0	0	0	0	0	0	0.0969902	0	0	0	0	0	0	0	0	0	0	0	0	0	0	0	0	0	0	0	0
AC034199.1	0.0163224	0.00811404	0.0451143	0.0151588	0	0.0143087	0	0.0110335	0	0	0.00716249	0	0.0374759	0.0208744	0	0.0487978	0.0196186	0.0912094	0.00913198	0.0518001	0.056987	0.00834185	0.0503346	0.00959298	0.0165945	0.0307503	0.0612672	0.0225407	0.131577	0.0160063	0.026976	0.068391	0.0409151	0.0305965	0.00830079	0.0107739	0.133431	0.0412129	0.190463	0.0269349	0.00896442	0.0192309	0.107787	0.128083	0.019191	0.0110301	0.0532512	0.105411	0.0626219
AL353693.1	0	0.160225	0	0	0.221553	0	0	0	0.173842	0	0	0	0	0	0.159612	0	0.145275	0.135081	0.0901628	0.767157	0.0468875	0	0	0.0947144	0.122882	0.0253006	0	0	0.0499653	0	0.0443904	0.103884	0.0403967	0	0.450759	0	0	0	0	0.0443227	3.1863	0	0	0.0632301	0	0.65342	0.0788648	0	0
AF178030.1	0.0295318	0.0440419	0.0612186	0	0	0	0	0.119777	0	0	0	0.0385001	0	0	0	0	0.0532435	0	0	0	0.0515529	0	0	0	0	0	0.0302318	0	0	0	0.146422	0.0571103	0.0444162	0	0	0.0584793	0	0.0447396	0	0	0	0	0	0	0	0.0598697	0	0	0
AC009779.4	0	0	0	0	0	0	0	0	0	0	0	0	0	0	0	0	0	0	0	0.0330878	0	0	0	0	0.0370997	0	0	0	0.316788	0	0	0	0	0	0	0	0	0.0368552	0	0	0	0	0	0	0	0	0.0238103	0	0
AP006219.1	0	0	0	0	0.4841	0	0	0	0.0325585	0	0	0	0	0	0	0.112793	1.22438	0	0.0844321	0.0684188	0	0.154254	0	0.0443472	0	1.46893	0	0	0	0	0	0	0	0.035361	0.0383736	0	0	0.0381045	0	0.0415056	0	0.0444511	0.0586221	0.148028	0.0221795	0	0.0492348	0.0696147	0
CDC37L1-DT	0.406701	0.317705	0.401466	0.35073	1.65075	0.407459	0.132922	1.02113	0.376043	0.818883	0.305942	0.403968	0.400191	0.297214	1.19691	0.0289497	0.349166	0.389597	0.292551	0.263407	0.101424	0.207852	0.230359	0.10244	0.0886035	0.145943	0.198257	0.374428	0.612462	0.740676	0.288067	0.187262	0.349533	0.217819	0.827316	0.728654	0.356214	0.381418	0.123265	0.319586	1.11682	0.30804	0.0902761	0.729467	0.290323	1.4527	0.246415	0.509221	0.636873
AC021078.1	1.60701	0.889752	1.95488	1.75609	1.31158	0.905628	0.186343	1.58067	1.12641	0.256068	1.11115	0.697148	1.55762	0.541485	0.490148	0.988408	0.743535	1.18453	5.59986	3.35987	0.633535	0.687104	2.04937	0.787733	2.85741	0.918092	1.93077	1.16942	1.19681	4.18979	5.40497	1.3784	0.889045	0.579796	6.13252	1.84563	0.643357	1.13085	0.761217	2.89685	0.659109	1.08112	1.09096	0.779921	0.899466	2.13476	0.632367	1.25178	1.3788
AC008114.1	0.0278028	0	0.115269	0	0.0764454	0.0365592	0.0477057	0.169147	0.0719795	0	0.0732016	0	0.191505	0.0711132	0.0991315	0.0415601	0.150379	0.0466087	0.139995	0.0378146	0	0	0	0.0980416	0.296797	0.0523787	0.0284618	0	0.103441	0.163587	0.781147	0.0806498	0	0.0781751	0.0424176	0.0550554	0	0	0	0.0458797	0.137426	0.0491357	0.0324	0.130903	0.0735507	0	0.0544235	0	0.0457146
AC107021.1	0.0294221	0	0.060991	0.0614805	0	0.0386884	0.0504841	0	0.0190429	0	0.0580987	0	0	0.0564412	0.0699366	0.0439805	0	0.0246616	0	0.220093	0.154084	0.248106	0.116654	0	0	0.0415719	0.0752985	0.040631	0	0.0432785	0	0.398286	0.177005	0	0.201996	0	0.0300646	0.0445733	0.218477	0	0	0	0.102861	0.0346316	0.479978	0	0.0575931	0.142507	0.0483771
AL138963.3	0	0	0	0	0	0	0	0	0	0	0	0	0	0	0	0	0	0	0	0	0	0	0	0	0	0	0	0	0	0	0	0	0	0	0	0	0	0	0	0	0	0	0	0	0	0	0	0	0
AP001267.2	0.00569118	0	0	0	0.0625929	0.0149672	0.00976525	0.0115413	0	0.00650379	0.00749211	0.00741948	0.0196003	0.00727837	0.00676401	0	0	0.0095407	0	0.0154811	0.0198699	0	0.00752158	0.0100345	0.0173582	0	0	0	0.148219	0.0334858	0.00940584	0	0	0	0.0260484	0.0225395	0	0	0	0	0.00937697	0	0	0.00669887	0	0	0.00557019	0.00787588	0
SMIM15-AS1	0.1044	0.0444845	0.123668	0.103883	0	0.0392231	0.127954	0	0.0193061	0.0340877	0.117803	0.0777741	0.0513646	0.133516	0.212709	0.0668824	0.134447	0.0750072	0.0250326	0.0811399	0.052071	0.0686002	0.0788443	0.105185	0.0682336	0	0.0458034	0.226559	0.138723	0.307136	0.0492979	0.245158	0	0.0838713	0.136525	0.0886005	0.0609602	0.0903785	0.205675	0.0246113	0.0491467	0.237222	0.121663	0.0877754	0.0657582	0.0302357	0.0291945	0.103198	0.220705
AL358613.1	0	0	0	0	0	0	0	0	0.0695368	0	0	0	0	0	0.0319224	0	0	0	0	0.219188	0	0	0	0	0	0	0.0274959	0	0.0999306	0	0	0	0	0	0	0	0	0	0.0284924	0	0.0885085	0	0	0.031615	0	0	0.0262883	0	0
KCNJ2-AS1	0.505597	0.152253	0.58451	0.270897	0.467845	1.13149	3.36169	2.22809	0.333532	0.116669	0.115198	0.145771	0.410202	0.777164	0.993805	0.174409	0.105179	0.162997	0.228472	2.53245	0.229138	0.0819907	0.102801	0.0600013	0.103794	0.293081	0.0796277	0.033568	0.144699	0.314646	0.530286	0.343153	0.204729	0.0956861	0.140923	0.00962681	0.655734	0.11784	0.263012	0.128358	1.19349	0.532685	0.0566536	0.206003	0.0643041	0.157691	0.142745	0.518034	0.199838
LINC02268	0.007156	0.010672	0.0148342	0.0598128	0.0787033	0	0	0.0290237	0.00926319	0	0.0376819	0.00932914	0	0	0	0.0106969	0	0	0	0.00973287	0.012492	0.0109716	0	0	0.032739	0	0	0	0.0266241	0.0421046	0.0236535	0.0484353	0	0.0100605	0	0	0	0	0	0	0	0	0.00833925	0.0926536	0	0.0145073	0	0	0
AC000032.1	0	0	0.25061	0.0336828	0	0	0	0	0	0	0	0	0	0	0	0	0	0	0	0	0	0	0	0	0.110619	0	0	0	0	0.0711318	0.0399604	0	0	0.101978	0	0	0	0	0	0	0	0	0.0845304	0.0853799	0	0	0	0	0
Z97198.1	0	0	0	0	0	0	0	0	0	0	0	0	0	0	0	0	0	0	0	0	0	0	0.023845	0	0	0	0	0	0	0	0	0	0	0	0.0275263	0	0	0.0273333	0	0	0	0	0	0.0212369	0	0	0	0	0.0296659
LINC00642	0.0114814	0	0	0	0.0157844	0.030195	0	0	0	0	0	0	0.00988545	0.00734172	0	0	0	0	0	0	0	0	0	0	0	0	0	0.00792776	0.149509	0.0168887	0.00948771	0	0	0	0	0	0	0	0	0	0	0	0.00668995	0	0.0101245	0	0	0.0794443	0
AC010531.3	0.0462838	0	0.0479725	0.0967149	0	0	0	0.187721	0.0299564	0.0264462	0	0	0.0398501	0.0591917	0	0	0.041723	0.15518	0.0388421	0.0629506	0.0403982	0	0	0	0.21175	0.0435979	0	0.0319583	0.1722	0.204244	0.267727	0	0	0	0.21184	0.0458259	0	0.105177	0	0.0763767	0	0	0.0809054	0.0272395	0.0408137	0.093831	0.0226499	0.064051	0.076102
AC093249.6	0.279215	0.169646	0.364432	0.547433	0.454944	0.353554	0.461349	0.566228	0.334661	0.449079	0.394798	0.175263	0.427382	0.304182	0.344139	0.231875	0.37289	0.22537	0.538071	0.576673	0.415207	0.142698	0.164007	0.3829	0.52043	0.1656	0.307005	0.642646	0.634838	0.88227	0.649462	0.239982	0.342175	0.21808	0.741532	0.59386	0.29588	0.423	0.274251	0.358365	0.613391	0.749319	0.120512	0.279964	0.209739	0.398332	0.344129	1.23075	0.442094
RAPGEF4-AS1	0	0	0	0	0	0	0	0	0	0	0	0.00296666	0	0.00291023	0.0081137	0	0.00410272	0.0114445	0.0114583	0.00928513	0	0.0104669	0.00300748	0	0.010411	0.00214354	0	0.00314254	0.0296325	0	0	0.00660101	0.00342253	0	0.0277743	0.00450617	0.00465059	0	0	0.00751031	0	0.00402165	0	0.00535704	0	0.0230666	0	0.00629829	0.00374164
AC005342.1	0.0188741	0	0	0	0	0.0248184	0	0	0	0	0	0	0	0.0241378	0.022432	0	0	0	0	0	0	0	0	0	0	0	0	0	0.210665	0	0	0	0	0	0.0287954	0	0	0	0.0200217	0	0	0.033356	0	0	0	0	0	0	0
AP001269.4	0	0	0	0	0	0	0	0	0	0	0	0	0	0	0	0	0	0	0	0	0	0	0	0	0	0	0	0	0	0	0	0	0	0	0	0	0	0	0	0	0	0	0	0	0	0	0	0	0
AC068305.2	0.128344	0.574211	0.0886842	0.327785	0.411703	0.168765	0.183516	0.130136	0.138447	0.488897	0.0844786	0.111546	0.294675	0.136781	0.584727	0.159875	0.115697	0.251015	0.359027	0.640055	1.04555	0.0983888	0.452325	0.377151	0.782904	0.0805971	0.0218976	1.94963	0.756052	0.251717	0.106057	0.186149	0.0965153	0.360873	0.293713	0.465938	0.306009	0.615714	0.408442	0.247089	0.669634	0.151214	0.199421	2.08978	0.282938	2.38508	0.125615	0.888058	0.422057
AC012236.1	0.015191	0.0453099	0.0157453	0.105811	0.0208843	0.0898894	0.430084	0.0308064	0.127818	0.564202	0.0399963	0.356477	0.0523176	0.670252	0.189574	0.170308	0.0136941	0.827654	0.140234	0.0723147	0.503853	0.0349365	0.200768	0.25445	0.312748	0.0643926	0	0.0629352	1.13037	1.45245	0.23851	0.0146886	0.708273	1.05716	0.266528	1.36871	2.62335	0.29918	0.475383	0.200544	0	0.0402705	0.743522	0.143046	0.529129	0.0153984	0.840047	0.92499	1.02409
AC025031.4	0	0	0.0150473	0	0.0299378	0	0.00622755	0.0294408	0.00939629	0.00829526	0.00477791	0	0.0124996	0.0092832	0.0129407	0.0054253	0.00654353	0.0425904	0.0304585	0.0839181	0.00633576	0.0389525	0.0191868	0	0.0442792	0.047863	0.0111463	0.0200484	0.0742682	0.0320322	0.0299917	0.00350937	0.0327521	0.0306152	0.0442979	0.028748	0.022252	0.0219937	0.0192504	0.0299459	0.0179398	0.0320711	0	0.0128161	0.0288042	0.0220737	0.00355225	0.0301359	0.0179029
AC073349.1	0.111787	0.0500136	0.393943	0.062291	0.184419	0.0881965	0.134268	0.181357	0.173646	0.0127749	0.19131	0.0437205	0.0962482	0.100074	0.0930019	0.0334202	0.0403087	0	0	0.380104	0	0.0171393	0.0443221	0	0.153429	0.03159	0.0114437	0	0.0415907	0.131547	0.110851	0.021618	0.0672517	0	0.289934	0	0.0913828	0.0169353	0.0237168	0.0368938	0.0184184	0	0	0.0263161	0.0394302	0	0	0.12376	0.165425
AC005224.2	0.00629804	0.00939248	0	0	0	0.00828159	0	0	0	0.0143946	0	0.00821063	0	0	0	0.0094144	0	0	0	0	0.0219886	0	0	0	0	0	0.00644731	0	0.011716	0	0	0	0	0.00885431	0	0.0249429	0	0	0	0	0	0	0	0	0	0	0.0123283	0	0
AC069287.3	0.0201559	0.0300591	0	0	0	0	0	0	0	0	0	0	0	0	0	0	0	0	0.0338302	0.027414	0	0	0	0	0	0	0	0	0.112486	0	0	0	0.0303147	0	0	0	0	0	0	0	0	0	0	0	0	0	0	0	0
AC012363.1	0	0	0	0	0	0	0	0	0	0	0	0	0	0	0	0.154314	0.260569	0	0	1.09518	0	0	0	0	0	0.447314	0	0	0	0	0.238859	0.838478	0	0	0	0	0.042195	0	0	0.0681413	0.204108	0.474352	0.0481211	0	0	0	0	1.17146	0
AC211433.2	0.276088	0.228745	0.127183	0.085469	0.25304	0.282366	0	0.435469	0.0397096	0.0350566	0.121152	0.159969	0.211298	0.0392317	0.145837	0.183423	0.221229	0.308557	0.154465	0.0834462	0.107102	0.1411	0.0810853	0.21635	0.140346	0.317859	0.0942107	0.0847267	0.741862	0.180495	0.101398	0.14831	0.138413	0.0862552	0.0936037	0.607459	0	0.139421	0	0.202487	0.303262	0.162643	0.0357489	0	0.0270509	0.124381	0.0900729	0.339619	0.252198
AC007223.1	0	0	0	0	0	0.0272916	0	0	0	0	0	0	0	0	0	0	0	0	0	0	0	0	0	0	0	0	0	0	0	0	0	0	0	0	0	0	0	0	0	0	0	0	0	0	0	0	0	0	0
AC011193.1	0	0	0	0	0	0	0	0	0	0	0	0	0	0	0	0	0	0	0	0	0	0	0	0	0	0	0	0	0.126198	0	0	0	0	0	0	0	0	0	0	0	0	0	0	0	0	0	0	0	0
AC090377.1	0	0	0	0	0	0	0	0.0136636	0	0	0	0	0	0	0.00800778	0.0402864	0	0	0.0226175	0	0	0	0.00890466	0.0118796	0	0.0126934	0.00689738	0	0.125339	0	0	0.0456039	0	0.047362	0.0308382	0.0533681	0	0.0408294	0.00714735	0	0	0	0	0	0.0356483	0.0136593	0	0.00932411	0
AC130456.1	0	0	0	0	0	0	0	0	0	0	0	0	0	0	0.010352	0	0	0	0	0.0118465	0	0	0	0	0	0	0	0	0.048609	0	0	0	0	0	0	0	0	0	0	0	0.0287019	0.0153932	0	0	0	0	0	0	0
AC115619.1	0	0	0	0	0	0	0	0	0	0	0	0	0	0	0	0	0	0	0	0	0	0	0	0	0	0	0	0	0	0	0	0.00715213	0	0	0	0	0	0	0	0.048824	0	0	0	0.00870645	0	0	0	0	0
AC136944.1	0	0	0	0	0	0	0	0	0	0	0	0	0	0	0	0	0	0	0	0	0	0	0	0	0	0	0	0	0	0	0	0	0	0	0	0	0	0	0	0	0	0	0	0	0	0	0	0	0
AC087491.1	0	0	0	0.107391	0	0	0.231481	0.0390831	0.0748424	2.33456	0	0.0502501	0	0.123236	0.847499	0.0576173	0	0	0	0.183487	0	0.0886457	0.0764124	0	0.0587813	0.0544619	0	0.266146	0.322666	0.453581	0.0637032	0.242255	0.0289859	0.135474	1.41135	0	0	0.0875909	0	0	0	0	0.0449182	0.408327	0.0339893	0.117213	0	0.506741	0.0950657
AP000255.1	0.0702473	0.0261906	0	0.0489297	0.0965746	0.0692787	0.0602672	0.142457	0	0.0802775	0.0231192	0.022895	0	0.0224596	0.0626171	0.0262517	0.0633251	0.0294407	0	0.334402	0	0	0.0464202	0	0.107128	0.115799	0	0	0.261357	0.206661	0.0290245	0.016981	0.0528264	0.0740698	0	0.104328	0.107672	0.053211	0	0.0579604	0.0578709	0.124148	0.0204657	0.0413428	0.0154863	0.071206	0.0171885	0	0.115504
MRGPRF-AS1	0	0.0082849	0	0.038695	0.0763739	0.021915	0.0190644	0	0.064721	0	0.0146266	0	0	0.021314	0.0198077	0	0	0.00931301	0	0.00755584	0.00969783	0.0255525	0	0	0.016944	0	0	0	0.0413377	0.0163433	0	0.00537162	0	0	0.0169512	0	0	0.00841616	0.0176794	0.0366694	0	0.0196359	0	0.143858	0.0146964	0.0450494	0.00543725	0.0230637	0
AC091180.4	0	0	0	0.0675031	0.266467	0	0	0	0	0	0	0	0	0	0	0	0	0.162464	0.162661	0.131811	0.0845888	0	0.0640409	0.0854362	0	0	0.0496048	0.0669168	0.540849	0	0.240252	0	0.0728789	0.136248	0.221784	0.0959537	0	0.0734095	0.0514026	0	0	0.0856365	0	0.114072	0.0427294	0	0.0948523	0.134115	0
LINC02230	0	0	0	0	0	0	0	0	0	0	0	0	0	0	0	0	0	0	0	0	0	0	0	0	0	0	0	0	0.586968	0	0	0	0	0	0	0.156204	0	0	0	0	0	0	0	0	0	0	0	0	0
SNHG6	25.5334	17.719	16.5381	21.6841	50.8349	19.5917	23.1637	42.6094	22.7125	10.7056	17.1576	25.3069	21.935	18.5309	19.2354	18.1873	30.7241	80.4375	23.4414	67.2547	17.4503	16.3336	21.1633	24.4233	19.934	14.2229	29.7836	41.1114	60.3388	36.4101	31.2796	26.2078	57.8329	93.5572	27.597	98.5026	18.1723	117.431	22.5615	24.5708	86.7589	70.817	12.093	36.3298	24.7404	73.4381	15.915	31.6724	33.5146
AL158206.1	0.918328	2.22549	1.52794	2.42393	1.14621	0.89772	1.06776	0.894396	2.27582	0.690427	1.5032	1.57527	1.50852	1.04308	3.28868	1.1018	1.82995	1.96487	2.72778	3.18828	2.14098	0.954096	2.39542	1.5872	0.755512	1.49674	1.61424	2.22766	3.86622	2.3817	4.16376	3.21884	1.49022	1.18914	9.3926	3.12253	1.43227	1.97701	0.4999	3.629	2.23974	1.71905	0.697021	2.52454	2.28554	2.18017	1.20038	2.12366	2.20533
AC073834.1	0	0	0	0	0	0	0	0	0	0	0	0	0	0	0	0	0	0	0	0	0	0	0	0	0	0	0	0	0	0	0	0	0	0	0	0	0	0	0	0	0	0	0	0	0	0	0	0	0
AC008736.2	0.0690221	0.0343117	0.0476935	0	0.442821	0.0605069	0.0789547	0.0466573	0.0595645	0	0.0908637	0.0599885	0.0792369	0.0588476	0.0273444	0	0.165922	0.115709	0.0386162	0.0625846	0	0.0705501	0.030407	0.0405656	0.10526	0.0216722	0.070658	0.12709	0.641996	0.135371	0.0760487	0.0444929	0.0346034	0.0323457	0.175507	0.0911189	0.0470197	0.0348553	0.0488125	0.227798	0	0.203304	0	0.0270811	0.0202882	0.0466427	0.0225182	0.0955179	0.0378298
LINC01343	0	0.0697956	0.0323389	0.0507086	0.0285959	0	0	0.0210908	0.0673133	0	0.0273825	0.0406755	0.0089545	0	0.00618034	0.326473	1.35942	0.0174349	2.90642	0	0.0907765	1.85766	0.103088	0.357575	0.515463	0.0979663	0.580244	0.481138	0	0.734312	1.24616	0.0251405	0.00782099	0.00731072	0.404612	0.0205945	0.0850185	0.0472676	0.0992927	2.26541	0	0.00919007	0.412075	2.15453	0.0320985	0.969874	0.208671	0.489346	0.0427511
AC027808.1	0	0	0	0.0242141	0.0955848	0	0	0	0	0	0.0457644	0.0453208	0	0.0222294	0	0	0	0	0	0.0472821	0.030343	0	0.0229722	0.030647	0	0	0	0	0	0.0511358	0.0574541	0	0	0.0244369	0	0	0	0	0.0368774	0.0286832	0	0	0	0	0	0	0	0.0721629	0.05716
IDH1-AS1	0.362498	0.108121	0.187862	0.454486	1.14621	0.357499	0.217698	0.514584	0.328468	0.186415	0.357906	0.165404	0.280898	0.0927186	0.68933	0.298027	0.653554	0.182307	0.273792	0.29582	0.0949203	0.444627	0.383268	0.447399	0.0552814	0.648776	0.241208	0.20024	0.775492	0.479896	0.239641	0.315458	0.0817801	0.203852	0.857224	0.466584	0.111124	0.109834	0.269177	0.0897281	0.836168	0.192192	0.126731	0.72536	0.17581	0.404189	0.266093	0.526734	0.149009
LINC01741	0	0	0	0	0	0	0	0	0	0	0	0	0	0	0	0	0	0	0	0	0	0	0	0	0	0	0	0	0	0	0	0	0	0	0	0	0	0	0	0	0	0	0	0	0	0	0	0	0
AC096564.1	0.0229851	0.0228523	0.0317649	0.154763	0	0.0705231	0.0394391	0.0699183	0.0049589	0.0131335	0	0.00499421	0.0131934	0.0244961	0.022765	0.0114528	0.0138134	0.0128441	0.00642981	0.0364724	0.0066874	0.011747	0.0151888	0.0067544	0.0292105	0.00721707	0.0156866	0.0105806	0	0.06762	0.0379876	0.0296332	0.0230466	0.0215429	0.00584457	0.0151718	0.0548032	0.00580359	0	0.0063216	0.037871	0.00677023	0.00446428	0.0270549	0.0168905	0	0.00374941	0.0159042	0.00629886
AC024075.1	0.891472	0.648528	1.30712	1.42362	0.179353	0.686189	1.08194	0.35275	1.21027	2.50963	0.973206	1.21889	0.187208	3.67054	1.39547	0.487531	0.235208	0.0364504	0.839373	1.95181	1.59417	0.700074	0.603462	0.536715	0.76265	0.57348	0.267103	1.38123	1.86061	2.62263	1.47334	0.315362	1.24268	2.10922	0.862492	0.258337	0.933159	0.823504	1.19939	1.04053	0.752322	2.65144	0.582785	0.588642	2.12825	0.13224	0.702272	0.992966	3.68237
AC010136.1	0.0627032	0.0311705	0	0.1747	0.114937	0.0274838	0.143453	0.0847718	0.0541114	0.0477708	0	0	0	0.16038	0.0745232	0	0	0	0	0.11371	0	0	0	0	0.0318744	0.0984406	0	0	0.816511	0.184467	0	0	0	0.117538	0	1.32443	0	0.22165	0.0221719	0	0	0.0369383	0	0	0	0	0	0	0.206199
AC021097.1	0	0	0	0	0	0	0	0	0	0	0	0	0	0	0	0	0	0	0	0	0	0	0	0	0	0	0	0	0	0	0	0	0	0	0	0	0	0	0	0	0	0	0	0	0	0	0	0	0
AL445931.1	0.0899379	0.0167659	0.0699144	0.0548143	0	0	0.0192901	0	0.0509344	0.00642372	0.00739988	0.0293126	0.019359	0.0215663	0.0200422	0.0336101	0.0608065	0.037693	0.0660425	0.0382264	0	0.0689467	0.0445739	0.0594656	0.0685782	0.0317695	0.0115087	0.0155252	0.209135	0.0992208	0.130061	0.0706577	0.0591796	0.229177	0.0686073	0.33393	0.0804143	0.119221	0.0238516	0.15769	0.1204	0.0298025	0.0262023	0	0.0991355	0.034187	0.0220065	0.0544524	0.138637
ZRANB2-AS1	0.0368308	0.018309	0.178148	0.0171026	0	0.0161435	0	0	0	0.112239	0.0161619	0.0320104	0	0.0471024	0.0145912	0	0	0.0205811	0.0618179	0.0834893	0.042863	0	0	0	0.0936124	0	0	0.0169541	0.0456767	0.0722352	0.101451	0.0118709	0.0184647	0.0345199	0.0936521	0.0243109	0.0752704	0.0371982	0.0260468	0.0607776	0.0202279	0.0433939	0	0	0.0433039	0	0.0360478	0.0169897	0.0201863
LINC01923	0	0	0	0	0	0	0	0	0	0	0	0	0	0	0	0	0	0	0	0	0	0	0	0	0	0	0	0	0.0595675	0	0	0	0	0	0	0	0	0	0	0	0	0	0.0233223	0	0	0	0	0	0
AC136424.1	0	0	0	0	0	0	0	0	0	0	0	0	0	0	0	0	0	0	0	0	0.0382367	0	0	0	0	0	0	0	0.0407466	0	0	0	0	0	0	0	0	0	0	0	0	0	0	0	0	0	0	0	0.036015
AL132800.1	0.136066	0.228286	0.0352577	0.18955	0.140296	0.022365	0	0.0689833	0.110083	0.0971841	0.201514	0.0886937	0.0585763	0.065255	0.667078	0.228818	0.245317	0.62728	0.285473	0.670857	0.267218	0.28685	0.449571	0.119953	0.752199	0.192255	0.156703	0.0704639	0.12656	0.650479	0.0281097	0.148012	0.0255807	0.621705	0.726569	0.23576	0.382355	0.360737	0.216509	0.252601	0.532446	0.0300586	0.158565	0.120119	0.389952	0.241366	0.266347	0.0941494	0.0838975
AC008738.6	0	0	0	0	0	0.0274355	0	0	0.0810244	0	0	0	0	0	0	0	0	0	0	0.0283776	0	0	0	0	0.0636367	0	0.0427177	0	0.116439	0	0	0	0.0313802	0	0	0.0413158	0	0.0316087	0	0.0344299	0	0	0	0	0	0	0	0	0
AC007620.3	0.0238869	0	0.0990337	0	0.328392	0.0628201	0	0.048441	0.0618416	0	0.0314458	0	0.041133	0.0305486	0.0567795	0	0.0861324	0.0400441	0.0400925	0.129954	0	0.0366236	0.0315694	0.0842329	0.0364279	0.0900028	0.0733592	0.0659743	0.44436	0.0702731	0.039478	0.0461938	0.0359262	0.0671645	0.145773	0.0473011	0	0.0361878	0	0.0788355	0.0393569	0	0	0.0281164	0	0.0484258	0	0.132226	0
AC107220.1	0	0	0	0	0	0	0	0	0	0	0	0	0	0	0.0136063	0	0	0	0	0	0	0	0	0	0	0	0	0	0.0212967	0	0	0	0	0	0	0	0	0	0	0	0	0	0	0	0	0	0	0	0
LINC01445	0	0	0	0	0	0.013622	0	0	0	0.0118385	0	0	0	0	0	0	0	0.0173664	0.0173874	0	0	0	0	0	0	0	0	0	0	0	0	0	0	0	0	0	0	0	0	0	0	0	0	0.0121936	0	0	0	0	0
AC004080.5	0	0	0	0	0	0	0	0	0	0	0	0	0	0	0	0	0	0	0	0	0	0	0	0	0	0	0	0	0	0	0	0	0	0	0	0	0	0	0	0	0	0	0	0	0	0	0	0	0.0530439
AC022710.1	0	0.00994095	0	0	0.036656	0	0	0	0	0	0.0175503	0	0	0	0	0	0	0	0	0	0	0	0	0	0.0101654	0	0	0	0.0744009	0	0	0	0.0100255	0	0.0101697	0	0.0136228	0	0	0	0	0	0	0	0	0	0	0	0
AC005165.1	0.447992	0.0477219	0.0829174	0.089155	0.340939	1.26759	1.56484	2.20635	0.238178	9.75007	0.0842509	0.00521464	0.44771	0.951475	0.0190158	0	0.00721155	0.013411	0.0537088	0.152329	0.00698257	0	0	0	0.0182998	0.0489815	0.00409474	0.00552379	0.0818502	0.105907	0.00661071	0.0889558	0.0180478	0	0.0122051	0.00792071	0.662141	0.369645	0.275804	0	0.0593138	0.0353452	0	0	0	0.00810904	0	0	0.00657687
AC007663.2	0.0159854	0	0.0331372	0	0.0732545	0.00700664	0.0274286	0	0.096565	0	0.0420877	0	0.0183511	0.0204435	0.00633291	0.00796505	0	0	0.0178869	0	0	0	0	0	0	0.00501923	0	0	0.0198247	0.0313516	0	0.0257611	0.00801406	0.0149824	0.0162588	0.0211029	0.0108897	0.0161448	0	0.0351717	0	0	0	0.0313596	0	0.0108024	0.0104303	0.0294957	0.0175226
AL162742.2	0	0	0	0	0	0	0	0	0	0	0	0	0	0	0	0	0	0	0	0	0	0	0	0	0	0	0	0	0	0	0	0	0	0	0	0	0	0	0	0	0	0	0	0	0	0	0	0	0
AC087311.2	0	0	0	0	0	0	0	0	0	0	0	0	0	0	0	0	0	0	0	0	0	0	0	0	0	0	0	0	0.0690146	0	0	0	0	0	0	0	0	0	0	0	0	0	0	0	0	0	0	0	0
MTUS2-AS2	0	0	0	0	0	0.0147411	0	0	0	0.012811	0	0	0	0.0143368	0.0399709	0.0335149	0	0.0187931	0	0	0	0	0	0	0	0.190077	0	0	0.0625628	0.0659598	0	0	0	0	0	0	0.0229104	0	0.035676	0	0	0	0.013064	0	0	0.0681803	0.0109721	0	0
AL358779.1	0	0.0442621	0.0615247	0.0413456	0	0	0	0	0	0	0	0	0	0	0	0	0	0.0497547	0	0	0	0	0	0	0	0	0	0	0	0	0	0	0	0	0	0.0587717	0	0	0	0	0	0	0	0	0	0	0	0.0410727	0
LINC01497	0.70901	0.0737701	0.0683607	0	0.861391	0.975674	6.47889	2.54127	0.213439	0	0	0.0644877	0.312325	0.548263	0.666292	0.0246474	0	0.0829246	0	0	0	0	0.108958	0	0	0	0	0	0.122693	0	0	0.0797164	0	0	0	0	0.775041	0	0.0349823	0	0	0	0.019215	0	0.0145399	0	0.0322761	0	0
AL160408.1	0.0161815	0.233276	0	0.165307	0.281782	1.00006	0	0.185951	0.0698211	0	0.0355033	0.0421909	0.0185762	0.089675	0.0512847	0.0886904	0.077797	0.135633	0.117691	0.0733613	0.122406	0.0248095	0.0641573	0.0760813	0.764985	0.0558889	0.0828249	0.00744871	0.170577	0.0158681	0.14263	0.568482	0.0162247	0	0.411457	0.0106809	0.0330697	0.0163429	0.0114435	0.0178016	0.0533222	0.0381298	0.081714	0.266652	0.0713452	0.207762	0.0316749	0.350825	0.0177375
AC051619.7	0.0381117	0	0	0	0.10479	0.10023	0.22888	0.038644	0	0.195991	0.0752579	0.0745283	0.032814	0.0487405	0.0679441	0	0.0343562	0	0.0319839	0	0	0.0292166	0	0	0	0.01795	0	0	0.496285	0.168182	0	0.0368512	0	0	0	0	0.155776	0.0866067	0	0.0628913	0.156985	0.235741	0.0222068	0.0672898	0.0336074	0.0386318	0.0373015	0.0263709	0.25066
AC018521.7	0	0	0	0	0.0111521	0	0	0	0.0105006	0.00463509	0	0	0.00698432	0.00518711	0.00482054	0	0	0	0	0.0220661	0.00708038	0	0	0.00715131	0.00618539	0	0	0	0.128268	0.0238645	0.0134066	0.00392182	0.00610022	0.00570222	0	0.00803166	0	0.0184339	0	0	0.00668274	0	0.00472662	0	0	0	0	0	0
AC092807.2	0.0488551	0	0	0	1.20897	0	0.0838285	0.297225	0	0.111662	0	0	0	0.0624801	0.232259	0	0.264246	0.245702	0	0	0.255855	0	0	0	0.298019	0.0920399	0	0	0.0908834	0	0	0.0472393	0.146957	0.0686847	0.0745363	0.773948	0.199688	0.148027	0	0	0.160991	0	0	0.115011	0.344649	0.0990438	0.0478165	0.0676094	0.0803298
AC018845.3	0.0920295	0	0.0953871	0.224356	0.25304	0.121014	0.118432	0.0466573	0.208476	0.0525849	0.0908637	0.149971	0.0396184	0.0882714	0.273444	0.0687835	0.165922	0.269987	0.0386162	0.531969	0.12049	0.105825	0.060814	0.0405656	0.350865	0.130033	0	0.063545	0.128399	0.203057	0.0760487	0.0444929	0.138413	0.0323457	0.351014	0	0.141059	0.104566	0	0	0.227446	0.162643	0	0.352054	0.121729	0.186571	0.0675547	0.0955179	0.226979
AC008808.1	0	0	0	0	0	0	0.0471535	0	0	0	0	0	0	0	0	0	0	0	0	0	0	0	0	0	0	0	0	0	0	0	0	0	0	0.0772703	0	0	0	0	0	0	0	0	0	0	0	0	0	0	0.0451855
PCDH9-AS2	0	0	0	0	0	0	0	0	0	0	0	0	0	0	0	0	0	0	0	0	0	0	0	0	0	0	0	0	0.0981541	0.0517418	0	0	0	0	0	0.0348277	0	0	0	0	0	0	0	0	0	0	0	0	0
AC120036.4	0.104849	0.00710752	0	0.0464744	0.0786243	0.0438681	0.0327103	0.115978	0.135724	0.0544637	0.025096	0.0310659	0.0246204	0.0792351	0.0113286	0.0356205	0.0687399	0	0	1.264	0.024959	0	0	0	0.101752	0.00897861	0.00487884	0.00658154	0.23051	0.0420623	0.00787659	0.055299	0.0645114	0.0603025	0.0363555	0.00943744	0.0681795	0	0.00505565	0.0629165	0.337654	0.160031	0.0166618	0.0168292	0.00840523	0	0.0279873	0.943139	0.0313451
AC103974.1	0.230916	0.0405145	0.140789	0.132457	0.298784	0.0535839	0.186456	0.165276	0.193414	0.0465683	0.0715265	0.0885414	0.0935612	0.0694859	0.129151	0.0203045	0.0489792	0.136626	0.866347	0.184746	0.0711359	0	0.251327	0.143697	0.621441	0.0511801	0.0973367	0.0375163	0.0252685	0.119882	1.70614	0.0394022	0.122577	0	0.331576	0	0.11104	0.0617345	0.0720459	0.739692	0.313324	0.0240056	0.189952	0.0319768	0.251537	0.0275373	0.132945	0.150381	0.0223343
AL121928.1	0	0	0	0	0	0	0	0	0	0	0	0	0	0	0	0	0	0	0	0	0	0	0	0	0	0	0	0	0	0	0	0	0	0	0	0	0	0	0	0	0	0	0	0	0	0	0	0	0
AL021707.6	0.531934	0.432705	1.20293	1.65046	9.17439	0.445114	0.16595	0.784527	0.21909	0	0.477451	0.252172	1.91524	0.185532	0.747154	0.686714	1.61292	6.16108	1.82621	1.21677	0.0844166	0.370711	2.26882	0.724729	2.61798	0.865475	0.470286	0.200341	2.74372	2.91641	3.87616	0.631237	1.12732	0.951794	1.88132	13.3583	1.33417	0.54945	0.615574	2.75306	0.597567	0.512772	0.253591	0.825339	0.319818	1.9607	0.828267	1.10419	1.51072
AL078590.3	0.186025	0.0504411	0	0.0471175	0.0464989	0	0.0435263	0.171476	0.054728	0.115956	0.0445258	0.0110235	0.0145606	0.0540693	0.030149	0.151676	0.304899	0.0425254	0.127731	0.0690036	0.191891	0.0648217	0.0670513	0.059635	0.206321	0.06372	0.0432806	0	0.173028	0.298511	0.167697	0.106289	0.0763048	0.0713264	0.154806	0.133953	0.0345615	0.102481	0.0896982	0.125581	0.0975232	0.0298874	0.068977	0.37821	0.0447381	0.239991	0.0662075	0.198928	0.0695162
AC021594.2	0	0	0	0.0627638	0	0	0	0	0	0	0	0	0	0	0	0	0	0.075529	0	0	0	0	0	0	0	0	0	0	0.0838128	0	0	0	0	0	0	0.0446085	0.0460382	0	0.0477936	0	0	0	0	0.0265158	0	0	0	0	0
AC061975.1	0.00433911	0	0.0179897	0	0.0119306	0	0	0	0.00561682	0	0	0	0	0.00554922	0	0	0.00782306	0.00727409	0	0	0	0	0	0	0.0132344	0	0	0.0179765	0.113006	0.0127653	0.0717126	0.0083912	0	0.00610029	0.01324	0	0.00886774	0	0.00460293	0	0	0.0383424	0.00505659	0	0.0650468	0.02639	0	0.0240191	0
AL353801.2	0	0	0	0	0	0	0	0	0	0.00939536	0	0	0	0	0.00977127	0	0	0	0	0	0	0	0	0	0.0125378	0	0	0	0.0305882	0	0	0	0	0.0115584	0	0	0	0.0124552	0	0	0	0.0145297	0	0	0	0	0	0	0
AL513217.1	0	0	0.0733528	0	0.0486471	0.18612	0.121433	0.107639	0	0.0606568	0	0	0.0609333	0.181015	0.0420558	0.0264473	0	0.0296601	0	0.120319	0	0	0	0	0	0.016666	0	0	0	0.104101	0	0.0171075	0	0	0.0539861	0	0.180791	0	0	0	0	0.0312682	0.0206182	0	0.0156017	0.0358683	0	0	0
AC099793.1	0	0	0	0	0	0	0	0	0	0	0	0	0	0	0	0	0	0	0	0	0	0	0	0	0	0	0	0	0	0	0	0	0	0	0	0	0	0	0	0	0	0	0	0	0.0367323	0	0	0	0
FP475955.1	0	0	0	0	0	0	0	0	0	0	0	0	0	0	0	0	0	0	0	0.0583972	0	0	0	0	0	0	0	0	0	0	0	0	0	0	0	0	0	0	0	0	0	0	0	0	0	0	0	0	0
AC005534.1	0.0159997	0	0.0663339	0.0445775	0	0	0.0274533	0.0324463	0.0207111	0.0365685	0.0421255	0.0208585	0	0.0409236	0.0570474	0.0478333	0.0576924	0.0536439	0	0.304657	0	0	0.0634367	0	0.0731994	0.0602849	0.0327579	0.0441903	0.297637	0.329488	0.0528857	0.108294	0.144383	0.0674813	0.0732304	0.380194	0.163492	0.121195	0.0169725	0.0792074	0	0.169657	0.0559359	0.0376654	0.0846527	0	0.0156596	0.0221416	0.157845
AC005550.1	0	0	0	0	0	0	0	0	0.246276	0.0434837	0	0	0	0.0486624	0	0	0	0	0	0	0.0664239	0	0	0	0	0	0	0	0.141568	0	0	0	0	0	0	0	0	0	0	0	0	0	0	0	0	0	0	0	0
AC104117.3	0.140912	0.0525366	0.0365132	0.1963	0.387445	0.0694842	0.0906691	0.0714397	0.0912026	0.221418	0.0231878	0.022963	0.0606621	0.0901049	0.251212	0.0263296	0.158783	0	0	0.119784	0.430474	0.0270058	0	0	0	0.0829589	0	0	0.557032	0.207274	0.0291106	0.0340628	0.0264916	0.0742895	0	0	0.143989	0.320214	0.0560547	0.0290662	0	0.0933869	0.0410529	0	0.0621289	0.0357087	0.258592	0.146253	1.85355
AC104758.5	0.0415825	0	0	0	0	0	0	0	0	0	0	0	0	0	0	0	0	0	0.0348966	0	0	0	0	0	0.0317069	0.0195847	0.148988	0	0.0773544	0	0	0	0	0	0	0	0	0	0.0220554	0	0	0	0	0	0	0	0	0	0
ERVE-1	0.458643	0.315688	0.24683	0.0491479	0.0727538	0.0405927	0.643194	0.116262	0.54232	4.14264	0.371555	0.166729	0.0303761	0.908028	0.361653	0.171397	0.0159019	0.0887157	0.355292	0.443858	0.115477	0.223129	0.233135	0.0466535	0.356444	0.0955444	0.189611	0.048721	0.090242	0.441113	0.276962	0.0554343	0.026531	0.2604	0.544984	0.0436639	0.0270381	0.0668103	0.0608162	0.705903	0.00726611	0.10132	0.0719493	0.0103818	0.0505547	0.151987	0.202865	0.109853	0.0290047
AC211433.1	0.00833987	0	0.00864414	0.023236	0.0114655	0.0164497	0.00715501	0.00845634	0.00539783	0	0.00548948	0.00543626	0	0.0159986	0	0.0249331	0.0225542	0.00699048	0.0349947	0.0510437	0	0.0127867	0.00551107	0.0147045	0.031796	0.0353515	0.00426877	0.0345513	0.155143	0.0245351	0.0344583	0.0120961	0.0689879	0.00586245	0.0254476	0	0	0.0252692	0.0265408	0	0.013741	0.0368474	0.0145783	0.00490827	0.0220626	0	0.00408128	0.034624	0.0479948
AC130324.2	0	0	0	0	0	0	0	0	0	0	0	0	0	0	0	0	0	0	0.0312319	0	0	0	0	0	0	0	0.0380977	0	0.346155	0.0547425	0	0	0	0.052321	0	0	0	0.0563803	0	0	0	0	0	0.0438052	0	0.0377236	0.0182122	0	0.0917875
ROCR	0	0	0	0.214385	0	0.404724	0.188614	0	0.0284586	2.76363	0	0	0	1.18087	0.57484	0	0.0396368	0.0368554	0	0	0	0	0	0	0	0.0828359	0	0	0	0.970159	0	0.0212577	0.0661309	0	0.0670827	0.0435346	0	0	0.0233215	0	0.0362229	0	0	0	0	0.0445697	0	0	0
AC010969.2	0.856122	0.728797	0.898782	0.829216	2.88941	0.652261	0.403498	1.06554	1.18908	0.32752	0.749745	0.84786	0.968058	0.606179	1.48477	1.01061	1.21892	1.70623	0.894233	1.13942	0.64142	1.24501	1.30143	0.913462	0.745255	1.09025	0.925312	0.654567	3.13738	2.18353	1.44528	1.19019	1.12183	1.36375	0.81284	3.68892	0.893592	0.690245	0.506707	1.12778	2.79088	1.46756	0.466727	0.895261	0.865103	1.53449	0.783977	0.905099	1.69163
AL023693.1	0	0	0	0	0	0	0	0	0	0	0	0	0	0	0	0	0	0	0	0	0	0	0	0	0	0	0	0	0	0.161693	0	0	0	0	0	0	0	0	0	0	0	0	0	0	0	0	0	0	0
AL139002.1	0	0	0	0	0	0	0	0	0	0	0.0173265	0	0	0	0	0	0	0	0.0220909	0.0537034	0	0	0	0	0.0200717	0	0	0	0.0489682	0	0.0435046	1.1581	0	0.0185038	0	0	0	0	0	0	0	0	0	0.0309841	0	0	0	0	0
AC079612.1	0	0	0	0	0.00882222	0.00421913	0	0	0	0	0	0	0	0	0	0	0	0	0	0	0	0	0	0	0	0	0	0.00443098	0.00596883	0.0188788	0	0	0	0	0	0	0	0	0	0	0	0	0	0	0	0.00650477	0	0	0
LINC02598	0.0211242	0	0.0437898	0	0	0.0277772	0	0	0.0273445	0.0241404	0.111235	0	0	0.0270154	0.175744	0	0	0	0	0.689544	0.442511	0.0647755	0.0558364	0.0744907	0	0	0	0	0.432262	0.124291	0.104736	0.0204256	0	0	0.096685	0	0	0.0320024	0	0	1.3922	0.447991	0.0246171	0.124323	0	0.08565	0.0827004	0.0876997	0
SCHLAP1	0	0	0.0342756	0.0115169	0	0.010871	0	0.0167655	0.0107017	0	0.0217668	0.0107779	0	0	0	0.234803	0	0	0.0693802	0.0112443	0	0.0126754	0	0.0145765	0	0.03115	0	0.822014	0.0922758	0	0.0136634	0.327748	0	0	0.0378391	0	0.0168956	0	0.00876993	0.0136425	0	0	0.712936	0	0	0	0	0	0
MIR1302-2HG	0	0	0	0	0	0	0	0	0	0	0	0	0	0	0	0	0	0	0	0	0	0	0	0	0	0	0	0	0	0	0	0	0	0	0	0	0	0	0	0	0	0	0	0	0	0	0	0	0.0191187
AC105339.2	0.0247043	0	0.102423	0.00764775	0.022642	0.0180472	0.0094198	0.0222661	0.0142128	0.0188211	0.0216812	0.0107355	0	0.00702089	0.00978709	0.0123095	0.0841309	0.119641	0.179679	0.138135	0.00958348	0.0462939	0.0326497	0.00967948	0.108837	0.0336132	0.00842995	0.022744	0.0919131	0.201883	0.090731	0.0238873	0.0082568	0.0231543	0.146574	0.0217421	0	0.0499015	0.0203827	0.0498259	0.0452263	0.0679152	0.0127952	0.0904666	0.0387282	0.0222591	0.00805971	0.0987644	0.0496466
AC022034.1	0.979784	0.259602	1.05162	2.2379	0.123075	0.621292	0.640039	0.151289	0.933518	1.72215	0.464863	1.02445	0.573812	1.22759	2.19892	5.13724	0.17037	6.25321	0.58434	1.29202	0.451471	0.198261	1.76159	0.210459	0.59919	1.06347	0.25457	0.144234	1.07324	1.90211	0.575383	1.1157	2.6106	2.41231	0.895372	0.0984863	6.85073	1.58229	1.0288	0.139523	1.06529	1.06355	0.440489	0.122937	2.58757	0.483974	2.07368	0.110124	1.93811
AC009117.2	0.0154984	0	0	0	0	0	0	0	0.0401244	0	0	0	0	0	0	0	0	0	0	0	0	0	0	0	0	0	0	0	0	0	0	0	0	0	0	0	0	0	0	0	0	0	0	0	0	0	0	0	0
AL137186.2	0.15477	0.11767	0.094363	0.13951	0.534024	0.0638478	0.119764	0.160009	0.180703	0.0762965	0.0639204	0.0870386	0.0783862	0.0970263	0.0865627	0.204135	0.273567	0.300156	0.30052	0.165101	0.752261	0.0744455	0.232623	0.117715	0.268423	0.297295	0.0838793	0.368795	0.406466	0.616021	0.205635	0.149652	0.429039	0.106661	0.365765	0.28845	0.328705	0.170107	0.180277	0.240376	0.180003	0.155534	0.14146	1.52169	0.184648	0.375288	0.29702	0.537557	0.199593
AC087855.2	0.0221076	0	0	0	0	0	0	0	0	0	0.0291034	0	0	0.0282731	0	0	0	0	0	0	0	0	0	0	0	0	0	0	0.041126	0	0	0	0	0	0	0	0	0	0	0	0	0	0	0	0	0	0	0.214159	0
AC016866.1	0.234193	0.188063	0.112033	0.301152	0.247665	0.189509	0.216377	0.109599	0.349794	0.411742	0.0711467	0.140914	0.124086	0.299506	0.556681	0.134644	0.129917	0.241601	0.0604734	0.318526	0.283032	0.0828616	0.214279	0.0952893	0.384621	0.254541	0.0922093	0	0.569711	0.211992	0.119093	0.539991	0.162567	0.48121	0.60466	0.891831	0.11045	0.73688	0.133771	0.178367	0.385865	0.0955126	0.125962	0.148432	0.238286	0.0730429	0.105791	0.299164	0.236967
AL118558.4	0.348093	0.136611	0.151913	0.153132	0.554111	0.33727	0.471535	0.185765	0.237155	0.209366	0.0964725	0.071653	0.031548	0.16401	0.239517	0.054772	0.0990921	0.307128	0.123	0.573113	0.287837	0.112358	0.217917	0.0323023	0.251453	0.172575	0.0375098	0.0506007	0.511219	0.592875	0.272508	0.0354295	0.137773	0.103027	0.363364	0.0362788	0.374416	0	0.0388692	0.0604649	0.543344	0.032378	0.02135	0.0862583	0.0969325	0.111424	0.0896559	0.228182	0.180742
AL160006.1	2.20203	1.18844	3.05872	2.36933	1.61043	0.784983	0.903522	1.6446	2.0376	0.855976	1.53468	1.75842	1.04737	1.51971	1.34203	0.959706	2.03073	1.26983	1.36117	1.43238	1.15026	1.32542	1.17973	1.837	1.84224	1.3342	1.9919	1.75379	2.89154	2.36097	1.53111	0.854947	1.24089	1.54394	2.17812	2.13563	0.955293	1.68506	1.46368	4.45157	3.308	3.45867	1.50949	0.255215	2.30431	0.576573	0.890197	1.00538	4.71336
LINC02363	0.0252269	0.0376218	0	0.0702858	0.194216	0.0331721	0.0346287	0.0204634	0.0326554	0.0576579	0.0132839	0.0263103	0	0.0451673	0.521694	0.0150838	0.0363857	0.0761229	0.025405	0.0205867	0	0.0232069	0.0266724	0.0355833	0.0307771	0.00475259	0.00516497	0.0278701	0.0938575	0.0890584	0.0166771	0.0292711	0	0.0425594	0	0.0299728	0.0412446	0.053505	0.0321129	0	0.0665036	0.0356667	0.0293983	0.195978	0.04894	0.0102285	0.039505	0.0279287	0.116142
AC020687.1	0.0264996	0.0395197	0.164798	0	0.145724	0.383301	0.0454695	0	0.0343028	0	0	0	0.0456319	0.372789	0	0	0	0.0444239	0	0	0	0	0	0	0	0	0	0	0.0985923	0	0	0	0	0	0	0	0.541566	0	0	0	0	0	0	0.0623833	0	0	0	0.513409	0
AP005131.3	0	0	0	0.0248696	0	0	0	0	0	0.0204014	0	0	0	0.0456622	0	0.0266859	0	0	0	0.0728429	0.0311643	0	0.023594	0	0.027225	0.050449	0	0	0.0664201	0	0.0295046	0	0.0537002	0	0	0.0353514	0	0	0	0.0294596	0	0	0.0624127	0	0	0	0.0349456	0	0.0587072
AC094104.2	0	0	0	0	0	0	0	0	0	0	0	0	0	0	0	0	0	0	0	0	0	0	0	0	0	0	0	0	0	0	0	0	0	0	0	0	0	0	0	0	0	0	0	0	0	0	0	0	0
AC073934.1	0	0	0	0.0334106	0	0.157685	0	0.0486367	0	0.0548158	0	0.0625335	0	0	0	0	0.0432402	0.0402059	0	0	0.0418672	0.0367716	0.031697	0	0	0	0	0.0331204	0.0446155	0	0	0.0231902	0	0	0	0.0949845	0	0.036334	0	0	0	0	0	0.02823	0	0	0	0.0663801	0
ATP6V0E2-AS1	0.165938	0.0376584	0.104691	0.0954806	0.347152	0.137561	0.445659	0.373089	0.121409	0.779138	0.0569865	0.150491	0.111813	0.184536	0.385863	0.0647079	0.0520301	0.1149	0.0181641	0.152097	0.0818643	0.060839	0.128724	0.00636034	0.126529	1.05338	0.00738571	0.179339	0.375795	0.191025	0.0476951	0.0802251	0.189893	0.841873	0.0550359	1.64296	0.383358	1.02742	0.0765337	0.0654807	0.130759	0.0828782	0.0294268	0.0339686	0.21949	0.0365658	0.137696	0.0249606	0.812598
AC024560.1	0.0322823	0	0.01673	0.0112429	0.177524	0.0318371	0.0138479	0.0327331	0.0104471	0	0.0743711	0.0105214	0.0138974	0	0.105511	0	0.0291011	0.0135295	0.0812752	0.109768	0	0.0123738	0	0	0.0123077	0	0	0	0.0900802	0	0.160059	0	0.0121382	0.0340389	0	0	0.0164936	0	0	0.0532716	0.39892	0.6561	0	0.0474978	0.0142335	0.0163614	0.023697	0.145192	0
AP001330.5	1.24206	1.46463	1.73646	1.77052	2.14438	2.01307	0.34694	0.820079	1.86954	0.231066	1.86326	1.99582	1.59168	1.40375	0.549283	1.38169	1.92687	1.8885	1.79382	2.00362	1.86569	0.265722	1.48883	0.763937	3.39187	0.952311	1.80376	0.319117	0.26867	1.69955	2.62562	0.251368	1.30331	0.609138	2.64413	0.228795	1.00354	0.30632	0.551546	0.953315	0.380737	1.7867	0.875195	0.91799	0.815082	0.93694	1.21566	1.03931	0.379954
AC231981.1	0.0365661	0.0181774	0.126334	0.0848986	0.0670271	0.0160275	0.0836563	0.0247179	0.0946671	0.125361	0.0481372	0.0635608	0.0209888	0.0623518	0.130377	0.0546596	0.197777	0.102166	0.0409158	0.46418	0.0638324	0.0747512	0.0322177	0.0644719	0.278819	0.367404	0.0499104	0.134658	0.498832	0.107574	0.0805773	0.129641	0.018332	0.325582	0.130171	0.362043	0.124549	0.480101	0.0517192	0.120682	0.24099	0.172328	0.0568165	0.186509	0.0537408	0.0741303	0.0596479	0.387956	0.460948
AC012378.1	0	0	0	0	0	0	0	0	0	0	0	0	0	0	0	0	0	0	0	0	0	0	0	0	0	0	0	0	0	0	0.107805	0	0	0	0	0	0	0	0	0	0	0	0	0	0	0	0	0	0
AC091100.1	0.00504325	0.0225635	0.020909	0.0140512	0.0693335	0.033158	0.051921	0.0818188	0.0130566	0.01729	0.00663915	0	0.0347377	0.0644973	0.00599393	0.0226162	0	0.0253635	0.0253942	0.0137186	0	0.0386617	0.0133305	0.0355682	0.0384551	0	0	0	0.0469088	0.0296735	0.0750149	0.0243822	0.0075851	0.0141804	0.0307771	0.00998669	0.0309203	0.0152807	0	0	0.0914036	0.0178258	0	0	0.0044472	0.0204483	0.00987206	0.0348961	0.00829233
AC005730.2	0.0802149	0	0	0	0.110278	0.0263696	0.0860233	0.0813351	0.0129794	0.0458341	0.0131998	0	0	0.064116	0	0	0.0180776	0	0	0.0954627	0.0700144	0	0.0265034	0	0.0152911	0.01889	0	0	0.317094	0.0884943	0.0165714	0	0.0150805	0	0.0458927	0.0397106	0.0204917	0.0151903	0	0.0330923	0	0.0354408	0.0233696	0.0708134	0.0707345	0.0406548	0.0196274	0.152635	0
AC006205.2	0	0	0	0.088677	0	0	0.0546121	0	0	0	0	0	0	0	0	0	0.114766	0	0	0	0	0	0	0	0.0970758	0	0	0	0.355249	0.0936347	0	0	0	0	0.0485585	0	0	0	0	0.0525218	0	0	0	0	0	0	0	0	0
AL365295.1	0.0828651	0.0494318	0.0114518	0.123133	0.0455685	0.0290568	0.0284369	0.011203	0.0643596	0.050505	0.0509073	0.0504138	0.0285385	0.12717	0.0262629	0.0330314	0.0298798	0.055566	0.129811	0.278005	0.028931	0.0169399	0.0803118	0.146104	0.0336987	0.0520375	0.135727	0.0610316	0.359685	0.0975125	0.200862	0.336523	0.12463	0.0621327	0.067426	0.0109394	0.0903198	0.050215	0.0820432	0.0638131	0.0455104	0.0195262	0.135194	0.149557	0.345872	0.145593	0.0540689	0.749209	0.13625
AC087276.3	0	0	0	0	0	0	0	0	0	0	0	0	0	0	0	0	0.048207	0.0448241	0	0	0.0466763	0	0	0	0.122329	0	0.027372	0	0.0497402	0	0	0	0.0402147	0.037591	0	0	0	0.0405075	0.028364	0	0.0881098	0	0	0.0629453	0	0	0	0	0
TMEM254-AS1	0.533437	0.321598	0.894049	0.32676	1.56033	0.363157	0.201236	0.276197	0.901098	0.108086	0.826749	0.463621	0.332249	0.23224	0.508094	0.328004	0.572953	0.462982	0.241296	0.915913	0.376445	0.179815	0.38	0.306841	0.294244	0.0677101	0.170408	0.0992663	1.04863	0.133559	0.268861	0.120718	0.0796605	1.11695	0.288597	0.194782	0.324732	0.458517	0.0561857	0.318395	0.180768	0.394479	0.022044	0.195937	0.0400333	0.345138	0.84424	0.408371	0.391896
AC104051.1	0	0	0	0.0290145	0	0	0	0	0	0	0	0	0	0	0	0	0	0	0	0	0	0	0	0	0	0.019619	0	0	0.193725	0.0612732	0	0	0.0313251	0	0	0	0	0	0	0	0	0	0	0	0	0	0	0.0288229	0
AC008937.2	0.019179	0	0	0.0267177	0	0	0	0	0.0496531	0.0876698	0.0504961	0	0.033026	0	0.0227944	0	0	0	0	0	0	0	0.0506947	0	0.0584964	0	0.0589007	0	0.035678	0.112846	0	0.0185447	0	0.0539269	0	0.0759569	0	0	0.0406902	0.0632977	0	0.0338949	0.0447005	0.0225749	0	0	0.0187713	0	0.0946049
AL121908.1	0	0	0	0	0	0.0228897	0	0	0	0	0	0	0	0	0	0	0	0	0	0	0	0	0	0	0	0	0	0	0.0323822	0	0	0	0	0	0	0	0	0	0	0	0	0	0	0	0	0	0	0	0
AP000640.1	0.0675301	0.020142	0.139988	0.169334	0	0.0887986	0.162221	0.0821679	0.0524493	0.0771723	0.10668	0.0352151	0.0232572	0.155454	0.064208	0.100945	0.219152	0.0226415	0.249358	0.183695	0.235771	0.144953	0.0892492	0	0.370744	0.39439	0.0691307	0.186514	0.0502495	0.238401	0.0669644	0.0522374	0.0812529	0.151903	0.164845	0	0.027602	0.0818445	0.157599	0.156012	0.022253	0.143215	0.236089	0.190769	0.345384	0.0821421	0.0793134	0.0934532	0.111036
AC008083.1	0	0.106816	0	0.0498891	0.295405	0	0	0	0.0463579	0.0409258	0.0235725	0.0700319	0	0	0.0425632	0.107066	0.129134	0.570341	0.0601085	0.146125	0.0625166	4.31026	0.354978	0.0947144	0.436915	0.404809	1.09984	0.469831	0.0666204	0.684818	0.355124	0.0346279	3.04322	0.025174	0.109275	0	0.146378	0	0.0189949	0.147742	0.0590056	0	0.041734	0.295074	0.0789496	0.435613	0.0876275	0.148679	0.0883265
AC008747.1	0.0268593	0	0	0	0	0	0.0921734	0	0.173842	0.122777	0.0353587	0	0	0.1374	0.287302	0	0	0	0.0450814	0.0730626	0.0468875	0	0	0	0	0	0	0.148368	1.39903	0	0	0.025971	0	0.037761	0.204891	0	0	0.0406908	0.0284924	0.0443227	0	0.189873	0	0.0948451	0	0.0544517	0.0262883	0	0
LINC01119	0.0251699	0.0437929	0.00869607	0.0467512	0.0576717	0.0772265	0.136762	0.136114	0.021721	0.0431456	0.0165674	0.0875027	0.0144474	0.107298	0.0548434	0.163039	0.143701	0.147682	0.0422459	0.0741727	0.109846	0.295862	0.0665301	0.0591714	0.0511792	0.25685	0.0128832	0.139036	0.0312151	0.333214	0.0138661	0.154137	0.107258	0.0235906	0.0768014	0.0166139	0.085732	0.0571972	0.195802	0.0276899	0.0483825	0.00741376	0.317761	0.33083	0.199756	0.15308	0.0739044	0.0406373	0.0275903
LINC00547	0	0	0	0	0	0	0	0	0	0	0	0	0	0	0	0.0107098	0	0	0	0	0	0	0	0	0	0	0	0	0.166601	0	0	0.00346384	0.00538785	0	0	0.0141875	0.0146422	0	0	0	0	0	0	0.0252997	0.0126357	0.00726241	0	0	0
AL136528.2	0	0	0	0.0471175	0	0	0.0580351	0.0685903	0.0437824	0	0	0	0	0	0	0	0	0	0	0.138007	0	0	0	0	0	0	0	0.0467083	0	0.298511	0.0558991	0	0.10174	0.047551	0	0.0669763	0	0.153721	0	0	0	0	0.0394154	0	0.0298254	0	0.0331037	0	0.055613
AC092966.1	0	0	0	0	0	0	0	0	0	0	0	0	0	0	0	0	0	0	0	0	0	0	0	0	0	0	0	0	0.335888	0	0	0	0	0	0	0	0	0.0341926	0	0	0	0	0	0	0	0	0	0	0
AL590560.1	0.29193	0.0725608	1.0086	0.158153	5.08362	0.0853049	0.16697	0.296006	0.272922	0.129738	0.384309	0	0.698194	0.103707	0.231307	0.0484867	0.292403	0.217507	0.598868	0.264702	0.424678	0.49732	0.0857378	0.171573	0.247331	0.198603	0.0498081	0.111985	0.0603406	2.67191	0.482473	0.188183	0.146355	0.136806	0.791795	2.08752	0.26516	0.221131	0.0516132	1.04376	0.855098	0.286625	0	0.0763598	0.271729	0.230155	0.126988	0.359106	0.133334
AC078795.3	0	0	0	0	0	0	0	0	0	0	0	0	0	0	0	0	0	0	0	0	0	0	0	0	0	0	0	0	0	0	0	0	0	0	0	0	0	0	0	0	0	0	0	0	0	0	0	0	0
AC098829.1	0.235604	0.175682	0.1628	0.109404	0.251924	0.0688458	0	0.238894	0.0847168	0.014958	0.155079	0.017064	0.0676178	0.267831	0.0622259	0.156526	0.0471971	0.0877702	0.373475	0.694296	0.091397	0.0401366	0.121092	0.0461563	0.139727	0.0863065	0.442177	0.108454	0.0486983	0	1.49263	0.0506247	0.0196861	0.147214	0.299542	0.0518383	0.0534998	0.178465	0.0833095	0.107997	0.043132	0	0.213547	0	0.0461685	0.185748	0.0384324	0.0543409	0.064565
LINC02244	0	0	0	0.153606	0	0	0	0	0	0.0420028	0	0.287499	0	0	0	0.0549416	0.0662659	0	0.123381	0.249951	0.192485	0	0.0485759	0.0648046	0.0560515	0.0692437	0	0	0.273494	0.216258	0.0607448	0.106618	0.0552797	0	0.112151	0.145565	0	0	0	0.909782	0.121117	0.129913	0	3.98017	0	0.0745128	0	0.661232	0
AL157395.1	0.0271046	0	0.0561869	0.0377586	0.149051	0.106923	0.139523	0.164899	0.0701718	0.092924	0.0713632	0	0	0.138655	0.225498	0	0.146602	0.0454381	0.136479	0.14746	0.141947	0.0415569	0	0.0955793	0.124004	0.0510633	0.027747	0.112292	0.100843	0.0797391	0	0.0524163	0	0.0762118	0.0413523	0.322037	0.055393	0.205312	0	0.0894549	0.357267	0	0.0631727	0.0638075	0.143407	0.0549489	0.0265283	0.750186	0
LINC02061	0	0	0	0	0	0	0	0	0	0	0	0	0	0	0	0	0	0	0	0	0	0	0	0	0	0	0	0	0.0659244	0	0	0	0	0	0	0	0	0	0	0	0	0	0	0	0	0	0	0	0
AC016903.2	0	0	0	0	0	0	0	0	0	0.0832325	0	0	0	0	0	0	0	0	0	0	0	0	0	0	0	0	0	0	0	0	0	0	0	0	0	0.0721125	0	0	0	0	0	0	0	0	0	0	0	0	0
CASC2	0.0650866	0.0582396	0.0564221	0.051105	0.0813452	0.0264537	0.056855	0.0239984	0.0719975	0.093313	0.0669884	0.0817667	0.0366802	0.0484296	0.991562	0.0972924	0.0768082	0.0555476	0.0198624	0.127153	0.0661061	0.0979769	0.0516119	0.0959795	0.0830157	0.0367857	0.0460348	0.070272	0.0968626	0.0696287	0.0352044	0.0766651	0.076533	0.324424	0.0415255	0.534288	0.0580434	0.274298	0.0677887	0.0292922	0.516696	0.196592	0.0551627	0.0710393	0.125224	0.0527799	0.0486459	0.0818834	0.25879
FLJ45513	0.0734921	0.0168617	0.105471	0.126006	0.404142	0.0371685	0.0291005	0.126108	0.131723	0.0323021	0.0148843	0.0515901	0.146022	0.0506089	0.161254	0.0338022	0.101923	0.113725	0.0948856	0.0538228	0.0098687	0.0433379	0.0523	0.0398702	0.181046	0.0372762	0.0173617	0.0156139	0.199814	0.814934	0.252265	0.0491964	0.127538	0.0556346	0.344997	0.156724	0.0924272	0.0599511	0.0959514	0.382484	0.0558868	0.0299728	0.00658801	0.179664	0.0448659	0.0687647	0.0387314	0.125174	0.195202
AC011603.2	0.0654695	0.0433942	0	0.0709361	0	0.0478272	0.0124818	0.014752	0.0564986	0.0249392	0.0478816	0.00948348	0	0.0651218	0.025937	0.0217477	0.0655757	0.0487792	0.0366286	0.0692572	0.0634935	0.0557657	0.0288419	0.0769554	0.0110935	0.0479657	0.0297872	0.110503	0.324775	0.0642017	0.0360672	0.0773718	0	0.0715887	0.0332947	0.460954	0.0743326	0.143266	0.0308667	0.0240081	0.0599276	0.0257119	0.0762949	0.154123	0.0833905	0.0737366	0.0427184	0.120802	0.0119609
AL357874.1	0	0	0	0	0	0.0815895	0	0	0.0267729	0.0709071	0	0	0.106846	0.0529013	0.0491628	0.0927499	0	0.0346723	0.0347143	0.112521	0	0	0	0	0	0.0389646	0	0.028562	1.80833	0.121692	0.0341822	0	0.0311068	0.087232	0.0315546	0	0	0.0313333	0.0219401	0	0.0340773	0	0.0241025	0	0.0182382	0	0.0809715	0.0286221	0.170036
AL354754.1	0.0569846	0	0.0393758	0.820297	0	0.424613	0.456295	0.154081	0	0.0434141	0.075017	0.0990531	0.032709	0.194338	5.68904	0	0	0	0.0637631	0.0516699	0.0331588	0	0	0	0	0.0178926	0	0	0	0.279406	0.0627858	0.1102	0.0285685	0	0	0	0.116458	0.0863296	0	0.031345	0	0.268556	0	0.469521	0	0	0.111546	0	0
AC008894.1	0.0323482	0	0	0.0450634	0	0.0425362	0	0	0	0	0.0851692	0	0	0.0413697	0	0	0	0	0.0542942	0	0	0	0	0	0	0	0	0	0.120352	0	0	0.0312784	0	0	0	0.128113	0	0	0	0	0	0	0	0	0	0	0	0	0
MIR4458HG	0.979512	0.820159	0.431056	1.13584	1.82056	1.70895	1.65723	2.45801	0.807518	0.841091	0.871654	0.595682	1.11662	0.678829	0.383717	0.899781	2.86602	0.77516	0.0367384	0.0930331	2.09201	0.897721	0.0397765	0.660905	0.0292078	0.451025	0.0224073	0.940829	2.35658	1.17519	0.832032	1.03707	0.571996	1.24245	0.834862	2.64398	0.81638	3.05075	0.830094	0.573406	3.45316	0.759163	0.54523	6.44749	1.76127	0.848663	0.490056	2.04086	0.895255
AL031118.1	0.0241052	0.0419404	0.0749539	0.0447736	0	0.105657	0.124083	0.0977673	0.0780083	0.0872322	0.0317331	0.0209503	0.0207544	0.0822074	0.162345	0.0420382	0.050703	0.141435	0.0674314	0.0764994	0.112213	0.0307985	0.0265482	0.00708354	0.0428875	0.0378438	0.00411275	0.0554809	0.022421	0.106373	0.0199194	0.0505005	0.0664665	0.0225927	0.0183881	0.0716	0.0574738	0.0365184	0.0980214	0.0265186	0.0728136	0.0142003	0.0608638	0.080391	0.0779397	0.0162894	0.0432533	0.100076	0.138722
AL392185.1	0	0	0	0	0	0	0	0	0	0	0	0	0	0	0	0	0	0	0	0	0	0	0	0	0	0	0	0	0.0559106	0	0	0	0	0	0	0	0	0	0	0	0	0	0	0	0	0	0	0	0
AC011632.2	0	0	0	0	0	0	0	0	0	0	0	0	0	0	0	0	0	0	0	0	0	0	0	0	0	0	0	0	0	0.331274	0	0	0	0	0	0	0	0	0	0	0	0	0	0	0	0	0	0	0
LINC01103	0	0	0	0	0	0	0	0	0	0	0	0	0	0	0	0	0	0	0	0	0	0	0	0	0.012426	0	0	0	0.136419	0	0	0	0	0	0	0	0	0.0123441	0	0	0	0	0	0	0	0.0165186	0	0.011276	0
AC084819.1	0	0	0	0.273037	0	0.184089	0	0	0	0.0319974	0.0368598	0.0730049	0	0.0358082	0.266221	0	0	0	0	0.266575	0	0	0	0	0.0853993	0	0	0	2.81267	0	0	0.054147	0	0	0.0427177	0.44356	0	1.44222	0	0	0	1.08863	0	0	0.0493807	0	0	2.16988	0.414343
AC005332.1	0.0181249	0.0405454	0	0.100997	0.0996708	0.0357499	0	0.036756	0.023462	0	0	0	0.0156054	0	0.0215416	0	0	0.0607692	0.106475	0.0862808	0	0.0555784	0.0119771	0	0.0552814	0.0426826	0	0.012515	0.168585	0.213287	0.0449326	0.0350509	0.0408901	0.0382223	0.069131	0.143564	0.111124	0.0686463	0	0.0299094	0.0895895	0.128128	0.0211219	0.0213341	0.0319655	0.0367445	0.0443489	0.150495	0.0745044
MYB-AS1	0.0264405	0	0.0548104	0	0	0	0	0	0.0342264	0	0	0	0	0	0.0314248	0	0	0	0	0.0359618	0	0	0	0	0	0.0249061	0	0	0.147559	0	0.0436984	0	0	0	0	0	0	0	0	0	0	0	0	0	0	0	0	0	0
LINC01980	0	0.0757426	0	0	0	0.016696	0	0.0257489	0	0	0.150435	0	0.196779	0	0	0.664294	5.70007	0.0212855	0	6.26877	2.94794	5.54818	0.0167808	0.022387	0.697077	2.39205	0	0.052603	0.0944799	1.56886	1.84664	1.81702	0.0381932	0.0178507	1.43349	0	0.0259488	3.11618	0	1.11049	8.70279	11.1524	0.133169	0.0747265	0	7.85094	1.40427	5.28893	0
FAM66C	0.122258	0.037985	0.0527995	0.0851573	0.0840391	0.056937	0.100519	0.0878091	0.13518	0.0815004	0.0570018	0.0630903	0.0482459	0.123781	0.178604	0.0228442	0	0.0512385	0.0171002	0.672063	0.124497	0.0234309	0.0134649	0.00898171	0.02719	0.0263916	0.00260742	0.0211044	0.113716	0.134877	0.0547238	0.0295537	0.0498003	0.383152	0.0505171	0.0302622	0.114518	0.127337	0.0405287	0.0378279	0.151078	0.036011	0.0326503	0.0569627	0.0404284	0.0361453	0.0548438	0.052872	0.0376918
AC099522.2	0.255308	0.0951872	0.198467	0.288975	0.570361	0.461609	0.355933	0.906055	0.351142	0.419407	0.147043	0.187222	0.467114	0.38773	0.720658	0.119262	0.43153	0.401248	0.160693	1.02003	0.362118	0.391439	0.189799	0.281342	0.413681	0.255522	0.130679	0.396644	0.623358	0.938864	0.44832	0.293151	0.215992	0.358933	0.584268	1.51669	0.163052	0.265912	0.135415	0.18432	1.05163	0.592204	0.204547	0.694936	0.281417	0.388188	0.218645	0.552052	0.314841
AL451129.1	0	0	0	0	0	0	0	0	0	0	0	0	0	0	0	0	0	0	0	0.453244	0	0	0	0	0	0	0	0	0	0	0	0	0	0	0	0	0	0	0	0	0	0.441704	0	0	0	0	0	0	0
AC005162.2	0.472407	0.214418	0.89413	0.600871	0.0564744	0.0270083	0.422913	0.0833051	0.744453	0.727636	1.64938	1.15141	0.389056	0.472817	0.146468	0.0614053	0	0.0688647	0.068948	0.502843	0	0	0.271454	0.398357	0.0313229	0	0.0210263	0.0567288	0.267461	0.12085	0.305511	0.139021	0.0617831	0	0.188017	0	0	0	0.0217883	0.135575	0	0.0362992	0.191485	0.0241762	0.0362239	0.083279	0.281439	0.028424	0.0675438
AC116036.2	0.334055	0.0383221	0.0532681	0.429565	0.353271	0.912319	0.793649	0.67744	0.19958	0.52858	0.0676561	0	0.0884983	0.262903	0.335946	0.153646	0.0926575	0.215389	0	0.0349499	0.0897154	0	0	0.181228	0.0783751	0.0484106	0	0	0.0956046	0.22679	0.0849376	0.248467	0.115944	0.289011	0.235225	0	0.892763	0.116788	0.136295	0.042404	0.762092	0.0908266	0.059891	0.151232	0.317234	0.104189	0.0251502	0.284486	0
AC005303.1	0.016043	0	0	0	0	0	0	0	0	0.0183336	0	0	0	0	0	0	0	0	0	0	0	0	0	0	0	0	0	0	0.0298441	0	0	0	0	0	0	0	0	0	0	0	0	0	0	0	0	0	0	0	0
SNHG19	17.773	12.6833	15.1833	18.8111	106.517	11.0919	14.4736	21.3298	27.8595	52.9188	15.9484	17.3325	16.1991	24.239	18.2766	1.66046	32.231	47.1361	9.61341	65.4844	14.8463	6.81242	5.68878	16.464	18.2105	3.82571	7.46248	17.5451	19.5662	48.2016	27.5377	7.88773	10.5461	13.567	35.801	57.3969	3.40521	20.6674	4.8607	31.1044	30.4844	12.3309	2.66988	25.4553	2.23455	33.568	4.45071	43.8109	8.10486
AL136164.1	0	0	0	0	0	0	0	0	0	0	0	0	0	0	0	0	0	0	0	0	0	0	0	0	0	0	0	0	0	0	0	0	0	0	0.0514555	0	0	0	0	0	0	0	0	0	0	0	0	0	0
PGM5-AS1	0.235864	0	0	0	1.13491	0.335994	0.70824	0.478315	0.0254431	0.0449235	0.0258751	0.0256242	0.0676924	0.226232	0.0934418	0.0587621	0	0.0329502	0	0.0534663	0	0	0.0779305	0	0.0299746	0	0	0	0.146256	0.0578241	0	0	0	0	0.0299873	0.0389216	0.482029	0.029777	0.0834015	0.0324348	0	0.0347366	0.0229053	0	0	0	0.0384749	0	0
GPC5-AS1	0	0	0	0	0	0	0.0441872	0	0	0	0	0	0	0	0.0612135	0	0	0	0	0.280205	0	0	0	0	0	0	0	0	0.047906	0	0	0	0	0	0	0	0	0	0.0819542	0	0	0	0	0	0	0	0	0	0
AC126323.3	0	0	0	0	0	0	0	0	0	0	0	0	0	0	0	0	0	0	0	0	0	0	0	0	0	0	0	0	0.0783144	0	0	0	0	0	0	0	0	0	0	0	0	0	0	0	0	0	0	0	0
AC105999.1	0	0	0	0	0	0	0	0	0	0	0	0	0	0	0	0	0	0	0	0	0	0	0	0	0	0	0	0	0.233453	0	0	0	0	0	0	0	0	0	0	0	0	0	0	0	0	0	0	0	0
CKMT2-AS1	0.675507	0.469515	0.563923	1.056	0.722768	0.229098	0.513978	0.533076	0.696371	0.789423	0.527121	0.677419	0.542132	0.72708	0.690228	0.242159	0.644762	0.292072	0.38477	2.10774	0.720334	0.552994	0.553433	0.452698	0.358923	0.483707	0.265968	0.426327	2.03561	1.46573	0.363718	1.33884	0.82289	1.04422	0.85805	1.75528	0.843303	1.39382	0.466911	0.726326	1.74754	0.837293	0.14248	0.877863	0.875987	0.960475	0.565414	1.09555	1.12578
LINC01843	0.0107243	0.0159935	0.0222311	0.0149397	0	0.0282038	0.0368027	0.0217481	0.0555289	0.0122556	0.0282359	0	0	0.0137152	1.00693	0.128247	0.0580051	0	0	0.0145861	0	0	0.198428	0.0189086	0.212611	0	0.0439139	0	0.41895	0.0315499	0.159517	3.1731	0	0	0	0.297309	0.021917	0.0649876	0.0796345	0.0353941	0.63611	0.018953	0.0374927	2.96645	0.435014	0.108707	0	0.623325	0.1058
AC087242.1	0	0	0	0	0	0	0	0	0.0268665	0.0237184	0	0	0	0.0265431	0.0246673	0	0	0	0	0	0	0	0	0	0	0	0	0	0	0	0	0	0	0	0	0	0	0	0	0	0	0	0	0	0	0	0	0	0
LINC00555	0.0537186	0	0	0.0374169	0.147702	0	0	0.0544687	0	0	0.0353587	0	0.0462514	0.0343499	0.0319224	0	0	0	0	0.0365313	0.0468875	0.0411808	0	0	0	0	0	0	0.0999306	0	0	0	0	0.0755221	0.0409781	0	0	0.0406908	0	0	0	0	0	0	0.0947395	0	0	0.0371699	0.0883265
LINC00681	0	0	0.0488291	0.131256	0.777195	0	0	0	0.426879	0.0538369	0	0	0	0.0602487	0	0	0	0	0	0	0	0	0	0	0	0	0	0	0	0	0	0	0	0	0	0.0466442	0	0	0	0	0	0	0	0	0	0	0	0	0
AL445490.1	0.0359534	0	0.0447181	0.0300513	0	0.0283661	0	0	0.0279242	0.00821738	0	0.0656204	0	0.0275881	0.0170923	0.161231	0.168535	0.458069	1.0138	0.0880203	0	0.198446	0.380134	0	0.219317	0.0812806	0.110417	0.198602	0.65545	0.0846172	0.43971	0.257256	0.248742	0.0909833	0.680172	0.170869	0.191041	0.0108936	0.0228836	0.913676	0.0355428	0.0635401	0.377085	0.0253916	0.0190225	0.291552	0.105567	0.328383	0.0118232
AL049651.1	0	0	0	0	0	0	0	0	0	0	0	0	0	0	0	0	0	0	0	0	0.0288237	0	0	0	0	0	0	0	0.153579	0	0	0.0159655	0	0	0	0	0	0	0	0	0	0	0	0	0	0	0	0	0
AC127537.1	0.110951	0	0.0657139	0.132483	0.697297	0.0416844	0.135983	0.128572	0.0615526	0.235474	0.229525	0.103318	0.0545878	0.182435	0.452114	0.142159	0.114307	0.0797139	0.0266034	0.0431157	0.138346	0.243016	0.0418959	0.0279464	0.0483435	0.104513	0.113581	0.153221	0.0589711	0.233149	0.0523914	0.0459779	0.166872	0.423388	0.12091	0.408028	0.0647854	0.216112	0.100884	0.209246	0.235038	0.168072	0.0554132	0	0.167723	0.032133	0.0930794	0.0877387	0.208493
AC005050.1	0.172681	0	0.0447452	0.0300696	0	0.113533	0	0.0437731	0	0.0246671	0	0	0	0	0	0.0645314	0	0.0723705	0	0.0293579	0	0.132378	0.0285273	0	0.0329175	0.0203325	0.0220967	0.17885	0.160616	0	0.0356738	0	0	0	0.0329315	0	0.088226	0.0981018	0.0228975	0.0712387	0.0355643	0.114441	0.0251542	0.050814	0.152272	0.0875187	0.0211262	0	0.0354912
PTCHD1-AS	0.0104597	0	0	0	0.0287596	0.027508	0.0179474	0	0	0.0239064	0	0.0272723	0	0.0535072	0.0621573	0.0156354	0	0	0	0.0142263	0	0	0	0	0	0	0	0	0.0194579	0	0.0172869	0	0.0157316	0.0147052	0	0	0.0213763	0	0	0	0	0	0	0.0246235	0	0	0	0	0.0171984
AL035563.1	0.154279	0.0575206	0.367789	0.0859688	0.27573	0.55789	0.43679	1.00118	0.0998547	0.599447	0.132015	0.0703959	0.11955	0.177575	0.0916811	0.103779	0.319876	0.336224	0.647368	0.608523	0.121195	0.16558	0.132534	0.149611	0.847001	0.0653968	0.039484	0.19175	1.435	1.24816	0.58645	0.253601	0.18563	0.271124	0.482524	1.40533	0.362592	0.747928	0.212758	0.572825	0.203357	0.163594	0.152821	0.199756	0.170057	0.156385	0.0301999	0.170803	0.355142
AL133372.2	0	0	0	0.0186452	0	0	0	0	0	0.0382382	0	0	0	0	0.00795362	0.0200069	0	0	0	0.136529	0	0	0	0	0	0	0	0	0.0497963	0.137813	0.0110601	0.0258831	0	0	0	0	0	0	0	0	0.0330784	0	0.00779866	0	0	0	0	0	0
AC126614.1	0	0	0	0	0	0.0284868	0	0	0	0	0	0	0.037305	0	0.077243	0.0971504	0	0	0.0727226	0.147325	0	0	0.0572628	0	0.0330377	0	0.0221773	0	0.443305	0.0637331	0.035804	0.0418947	0	0	0	0.0857981	0.132822	0.0328199	0	0	0.428329	0.0382864	0.100984	0	0.0191035	0	0.0212033	0	0
AP001363.1	0.134907	0	0.279658	0.877029	1.85467	0.413922	0	0.638357	0.174632	0	0.118398	0.0586252	0.309744	0.11502	0.213784	0.0672202	0.0810754	0.075386	0.150954	0.305811	0	0.137893	0.237727	0.31715	0.205735	0.211796	0.184139	0.496806	0.250962	0.529178	0.520243	0.217408	0.202901	0	0.205822	0	0.643314	0	0.143109	0.593656	0.0740923	0.317893	0.314428	0	0.634467	0.0911653	0.0440129	0.248925	0.22182
LINC00853	0.125723	0.267849	0.335081	0.550441	0.888895	0.259786	0.400627	0.218534	0.139494	0.841517	0.212794	0.30439	0.494841	0.2986	0.490958	0.214779	0.323811	0.210761	0.271307	1.0504	0.282176	0.936256	0.284841	0.570006	0.301288	0.0676723	0.0551582	0.719279	2.10489	0.317026	0.504614	0.121564	0.270126	0.227252	0.219211	0.462349	0.146821	0.0816278	0.133367	0.385292	3.01839	0.25393	0.313952	0.613074	1.07696	0.910274	0.105471	0.198839	0.354375
AC117490.2	0.099931	0.0298061	0.0414308	0.0278422	0.329719	0	0.0342935	0.0405306	0.0776143	0.137039	0	0.0260556	0.034416	0.0766802	0.118769	0	0	0.0670098	0.134182	0.326199	0.0348893	0.0919289	0.105657	0.0704777	0.0609584	0.0753054	0.0409198	0	0.669232	0.117595	0.132125	0.0386504	0.180357	0.0561966	0.335413	0.118731	0	0.0605567	0.0212014	0.0989426	0.0329299	0.105964	0.0698728	0.023525	0.0176241	0.0810358	0.0391226	0.110634	0
AL031666.3	0.011801	0	0	0	0	0.0620707	0	0	0.0458279	0.026972	0	0	0	0	0	0	0	0.0197832	0	0.0160505	0	0	0.0155964	0	0.0179967	0	0	0	0.109765	0	0	0	0	0	0.0360086	0	0	0.0178781	0.0125185	0	0	0	0	0	0.0104063	0	0	0.0489933	0
HOXD-AS2	0.0166155	0.0495586	0.0344435	0.0578665	0.0685281	0.0109243	0	0	0.0430165	0.018988	0.0218734	0	0.0143059	0.0212494	0.059243	0.360139	0.0149782	0.0557086	0.06972	1.37853	0.101518	0.0254751	0.131757	0.761692	0.0886862	0.313026	0.323178	0.137673	0	1.09983	0.576672	0.168693	0.387344	0.0934381	0.988636	0.0493534	0.169784	0.0629298	0.405393	0.82256	0.506462	0.469832	0.2614	0.254248	0.952367	0.4379	0.756197	1.01173	0.0956201
AC107396.1	0	0	0	0	0	0	0	0	0	0	0	0	0	0	0	0	0	0	0	0	0	0	0	0	0	0	0	0	0	0	0	0	0	0	0	0	0	0	0	0	0	0	0	0	0	0.0327451	0	0	0
AP001469.3	0.255476	0.0855306	0.21616	0.203369	0.673774	0.102838	0.0805151	0.222037	0.418442	0.148956	0.102955	0.271885	0.296277	0.1867	0.291241	0.264984	0.517002	0.22725	0.402545	0.524754	0.245742	0.43966	0.275626	0.303361	0.333946	0.500945	0.122759	0.410405	1.60034	0.536847	0.180954	0.241985	0.423447	0.747659	0.262497	0.825952	0.15983	0.695085	0.282071	0.39577	0.515425	0.617357	0.164049	0.20252	0.574699	0.359376	0.122471	0.223672	0.471501
AL158166.1	0.159997	0	0.132668	0	0.439922	0.16831	0.109813	0.0648927	0	0	0.126376	0.0417171	0	0.163695	0.0380316	0.191333	0.403847	1.07288	0.214835	0.783404	1.28479	0.0490618	0.38062	0.11284	0.146399	0.723419	0.131032	0.0441903	0.119055	0.188279	0.528857	0.185647	0.770041	0.134963	2.29455	0	0.261586	0.193912	0.305506	0.264025	0	0.113105	0.261034	0.451984	0.395046	0.324362	0.187915	0.841381	0
AL138775.1	0	0	0	0	0	0	0	0	0	0	0	0	0	0	0	0	0	0	0	0	0	0	0	0	0	0	0	0	0	0	0	0	0	0	0	0	0	0	0	0	0	0	0	0	0	0	0	0	0
Z99755.2	0	0	0	0	0	0	0	0	0	0	0	0	0	0	0	0	0	0	0	0	0	0	0	0	0	0	0	0	0	0	0	0	0	0	0	0	0	0	0	0	0	0	0	0	0	0	0	0	0
AL603839.2	0.195689	0.129706	0.495803	0.181739	0	0.200138	0.373083	0.264562	0.253313	0.0993912	0.22899	0.368501	0.187208	0.278071	0.155052	0.16251	1.21524	0.328053	0.291956	0.325302	0.493435	0.366705	0.459781	0.383368	0.431063	0.348184	0.267103	0.240214	2.50778	0.767599	0.215611	0.35741	0.457829	0.458527	0	0.516674	0.399925	0.856444	0.276783	0.287042	0.501548	0.614826	0.228046	0.204745	0.230082	0.2204	0.148967	0.180539	1.71606
AL162274.2	0.178792	0.106656	0.593009	0.199256	0.983199	0.376164	0.306782	0.652641	0.277728	0.612962	0.141222	0.0932352	0.246303	0.274386	0.50999	0.587975	0.902574	2.09809	0.360108	0.48635	0.374535	0.986851	0.330814	0.693526	0.545321	0.943132	0.18303	0.641958	1.3304	0.841584	0.94557	0.587788	0.430249	0.301633	1.14566	2.3367	0.58463	0.541727	0.606922	1.59321	1.64967	0.0631956	0.291698	0.336719	0.346855	1.44986	0.349982	1.13816	1.05832
LINC02603	0.0630042	0.0536917	0.0746319	0.0376154	0.272225	0.035506	0.0308875	0.0730104	0.011651	0.0102857	0.0236976	0.0704035	0.0154989	0.0115107	0.0106973	0.0134542	0.0649095	0.0754431	0.0302138	0.0367252	0	0.0827988	0.0713723	0.0476085	0.0274521	0.0254348	0.101353	0.0372887	0.033487	0.158874	0.133878	0.0174059	0.027074	0.0253076	0.0549274	0.178231	0	0	0.00954786	0.0594106	0.0889782	0	0.0104889	0.0211886	0.0158737	0.200716	0	0.0373671	0.133193
AC093714.2	0	0	0	0	0	0	0	0	0	0	0	0	0	0	0	0	0	0	0	0	0	0	0	0	0	0	0	0	0.057889	0	0	0	0	0	0	0	0	0	0	0	0	0	0	0	0	0	0	0.0215322	0
AC098613.1	0.289556	0.0539781	0.37515	0.201686	0.248797	0.0951877	0.124209	0.1468	0.163984	0.206812	0.262064	0.330303	0.28047	0.138866	0.129052	0.297573	0.163139	0.667442	0.1215	0.172299	0.0947756	0.110987	0.215259	0.0319083	0.110394	0.17047	0.166736	0.124959	0.639647	0.425924	0.239275	0.332476	0.244966	0.432525	0.193272	0.716728	0.480805	0.191917	0.230371	0.388229	0.119271	0.0959494	0.231986	0.468635	0.0957504	0.293508	0.832488	0.275488	0.208294
AL358333.2	0	0	0	0	0	0	0	0	0	0	0	0	0	0	0	0	0	0	0	0	0	0	0.0296598	0	0	0	0	0	0	0	0	0	0	0	0	0	0	0	0	0	0	0	0	0	0	0	0.0219649	0	0.0369001
AL158154.2	0	0.00801849	0	0	0	0	0	0	0.00695998	0.0184333	0	0.00700953	0.00925866	0	0.0191708	0.0241116	0.00969379	0.00901354	0.00902445	0.00731288	0	0.00824363	0.021318	0	0	0	0.00550416	0.0222753	0.0700148	0.0158178	0	0.0051989	0.00808665	0.0151181	0.0164061	0.0319411	0.0109883	0	0.0114073	0.00887257	0.00885886	0.00950223	0.0187973	0.00632874	0.00948253	0	0.0105248	0.00744071	0
AC027130.1	0.0119435	0	0	0.0332762	0	0	0.0409866	0	0.0309208	8.36671	0	0	0	0.122195	0.539406	0.0178533	0	0	0.0200463	0	0	0.0183118	0	0	0.0182139	0	0	0	0.022218	0	0	0.0115485	0	0	0	0	0.0244086	0.0180939	0.0126696	0	0	0.0211076	0.0278367	0.0140582	0.0105319	0	0.0233791	0.0165282	0.0589139
AC025434.1	0	0	0	0	0	0	0	0	0	0.0294933	0	0	0	0	0	0	0	0	0	0.0351018	0.0450528	0	0	0	0	0	0	0	0	0.151851	0.0853069	0	0.0388159	0.0362834	0	0	0.0527438	0	0	0	0	0	0	0	0	0	0.0252596	0	0
AC139713.2	0	0	0	0.0344368	0.0169923	0	0	0.0375979	0.00799981	0	0	0	0	0.00790353	0	0	0	0	0	0.0420272	0.0107883	0.0473762	0	0	0.00942459	0.00582137	0	0	0.0229929	0.036362	0	0	0	0	0.00942859	0	0.01263	0	0.00655577	0	0	0	0	0.00727426	0.0490465	0.0125287	0	0	0
AC099499.1	0	0	0	0	0	0	0	0	0	0	0	0	0	0	0	0	0	0	0	0	0	0	0	0	0	0	0.0217799	0	0	0	0	0	0	0	0	0.0421302	0	0	0	0	0	0	0	0	0	0	0	0	0
AL354674.1	0	0	0	0	0.0366766	0	0	0	0	0	0	0	0	0	0	0	0	0	0	0	0	0	0.00881462	0	0	0	0	0	0.0248142	0	0	0	0	0	0	0	0	0	0	0	0	0	0	0	0	0	0	0	0
AL161629.1	0	0	0	0	0	0	0	0	0	0	0	0	0	0	0	0.0388318	0	0	0	0	0	0	0	0	0	0	0	0	0.0966506	0	0.0429334	0.0251185	0	0	0.0792662	0	0	0	0	0	0	0	0	0	0.0229075	0	0.0254254	0	0
LINC02290	0	0.0583355	0.0202717	0	0	0.0257179	0	0.0198313	0	0	0.0128736	0	0.0168395	0	0	0	0.0176309	0	0.0164135	0.0133005	0.0170711	0	0	0	0	0	0.0100109	0	0.054575	0.0575383	0	0.0378226	0.0294157	0	0.0149195	0.0193646	0	0	0	0.0806863	0	0	0	0	0	0.0396501	0	0	0
LINC01511	0.00701643	0	0	0	0	0.00922623	0	0	0	0	0	0	0	0	0	0	0.0126501	0	0.0117766	0.0286291	0.0122484	0	0	0	0.0214003	0	0	0	0.117472	0.0206417	0.0115961	0.0135687	0	0.0295929	0	0	0	0.0106296	0	0	0.092484	0	0	0.379904	0.00618718	0	0	0.0776789	0
AC122108.2	0	0	0	0	0	0.0296783	0	0	0	0	0	0	0	0	0.0536491	0	0	0.0378363	0	0	0	0	0	0	0	0	0	0	0.0839721	0.0663987	0.0373015	0.043647	0	0	0	0	0	0	0	0	0.037187	0	0	0	0	0	0	0	0
LINC02102	0.00705815	0.00526303	0.0292626	0.00491625	0.00970339	0.00464054	0	0.00715671	0.0137048	0	0.00464582	0	0.00607703	0.00902656	0.00419433	0.00527531	0.0127253	0.00591614	0	0	0.0061606	0.0054108	0	0.00622232	0.00538188	0	0.0144509	0.0194942	0.059085	0.0207644	0.00583251	0.00341235	0.00530777	0.00496147	0.0107683	0.0419298	0.00721229	0.0213856	0.00748729	0.00582361	0.0348877	0.0249476	0.00411261	0.0581551	0.0497917	0.00715447	0.00345405	0.0195352	0.00580266
AC018809.2	0.465804	0.254712	0.257493	0.354731	0.324458	0.641092	0.671373	0.566771	0.393939	0.305193	0.294338	0.319824	0.363623	0.718824	0.560993	0.246023	0.207153	0.150969	0.177212	0.304099	0.211417	0.171402	0.0984987	0.22996	0.127864	0.228162	0.254317	0.16296	0.48525	0.46592	0.200158	0.285252	0.499744	0.580649	0.279526	0.725614	0.609251	0.475155	0.289887	0.251096	0.557698	0.477463	0.307601	0.164484	0.51481	0.138501	0.282659	0.322307	0.464644
AL590006.1	0.0789348	0	0	0	0	0	0	0.0320149	0.0408714	0	0	0	0	0	0.0187629	0.0471972	0	0	0.0529946	0.0214719	0.137794	0.145228	0.0208644	0	0.072226	0.0892249	0.0161611	0.0218013	0.0587358	0.139331	0.0521824	0.0457945	0.0474876	0	0	0.0625231	0.0967905	0	0.100481	0.0521027	0	0	0.0183974	0.0185822	0.0139212	0.0320048	0.154513	0.0436944	0
AC093534.2	0	0	0	0	0	0	0	0	0	0	0	0	0	0	0	0	0	0	0	0	0	0	0	0	0	0	0	0	0.0525825	0	0	0	0	0	0	0	0	0	0	0	0	0	0	0	0	0	0	0	0
AC122138.1	0	0	0	0	0	0	0	0	0	0	0	0	0	0	0	0	0.033133	0	0	0	0	0	0	0	0	0	0	0	0.136747	0	0	0	0	0	0	0	0	0	0	0	0	0	0	0	0.0324109	0	0	0	0
AC002351.1	0.279807	0	0.124292	0	0.219813	0.604458	0.342935	0.283714	0.0258714	0	0.0789321	0	0.206496	4.29409	0	0.0298757	0	0	0	2.85424	0.0697787	0	0	0.0352388	0	0.0188264	0	0	0.0371796	0	0.0330313	0.0193252	0.0300595	0	0	0	0.61268	0.0302783	0.0212014	0	0.0329299	0	0	0.023525	0.0176241	0	0	0.0553168	0
LINC01181	0	0	0	0	0	0.028077	0	0	0.0276396	0	0	0.0278364	0	0	0	0.351093	0.0384962	0	0.0716762	2.99123	0.0745477	0	0.395072	0	0	0	0	0	0.0397206	0	0.247022	0.929069	0.0642278	0.180112	0.130304	0	0.0872739	0	0	1.19799	0.0351805	0	0.547421	0.35186	0	0.0865742	0.22988	0.67962	0
AL356481.1	0.353669	0.185316	0.178332	0.199737	0.420511	0.0879835	0.229617	0.213226	0.235093	0.120158	0.226501	0.249228	0.213978	0.268936	0.340814	0.142884	0.275735	0.208313	0.304826	0.19501	0.317038	0.102587	0.240024	0.117974	0.670542	0.279121	0.107637	0.303604	0.408975	0.50617	0.331749	0.166365	0.244397	0.416588	0.233331	0.965332	0.273486	0.246176	0.283914	0.394336	0.330731	0.371643	0.13367	0.41629	0.303441	0.155025	0.327439	0.158735	0.518651
AL359237.1	0	0	0	0.00896382	0	0.00846113	0	0	0	0	0	0	0	0	0	0	0	0	0	0	0.0112327	0	0	0	0	0.00606117	0.00658709	0	0.14364	0.0189299	0	0	0	0	0.00981698	0.0127418	0.0131502	0	0.00682581	0.0530911	0	0	0	0	0	0	0	0	0
LINC02397	0.0156414	0.00666472	0.00694802	0.00622558	0.0122877	0.0631718	0.0249213	0.079299	0.0115698	0	0.00147078	0.0218479	0.0173149	0.0114306	0.0026557	0.0217109	0.00604288	0.0243483	0.00375042	0.00303912	0.011702	0	0.00295314	0.00787949	0.00170381	0.0115765	0.00228744	0.00154288	0.0561158	0.0493023	0.0184647	0.0378101	0.0302462	0.010995	0.0187498	0.00221237	0.0844814	0.0101555	0.0225182	0.0110619	0.0368161	0.00789796	0.00390593	0.00263012	0	0	0.0142154	0.012369	0.0202072
AP000322.2	0	0	0	0	0	0	0	0	0	0	0	0	0	0	0	0	0	0	0	0	0	0	0	0	0	0	0	0	0	0	0	0	0	0	0	0	0	0	0	0	0	0	0	0	0	0	0	0	0
AC107959.3	0.0269507	0.0602889	0.13967	0.206494	0.0370513	0.0531582	0.0462436	0.109308	0.122104	0.0153994	0.0532187	0.175676	0.0928178	0.0344669	0.224218	0.765441	0.558785	1.51354	0.633289	0.109967	0.846849	3.76022	0.747992	1.25924	0.308252	0.241174	2.81413	1.80508	2.35637	1.62537	1.33625	1.1857	0.304007	7.8621	0.246706	1.1741	0.385551	1.71483	1.01492	0.622631	1.42096	0.119075	0.251257	1.25305	1.49723	0.437097	0.2374	1.41726	1.30725
AC239859.3	0	0	0	0	0	0	0	0	0	0.0332522	0	0	0	0	0	0	0	0	0	0	0	0	0	0	0	0	0	0	0	0	0	0	0	0	0	0	0	0	0	0	0	0	0	0	0	0	0	0	0
AC111000.4	0	0	0	0	0	0	0	0	0	0.0538191	0	0	0	0	0	0	0	0	0	0	0	0	0	0	0	0	0	0	0	0	0	0	0	0	0	0	0	0	0	0	0.0193987	0	0	0.00461945	0	0	0	0	0
UST-AS1	0.0166272	0	0.0344676	0	0	0	0	0	0	0	0	0	0	0.0212642	0	0	0	0	0	0.0226146	0	0	0	0	0	0	0	0	0	0	0	0	0	0	0	0	0	0	0	0	0	0.0293851	0	0	0	0	0.0325474	0	0
AC015688.6	0	0	0	0	0	0	0	0	0	0	0	0	0	0	0	0	0	0	0	0	0	0	0	0	0	0	0	0	0	0	0	0	0	0	0	0	0	0	0	0	0	0	0	0	0	0	0	0	0
AL135818.1	0.384161	0.157089	1.37435	0.811376	0.408879	0.162952	0.0744218	0.351829	0.304786	0.0708084	0.171294	0.315034	0.768217	0.261497	0.265109	0.240814	0.234594	0.467425	0.280794	0.278103	0.248778	0.322999	0.38488	0.185721	0.387417	0.712061	0.279092	0.239587	0.726166	0.601539	0.942115	0.101851	0.372763	0.348442	0.321409	0.319011	0.759775	0.215899	0.322071	0.419215	0.459403	0.186157	0.346592	0.408422	0.502673	0.263789	0.830824	0.248666	0.529774
AC090617.1	0	0	0	0	0	0.0966612	0	0.149072	0	0	0	0	0	0.0470052	0	0	0.0662659	0	0	0	0	0	0	0	0	0	0	0	0.341868	0	0	0	0	0	0	0	0	0.111364	0	0	0	0	0	0	0	0	0.0359734	0	0
AC009081.1	0	0	0	0	0	0	0	0	0	0	0	0	0	0	0.124865	0	0	0	0	0.885932	0	0	0	0	0	0	0	0	0.156352	0.0618155	0	0	0	0.0886215	0	0	0	0	0	0	0	0.148538	0	0	0	0	0	0.029078	0
AC104248.1	0	0	0	0	0	0.0526206	0.11444	0.0270508	0	0.0457311	0	0.0521698	0	0.0682367	0.0634145	0	0	0.0223617	0.0671662	0.0181425	0	0	0	0.0470379	0	0	0	0	0.1737	0.0392424	0	0.0128979	0.100311	0.0937662	0.0203509	0.0528285	0.626999	0.0404165	0.0849008	0.0220119	0	0	0.0155447	0.015701	0	0	0.0913886	0.0184596	0.0657983
AC092142.2	0	0	0	0	0	0	0	0	0	0	0	0	0	0	0	0	0.120926	0	0	0.136838	0.0585431	0	0	0	0	0.03159	0	0	0	0	0	0	0	0	0	0.132817	0	0	0	0	0	0	0	0	0	0	0	0	0
LINC02487	1.93607	3.41356	9.67263	6.05389	68.3227	3.60813	0.0637319	1.12985	8.97297	0.127339	30.4136	8.4013	0.567642	5.17173	0.728386	0.0277609	0.0502242	0.0077833	1.11436	0.0126295	0.0243147	0.00711847	0.0981776	1.22792	0.0212413	0.030614	0.0142587	0	0.0863694	0.218542	0.337624	0.0269358	0.0349146	0.00652733	0.0212503	0.128714	0.0284656	0.0492363	0.00985031	1.16456	0	0.0164106	0	0.087439	0.0573179	0.0188249	0.190855	1.08585	0.595452
LINC00561	0.00433594	0	0	0	0	0	0	0.00879298	0.00561272	0	0	0	0.0149329	0.00554517	0	0	0	0	0	0	0	0	0	0	0	0	0	0	0.0403299	0.0127559	0	0	0	0	0	0.00858607	0	0.00656878	0	0	0	0	0	0	0	0	0.00424376	0	0
LINC01017	0	0	0	0	0	0.0203265	0	0	0	0	0	0	0	0	0	0	0	0	0	0	0	0	0	0	0	0	0	0	0.172536	0	0	0	0	0	0	0	0	0	0	0	0	0	0	0	0	0	0.0151294	0.021392	0
AL139021.2	0.178523	0.044373	0.0616789	0.0414493	0.08181	0.156499	0	0	0.0385154	0.0680045	0	0.0387896	0.204943	0.0380518	0.247539	0.13343	0	0	0.0998796	0.202341	0.0519405	0.0456189	0	0	0.226875	0	0	0.0410893	0.2214	0.2626	0.147523	0	0.0447502	0.0836611	0.181577	0.117838	0	0.045076	0.0631259	0.0981987	0.098047	0	0	0.0700444	0.0524747	0	0.0291213	0.370581	0.195691
FAM182B	0.0492861	0.0872838	0.223494	0.0772414	0.0338788	0.052657	0.0158565	0.143677	0.231272	0.0774447	0.105434	0.14457	0.116697	0.094547	0.501565	0.0138138	0.311006	0.0464756	0.00517021	0.242999	0.317263	0.0472287	0.0366399	0.027156	0.300648	0.0522292	0.0189204	0.0127618	0.0974155	0.172182	0.0458187	0.208495	0.0416964	0.662592	0.0234981	0.347689	0.0314766	0.298667	0.0718889	0.0203328	0.304521	0.157874	0.150769	0.0761419	0.206441	0.0187345	0.00602979	0.302663	0.445712
MEG3	0.287591	0.113399	1.21262	0.239122	2.81523	1.71165	2.05266	1.36033	0.154953	0.416411	0.0921717	0.0294446	0.35781	0.691303	0.124374	0.0945321	1.4605	0.306688	0.179434	0.36965	0.771459	0.535588	0.0825843	0.078317	0.259474	0.302105	0.0262038	0.0249522	0.0882322	7.1362	0.222721	0.129576	0.258166	0.0317529	0.173439	0.0283255	1.16472	0.161958	0.206047	0.567754	0.0161256	0.147687	0.263203	0.610564	0.0531103	0.57998	0.296214	1.08353	0.0977926
AFF2-IT1	0	0	0	0	0	0	0	0	0	0	0	0	0	0	0	0	0	0	0	0	0	0	0	0	0	0	0	0	0	0	0	0	0	0	0	0	0	0	0	0	0	0	0	0	0	0	0	0	0
AC233992.3	0	0.109514	0.152226	0.340995	0.201911	0.0965616	0	0.0496396	0.221801	0.223784	0	0.127646	0.168603	0.156522	0.174553	0.25613	0.26479	0.164139	0.0410845	0.233047	0.0854609	0.0375297	0.388207	0.172634	0.335962	0.507263	0.0501162	0.81128	0.59196	0.504083	0.202274	0.378694	0.110445	0.172066	0.14938	0.3393	0.550275	0.630414	0.41546	0	0.362976	0.216298	0.171152	0.0576241	0.0647549	0.24812	0.263533	0.372618	0.321982
LINC00504	0.398445	0.173747	0.207699	0.00973793	0.147354	0.0428952	0.0239886	0.184285	0.49466	0.106511	0.288338	0.0880931	0.0320991	0.181775	0.0304626	0.188085	2.91547	0.207027	0.269851	5.95484	0.341676	0.317953	0.18477	0.115033	0.113709	0.221682	0.298164	0.0482668	0.0260075	0.891137	0.966588	0.0653377	0.150693	0.0491375	0.312833	0.263002	0.00476195	0.0353	0.0370764	0.149958	0.0115174	0.0370615	0.290545	0.0603385	0.0143829	0.543234	0.0980637	0.0741646	0.314161
AC004080.2	0	0	0	0	0	0	0	0	0	0	0	0.0278364	0	0	0	0	0	0	0	0.290411	0	0	0	0	0	0.020113	0	0.0294867	0.0794413	0	0	0.020646	0	0.180112	0	0	0	0.0323477	0.0226504	0	0.66843	0.301884	0	0.125664	0.112972	0	0.0208982	0.0295487	0.0351082
LINC002481	0.0521551	0.00972258	0.27029	0.0454098	0.0179254	0.0428632	0.0559317	0.118988	0.0928303	0.089403	0.085824	0.10199	0.0898105	0.166751	0.433907	0.0779622	0.0352618	0.251369	0.0547116	0.0532021	0.0455228	0.0399823	0.0516969	0.0574736	0.0298264	0.0491284	0.0200217	0.0360123	0.509366	0.249333	0.28014	0.0252151	0	0.164979	0.208874	0.258195	0.413029	0.217286	0.0691577	0.279712	0.118157	0.103695	0.0531816	0.0306949	0.109229	0.0660836	0.204185	0.108264	0.289426
AC013727.1	0	0	0	0	0	0	0	0	0	0	0	0	0	0	0	0	0	0	0	0	0	0	0	0	0	0	0	0	0	0	0	0	0	0	0	0	0	0	0	0	0	0	0	0	0	0	0	0	0
BICRA-AS1	0	0	0	0	0	0.0856168	0	0.0440131	0	0	0	0	0	0.0277563	1.00599	0	0	0	0	0.0885567	0	0	0	0	0	0	0	0	3.7548	0	0	0	0	0.0610252	0.0331121	0.0859549	0	0.13152	0	0	0	0.0383564	0	0	0	0	0	0.0300349	0.107058
AC106037.2	0.0265588	0	0	0.0369983	0	0.0698469	0.0455712	0	0.0343795	0	0.0349632	0	0.0914681	0.0339657	0	0	0.0478834	0.0445233	0	0.0722453	0	0.0407202	0.0351007	0.0468275	0	0.0250176	0.0271883	0.036677	0.296438	0	0.0877878	0.0513609	0.119834	0.0746773	0.162079	0	0.0542777	0	0	0	0	0.0938744	0	0.0937842	0.0234199	0	0.103977	0.147016	0.131008
AC136944.4	0	0	0	0	0	0	0	0	0	0	0	0	0	0	0	0	0	0	0	0	0	0	0	0	0	0	0	0	0	0	0	0	0	0	0	0	0	0	0	0	0	0	0	0	0	0	0	0	0
C7orf71	0.0117021	0	0	0	0	0	0	0	0.015148	0	0	0	0	0	0.00695402	0	0	0.00980872	0.00982059	0.0238741	0	0	0.0154658	0.0103164	0	0	0	0.00808014	0	0.0344265	0	0	0	0.00822592	0.00892672	0.0115863	0.0119577	0.00886414	0	0	0.0096404	0.0103405	0.0136371	0.00688706	0.00515954	0.0118618	0	0.00809713	0.0192412
AL080276.2	0	0.0267041	0.037119	0	0	0	0	0.072625	0.0231789	0.0613887	0.0235725	0	0	0	0.106408	0	0.0645668	0	0	0.0974168	0.0625166	0.0274539	0.0236652	0	0.0546143	0.0506011	0	0.12364	0.133241	0.158035	0	0.017314	0	0.100696	0	0.035458	0.109783	0.0813816	0.0569847	0	0.118011	0.0632909	0.020867	0.18969	0.0157899	0	0.035051	0.0743397	0.0883265
AL133351.2	0	0	0	0	0	0	0	0	0	0	0	0	0	0	0	0	0	0	0	0	0	0	0	0	0	0	0	0	0	0	0	0	0	0	0	0.0971433	0	0	0	0	0	0	0	0	0	0	0	0	0
AL132711.1	0	0	0	0	0	0	0	0	0	0	0	0	0	0	0	0	0	0	0	0	0	0	0	0	0	0	0	0	0.0305882	0	0	0.0158991	0	0	0.0250863	0	0	0	0	0	0	0	0	0	0	0	0	0	0.0270362
LINC01077	0.0574906	0.0428688	0	0	0	0.113396	0	0	0	0	0	0	0	0	0	0	0	0	0.0482469	0.0390964	0	0	0	0.0506825	0.0876738	0	0.17656	0	0.909054	0	0.0950149	0	0.0432332	0	0.131567	0	0	0.043548	0.030493	0	0	0	0	0	0	0.0582752	0.0281342	0	0.0945286
AC111170.1	0.0314624	0	0	0.0292195	0	0	0	0	0	0	0	0	0.0180593	0.0134123	0	0.0156768	0	0.0175812	0	0	0	0	0	0	0.0479805	0.00987885	0	0.0144829	0.0195094	0.0925594	0.0346653	0	0.0157733	0.0147442	0.0320006	0.0207674	0	0	0.0111251	0.0173062	0	0.0370688	0.0122216	0.0246888	0.0369919	0	0	0.0145133	0.0689758
AC005833.2	0	0	0	0	0	0	0.0453682	0	0	0	0	0	0	0	0	0	0	0	0	0	0	0.0810776	0	0	0	0	0	0.0365136	0	0	0	0	0	0.0371723	0	0.157074	0.054036	0	0	0	0	0	0	0	0	0	0	0	0
MIR193BHG	1.34579	0.597329	0.664234	0.312464	4.58136	2.27526	2.58409	3.89882	1.30656	0.32956	0.822555	0.710148	0.772479	1.80307	0.0571244	3.20915	1.64645	1.34291	4.94788	0.828043	1.3984	7.59028	4.6583	2.93781	6.01045	2.56557	5.54356	4.6905	0.268235	1.79106	0.794355	1.71955	1.78312	0.112621	1.931	0.412433	1.89906	0.242717	2.34537	1.24259	0.527945	0.141572	1.43763	2.03667	2.47237	4.64463	1.34854	1.33029	0.158058
AC011899.1	0	0	0	0	0.0181346	0	0	0	0	0	0	0	0	0	0.329227	0	0	0	0	0	0	0	0	0	0	0	0	0	0	0.00970159	0	0	0	0	0	0	0	0	0	0	0	0.00582804	0	0	0	0	0	0	0
AC104241.2	0.0150466	0	0	0	0	0	0	0	0	0	0	0	0	0	0	0	0	0	0	0.184184	0	0	0	0	0.0458926	0	0	0.020779	0.139954	0	0.074603	1.38216	0	0.0423077	0	0	0	0	0.0159615	0	0.173539	0.0797754	0	0.63759	0	0	0	1.33265	0
AC103996.2	0.0389239	0	0.0537921	0	0	0.0341219	0.0667879	0.15787	0.0167952	0	0	0.0338296	0	0.0165931	0	0.0193947	0	0.0870028	0	0.0529404	0	0	0	0	0	0	0.0132822	0	0.0241362	0.0381702	0.0643298	0.0125455	0	0	0	0	0.053032	0	0.0412906	0.0214105	0.0213775	0	0.0604801	0.015272	0.0114412	0.0263034	0	0.0538658	0
AC019103.1	0	0	0	0	0	0	0	0	0	0	0	0	0	0	0	0	0	0	0	0	0	0	0	0	0	0	0	0	0	0	0	0	0	0	0	0	0	0	0	0	0	0	0	0	0	0	0	0	0
AC018980.1	0	0	0	0	0.037868	0	0	0	0	0	0	0	0	0	0	0	0	0	0	0	0	0	0.0364037	0	0	0	0	0	0.102481	0	0	0	0	0	0	0	0	0	0	0	0	0	0	0	0	0.0279207	0	0	0
AC005498.3	0.121911	0.0259729	0.0601708	0.097046	0.175582	0.122138	0.199221	0.082409	0.135265	0.145952	0.0534963	0.0983871	0.0599798	0.178183	0.248386	0.0173556	0.219795	0.019464	0.00974376	0.157915	0.405365	0.0267021	0	0	0.0177063	0.0382787	0	0	0.33478	0.11955	0.0767553	0.0112266	0.0611185	0.1061	0	0.551793	0.0830489	0.20228	0.135482	0.0287393	0.00956497	0.0307789	0.0608867	0.252828	0.143337	0.011769	0.0795461	0.192811	0.314995
AC007388.1	0.516012	0.483265	0.430791	0.578998	0.740878	0.460844	0.395863	0.717863	0.658841	0.404531	0.609748	0.470671	0.373016	0.65992	0.692822	0.210605	0.330219	1.01561	0.286726	0.371274	0.230577	0.345623	0.442235	0.515456	0.357205	0.515928	0.191105	0.374539	0.661787	0.632093	0.325991	0.316737	0.248984	0.255023	0.454084	0.390591	0.496688	0.445564	0.201767	0.255745	0.638374	0.395279	0.47409	0.205223	0.302833	0.571254	0.318883	0.689724	0.515441
AC074029.3	0.114152	0	0	0	0	0.150104	0.195868	0.771641	0.0492552	0	0	0.0496059	0	0.0486624	0	0.0568787	0.0686022	0.0637881	0	0.414021	0	0.0583395	0	0	0.0580277	0.0358425	0	0.105094	0.353921	0.223883	0.188659	0.0735844	0.0572286	0	0.116105	0.150697	0.388816	0.0576453	0.0807284	0.125581	0.125387	0	0	0.044788	0	0.0771399	0	0.157972	0.250258
AC067852.2	1.20104	1.51559	1.77685	1.88763	1.19956	1.1811	1.18012	0.926369	1.92012	1.74792	1.30407	1.83342	1.30808	1.72635	3.21479	2.23265	1.18448	1.02392	1.43005	1.80107	1.66654	2.06965	1.76369	1.80993	1.26803	2.89604	0.688312	3.3172	2.00509	2.67266	1.20455	1.91567	2.39306	2.87915	1.63661	2.36815	2.49649	3.49909	2.06899	1.52456	3.7125	2.1498	2.0815	1.63119	2.01861	1.97702	2.51679	2.1877	3.91585
AC091946.1	0	0.0415606	0	0	0.0766249	0.0183225	0	0	0	0	0.0366867	0.0363311	0	0.01782	0.0331214	0	0	0.0934361	0.537908	0.189517	0	0.106819	0.0920776	0.171975	0	0	0.128379	0.15394	0.181447	0.122978	0	0.0269464	0	0	0.0212586	0.0275923	0.199337	0	0.0147813	0.0689811	0.0688745	0	0.016238	0.0328025	0	0.112994	0.0272756	2.83459	0
AC012254.3	0.0224314	0	0.0464995	0.0703091	0	0.014748	0.0288668	0.0341169	0.0217775	0.0256342	0.0147648	0	0.00965664	0.0215154	0.0266598	0.00838268	0	0.028203	0.0282371	0.0381361	0	0.00859798	0.0296458	0.019775	0	0.026412	0.00574076	0.00774427	0.0417282	0.0989865	0.0185362	0.0162671	0.0168685	0.0709558	0.102668	0.0333141	0.0229213	0.025487	0.0416417	0.0277619	0.0646776	0.0594641	0.0130702	0.0132016	0.0296704	0.0227375	0.0109772	0.0388027	0.0184413
AC132872.3	0.150993	0.0844427	0.352128	0.210343	0.207582	0.223366	0	0.344478	0.219887	0.021569	0.0496933	0.0492116	0.0975029	0.0965512	0.515936	0.112853	0.408341	0.60117	1.10876	0.513413	0.263584	0.607695	0.274388	0.199668	0.863497	0.515585	0.0966072	0.495227	0.807547	2.16551	0.561479	0.364997	0.369029	0.6103	0.748681	0.485871	0.192863	0.600464	0.420455	0.404894	0.373171	0.533696	0.0879798	0.22216	0.482659	0.420897	0.240147	0.522387	0.310336
AL132657.2	0.0331615	0	0	0	0	0.0436056	0	0	0	0	0	0	0	0	0	0	0	0	0	0	0	0	0	0	0	0	0.0339474	0	0.185067	0.0975579	0	0	0	0.0932424	0	0	0	0	0	0	0	0	0	0	0.0292422	0	0	0	0
LINC00550	0	0	0	0	0	0	0	0	0	0	0	0	0	0.00420107	0	0	0	0.00550689	0	0	0	0	0	0	0	0	0	0	0.0672195	0	0	0	0	0	0	0	0	0.00497657	0	0	0	0	0	0	0	0	0	0	0
KCND3-IT1	0	0	0	0	0	0	0	0	0	0	0	0	0	0	0	0	0	0	0	0	0	0	0.0417288	0	0	0	0.0323223	0	0.176207	0	0	0	0	0	0	0	0	0	0	0	0	0	0	0	0	0	0	0	0
AC005277.2	0	0	0	0.0424058	0	0	0	0	0	0	0	0.0396847	0	0	0.0361788	0	0	0	0	0	0	0	0	0	0	0	0	0	0.0566274	0	0	0	0	0.0427959	0	0	0	0.0461162	0	0	0	0	0	0	0	0	0	0.0842517	0
AC068707.1	0	0	0	0	0	0	0	0	0	0	0	0	0	0	0.180431	0	0	0	0	0	0	0	0	0	0	0	0	0	0.112965	0.0893241	0	0	0	0	0	0	0	0.0459983	0	0	0	0	0	0.0357388	0	0	0	0	0
AC011352.1	0.059883	0	0	0.0417106	0	0	0.231189	0.0303596	0.0581373	4.37973	0	0.0585512	0	0.612668	0.266892	0.044757	0	0	0	0.0407234	0.627216	0	0	0	0	0.0846118	0	0.0206742	0.0278495	0.308298	0.197938	0	0.0675485	0	0.0228403	0	0	0.0680403	0	0.0247045	0	0.0264577	0.0174462	1.07491	0	0.1214	0.0586099	0.145023	0
AC027338.2	0	0	0	0	0	0	0	0	0	0	0	0	0	0	0	0	0	0	0	0	0	0	0	0	0	0	0	0	0.125958	0	0	0	0	0	0.137736	0	0	0	0	0	0	0.0398877	0	0	0	0	0	0.031234	0
AC008892.1	0	0	0	0	0	0	0	0	0.0400199	0	0	0	0	0	0	0	0	0	0	0	0	0	0	0	0	0	0	0	0	0	0	0	0	0	0	0	0	0	0	0	0	0	0	0	0	0	0	0	0
AC093831.1	0	0	0	0	0	0	0	0	0	0	0	0	0	0	0	0	0	0	0	0	0	0	0	0	0	0	0	0	0	0	0	0	0	0	0	0	0	0	0	0	0	0	0	0	0	0	0	0	0
AP005233.1	0	0	0	0	0	0	0	0	0	0	0	0	0	0	0	0	0.00882999	0	0	0	0	0	0	0	0	0	0	0	0.00911084	0	0	0	0	0	0	0	0	0	0	0	0	0	0	0	0	0	0	0	0
GAS1RR	0.165074	0.0847507	0.0841459	0.388293	0.178576	0.0889605	0.143943	0.192075	0.17515	0.599949	0.0641244	0.148173	0.0931986	0.273406	0.119001	0.109219	0.0975787	0.0816581	0.0363364	0.30181	0.283441	0.195006	0.0464942	0.0238567	0.0412689	0.0509818	0.0110811	0.0336338	0.45307	0.13534	0.0178897	0.219797	0.0244203	0.140767	0.0825727	0.49836	0.143792	0.459165	0.0660254	0.0848466	0.0668807	0.0239126	0.0662255	0.146523	0.0190904	0.0164584	0.180105	0.0636641	1.11684
AL645465.1	0	0	0	0	0	0	0	0	0	0	0	0	0	0.023649	0	0	0	0	0	0	0	0	0	0	0	0	0	0.0255368	0.343998	0	0	0	0.027812	0.0259975	0	0	0	0	0	0	0	0	0	0	0	0	0	0	0
AC245884.8	0.134907	0	0	0.0187935	0.890242	0.0354791	0.0231481	0.0820745	0.0523897	0.0770847	0.0532791	0.0351751	0.0696924	0.017253	0.0641351	0.0403321	0.121613	0.316621	0.181145	0.183487	0.188402	0.165472	0.124807	0	0.246882	0.177909	0.0276209	0.0558907	0.953656	1.11127	0.245257	0.052178	0.0811606	0.170697	0.246986	1.33572	0.0275706	0.367882	0.114488	0.222621	0.155594	0.262262	0.0314428	0.158794	0.0475851	0.136748	0.0924271	0.186694	0.354912
AC005592.1	0	0	0	0	0	0	0	0	0	0.0082725	0	0	0	0	0	0	0	0	0	0	0.0252735	0.0110987	0	0	0	0	0	0.0199934	0.0134663	0	0	0	0	0	0	0	0	0	0	0	0	0	0	0	0.00638336	0	0	0	0.0238051
AL360295.1	0	0	0	0	0.0178959	0	0	0.0131991	0	0	0	0	0	0	0	0	0	0	0	0	0	0	0	0	0	0	0	0	0.0726469	0	0	0	0	0	0	0	0	0	0	0	0	0	0	0	0	0	0	0	0
SMIM25	0.392336	0.339505	1.04424	1.12009	0.399537	0.286612	0.465417	0.147339	0.501596	0.819217	0.261432	0.656717	1.02591	0.427419	0.921075	0.941248	0.445369	0.836351	0.569081	0.454562	0.667979	0.438153	0.134431	0.204963	0.849463	1.28664	0.505763	0.494982	0.855995	0.897724	0.944605	1.84997	1.46427	0.469864	1.00501	0.249378	1.01958	0.924583	1.38216	2.39787	0.175572	0.316726	1.45065	1.49944	0.405764	0.903396	1.83938	1.29368	0.477849
AC010319.5	0	0	0.0324241	0.0217895	0.0430069	0.0205676	0.0268384	0	0.0202472	0.0357494	0	0	0	0	0	0	0	0	0	0	0	0.0239815	0	0	0	0	0	0	0.0872912	0	0	0	0.0235248	0	0.0238634	0	0	0	0	0	0	0.0276429	0	0	0	0	0.0153088	0.0216457	0
AP000755.1	0	0	0	0	0	0.0307905	0	0	0	0	0	0	0	0	0.0278298	0	0	0	0	0	0	0	0	0	0	0	0	0	0	0	0	0	0	0	0	0	0	0.035474	0	0	0	0	0	0	0	0	0	0	0
AC011747.1	0	0	0	0	0	0	0	0	0	0.0240122	0	0	0	0	0	0	0	0	0	0	0	0	0	0	0	0	0	0	0.117264	0	0	0.0203171	0	0	0	0	0	0	0.0222896	0	0	0	0.0734592	0	0	0.0425976	0	0	0
AC121761.2	0.137844	0.0513928	0.142873	0.336046	0.426386	0.339858	0.23652	0.279538	0.245347	0.295361	0.181464	0.134778	0.237366	0.286466	0.348135	0.0257564	0.124261	0.0866556	0.318122	0.281222	0.24063	0.0528358	0.0683165	0	0.105107	0.0324611	0.0176389	0.0713844	0.0961597	0.861738	0.284769	0.116624	0.129574	0	0.210303	0.03412	0.140854	0.104414	0.146225	0.142167	0.340674	0.121805	0	1.1966	0.440628	0.174656	0.101185	0.190759	0.198318
LINC01498	0	0	0	0	0.0103857	0	0	0	0	0	0	0	0	0.00966126	0	0	0.00681002	0	0	0.0051374	0	0	0	0	0.00576031	0	0	0	0.0702662	0.0111122	0	0.00365229	0	0	0.00576275	0.0149594	0.0231583	0.017167	0	0	0	0.0133509	0	0	0	0	0.00369692	0.0052272	0.00621068
AC112484.1	0.163074	0.0486396	0.169024	0.420272	0.0224191	0.182269	0.0559624	0.0496055	0.17943	0.102497	0.19321	0.0956685	0.22465	0.0938489	0.600826	0.158448	0.499816	0.191364	0.15054	0.454684	0.128103	0.175019	0.0754328	0.201268	0.24869	0.0998469	0.242062	0.157641	0.273025	0.287849	0.282989	0.457274	0.0613164	0.320969	0.223916	0.226045	0.183299	0.111173	0.337329	0.228737	0.241818	0.446709	0.190039	0.0479871	0.287602	0.0826499	0.111725	0.417497	0.227914
TUSC8	0	0	0	0.04959	0	0.046809	1.19107	0	0.01152	4.11889	0	0.0348059	0	1.26333	0.750967	0	0.0481347	0	0	0.0242081	0	0	0	0	0.0271434	0.0586806	0	0.0122898	0.148997	2.80139	0	0.00860507	0	0.0250231	0	0.0528681	0	6.71416	0	0	0	0	0	0.0209503	0	0	0	0.344838	0
AL590133.2	0	0	0	0	0	0	0	0	0	0	0	0	0	0	0	0	0	0	0	0	0	0	0	0	0	0	0	0	0	0	0	0	0	0	0	0	0	0	0	0	0	0	0	0	0	0	0	0	0
LINC01109	0	0	0	0	0	0	0	0	0	0	0	0	0	0	0	0	0	0	0	0.0157223	0	0	0	0	0	0.00362962	0	0	0	0	0	0	0	0	0	0	0	0	0	0	0	0	0	0	0	0	0	0	0
EBLN3P	4.38943	2.99313	6.04333	6.1301	1.53065	2.91844	3.78625	2.88917	4.5963	6.53128	4.92505	3.54279	4.50297	4.42389	5.94597	7.8671	4.04439	5.75599	8.37856	13.716	6.07375	3.28213	9.56938	5.22732	7.30553	5.03513	5.46453	6.27916	13.0607	7.92469	7.46629	6.50185	5.4395	9.09051	7.56566	4.61253	4.91755	12.7642	5.66062	11.5283	7.71191	9.05193	3.36321	6.97938	6.79828	4.17648	5.29263	8.06376	9.36413
AC090735.1	0	0	0.40344	0	0.0668898	0	0	0	0.314911	0	0.0640514	0	0	0	0	0.14546	0	0	0	0	0	0	0	0	0	0	0	0	0	0	0	0	0	0.581427	0.519616	0	0	0.0368552	0	0	0.681406	0	0	0	0	0	0	0	0
AL353740.1	0	0	0	0	0	0.0542984	0	0	0	0	0.0271801	0	0	0	0	0.0308629	0	0	0.207923	0	0	0	0	0.0364033	0.0314863	0	0	0	0	0.0607404	0.0341227	0.359348	0	0	0	0	0	0	0	0	0	0	0.0481211	0.170116	0	0	0.060623	0	0
AC007731.4	0	0	0	0	0	0.0718288	0.0312428	0	0.02357	0	0	0	0	0.0232863	0	0	0.0656561	0.0305244	0.0305613	0.0990603	0	0.0279171	0.0481289	0	0	0	0.0186398	0	2.60816	0	0.0601858	0.0176061	0	0	0.0555593	0	0	0.0827546	0.0772615	0	0	0.0321793	0.021219	0	0.0160563	0.0369136	0	0	0.0299389
AL354892.2	1.32564	0.834719	1.58773	2.21604	1.45796	1.35578	1.87023	1.43376	1.79225	0.942613	0.853171	1.99704	1.674	1.0172	2.20574	0.572456	1.64645	0.296306	0.395553	4.00666	2.10842	0.858155	0.545063	0.519401	0.718795	0.887968	0.0904703	0.650903	5.42527	1.47329	0.730294	1.9939	1.5064	1.65661	0.674156	5.01674	0.722446	6.91744	0.781242	0.826404	4.46539	5.62268	0.446284	0.970888	0.779309	0.836097	1.23979	4.64743	4.45621
AC091053.1	0	0	0	0	0	0	0	0	0	0	0	0	0	0	0	0	0	0	0	0	0	0	0	0	0	0	0	0	0	0	0	0	0	0	0	0	0	0	0	0	0	0	0	0	0	0	0	0	0
AC134682.1	0.00703097	0.0366994	0.0364375	0.014692	0.135324	0.00924536	0.0120642	0.042775	0.0546081	0.0482093	0.0231397	0.0183323	0.0121073	0.00449591	0.0668509	0.005255	0.044367	0.0353602	0.023602	0.124317	0.0245475	0	0.00929228	0	0.0107223	0.0264918	0.00719762	0.0145644	0.0457781	0.0310267	0.0232402	0.0271937	0	0.0444813	0.00536344	0.0208842	0.0718453	0.0692358	0	0.0116024	0.0347534	0.0248516	0.0122903	0.0124138	0.00930001	0.0213808	0.013763	0.00486499	0.00578032
AC008443.2	0.0648732	0	0.0448267	0	0	0	0	0	0	0.024712	0	0	0	0	0	0	0	0	0	1.64704	0	0	0	0	0	0.753671	0	0	0.0804542	0.318085	0	1.23364	0	0.0304014	0	0	0	0	0	0	0	0	0.0756001	0	0	0	0	0.98754	0
PAPPA-AS1	0	0	0	0	0	0	0	0	0	0	0	0	0	0	0	0	0	0	0	0	0	0	0	0	0	0	0	0	0	0	0	0	0	0	0	0	0	0	0	0	0	0	0	0	0	0	0	0	0
AC006458.1	0	0	0	0	0	0	0	0	0	0	0	0	0	0	0	0	0	0	0	0	0	0	0	0	0	0	0	0	0	0	0	0	0	0	0	0	0	0	0	0	0	0	0	0	0	0	0	0	0
AL357140.1	0	0	0	0	0	0	0	0	0	0	0	0	0	0	0	0	0	0	0	0	0	0	0	0	0	0	0	0	0	0	0	0	0	0	0	0	0	0	0	0	0	0	0	0	0	0	0	0	0
SAMD12-AS1	0.107925	0.0804765	0.111863	0.545011	0.11128	0.549926	0.0462962	0.0820745	0.209559	0.0462508	0.142078	0.316576	0.0929232	0.0690121	0.561182	0.0403321	0	0	0	0.862388	0	0	0	0.0951449	0	0	0	0.0931512	0.351347	0.119065	0.156073	0.208712	0	0.398293	0	0.320573	0	0.67445	0.143109	0	0.28896	0.166894	0.0786069	0.301708	0.0951701	0.0820488	0.118835	0.578752	0.354912
AL355997.1	0	0	0	0	0.135445	0	0	0	0	0	0	0	0	0	0	0	0	0	0	0	0	0	0	0	0	0	0	0	0	0	0	0	0	0	0	0.0162577	0	0	0	0	0	0	0	0	0	0	0	0	0
AC008164.1	0	0	0	0	0	0	0	0	0	0	0	0	0	0	0	0	0	0	0	0	0	0	0	0	0	0	0	0	0	0	0	0	0	0	0	0	0	0.0253315	0	0	0	0	0	0	0	0	0.0163654	0	0
AC010531.6	0.266449	0.132455	0.306856	0.412425	2.27926	0.233578	0.40639	0.780492	0.344909	1.04881	0.155896	0.347365	0.152941	1.13586	0.457422	0	0.640516	0.248153	0.347835	3.46291	0.36177	0.499305	0.391272	0.469793	1.53506	0.167324	0.242457	0.57238	0.605814	1.65484	0.53822	0.085879	0.311689	0.0832438	0.85819	0.996627	0.181512	0.313958	0.157028	0.390836	0.731685	0.418572	0.207005	2.1257	0.234959	0.300095	0.14488	1.06523	0.146036
AL035587.1	0.685218	0.213884	0.478984	0.688169	0.460058	0.230495	0.369127	0.22621	0.484751	0.227633	0.39858	0.540138	0.589969	0.397399	1.32575	0.535957	0.387856	0.26714	0.427941	1.13786	0.625901	0.52529	0.400148	0.786701	0.31592	0.585411	0.187599	0.671189	1.3488	1.24232	0.342372	0.392911	1.13843	1.33299	0.243118	1.23066	0.618766	1.65368	0.870566	0.420738	0.984582	0.661815	0.41783	0.271974	1.17334	0.145375	0.623861	0.606442	1.99132
LINC02140	0	0	0	0	0.0159153	0	0	0.0117383	0	0.0198443	0	0	0	0	0	0	0	0	0	0.0157453	0	0.0177493	0	0	0	0	0	0	0.0107678	0	0	0.0111937	0	0	0	0	0	0.00876905	0	0	0	0.0102296	0	0	0	0	0	0	0
AC008080.2	0.020575	0	0	0	0	0	0	0	0	0	0	0.0268233	0	0	0	0	0	0	0	0	0	0	0	0	0	0	0	0	0	0.0605299	0.0340045	0.0397891	0.0309451	0	0	0	0	0	0.021826	0	0	0	0	0	0.0362867	0	0	0	0.0338304
AL451074.2	0.0331306	0.0247044	0.103018	0.0538455	0.0455473	0.116173	0.10422	0.111978	0.100068	0.113583	0.0218073	0.0431917	0.0285253	0.0918022	0.118128	0.0330161	0.119464	0.0370268	0.0834111	0.240325	0.0771136	0.0761941	0.0510838	0.0292073	0.0926284	0.0416106	0.0226106	0.076254	0.0924474	0.0812226	0.0730068	0.0907655	0.0913528	0.0465778	0.117941	0.0328028	0.135417	0.0585569	0.0527175	0.0273358	0.12737	0.0878272	0.0128696	0.188485	0.087645	0.089554	0.0162131	0.0687729	0.0453957
LINC00383	0	0	0	0	0	0	0	0	0	0	0	0	0	0	0	0	0	0	0	0	0	0	0	0	0	0	0	0	0	0	0	0.0139819	0	0	0	0	0	0	0	0	0	0.076666	0	0	0	0	0	0	0
AC022150.3	0.0134907	0.0201191	0	0	0	0.0177395	0.0231481	0.0273582	0.0523897	0.0154169	0	0.0175875	0	0	0.0481013	0	0.145936	0	0	0.0183487	0.0235503	0	0	0	0.0205735	0.0127078	0	0	0.0250962	0	0	0.026089	0.0405803	0.0189663	0.0205822	0	0.0275706	0	0	0	0	0	0	0.0158794	0.0118963	0	0.0132039	0	0.022182
AC022447.5	0	0	0	0	0	0	0	0	0	0	0	0	0	0	0	0	0	0	0	0	0	0	0	0	0	0	0	0	0	0	0	0	0	0	0	0	0	0	0	0	0	0	0	0	0	0	0	0	0
AC083837.1	0.0674084	0.100528	1.04391	0.39219	0.0109025	0.0156421	0	0.0321646	0.0718593	0.0135941	0.219238	0.0672016	0.880815	0.121705	0.240346	0.580869	0.00714893	0.352305	0.246246	0.463803	0.0346097	0.0182384	0.403517	0.076904	0.0362819	0.0186754	0.426214	0.0328549	0.944167	0.116652	0.380091	0.195537	0.328004	1.27101	0.120991	0.227706	0.478112	0.738876	0.214521	0.170126	0.30706	0.00700766	0.129384	0.15402	0.171332	0.0562704	0.228973	0.0274367	0.423784
AC098680.1	0	0	0	0	0	0	0	0	0	0	0	0	0	0.0413697	0	0	0	0	0	0	0	0	0	0	0	0	0	0	0	0	0	0	0	0	0	0	0	0	0	0	0	0	0	0.0761518	0	0	0	0	0
LINC01777	0	0	0	0.00796257	0	0	0	0	0	0.0391918	0.00752458	0	0	0.00730991	0.00679332	0	0	0	0	0	0	0	0	0	0	0	0	0	0.010633	0	0.00944659	0.0055268	0	0	0	0	0.0116813	0	0	0	0	0	0	0	0	0	0	0	0
AL365500.1	0	0.0203973	0	0	0.0376062	0	0	0	0.0354093	0	0	0	0	0	0	0	0.0246589	0	0	0	0	0.0419399	0.0180761	0	0	0	0	0.0188878	0.127216	0.040237	0	0	0	0.0576857	0	0	0.0279518	0.0621613	0	0	0	0	0	0.0160989	0.0361822	0.0277277	0	0	0.0224887
AC020611.2	0	0	0	0	0	0	0	0	0	0	0	0	0	0	0	0.0264473	0	0	0	0	0	0	0	0	0.0269816	0	0	0.0244331	0	0	0	0	0.0532201	0	0.026993	0	0	0	0	0	0	0	0	0	0.0156017	0	0	0	0
AC124312.2	0.528253	0.0414633	0.0576344	0.30985	0	0.584948	1.19264	0.394675	0.179949	0.317726	0.0732016	0.108738	0.287257	0.746689	0.198263	0.0831201	0.100252	0	0	0.529404	0.194138	0	0	0	0.0423996	0.0785681	0	0	0.103441	0.73614	0	0.1613	0.209079	0.117263	0.0424176	0	0.96594	0.421202	0.0884798	0.137639	0	0.245678	0.0324	0.0981769	0.220652	0	0	0	0.548576
AC073257.2	0.0224845	0	0	0.0626449	0	0.147829	0.308641	0.0455969	0	0.10278	0.0295995	0	0.038718	0.0287551	0.160338	0.0672202	0	0.075386	0	0.0917434	0.431756	0.0344733	0.178296	0	0.342891	0.127078	0	0	0.167308	0.0661472	0.297281	0.282631	0.0676338	0	0.0343036	0	0.137853	0.102189	0.119258	0.148414	0	0.0397366	0.0786069	0.0529313	0	0.0455826	0.0880258	0.093347	0
AC113192.5	0	0	0	0	0	0	0	0	0	0	0	0	0	0	0	0	0	0	0	0	0	0	0	0	0	0	0	0	0.136325	0	0	0	0	0	0	0	0	0	0	0	0	0	0	0	0	0	0	0	0
AC022893.1	0.147185	0.0648528	0.131752	0.0559197	0.26673	0.0835742	0.149233	0.135673	0.0866026	0.122328	0.0924766	0.0610534	0.126725	0.192511	0.0675867	0.0850055	0.00603096	0.089724	0.117905	0.186537	0.0350368	0.0307725	0.0486306	0.0884695	0.102027	0.0787747	0.0616391	0.073912	0.323585	0.186979	0.11057	0.074393	0.266648	0.174005	0.153105	0.0728643	0.0751997	0.146964	0.0390335	0.132481	0.0716497	0.130059	0.0584734	0.0433115	0.0589953	0.0271261	0.029466	0.29164	0.115504
AC087379.2	0	0	0	0	0.069304	0	0	0	0	0	0	0	0	0	0	0	0	0.0422546	0	0	0	0	0	0	0.0768775	0	0	0	0.0468889	0	0	0	0	0	0	0	0	0	0	0	0	0	0	0	0	0	0	0	0
AL008636.1	0	0.0173918	0	0	0	0	0	0	0	0	0	0	0	0	0	0	0.0210254	0	0	0	0	0	0	0	0	0.0109851	0	0	0.0650825	0.0343082	0.0192737	0.0225524	0	0	0	0.023093	0	0	0	0	0	0.02061	0	0.0137268	0	0	0	0	0.019175
AC074044.1	0.0167918	0	0.174044	0.0467843	0.27702	0	0.086437	0.0681052	0.0217364	0.0767576	0	0.0437823	0.0289153	0	0.0199572	0	0	0.0562996	0.0281838	0.502447	0.146565	0.0257453	0.0221924	0.0296066	0.0768231	0.0316347	0.0343796	0.023189	0.43732	0.790399	0.0555038	0.0324729	0	0.0944293	0.230567	0.698277	0	0.127195	0.0534383	0.166257	0.387334	0.089028	0	0.296475	0.0296145	0.0680838	0.0164348	0.0464755	0.0828295
AC009065.8	0.662892	0.134808	0.749539	0.545678	1.11845	0.217917	0.517013	0.641598	0.409544	0.292687	0.277665	0.21605	0.492918	0.211941	0.286492	0.292766	0.869194	1.4396	0.885037	0.655709	0.473397	0.508176	0.457957	0.425013	0.758189	0.468317	0.169651	0.644966	1.09302	1.37398	1.12046	0.451591	0.543817	0.804866	0.873437	2.506	0.554211	0.958609	0.447489	1.39223	0.0992912	0.745515	0.316024	0.744799	0.159422	0.549768	0.280163	1.33434	1.04041
LINC00638	0.122584	0.0210939	0.244339	0.118224	0.531505	0.0743961	0.177977	0.0860511	0.433321	0.177803	0.148962	0.295035	0.243564	0.150741	0.549147	0.408767	0.272011	0.497943	0.292796	0.756682	1.17695	0.260234	0.174472	0.274326	0.568017	0.590675	0.0579183	0.286482	1.68398	0.31902	0.249348	0.150442	0.361645	0.768898	0.215794	0.354777	0.645577	0.814268	0.130037	0.178945	0.372874	0.374957	0.0494493	0.0998925	0.590372	0.296305	0.479912	1.12224	0.317842
AC097173.2	0.025046	0	0	0	0	0	0	0	0	0.0286221	0	0	0	0	0	0	0	0.0419871	0	0	0	0	0	0	0	0	0	0	0	0	0	0	0	0.0352118	0.0382116	0	0	0	0	0	0	0	0.0291874	0.0294807	0	0	0	0.0346605	0
AC145141.1	0	0	0	0	0	0	0	0	0	0	0	0	0	0	0	0	0	0	0	0	0	0	0	0	0	0	0	0	0	0	0	0	0	0	0	0	0	0	0	0	0	0	0	0	0	0	0	0	0
AC092546.1	0	0	0	0	0	0	0.0313872	0	0.260468	0	0.024081	0	0	0.0233939	0	0	0	0.061331	0	0	0	0	0	0	0	0	0	0	0	0.0538147	0	0	0	0.0257171	0	0.0724458	0.0373839	0.0277124	0.0194047	0	0	0	0	0	0.0161305	0	0	0	0
AC087501.2	0.0462838	0	0	0.0322383	0.06363	0	0	0	0	0	0.030465	0	0	0	0	0	0	0	0	0	0	0.0354813	0	0	0	0	0.0236904	0	0.0861001	0	0	0	0.0348057	0.0325349	0.0353067	0.0458259	0	0	0.024549	0	0	0	0	0	0.0408137	0.0469155	0.0226499	0.0320255	0
AC010501.1	0.0121017	0.00902387	0.0376298	0.0758635	0	0.00795657	0.0934418	0.0368122	0.0313305	0.207445	0	0	0	0.0928604	0.086298	0.0271348	0.0218184	0.0202874	0	0.0658383	0	0.0278317	0.0399847	0.0213373	0.101504	0.039898	0.0123886	0	0.0450248	0.0534033	0.0300009	0.0175522	0	0.0255205	0.0184631	0.035946	0.012366	0.0183337	0.00641877	0	0.169483	0.0106936	0.0141028	0.0427335	0.0373501	0	0.0177667	0.0418682	0.0198982
SLC25A21-AS1	0.259156	0.0460105	0.153492	0.309448	0.576837	0.129819	0.539962	0.475497	0.351443	1.2481	0.113721	0.112619	0.191256	0.402451	0.330009	0.0830121	0.111247	0.175848	0.0932088	2.45056	0.161572	0.160828	0	0.0543968	0.159968	0.110434	0.0252665	0.0426055	0.734625	0.835023	0.193758	0.238652	0.29697	0.312294	0.376556	0.403215	0.163933	0.168262	0.124365	0.112005	1.38265	0.185382	0.0862878	0.464827	0.24485	0.250183	0.0966271	0.145163	0.213058
LINC01651	0	0	0	0	0	0	0	0	0	0	0	0	0	0	0	0	0	0	0	0	0	0	0	0	0	0	0	0	0	0	0	0	0	0	0	0	0	0	0	0	0	0	0	0	0	0	0	0	0
AC007652.1	0	0	0	0	0	0	0	0	0	0	0	0	0	0	0	0	0	0	0	0	0	0	0	0	0	0	0	0	0	0	0	0	0	0	0	0	0	0	0	0	0	0	0	0	0	0	0	0	0
AP002387.1	1.95536	0.676949	0.579056	1.19173	1.00807	2.6171	2.84585	2.79697	1.10737	3.41168	0.689495	1.38838	1.20254	2.96955	3.90092	2.16607	3.77716	1.96092	1.0256	4.06045	1.00574	2.89089	1.61515	2.64727	2.5027	0.756487	0.607659	1.10905	3.73491	4.62252	1.24071	2.9542	2.8621	5.20347	0.346265	3.18058	2.89005	2.40686	0.500041	1.32525	2.93406	1.85126	12.5124	7.99386	5.14199	6.40624	1.6233	3.14085	2.06684
AC009065.1	0	0	0	0	0	0	0	0	0	0	0.012758	0.0126343	0	0	0	0.0289733	0	0	0	0	0	0.0148587	0.0128082	0	0	0	0	0.0133834	0.0180283	0	0	0	0	0	0.0295711	0.0383815	0	0.0146819	0.041122	0.0319847	0.0159676	0.0171273	0	0	0	0.0196471	0	0	0
AL590705.3	0.475874	0.037352	0.259598	0.139563	0.413192	0.164671	0.257852	0.304749	0.194527	0.0572443	0.0659432	0.359172	0.0862579	0.352341	0.238139	0.823661	0.316091	0.461858	0.420379	0.919756	0.568387	0.0384007	0.0662026	0.2208	0.534736	0.235925	0.282036	0.449641	0.139776	1.17893	0.124181	0.387482	0.791059	0.563388	0.764233	0.148789	0.051186	0.0758875	0.637652	0.537296	0.2476	5.79853	0.291874	0.294807	0.86135	0.203102	0.0245135	0.415926	0.123545
AP001439.1	0	0	0	0.168758	0	0	0	0	0	0	0	0	0	0.0774626	0	0	0.163805	0.0507701	0	0	0.052868	0.0464335	0	0.106795	0.0461853	0	0	0.125469	0	0.267289	0	0	0.136648	0	0.0462049	0	0	0.0458809	0	0	0.0997978	0	0	0.0712952	0.0267059	0.061397	0	0	0.0497963
AL136982.2	0.101468	0	0	0.0706763	0	0	0	0.102885	0	0	0	0	0	0	0.0602979	0	0	0	0	0	0	0	0	0.178905	0.386851	0	0	0	0	0	0.251546	0	0	0	0.309612	0	0	0	0	0	0	0	0.0591231	0	0	0	0	0	0
AC012442.1	0.246862	0	0.0465215	0.187579	0.308527	0.05902	0	0.273065	0.203352	0.102585	0.177261	0.175543	0.231869	0.114803	0.480104	0.10064	0.161844	0.188109	0.263671	0.335756	0.195882	0.137633	0.266938	0.672669	0.410691	0.232536	0.137843	0.216942	1.29419	0.330111	0.778889	0.542493	0.405036	0.37861	0.171194	0.533278	0.458642	0.407985	0.166645	0.3333	0.369761	0.317292	0.235375	0.449065	0.296844	0	0.175719	0.124227	0.295201
AC008750.7	0	0	0	0	0.0583939	0	0	0	0.137456	0	0.027958	0	0	0	0	0	0.114869	0.0356027	0	0	0	0	0.028068	0.0374452	0	0	0.0217409	0.0879854	0.276552	0	0	0.0205352	0.0319416	0.11943	0	0.252329	0	0.0321741	0	0	0.104975	0.075066	0	0.0249979	0	0.0430548	0.0207861	0.0587802	0.209519
AL355075.4	0.0372157	0	0.0385735	0.0518441	0.358143	0.0244683	0.0638568	0	0.0722616	0	0	0.0485174	0	0	0.0221155	0	0.0335484	0.0311942	0.0624639	0.0253085	0	0.0285297	0.049185	0.0984257	0.0567544	0	0	0.0256969	0.173077	0	0	0	0.0839592	0.130802	0.0283892	0.221085	0	0.0845705	0	0	0.153294	0	0.0216847	0.306636	0.0656346	0	0	0	0.0305958
AC073591.1	0	0	0	0	0	0	0	0	0	0	0	0	0	0	0	0	0	0	0	0	0	0	0	0	0	0.0187317	0	0	0	0.0585021	0	0	0	0	0	0.039378	0	0	0	0	0	0	0	0	0	0	0	0	0
AC005722.3	0.851788	0.436666	0.275895	0.964113	4.02538	0.280014	0.0913467	0.269901	1.20598	0	0.140166	0.72874	0.0916732	0.272335	1.51853	0	0	0	0.0446771	0.253426	0	0	0	0.234662	0	0	0.0272493	0	0	0.234926	0.5719	0	0	0.261957	0.0406106	0.36897	0	0.48391	0	0.0439252	0.131572	0.564509	0	0	0.0234724	0	0.0260525	1.87866	0.61274
AC010406.1	0	0	0	0	0	0	0	0	0	0	0	0	0	0	0	0	0	0	0	0	0	0	0	0	0	0	0	0	0.0397922	0	0	0.0206832	0	0	0	0	0	0	0	0	0	0	0	0	0	0	0	0	0
LINC01932	0.207187	0.308985	0.343593	0.721564	0.113934	0.0817319	0	0.168064	0.134098	0.023677	0.27275	0.189074	0.285419	0.132484	0.664856	0.402618	0.373541	0.104198	1.00847	1.38079	0.108504	0.381192	0.383351	0.365303	0.663521	0.156131	0.912019	0.171671	1.65731	0.365715	1.09574	0.921538	0.405095	0.611689	0.474145	0.0410273	0.127027	0.62776	0.373633	0.307706	1.09238	2.08711	0.241445	1.73149	0.49329	0.210014	0.162226	1.11821	0.136266
ODF2-AS1	0	0	0	0	0.080202	0.0383557	0	0.0591528	0	0	0.0767988	0	0	0	0.0346676	0	0	0	0.0489582	0.0396728	0.0509196	0	0	0.154289	0.177933	0.137381	0	0	0.325572	0.0858126	0.0482078	0	0.0438706	0.0820166	0.044502	0.0577609	0.0596122	0.13257	0	0	0.0961197	0	0	0	0.0257217	0.0591342	0	0.161465	0.0959221
LINC01015	0	0	0	0	0.0113578	0	0	0	0	0.00472056	0	0.00538519	0	0	0	0	0	0	0	0	0	0	0	0	0	0	0	0	0.0230529	0	0	0	0	0	0	0	0	0	0	0	0	0	0	0	0	0	0	0	0
AC012291.1	0	0	0	0	0	0	0	0	0	0	0	0.036077	0	0.0353908	0	0	0	0	0	0.112915	0	0	0	0	0.042202	0.0260673	0	0	0.566274	0	0	0	0	0	0	0	0	0.0419238	0	0	0	0	0	0	0	0	0	0	0.0455015
AL162725.2	0	0.0265838	0	0.0496644	0	0.0468792	0	0.0361489	0.0230745	0	0	0	0	0.0227968	0	0	0	0	0	0	0.062235	0.0273302	0	0	0	0	0	0	0	0	0	0	0	0	0	0	0	0	0	0	0	0	0	0	0	0	0.0174466	0	0
PHKA1-AS1	0.0198525	0	0	0.0553119	0	0.026105	0	0.0402595	0.0256984	0.0226871	0	0	0	0	0.0943794	0.0296758	0	0	0	0	0	0	0.0262375	0	0	0	0.0406461	0	0.110793	0.0584042	0.0656207	0.0383918	0	0.0279103	0.0302882	0.0393122	0.0405721	0	0	0	0	0.0701703	0.0231351	0.0233676	0.0350124	0.0402469	0.0194305	0.0274734	0
LINC01918	0.0352977	0.0175469	0.0243904	0	0.0647021	0	0.0201886	0.0238604	0.0304611	0.0537835	0.0309783	0	0.0202608	0.0150472	0.0419516	0.0351757	0	0.177519	0.0197482	0.160028	0.308091	0.0180396	0.0311001	0.0207452	0.0179432	0.0110831	0	0	0.0218877	0.138457	0.0194456	0.0568839	0	0.0165415	0	0	0.0240457	0.0712996	0	0.0194159	0	0.0207938	0.0411342	0.18004	0.0103753	0.0477059	0.0806104	0.113978	0
LINC00298	0.00454858	0	0	0.012673	0	0.00598115	0.0156094	0	0.00588798	0	0	0.0059299	0	0.0174513	0	0	0	0.0152505	0	0.00618653	0.00794033	0.00697392	0	0	0.00693665	0	0	0	0.0338462	0	0	0.00439815	0	0.00639478	0.0208188	0	0	0	0	0.022518	0	0	0	0	0	0	0	0	0.00747899
LINC00479	0.0224632	0	0.0582069	0.101702	0.231614	0	0	0.0227769	0	0.00641764	0.0443573	0.00732121	0.00967035	0.0359098	0.120139	0.0755512	0.0708738	0.141215	0.113109	0.0152761	0	0.137763	0.0296878	0	0.128462	0.0158697	0.0057489	0.00775526	0.177597	0.132169	0.232031	0	0.00844623	0	0.0599746	0.111205	0.0229538	0.00850773	0	0.203876	0.00925278	0.0198495	0.0130888	0.244575	0.0495209	0.091079	0.00549641	0.00777156	0
AP001610.2	0.0281322	0	0.466538	0.0391902	0.773512	0	0	0.0570502	0	0	0.0740689	0.0733509	0	0.0359779	0.200612	0	0	0	0	0	0	0	0	0.0992032	0	0	0	0	0.157	0	0	0	0	0	0	0.222831	0	0.0852385	0.0596854	0.13927	0	0	0	0.0331134	0	0	0.0275341	0.116794	0.508819
LINC02258	0	0	0	0	0	0	0	0	0	0	0	0	0	0	0	0	0	0.0256138	0	0	0	0	0	0	0	0	0	0	0	0	0	0	0	0	0	0	0	0	0	0	0	0	0	0	0	0	0	0	0
AC000061.1	0.126296	0	0.130904	0	0	0	0.0541764	0	0	0.32474	0	0	0	0	0	0	0	0	0	0	0	0	0	0	0	0	0	0	0	0.0928876	0	0	0	0	0	0	0	0	0	0	0.104045	0	0	0	0	0	0	0.174777	0
LINC02147	0.0810055	0.0268458	0.018658	0.0501539	0.395963	0.0473413	0.12355	0.091263	0.0582549	0.0205715	0.0236976	0.0117339	0.0309979	0.092086	0.0641837	0.0134542	0.0162274	0.0301773	0	0.0122417	0	0	0.0118954	0	0	0	0	0	0.100461	0	0.0148753	0	0	0.0253076	0.0137319	0	0.0183943	0	0.0190957	0.0148526	0	0	0	0.0317828	0.0476211	0	0.0704741	0	0.0147992
AC007546.1	0.106188	0.0316723	0.0440248	0.0591709	0.0583939	0.167558	0.0364406	0.172273	0.0549826	0.12135	0.13979	0.055374	0.146283	0.0814812	0	0.0952387	0.0765792	0.249219	0.427749	0.317737	0.0370738	0.162808	0.028068	0.0748904	0.161938	0.0800204	0.0217409	0.0293285	0.118522	0.187437	0.350994	0.102676	0.191649	0.0597151	0.518421	0.126165	0.130208	0	0.0901154	0.175229	0.0349917	0.225198	0.0989969	0	0.0749103	0.215274	0.10393	0.146951	0.104759
AC073359.2	0	0	0	0	0	0	0	0.0685903	0	0	0	0	0	0	0	0	0	0	0	0	0	0	0	0	0	0	0	0	0	0	0	0.0327042	0	0	0	0	0	0	0	0	0	0	0	0	0	0	0	0	0
AC105206.1	0	0	0	0	0	0.0065785	0	0	0	0	0	0	0	0	0	0	0.00901976	0	0.00839696	0	0	0.0153409	0.00661189	0	0.00762943	0.00942508	0.00512144	0.0138176	0.0279199	0.014718	0	0.0048374	0	0.0140669	0.022898	0	0	0.0227375	0.0424564	0.00825564	0	0.017683	0.0058301	0.00588869	0.00441159	0	0	0.00692334	0.0246778
AC008770.3	0.329772	0.0378308	0.473267	0.141353	0.0697483	0.0333564	0.0435263	0.154328	0.164184	0.115956	0.23376	0.0661412	0.131046	0.227091	0.361788	0.113757	0	0	0.127731	0.0690036	0.0442826	0	0.23468	0.0447262	0.0773703	0.167265	0.15581	0.105094	0.519084	0.373138	0.29347	0.196225	0.228914	0.534948	0.232209	0.100464	0.207369	0.0384302	0.161457	0.209302	0.167183	0.179324	0.0591231	0.0597173	0.134214	0	0.372417	0.210629	0.542226
AC087477.3	0	0	0	0	0	0	0	0	0	0	0	0	0	0	0	0	0	0	0	0	0	0	0	0	0	0	0	0	0	0	0	0	0	0	0	0	0	0	0	0	0	0	0	0	0	0	0	0	0
AL590705.2	0	0	0	0	0	0	0	0	0	0	0	0	0	0	0	0	0	0	0	0	0	0	0	0	0	0	0	0	0.235779	0	0	0	0	0.0593964	0	0	0	0	0	0	0	0	0	0	0	0	0	0	0
AC022336.2	0	0	0	0	0	0	0	0	0	0	0	0	0	0	0	0	0	0	0	0	0	0	0	0	0	0	0	0	0	0	0	0	0	0	0	0	0	0	0	0	0	0	0	0	0	0	0	0	0
LINC02047	0	0	0	0	0	0.0113864	0	0	0	0	0	0	0	0	0	0	0	0	0	0	0	0	0	0	0	0	0	0	0.0161084	0	0	0	0	0	0	0	0	0	0	0	0	0	0	0.0101925	0	0	0	0	0
LINC01962	0	0	0	0	0	0	0	0	0	0	0.0380257	0.0753141	0	0	0.0343302	0	0	0	0	0	0	0	0.0381752	0	0	0.0272089	0	0.0797791	0	0.0849775	0	0	0.0868872	0.0406092	0.0440689	0	0	0	0	0	0	0.0510485	0	0.0339996	0	0	0	0	0.0474943
AP005717.1	0.0122075	0.0182055	0	0.0340118	0.0335652	0.0561828	0.19899	0.383718	0.0158022	0.334813	0.0241057	0.0397867	0.052553	0.109284	0.0435261	0.018248	0	0.0409294	0.0102447	0.0747154	0.0213103	0.00935832	0	0.0215238	0	0.0172486	0	0.00842911	0.0681275	0.05387	0	0.0354113	0.0367205	0.0257435	0.00931225	0.0604336	0.0374223	0.0277409	0.0388492	0.0100723	0.0905107	0.0215742	0.00711302	0.028738	0.0161471	0.0123741	0.00597399	0.0337873	0.0501803
AC013476.1	0.0663229	0.13188	0.0916569	0.184785	0.121572	0.0581407	0.0758671	0.268997	0.200323	0.0505285	0	0	0.228415	0.0848194	0.0788252	0.0991405	0.0797165	0.111184	0.0742122	0.21048	0.0385927	0	0.0876537	0.155917	0.0337144	0.166597	0.0226316	0.09159	0.123378	0.0650386	0.109612	0.384776	0	0.0310808	0.101186	0	0	0.0669845	0.0234518	0	0.400678	0.195353	0.180342	0.260221	0.097474	0.134456	0	0.0305942	0
AL627309.4	0	0	0	0	0	0	0	0	0	0	0	0	0	0	0	0	0	0	0	0	0	0	0	0	0	0	0	0	0	0	0	0	0	0	0	0	0	0	0	0	0	0	0	0	0	0	0	0	0
AL357558.1	0	0	0	0	0	0.0342342	0	0	0	0	0	0	0	0	0.0309424	0	0	0	0	0.177049	0	0	0	0	0	0.122619	0.0266517	0	1.88882	0	0	0.0251736	0	0.0366017	0	0	0	0.0394415	0	0	0	0	0	0.0612888	0	0	0.0764435	0	0
LINC00028	0	0.0301615	0.0419248	0	0.111217	0	0.0347024	0.0410139	0.02618	0	0	0	0	0.0258649	0	0	0	0	0.0339455	0	0	0	0.0267292	0	0	0	0	0.0279295	0.865328	0.0594987	0	0	0	0.3412	0	5.96728	0.0413324	0.0612788	0.0214542	0	0	0	0.0235687	0.0714166	0	0	0.0197946	0	0
AC017006.2	0	0	0	0	0	0	0	0	0	0	0	0	0	0	0	0	0	0	0.0429439	0	0	0	0	0	0	0	0	0	0.142789	0	0.0422857	0	0	0	0	0	0	0.0387615	0	0	0	0	0	0	0	0	0.0250418	0.0354075	0
AC005736.2	0	0	0	0	0	0	0	0	0	0	0	0	0	0.0622241	0	0	0	0	0	0	0	0	0	0	0	0	0	0	0.0905109	0	0	0	0	0	0	0	0	0	0	0	0	0.0859874	0	0	0	0	0	0	0
AC120024.1	0.0715887	0.0355876	0	0.0166214	0.0984187	0.0313785	0	0.193569	0.0154449	0.0545403	0	0	0.0616375	0.0762948	0.0141806	0	0.0215115	0.0200019	0	0.146052	0.0208284	0.0182934	0	0	0.0181956	0.0561952	0.0122143	0.032954	0.15537	0	0.0197192	0.0230737	0	0.0335485	0.05461	0.0708804	0	0.162681	0.0506276	0.0196891	0.314539	0.0421727	0	0.0421322	0.0105213	0	0.0116778	0.0495349	0.0392365
AL109659.1	0	0	0	0	0	0	0	0.0891674	0	0	0.0578835	0	0	0	0	0	0	0	0	0	0	0	0	0	0	0	0	0	0.0817951	0	0	0	0	0	0	0	0	0	0	0	0	0	0	0	0	0	0	0	0
AC002386.1	0	0	0	0	0	0	0	0	0	0	0	0	0	0	0	0	0	0	0	0	0	0	0	0	0	0	0	0	0.0554891	0	0	0	0	0	0	0	0	0	0.0316423	0	0	0	0	0	0	0	0	0	0
AC006237.1	0.123665	0.0368851	0.153812	0.0689094	0.544037	0	0.0424382	0.250783	0.224111	0.0282644	0.195357	0.0322438	0	0.0316306	0	1.22005	0	0.124387	0.249075	0	0	0.303365	0.0980626	1.39546	0.037718	0.0698928	0.0506382	0	0.276058	0.509334	0.0817524	1.26749	0.0743972	0.312945	0.18867	1.6652	0.202185	0.112408	0	0.244883	0.285255	0	0.0288225	0	0.0436196	0.200564	0.145243	0	2.35869
MAPKAPK5-AS1	2.05812	1.65451	2.17083	2.68656	6.52844	2.18824	2.4818	2.65984	2.48298	2.5001	2.07471	2.58852	2.62457	2.14149	2.71104	1.56538	5.61735	4.47575	2.57559	7.45998	3.01362	3.78346	1.98009	4.11325	4.3799	2.65165	1.31085	3.15006	5.14987	5.24649	3.70135	3.68436	4.43654	6.28258	3.4801	11.4566	2.23551	9.41677	2.95318	3.25085	8.15727	4.74591	2.60989	15.9998	4.4252	6.57919	2.41521	3.73779	4.01484
AC090578.1	0	0	0	0	0	0	0	0.00790647	0.00504684	0	0	0.00508277	0.00671367	0	0	0	0	0	0.00654384	0.0477246	0.020418	0.00597764	0	0	0.0118914	0	0	0	0	0.0688192	0.0128871	0	0	0.0109625	0.00594822	0	0	0.00590651	0.00827167	0.00643371	0	0	0.00454345	0.00458911	0	0	0	0.00539543	0
AL121974.1	0	0	0	0	0	0	0	0	0	0.179932	0	0	0	0	0.0374263	0	0	0	0	0	0	0	0	0	0	0	0	0	0	0.277924	0	0	0	0	0	0	0	0	0	0	0	0	0	0	0	0	0	0	0
AC017067.1	0	0	0	0	0	0	0.0911424	0	0	0	0.0349632	0	0	0	0.0315654	0	0	0.0445233	0.222886	0	0	0	0.0702014	0	0	0	0	0	0	0.0781336	0	0.0513609	0.119834	0	0.162079	0.0525921	0	0	0	0	0	0	0	0.0312614	0	0.0538426	0	0	0
PCSK6-AS1	0	0	0	0.0258815	0	0	0	0	0.0240495	0	0	0	0	0	0	0	0	0	0.0311831	0	0.0648647	0	0.024554	0	0	0	0	0	0	0.0546569	0	0	0	0	0	0	0	0	0	0	0	0	0	0	0.016383	0.0376645	0	0	0
FAM181A-AS1	0.0298823	0	0.00884929	0.00594687	0.0117376	0.0617471	0.0659234	0.354938	0	0	0	0	0	0.0491349	0.0304417	0	0	0	0	0	0.0149042	0.0130902	0	0	0.00651012	0	0.0174803	0.00589522	0.0238238	0	0	0.0247663	0	0.0360095	0	0.00845331	0.00872425	0	0.0135854	0	0.0351679	0	0	0.924555	0.00376437	0	0	0.0945218	0
AC073569.1	0	0	0.0737927	0.0743849	0	0	0	0	0	0.0203402	0	0	0.0306493	0	0	0.0266059	0	0	0.0896221	0	0	0.0272892	0	0	0.0271434	0.0167659	0.0182207	0	0.0662209	0	0	0	0	0	0.0543098	0.0352454	0	0	0	0.0293713	0	0	0	0.0419006	0.0313904	0	0.0174204	0.0246313	0.0292656
AC010422.2	0.074783	0.139408	0.193779	0.052089	0.976696	0.0245839	0	0.0758274	0	0.0427304	0.0246119	0.0731199	0.0643878	0.0956389	0.0666601	0.0558934	0	0.219391	0.156897	0.686558	0	0.0573289	0.0247087	0.0329636	0.22809	0.0528324	0.0574166	0	0.69558	0.385008	0.339884	0.0361548	0.0562373	0.0525681	0.25671	0.259151	0.191041	0.141617	0.039665	0.0617028	0.0924112	0.0660817	0	0.11003	0.0824308	0.227411	0.0182983	0.155235	0.122962
LINC01800	0.0120099	0	0	0.0167307	0.016511	0	0.0103037	0.0243553	0	0	0	0.0156571	0.0103405	0	0.0142739	0.0179526	0.0108265	0.0402669	0	0	0	0.00920684	0	0	0	0.00565648	0	0.00829267	0.0111708	0.0353321	0	0.0174191	0	0.0168846	0.018323	0.0832376	0.0122722	0.0181946	0.00637007	0.00990927	0.0197879	0	0	0.0212046	0.0105905	0.0121738	0.00587729	0.0747909	0.00987362
LINC01169	0	0.0212543	0	0	0	0.0187404	0.0733625	0	0.0184485	0.0162868	0.0187618	0	0.0245416	0.0182265	0	0	0	0.0477837	0.0239207	0	0	0	0	0.0251283	0.0217343	0.0134248	0.0145897	0	0.371171	0	0	0	0	0	0.0217435	0.0564434	0	0.0431821	0	0	0	0	0	4.9655	0.728914	0	0.0278977	2.78091	0
AL161734.1	0	0	0	0	0	0	0.0365715	0	0	0	0	0	0	0	0	0	0	0	0	0	0	0	0	0	0	0	0	0	0.198247	0	0	0	0	0	0	0	0	0	0	0	0	0	0	0	0	0	0	0	0
OSER1-DT	1.75959	0.469753	0.956925	1.5812	4.64397	1.68534	2.43214	1.53086	1.20213	3.08451	1.22254	1.07617	1.30926	2.01417	3.41447	0.349078	2.23243	0.682819	0.446648	2.82902	1.57375	1.02417	0.509602	0.478771	0.944158	0.46041	0.322454	0.682484	4.718	2.28471	0.439803	1.11851	1.24971	9.89512	0.463994	9.75405	1.56494	3.50492	0.892961	0.555635	4.79614	1.49727	0.341757	1.48944	1.31218	0.341307	0.930191	0.616278	2.66996
AC068756.1	0	0	0.0610667	0.123114	0	0.0387364	0.202187	0	0	0	0	0	0	0	0.140047	0	0	0	0	0.2404	0	0	0.038933	0.10388	0	0	0	0.85431	0	0	0	0	0	0	0	0.116668	0.0602038	0	0	0	0	0	0	0.0346746	0.545516	0	0.0288323	0.0407669	0
AC027682.4	0.100269	0.0149534	0	0.0139681	0.192986	0	0.0344093	0.0203338	0.0648971	0.0229171	0.0131998	0.0130718	0.0172661	0.0128232	0.059585	0.0149883	0.0361552	0.117663	0.168294	0.122738	0.0175036	0.061493	0.0132517	0.0353579	0.168202	0.0283349	0	0.0415404	0.130568	0.324479	0.0828572	0.0193905	0.0452415	0.0281932	0.0917854	0.0992765	0.0204917	0.0303806	0.042546	0.2151	0.0660823	0.0177204	0.0701089	0.0826157	0.00884182	0.121964	0.0196274	0.0277518	0.0659465
AC107959.1	0.157034	0.0390318	0.249571	0.14584	0.532523	0.172077	0.476026	0.360916	0.216827	0.047855	0.158491	0.109185	0.279425	0.254383	0.653228	0.117369	0.0943734	0.228152	0.123	0.106791	0.173616	0.0722299	0.076098	0.0646046	0.0957918	0.157783	0.0696611	0.115659	0.262913	0.24639	0.0951615	0.415031	0.165327	0.331158	0.0798603	0.217673	0.524182	0.206181	0.183241	0.181395	0.0948695	0.0832577	0.1403	0.0862583	0.152323	0.0530592	0.358624	0.166609	0.24099
GRK5-IT1	0.0296795	0	0.0615247	0	0	0	0	0	0.0384191	0	0.0390714	0	0	0	0	0	0.0535097	0.0497547	0	0.201835	0	0	0.039225	0.104659	0	0.0838714	0	0.0409865	0.0552117	0	0	0	0	0	0	0	0.0606554	0	0.0629681	0	0	0	0	0.0349346	0.0261718	0.0601691	0.058097	0.0821454	0
AC008406.1	0	0	0	0	0	0.0288554	0	0	0	0	0	0	0	0	0	0	0	0	0	0	0	0	0	0	0	0	0	0	0	0	0	0	0	0	0	0	0	0	0	0	0	0	0	0	0	0	0	0	0
CSPG4P1Y	0	0	0	0	0	0	0	0	0	0	0	0	0	0	0	0	0	0	0	0	0	0	0	0	0	0	0	0	0	0	0	0	0	0	0	0	0	0	0	0	0	0	0	0	0	0	0	0	0
AC025180.1	0.0194301	0	0	0.10827	0	0.0510991	0	0	0	0	0.0511573	0	0	0.0248489	0.0461857	0.0290444	0.0700618	0.0651453	0	0.105708	0	0	0	0	0.0296312	0.0732102	0	0	0.216871	0.0571616	0.0321122	0.0939375	0	0	0.0889312	0	0.0397089	0.0294359	0.041223	0.0320632	0.0640274	0	0.0452858	0.0914818	0.119936	0	0	0.134444	0
AC004231.1	0.597232	0.0217237	0.0905885	1.70456	0.841087	0.172389	0.224948	0.561262	0.169704	0.782386	0.191761	0.0949512	0.150501	0.5775	1.19456	0.0653232	0	0.122098	0.171143	0.495302	0.0254285	0.0446673	0.0577547	0.0256833	0.377643	0.0137213	0.0596475	0.0201161	0.0812933	0.214268	0.144446	0.098594	0.0876335	0.040958	0.0222237	0.05769	0	0.0220679	0	0.120188	0	0.154461	0.135802	0.0342917	0.0256901	0	0.0142569	0.141109	0.263462
LINC00290	0	0	0	0	0	0	0	0	0	0	0	0	0	0	0	0	0	0	0	0	0	0	0	0	0	0	0	0	0	0	0	0.0193578	0	0	0	0	0	0	0	0	0	0	0	0	0	0	0	0	0
AC021092.1	0.0272289	0	0.0211667	0.00948294	0.00935843	0.0179023	0.0292006	0.0207069	0.0484644	0.00777919	0.0179226	0.00887445	0.011722	0.0217642	0.036407	0.00508777	0.147274	0.0171175	0.00571272	0.569398	0.11289	0.0208738	0.00899657	0.00600111	0.00519055	0.0865645	0.00696857	0.00940058	0.253265	0.0400524	0.0168755	0.00329104	0.0255954	0.0334956	0	0.0673987	0.00695589	0.0360944	0.0361056	0.0336995	0.0224316	0.0421062	0.0118992	0.0641002	0.0240108	0	0.00999376	0.028261	0.0335782
Z69733.1	0	0	0.0389397	0.0261681	0	0	0	0.0761873	0.0243159	0.0858664	0	0.024489	0	0.0240232	0.111628	0.0561587	0.0338669	0.157452	0	0.20439	0.721414	0.374407	0.0496519	0	0.257819	0.0176944	0	0.389113	0	0.607885	0.0931356	0.163469	0.0282521	0	0.22927	0.0371973	0.0767789	0	0.518092	0	0.340449	0.199186	0.0656716	0.221105	0.646012	0.0380817	0.0367703	0.0259954	0
AC104393.1	0	0	0	0	0.128009	0	0	0.0944125	0.0602652	0.0532035	0	0.0606943	0	0	0	0.0695927	0	0	0	0	0	0.14276	0	0.0820858	0	0	0	0	0.692852	0	0	0	0	0	0	0	0	0	0	0.230478	0	0	0	0	0	0	0	0	0.0765496
AC023128.1	0	0	0	0	0	0	0	0	0	0	0	0	0	0	0	0.0222104	0	0	0	0	0	0	0	0	0	0	0	0	0	0	0	0	0	0	0	0	0	0	0	0	0	0	0	0	0	0	0	0.020562	0
AL022313.4	0	0	0	0	0	0.00762991	0	0	0	0	0.00763859	0	0	0	0	0	0	0	0	0.0631352	0	0.00889635	0	0	0.141581	0	0	0	0.680026	0	0	0	0.0174539	0	0.0177051	0	0	0	0	0	0	0.0102546	0	0	0	0	0	0.00802985	0.00954064
AC008496.2	0.0516165	0	0	0	0	0.0339365	0.0885666	0.0523374	0	0.147466	0	0.100937	0	0.132023	0.0920199	0.0385786	0	0	0.0433173	0.0702036	0	0.0395694	0	0	0.0393579	0	0	0	0.288061	0.0759255	0.0853069	0.0748641	0.0388159	0	0.196873	0	0.158231	0	0	0.127765	0.0425225	0.136832	0	0.0607559	0	0.104642	0.0757788	0.0714308	0.0848702
AC022144.1	0.195359	0.0672335	0.202486	0.921118	0.55781	0.158084	0.0515704	0.1219	0.184801	0.0772798	0.0989149	0.401619	0.19408	0.182576	0.285766	0.101086	0.243842	0.100769	0.176559	4.35351	0.445965	0.276485	0.0893735	0.357697	0.286466	0.0920108	0.0307675	0.186774	1.07628	0.176839	0.198689	0.348734	0.237318	0.750011	0.22927	1.45813	0.0307116	1.1497	0.0478239	0.0991931	0.470439	0.0398372	0.0788059	0.380301	0.655951	0.182792	0.0514784	1.45574	0.65479
AC022537.1	0	0	0	0.0370813	0	0	0	0	0	0	0	0	0	0	0	0	0	0	0	0	0	0	0	0	0.0405934	0	0	0	0	0.0783088	0	0	0	0	0	0	0	0.0403259	0	0	0	0	0	0	0	0	0	0	0
AC005253.1	0.172055	0.106176	0.245976	0.1653	0.391511	0.117022	0.0407203	0.0721895	0.0921597	0.0406804	0.0859141	0.0850812	0.214545	0.0227626	0.162181	0.19511	0.203235	0.358055	0.567607	0.831146	0.113927	0.272892	0.203868	0.125528	0.280482	0.212368	0.163986	0.467013	0.916056	0.837799	0.63735	0.286836	0.330159	0.250231	0.878009	0.352454	0.2425	0.323574	0.232866	0.587425	0.146629	0.314557	0.0898814	0.530741	0.183111	0.336779	0.12775	0.394101	0.351187
PLBD1-AS1	3.5456	1.51501	4.25305	1.94241	0.766763	1.4144	1.16207	1.41381	2.91366	1.45685	7.23738	2.49295	1.50922	1.91057	2.53312	1.66742	2.04702	0.333924	0.969553	3.25104	0.973623	0.519182	0.552836	1.26434	2.06563	0.994448	1.03995	0.220062	0.222329	0.527402	2.30443	0.327426	0.20971	1.4002	1.67144	0.0394441	0.854874	0.18106	0.401475	0.887495	1.44405	0.528044	1.091	2.3915	0.263474	0.20191	0.916296	4.90667	1.7031
AC104794.2	0.800516	0.349141	0.892343	2.07254	0.539884	0.764651	1.95669	1.04142	0.742964	1.83826	0.835113	0.413509	0.780271	1.25556	0.691125	0.553156	0.871405	0.51907	0.532374	1.87969	0.632802	0.567363	0.399237	0.359517	0.564331	0.405485	0.231931	0.354591	8.45736	1.57743	0.811283	2.28561	0.692859	5.45729	0.334133	7.6119	0.972338	4.32472	0.360505	0.560801	2.17752	4.45778	0.968085	0.408904	0.91235	0.842061	1.10133	1.27503	7.05308
AL121901.1	0	0	0	0	0	0	0	0	0	0	0	0	0	0	0	0	0	0	0	0	0	0	0	0	0	0	0	0	0.0603406	0	0	0	0	0	0.0494872	0	0	0	0	0	0	0	0	0	0	0	0	0	0
LINC00856	0	0	0	0	0.0289574	0.0173107	0	0	0	0.0120354	0.00346608	0.00343248	0	0.00336719	0	0.0157429	0	0.00441382	0	0.00358102	0	0.0242208	0.00347971	0	0.00803045	0.00496024	0.00539063	0.0109079	0.0391833	0.0232373	0.00870285	0.0127292	0.00395993	0.00740314	0.0120508	0	0	0.00398876	0.011172	0	0.00433807	0.00930625	0.0184096	0.0061982	0.00696521	0	0.0386541	0.00364362	0.00865831
AC108472.1	0.01921	0	0	0.0535219	0	0.0505204	0.0659234	0	0.0248667	0.109765	0.0505778	0.0500875	0	0.122837	0.091325	0.0287154	0.0346341	0	0	0	0.234741	0	0.0507767	0	0	0.0542857	0	0.106114	0	0.113028	0	0	0.144461	0	0.029308	0	0.157037	0.174615	0.0407561	0	0	0	0.0223864	0	0.0677587	0	0.0564049	0.0265843	0.063172
ATP11A-AS1	0	0	0	0.0150896	0	0	0	0	0	0	0	0	0	0	0.00643691	0	0	0	0	0	0	0	0.00715785	0	0	0	0	0	0.0201502	0	0.00895099	0.0157105	0	0.00761423	0.00826292	0	0.022137	0.00820499	0	0	0	0	0	0	0	0	0	0	0
LINC00528	0.0494658	0	0.102541	0.0229698	0.0151121	0.0433633	0	0.0222918	0.00711464	0.0251239	0.00723544	0.071653	0.0094644	0.021087	0.0195968	0.00821581	0.0198184	0.184277	0.0737999	0.0299015	0.0383783	0.0674145	0.0290556	0.0193814	0.100581	0.170849	0.00562647	0.0683109	0.214712	0.177863	0.090836	0.0584587	0.0826636	0.100451	0.0670827	0.272091	0.370672	0.0499593	0.110777	0.0816276	0.0271672	0.0582804	0.0640501	0.776325	0.227791	0	0.161381	0.403121	0.0994082
SEC23A-AS1	0	0	0	0	0	0	0	0	0	0	0	0	0	0.0303653	0.0564389	0	0	0	0	0.129175	0	0.0364039	0	0.0418637	0	0	0	0	0.0883387	0	0	0	0	0.0667615	0	0.0470173	0	0	0	0	0.0391207	0	0.0276696	0	0	0	0	0.0328582	0
AC104564.5	0.0338549	0.0504891	0	0.0314415	0.155144	0.0890349	0.0580903	0.366163	0.029216	0	0	0	0.0777305	0.0432966	0.0268246	0.0506069	0	0.0378363	0	0.0306974	0.0196999	0.0346044	0.0447434	0.0397944	0.068839	0.0318903	0.0231049	0.0467527	0.0839721	0.0663987	0.0373015	0.0327353	0.101836	0.0158654	0.0516511	0	0.0691886	0.0341926	0.0119711	0.0372445	0.111561	0.0199439	0.0263019	0.0265663	0.0199025	0.160146	0.0220901	0.046851	0.0185553
AC034229.4	0.107681	0	0	0.0375017	0.222056	0.0353986	0.0461912	0	0.0696945	0.0922918	0.0708778	0.0350953	0	0.0344278	0.127979	0.0402407	0.0485349	0.090258	0.135551	0.0732283	0.0939876	0.0825484	0.0355783	0.0474646	0.0410536	0	0	0	0.150236	0.158393	0.0444911	0.0520597	0	0	0.164284	1.11946	0.0550162	0.0815661	0	0.13327	0.310482	0.190303	0	0.285181	0	0.0545751	0.0263479	0.0745083	0
AC022796.1	0	0	0	0	0	0	0	0	0	0	0	0	0	0	0	0	0	0	0	0	0	0	0	0	0	0	0	0	0.167944	0	0	0	0	0	0	0	0	0	0	0	0	0	0	0	0	0	0	0	0
AC022306.3	0.107925	0.0643812	0	0.120278	0.474796	0.113533	0.111111	0	0.0838234	0.0493342	0	0.0844202	0.111508	0	0.0513081	0	0.0389162	0.108556	0.217374	0.176147	0.113041	0.165472	0	0.342522	0.0658351	0.0813298	0.0441934	0.0596168	0.0401539	0.190504	0.0713476	0.0417424	0	0	0.197589	0.384687	0	0.0327006	0.09159	0	0.106693	0.26703	0	0.076221	0.0571021	0	0.0845048	0.149355	0.177456
AC099541.1	0	0	0	0	0	0.0465994	0	0.0359331	0	0	0	0.0231001	0	0.0226607	0.126356	0.0264868	0.0638922	0.0297043	0	0.0481995	0.0309317	0	0	0	0	0	0	0	0.230735	0	0	0.0171331	0	0	0	0	0	0	0.0187965	0	0	0	0	0.0208565	0.0156249	0	0	0	0
INTS6-AS1	0.0866379	0.0179453	0.0798212	0.0553175	0.267993	0.0427216	0.109429	0.0585652	0.0732089	0.116885	0.0506906	0.034512	0.0642344	0.04155	0.117271	0.0503641	0.0737616	0.114982	0.0787668	0.140749	0.0630172	0.103315	0.076335	0.0678917	0.0587217	0.0192691	0.0443457	0.0614839	0.221608	0.184081	0.101424	0.0907536	0.0615327	0.157329	0.192762	0.266873	0.0786934	0.0328133	0.0319117	0.182682	0.392556	0.112709	0.0392636	0.12464	0.0795817	0.124412	0.0376871	0.14987	0.0890337
SNHG10	0.604272	0.418726	0.733868	0.561195	1.91322	0.898925	0.46082	1.4606	0.782209	0.404566	0.514256	0.437654	0.641146	0.437136	0.710927	0.264595	1.82676	1.89298	1.08594	6.52515	1.1401	0.823532	0.484011	0.613428	2.19676	0.87393	0.249937	0.977776	2.57749	1.54427	2.42105	0.590188	0.74359	0.540614	4.34882	2.15144	0.548861	0.480842	0.615113	1.21875	1.06601	0.463846	0.426781	3.87963	0.608208	1.79425	0.334543	1.55422	0.381371
LINC01509	0.0264405	0	0	0.073667	0	0	0	0.0536196	0	0	0.0348075	0.13788	0	0	0.377097	0	0	0	0	0.0359618	0	0	0	0	0	0.0498123	0	0	0.344304	0.155571	0	0	0	0.0743447	0	0.0523578	0	0.0400564	0.0280482	0	0.0435643	0	0	0.0311222	0	0	0.0258784	0.0731807	0
AC002465.1	0	0	0	0	0	0	0	0	0	0	0	0	0	0	0	0	0	0	0	0	0	0	0	0	0	0	0	0	0	0	0	0.0328916	0	0	0	0	0	0	0	0.0561336	0	0	0	0	0	0	0	0	0
AL157392.4	0.034411	0	0	0	0.0946151	0.0452487	0.0590444	0.209349	0.0445439	0.0393243	0.0453001	0.089722	0.0592554	0.132023	0.0817955	0.102876	0.124081	0.0576867	0.173269	0.0468024	0.0600703	0.105518	0	0.0606721	0.209909	0	0	0.0475206	0.320068	0.404936	0.113742	0	0.103509	0	0.209998	0.476987	0	0.104263	0.0730065	0.113569	0.17009	0.182443	0	0	0.15172	0	0.0336794	0.0476205	0.282901
AC007003.1	0	0	0	0	0	0	0	0	0.0158266	0	0	0	0	0	0	0	0	0	0	0	0	0	0	0	0	0	0	0.0168843	0	0	0	0	0	0	0	0.0242108	0	0.0185225	0	0	0.0201446	0	0	0	0.0107814	0	0	0	0
AP000442.2	0.312416	0.232958	0.323814	0.369935	0.343602	0.123243	0.241227	0.285101	0.222426	0.499833	0.287894	0.162916	0.215191	0.339612	0.278481	0.256852	0.92938	0.785601	0.65546	0.679867	0.463569	0.407148	0.516119	0.495755	0.619369	0.735714	0.175901	0.366722	0.377764	1.19483	0.593781	0.120833	0.493371	0.878441	0.95328	0.866109	0.351163	0.662617	0.364552	0.72176	0.437535	0.441704	0.673537	0.22064	0.771379	0.190008	0.443372	0.410727	0.462319
AC008438.1	0.756854	0.41924	0.537921	0.662735	0.416203	1.10896	0.964715	1.09632	0.307912	0.222408	0.540879	0.42287	0.409607	0.608413	0.642519	0.355569	0.350883	1.01503	0.14518	1.11763	0.226495	0.165773	0.600164	0.457527	0.494662	0.325912	0.332054	0.418078	2.57453	0.763404	0.57182	0.564549	0.585421	0.547226	0.626838	1.67001	0.79548	0.982805	0.27527	0.285474	1.17576	0.687899	0.378	0.279986	0.15255	0.569908	0.486788	0.778062	0.391114
ARHGEF9-IT1	0.0301315	0	0	0.0419753	0	0	0	0	0	0	0	0	0	0	0	0	0	0	0.0505736	0.0409818	0	0.0461978	0	0.106253	0.0459509	0	0	0	0.168157	0	0.0995968	0	0	0.0423614	0	0	0	0	0	0	0	0.0532511	0	0	0	0.0610854	0	0	0
LINC01481	0.326674	0.249531	0.677184	0.677069	1.51162	0.429559	0.273427	0.468577	0.53632	0.355107	0.419558	0.238907	0.164643	0.336261	0.568177	0.190563	0.646426	0.70792	0.508179	1.5605	0.723263	0.488642	0.305376	0.660267	0.862705	0.367758	0.342573	0.46213	0.963425	1.14856	1.32999	0.300461	0.287603	0.952136	1.22775	2.57175	0.358233	0.977726	0.473317	0.631108	0.669516	1.1969	0.194987	2.06325	0.323195	0.468431	0.218351	1.22391	0.759845
ITPKB-IT1	0	0.0203504	0.0282872	0.0760379	0	0.0179434	0.0702425	0	0	0.0155941	0	0	0	0.0349027	0.0162181	0	0.0246022	0	0	0	0	0.0209218	0	0	0.0208099	0.0128539	0	0	0.228462	0	0.0451048	0.0263889	0	0	0.0208188	0.0270215	0.11155	0	0.0434263	0.11259	0	0.072348	0.0318042	0.0321238	0.012033	0.0553279	0	0	0.0673109
AC139099.1	0.0135678	0.0337235	0	0.0126006	0.0746107	0	0	0.0091715	0.00585434	0	0.00595373	0	0	0	0.00537513	0.0135209	0.00815386	0.00758168	0.00759085	0.0123023	0	0.0277363	0.0179314	0.00797405	0	0.00852027	0.0277787	0.0249823	0	0	0.00747451	0.00874603	0	0	0.0275997	0.00895568	0	0	0.00479757	0	0	0.0159855	0	0.0266169	0	0.00916862	0	0.0187761	0
AL645608.7	0.216265	0.0509247	0.318536	0.75318	0.751115	0.47895	0.429671	0.61169	0.287314	0.00650379	0.24724	0.252262	0.186203	0.305691	0.0811681	0.0595508	0.902945	1.10672	0.191045	6.87363	0.298048	0.340304	0.112824	0.381309	0.0173582	0.348459	0.16313	0.36153	0.487006	1.27246	0.799496	0.676863	0.804603	0.288041	0.842232	3.52743	0.337297	0.206926	0.241488	0.619838	4.14462	0.362087	0.0795867	0.328245	0.090334	1.16531	0.323071	0.811215	1.83411
DAOA-AS1	0	0	0	0	0	0	0	0	0	0	0	0	0	0	0	0	0.00862365	0	0.0080282	0	0	0	0	0	0.00729438	0	0	0	0.0533876	0	0	0	0	0	0	0	0	0	0	0	0	0	0	0	0	0	0	0	0
LINC01290	0.23649	0.105806	0.147071	0.395337	0.520194	0.186583	0.0405783	0.0959171	0.275515	0.0540514	0.498121	0.184985	0.651573	0.0604887	0.140535	0.0707018	0.0426372	0.396452	0.238159	0.45031	0.0825668	0	0.12502	0.333576	0.0721301	0.0222766	0.0726286	0.0653172	0.571914	0.278293	0.429933	0.36587	0	0.0997433	0.252562	0.32781	0	0.179137	0.0752607	0.390252	0.272754	0.961278	0.110238	0.194854	0.062562	0.095887	0.162024	0.229091	0.233309
PSMD6-AS2	0.130512	0.00720881	0.300609	0.181813	0.0265816	0.069918	0.0248823	0.137236	0.0563146	0.0331439	0.0445439	0.0819225	0.0582662	0.0680006	0.040215	0.0216769	0.0348598	0.0729304	0.105471	0.197233	0.0506293	0.00741121	0.0191653	0	0.0442296	0.0774057	0.0296902	0.040052	0.206819	0.24175	0.13581	0.0280436	0.152672	0.108732	0.258115	0.105291	0.0889085	0.0805532	0.0717878	0.14358	0.0477859	0.170855	0.084496	0.0227587	0.140663	0.0195991	0.0520413	0.120409	0.143063
AP002433.1	0.0246303	0	0	0	0	0	0	0	0	0	0	0.03211	0	0	0.0292733	0	0	0	0	0	0	0	0	0	0	0	0	0	0.229094	0.03623	0	0	0	0.0173137	0	0	0	0	0	0	0	0	0	0	0	0	0	0	0
AL356414.1	0	0	0	0	0	0	0	0	0	0	0	0	0	0	0	0	0.031201	0.116046	0.0290466	0.070613	0.120841	0	0.0457435	0	0	0	0.017716	0	0.611674	0	0	0	0.0780845	0	0	0	0	0.0262177	0.0183581	0	0	0	0.0806695	0.488881	0.030521	0.105252	0.0846896	0.0718473	0
AC108471.2	0.0773911	0.0307776	0.0213906	0.0359371	0.156047	0.0881965	0.0177056	0.0837034	0.0333934	0.0294804	0.0543365	0.0336311	0.0177689	0.0329915	0.134904	0.0308494	0.074416	0.0432462	0.0779373	0	0.00900663	0.0395522	0.0272751	0.0545812	0.047209	0	0.0264085	0.0712499	0.777426	0.136607	0.0255809	0.064854	0.263834	0.0725353	0.10233	0.132817	0.0738092	0.101612	0.0437849	0.0681117	0.119011	0.109418	0.00601252	0.115386	0.0227482	0.0627579	0.0151492	0.0856797	0.161183
LINC00284	0.00690221	0.00343117	0	2.06408	0	0.105887	0.568474	0	0	0.315509	0.00908637	0.0779851	0.00396184	1.0828	1.17854	0.0103175	0.00414804	0	0.00386162	0.247209	0	0.0352751	0	0	0	0.0260066	0	0.0063545	0.0513597	1.05589	0	0.00667393	0	0.00970371	0	0.0501154	0.00470197	0.0453119	0.00488125	0.00379663	0	0.0162643	0	0.00270811	0	0.00466427	0.00450365	0	0.0378298
LINC00365	0.00395991	0	0.0164175	0.0496479	0.043552	0	0	0	0.0410077	0	0.015639	0.00516246	0.0204568	0.0101285	0.42828	0.0118387	0.0214182	0.0730223	0	0.204663	0.0483889	0.0182141	0.020934	0	0	0.0261107	0	0	0.0147329	0.0116497	0.00654456	0.1455	0.047646	0.0723732	0.00604147	0.0470487	0	0.245964	0.00420068	0.0392074	0.156587	0.0349916	0.00461468	0.0139832	0.0104757	0.0080279	0.00387572	0	0.0520885
AC131254.1	0.00572411	0.00853656	0.0118659	0	0	0.0075269	0.0196435	0.0348243	0.00740966	0.0457899	0	0	0.00985685	0.0366024	0	0.0513389	0.0928809	0.0191918	0.0480376	0.0700682	0.0299772	0.430036	0.0453906	0.12111	0.00872934	0.0431354	0.0234391	0.0553338	0.0212967	0.0673592	0.0283808	0.154974	0	0.0402372	0.0349322	0.0340048	0.0584912	0.0260154	0.115371	0.0661207	0.00943123	0.0101162	0.0066706	0.0202129	0.0454284	0.116045	0.0224097	0	0.0282355
LINC01832	0	0.032016	0	0	0	0	0	0	0	0	0	0	0	0.0274551	0	0	0	0	0	0	0	0	0	0	0.032739	0	0	0	0.0399361	0	0	0	0	0	0	0	0	0	0	0	0	0	0	0	0	0	0	0	0
AL031600.1	0.145794	0.0621222	0.777154	0.0290145	0	0.082162	0	0	0.242647	0.0476032	0.054837	0.0271527	0	0.0266363	0.0495078	0.0622672	0.450608	0.55865	0.873947	0.141639	0.109075	0.191599	0.110105	0.0367226	0.2541	0.274667	0.0639641	0.316387	0.658666	1.53183	0.894974	0.140972	0.125301	0.175688	0.730848	0.0824866	0.127696	0.283979	0.463976	1.71848	0.0686329	0.0368087	0.0728148	0.0735466	0	0.295567	0.163079	0.691751	0.136984
LINC02340	0.0216244	0.0322492	0.0224134	0.0602486	0.118915	0.0710874	0.0556566	0.0438528	0	0.012356	0	0	0	0.0553103	0.0771023	0.0484867	0.0584806	0.090628	0.0181475	0.0294114	0.0188746	0	0	0.0381273	0	0.0101847	0	0	0.402271	0.0954255	0.0714775	0.0418184	0.0813084	0.0456021	0.0494872	0.0428209	0.110483	0.0327602	0.0229392	0.0178421	0	0	0.0630001	0	0.190687	0.0219195	0	0.149627	0.0355558
FAR1-IT1	0	0	0	0.179764	0.177403	0.0424206	0	0	0.0835197	0	0.0424689	0.0420572	0	0.0412573	0	0	0.0581628	0.108162	0	0.0877545	0	0	0.0852718	0	0	0.121553	0	0.0891012	0.0600127	0	0.0533168	0	0	0.181417	0	0	0	0.0977464	0.0342218	0.106471	0.106306	0	0	0	0	0	0	0	0.106088
AC002064.2	0	0.122525	0	0	0	0	0	0.0833051	0	0.0938886	0.054078	0	0	0.10507	0.0976451	0	0	0.0688647	0	0.111743	0.0717103	0.125965	0	0	0.0626458	0	0	0.0567288	0.229253	0.483401	0.0678913	0	0.0617831	0.0577522	0.0626724	0	0.0839521	0.248932	0.0435766	0	0	0	0	0	0.0362239	0.083279	0.0402056	0	0.202631
AC009121.1	0.0216837	0	0	0.0302069	0	0.0142564	0	0.0219865	0.0561375	0	0	0.0282686	0	0	0.0515423	0	0.0390939	0.127227	0.072789	0.103222	0	0.0664911	0.0429863	0	0.0661357	0.112339	0.0221976	0.104806	0.74624	0.255165	0.125428	0.125799	0.0163062	0.167666	0.115787	0.0858764	0.0664716	0.344924	0.0690062	0.125237	0.05359	0.421535	0.0379036	0.0382845	0.0382419	0.0439592	0.0212227	0.135034	0.213919
AC025219.1	0.02257	0.0673187	0	0.0314415	0.0620574	0.0890349	0	0.0915406	0	0.0515852	0	0.029424	0.0388652	0.0288644	0.134123	0	0.122075	0	0	0.429764	0.275798	0.0346044	0	0	0.068839	0.106301	0	0	0.0839721	0.132797	0	0	0	0	0.206604	0.223466	0	0	0	0.111734	0	0.239326	0.0526039	0.185964	0	0	0	0.093702	0.148442
AL121656.1	0	0	0	0	0	0	0	0	0	0	0	0	0	0	0	0	0	0	0	0	0	0	0	0	0	0	0	0	0.0458188	0	0	0.0238157	0	0	0	0	0	0	0	0.0406445	0.0405817	0	0	0	0	0	0.0241067	0	0
AC011897.1	0	0	0	0	0	0	0	0	0	0	0	0	0	0	0	0	0	0	0	0.0466671	0	0	0	0	0	0	0	0	0.127657	0	0	0	0	0	0	0	0	0	0	0	0	0	0	0	0	0	0.0335821	0	0
LINC00387	0	0	0	0	0	0	0	0	0	0	0	0	0	0	0	0	0	0	0	0	0	0	0	0	0	0	0	0	0	0	0	0	0	0	0	0	0	0	0	0	0	0	0	0	0	0	0	0	0
AC156455.1	0.0129676	0.00966949	0.0268813	0.0451618	0.14262	0.00852583	0.044501	0.0525946	0.0167861	0.066686	0	0.0169056	0.011165	0.024876	0.146414	0.0193841	0.0350692	0.108694	0.185004	0.282195	0.113186	0.0497049	0	0.148615	0.158206	0.02443	0.0199124	0.0268617	2.41231	0.057224	0.0642946	2.69582	0.029255	0.0182309	0.0494602	0.0641963	0.0927553	0.0589361	0.075658	0.0213988	0.235024	0.0458349	0.0377794	1.61031	0.0514574	0.328613	0.0317297	1.19337	0.0106609
AL161752.1	0	0	0	0	0.243599	0	0	0	0	0.0506228	0	0	0	0.0566518	0.0526482	0	0	0	0	0.180748	0	0	0	0	0	0	0	0	0.164811	0	0	0	0	0.24911	0	0.0877189	0	0	0	0	0	0.391435	0	0	0	0	0	0	0
AC016642.1	0	0	0	0	0.0936649	0	0	0	0	0	0	0	0	0.0217829	0.0607305	0	0.0307086	0	0	0	0.0297335	0	0	0	0	0.0160443	0	0	0	0	0.0563001	0	0	0	0	0.0337284	0.0696188	0	0	0	0	0	0	0	0.0300393	0	0	1.62641	0
AC004946.1	0	0	0	0	0	0.0207867	0	0	0	0	0	0	0	0	0	0	0	0	0	0	0	0	0	0	0	0	0	0	0	0.0465056	0	0	0	0	0	0	0	0	0	0	0	0	0	0	0	0	0	0	0
AC011840.1	0	0	0	0	0	0	0	0.0134724	0	0.015184	0	0	0	0.00849618	0.0473745	0	0	0	0	0	0	0	0	0	0.0202626	0	0	0	0.0123585	0.058633	0	0	0	0	0.0101356	0	0	0	0	0	0	0	0	0	0	0	0.00650219	0.321778	0
AL136307.1	0	0	0	0	0	0	0	0	0	0	0	0	0	0	0.0343302	0.172712	0.104155	0	0	0	0	0.0442869	0	0	0	0.0272089	0.0591396	0.0398896	0.107468	0.169955	0	0	0	0	0	0.0571987	0.059032	0.0875199	0	0	0.0475921	0	0	0.0339996	0.0254713	0	0.0282711	0	0.0474943
AL831784.1	0	0	0	0	0	0	0	0	0	0.0727448	0	0	0	0	0	0	0	0	0	0	0	0	0	0	0	0	0	0	0	0	0	0.0307752	0	0	0	0	0	0	0	0	0	0	0	0	0	0	0	0	0
AC018359.1	0	0	0	0	0	0	0	0	0	0	0	0	0	0	0	0	0	0	0	0	0	0	0	0	0	0	0	0	0	0	0	0	0	0	0	0	0	0	0	0	0	0	0	0	0	0	0	0	0
CASC23	0	0	0	0	0	0	0	0	0	0	0	0	0	0	0	0	0	0	0	0	0	0	0	0	0	0	0	0	0.0141297	0	0	0	0	0.0106784	0.0115882	0	0	0	0	0	0	0	0	0	0	0	0	0	0
AC007292.2	0.321037	0.166105	0.244469	0.383337	0.666535	0.111998	0.0562095	0.318877	0.254431	0.134771	0.353626	0.204994	0.32718	0.360295	0.225818	0.0685557	0.118123	0.175734	0.241927	0.267332	0.240182	0.160723	0.129884	0.138622	0.309737	0.209833	0.147555	0.334769	0.42658	0.28912	0.46561	0.082356	0.0985393	0.239487	0.249894	0.246504	0.107118	0.228291	0.201554	0.237855	0.399411	0.31263	0.198513	0.0694065	0.236875	0.132824	0.0705373	0.217604	0.667908
AC036108.2	0.0139014	0	0.0192115	0	0.0127409	0.0426524	0.00795094	0.0469851	0.0239932	0.0105909	0.0183004	0.012082	0	0.0059261	0.00550731	0	0.00835437	0	0.015555	0.00630243	0	0.0142092	0.00612413	0.00817013	0	0.0130947	0.00948726	0	0.00862009	0.0545289	0.0459498	0.00896109	0	0	0.0070696	0.0091759	0.04735	0.0280801	0.00491554	0.0841128	0.0076348	0.0327571	0.00540001	0.0109085	0.0122584	0	0.00907058	0.032063	0.0304764
SMYD3-IT1	0	0	0	0	0	0.12973	0.0564275	0	0	0	0	0.0428727	0	0.0420573	0	0	0	0	0	0	0	0	0.0434626	0	0	0.0309774	0	0	0.244705	0.0967472	0	0	0.0494607	0.0924675	0	0	0	0	0.0348854	0	0.108368	0.0581189	0	0.0774175	0	0.0666694	0	0	0
AC022075.1	0.377548	0.563051	1.20006	2.74664	0.957351	0.402681	0.885353	0.535949	0.564747	0.373929	0.740009	1.76646	1.34361	0.56868	2.39815	0.43268	1.67147	1.63857	0.774508	1.55192	2.56307	0.668905	1.23635	0.946742	1.18352	0.422815	0.845999	0.388141	2.00557	3.98622	2.78016	0.705786	2.29028	1.33287	0.58241	0.249208	0.291489	0.660945	0.582956	0.747628	1.65883	7.10238	0.205322	10.1668	0.443903	2.54284	1.21532	2.73431	1.27605
LIVAR	0.525574	0.368851	0.0640882	0.732162	0	1.17894	0.318286	0.815045	0.520258	0	0.366294	0.523962	0.319424	0.355844	0.293952	0.0924278	0.278697	0.310967	1.34915	0.0840981	0.539694	0.237004	0.531172	0	0.471475	0.29122	0.664627	0	0	0	0.255476	0.0896809	0	0	0.660345	0	0.0631827	0	0.262367	0.408138	0	0.0546378	0.108085	0.836975	0.327147	0.376057	0.27233	0.256704	0
AC013402.3	0	0	0	0	0	0	0	0	0	0	0	0	0	0	0	0	0	0	0	0	0	0	0	0	0	0	0	0	0	0	0	0	0	0	0	0	0	0	0	0	0	0	0	0	0	0	0	0	0
AC025580.1	0.0325701	0.170005	0.0337584	0.340293	0.0447767	0.10707	0.111771	0.0330249	0	0.0372206	0.064315	0.212305	0.084128	0.104134	0.580647	0.0730294	0	0.0546005	0.0546666	0.0442986	0.0284283	0	0.0860906	0.0574263	0	0.03068	0	0.0674675	0.181767	0.239546	0.188401	0.0629858	0.122465	0.0686847	0.0248454	0.0644957	0.0332814	1.08553	0.0691008	0.0806199	0.29515	2.04341	0.113867	0.230022	0	0.0330146	0.255021	0.0676094	0.0535532
AL359710.1	0.030756	0	0.015939	0.0321339	0.0211413	0.0505531	0.0131932	0.0935564	0.00995313	0.210884	0.0202442	0.040096	0.0132404	0.0393333	0.0365537	0.0114936	0	0.0386695	0.0258109	0.0836623	0	0.0471552	0.0203239	0.0271138	0.0820806	0.0362139	0.00787123	0.0106183	0.0143035	0.0678609	0.0127076	0.0446081	0.0462573	0.0108098	0.0234616	0	0.0157138	0	0.016313	0.0126882	0	0.0135887	0	0.0271513	0.027121	0	0	0.0319218	0
AC100826.1	0	0	0	0	0	0	0	0	0	0.564017	0	0	0	0.0170592	0	0	0	0	0	0	0	0	0	0	0	0	0	0.0184209	0	0.0784848	0	0.0257959	0	0	0	0	0	0	0.0141501	0	0	0	0	0	0	0	0	0	0
AC008708.1	0	0.037352	0	0	0	0	0	0	0	0	0	0	0	0	0.0297673	0.0374391	0	0.0419871	0.0840759	0	0	0	0.0331013	0.0883201	0.114586	0.731368	0	0.760931	0.0465921	0	0.0413936	0.605441	0.0376695	0.246482	0.152847	0	0	0	0.106275	0	0	0	0.0291874	7.01641	0.287117	0.0507756	0.0245135	0.450587	0
SAPCD1-AS1	0.0772568	0	0	0	0	0.677258	0.265123	0.104448	0	0.0294293	0.0339014	0.0335728	0.0886903	0.362276	2.23429	0.192474	0	0.215856	0	0.175128	0.224775	0.118451	0.0680695	0.0454054	0.0785451	0.0485156	0.0790879	0	0.047906	0.227282	0	0.0747017	0.0387317	0.144819	0.157157	0.254975	0.315776	0	0.109272	0	0.169721	0	0.120042	0.15156	0.386048	0.104415	0.0756144	0.213827	0.0423431
AL592464.2	0	0	0	0	0	0	0	0	0	0	0	0	0	0	0	0	0	0	0	0	0	0	0	0	0	0	0	0	0	0	0	0	0	0	0	0	0	0	0	0	0	0	0	0	0	0	0	0	0
AC009318.3	0.684458	0.351985	0.244631	0.361672	0.12979	0.46553	0.647962	0.622222	0.336071	0.188804	0.248565	0.215386	0.203212	0.362211	0.364665	0.176403	0.127657	0.158266	0.198071	0.577819	0.370812	0.434241	0.4367	0.332913	0.359933	0.0889293	0.314098	0.260749	0.482965	0.347174	0.780142	0.342321	0.60346	1.02863	0.288069	1.63579	0.530584	0.178781	0.225333	0.662109	0.544424	1.29306	0.137523	0.194467	0.437064	0.239241	0.554405	0.261297	0.543304
KCNQ1OT1	0.0103608	0.00386286	0.0155713	0.0101033	0.0195853	0.00868524	0.00711107	0.0194352	0.00787938	0.0100641	0.00477379	0.00523404	0.00490633	0.00530011	0.00646479	0.0102605	0.0130758	0.0158491	0.0302149	0.140917	0.0402426	0.0234308	0.0176298	0.0166693	0.0395009	0.0339144	0.0098109	0.0168119	0.145036	0.110492	0.015197	0.0453321	0.0224002	0.0121991	0.060462	0.0220553	0.0222329	0.0380634	0.0153871	0.0179521	0.0113094	0.0423432	0.014036	0.0080794	0.017359	0.00472599	0.0144503	0.0319022	0.0423763
AC010181.1	0	0	0	0	0	0	0	0	0	0	0	0	0	0	0	0	0	0	0	0.0152472	0	0	0	0	0	0	0	0	0.0208543	0	0	0.0108396	0	0	0	0	0	0	0	0	0	0	0	0	0	0	0.0109721	0	0
PLA2G4E-AS1	0.23278	0.276306	1.60521	0.0397077	0.0522484	0.199898	0	0.105973	0.215233	0	0.475298	0.0557397	0.572636	0.133661	0.0508153	0.0852156	0.179865	0.318558	3.62798	0.206762	0.016586	0.0364184	0.50856	0.293164	1.52864	0.0178997	0.398784	0.170572	0.0706992	0.167711	3.1327	0.036748	0.01429	0.040073	3.06583	0	0.0194175	0.0359851	0.146145	1.80306	0.0156546	0.00839573	0.548078	0.0223671	0.0167566	0.443022	0.162737	0.433901	0.0234336
AC108733.1	0	0	0	0	0.046301	0	0	0	0	0	0	0	0	0	0	0	0	0	0	0	0	0	0	0	0	0	0	0	0.0313258	0	0	0	0	0	0	0	0	0	0	0	0	0	0	0	0	0	0	0	0
AC013448.1	0	0	0	0	0	0	0	0	0	0	0	0	0	0	0	0	0	0	0	0	0	0	0	0	0	0	0	0	0	0	0	0.0142069	0	0	0	0	0	0	0	0	0	0	0	0	0	0	0	0	0
AC092620.3	0	0	0	0	0	0	0	0.0174205	0	0	0.0113086	0	0	0	0.00510482	0.00642046	0.00774381	0	0.0504638	0.0116837	0	0	0.0113531	0.00757304	0.0262006	0	0	0	0.00799011	0.0631797	0.0212959	0	0	0.0181155	0.0131059	0	0	0	0	0.0283511	0.00707683	0.00759079	0.00500536	0.0101113	0.00757505	0.00870754	0	0.00594395	0.00706228
AC090044.1	0	0	0.0495168	0.0665523	0	0.03141	0.0819731	0.048441	0	0.0818927	0	0	0	0.0610973	0.0567795	0.0357065	0	0	0	0	0	0	0	0	0	0	0	0	0	0.140546	0	0	0.0359262	0	0	0	0.0488172	0	0.0253393	0	0.0393569	0	0	0	0.0631914	0	0.0233791	0.066113	0
AC023300.1	0	0	0	0	0	0	0	0	0	0	0	0	0	0	0	0	0	0	0	0	0	0	0	0	0	0	0	0	0	0	0	0	0	0	0	0	0	0	0	0	0	0	0	0	0	0	0	0	0
AC005150.1	0.0189041	0	0	0	0	0	0	0	0	0	0	0	0	0.0241762	0	0	0	0.0316909	0	0.051423	0	0	0	0	0	0	0	0	0.0351667	0	0.031243	0.0365578	0	0.0531541	0	0	0.077268	0	0	0	0.0311471	0	0	0.0222514	0	0	0	0	0
LINC02370	0	0.0264383	0.0367494	0	0.032496	0	0	0	0.00764939	0.00675306	0.00777927	0	0	0	0	0	0	0	0	0	0	0.00906019	0	0	0	0	0	0	0.0219857	0	0	0.0285693	0	0	0	0.0117017	0	0.00895238	0.0062686	0	0	0	0	0.00695563	0	0	0	0	0.00971635
AC129102.1	0	0	0	0	0	0	0	0	0	0.180892	0	0	0	0	0	0	0	0	0.0379542	0	0	0	0	0	0	0.0213007	0	0	0	0	0	0	0	0	0	0	0	0	0	0	0	0	0	0	0	0	0	0	0
AC016876.2	0.278207	0.205614	0.285805	0.425289	1.20496	0.171583	0.0675913	0.264617	0.178471	0.036576	0.213912	0.308129	0.228936	0.0913101	0.125823	0.235536	0.896638	0.668625	0.404966	0.415223	0.223489	0.313306	0.204992	0.14325	0.240294	0.201764	0.239434	0.356996	0.206099	0.65187	0.427242	0.157118	0.429535	0.259597	0.416936	0.741045	0.16101	0.428933	0.211548	0.300644	0.292067	0.208852	0.0717276	0.596975	0.171511	0.364359	0.161448	0.347525	0.246937
AC025566.1	0	0	0	0	0	0	0	0	0	0	0	0	0	0	0	0	0	0	0	0	0	0	0	0	0	0	0	0	0.036564	0	0	0	0	0	0	0.0389216	0	0	0	0	0	0	0	0	0	0	0	0	0
AJ009632.2	0.059359	0	0	0.0330765	0	0.0156108	0.0407406	0	0.0307353	0.0407007	0.0156285	0.0309541	0.204431	0.045548	0.0141097	0	0	0.0199019	0	0.290643	0.0828971	0	0.01569	0	0	0.0223657	0.0121532	0	0.242931	0.0349257	0.0392412	0.0229583	0.0178553	0.0166904	0	0	0	0.0179853	0.0251873	0.0195906	0	0.0839237	0.0553393	0	0	0	0.0116194	0.0985745	0
AC016245.1	0	0	0	0	0.010188	0	0.00635778	0	0	0	0	0	0.0063805	0	0	0	0	0	0.0062191	0.0100792	0	0	0	0.0130661	0.00565064	0	0.00758625	0	0.0413571	0	0.0122476	0.00358276	0.0222913	0	0.0282652	0	0.00757245	0	0	0	0.00610498	0	0	0.00436138	0	0	0.00725306	0.0102554	0
AL121845.4	0.155187	0	0.321698	0.16214	0	0.0510157	0	0.157354	0.150663	0	0	0.101157	0.133615	0.0992332	0	0	0	0	0.26047	0.21107	0.135453	0	0	0	0.177497	0	0.0794325	0.0535772	0.577377	0.228273	0.0641195	0.0750272	0	0.381806	0.0591906	1.07556	0.475728	0.117551	0	0.0640217	0.255691	0.0685651	0.0904236	0.0456662	0.068423	0.157305	0.227832	0.161069	0.318957
LINC01639	0.0124835	0	0	0	0.0343241	0	0	0	0	0	0	0	0	0	0.0148367	0	0	0	0	0	0	0	0	0	0.0571124	0	0	0	0.0928903	0	0	0.0724237	0	0	0	0	0	0.037824	0	0	0	0	0	0	0.0110081	0.0253077	0	0.43189	0
AC104984.1	0.0340654	0	0	0.0711833	0.0468324	0.0223971	0.0292257	0.0690823	0.088193	0	0.0672678	0	0	0.0217829	0.0607305	0	0	0.0285537	0	0	0	0	0	0	0	0	0	0.0235217	0.253483	0	0.02815	0	0	0.023946	0.0779583	0.0674567	0	0	0	0	0	0.0602035	0	0	0	0	0.0333412	0.0235711	0
AC010320.3	0.0265588	0.0396081	0.0550556	0.22199	0	0.244464	0	0.107719	0.103138	0.091053	0	0	0.045734	0.0339657	0.0315654	0	0.191534	0.13357	0.133731	0.433472	0	0.162881	0.175504	0.0936549	0.202513	0	0	0.036677	0.148219	0.156267	0.0438939	0.0513609	0.0399448	0.0746773	0.162079	0.0525921	0	0.120707	0.084521	0.0876538	0.218796	0.140812	0	0	0.14052	0	0.0519884	0.0367541	0.218346
AC231533.1	0	0	0	0	0	0	0.0660659	0	0.0166137	0	0.0337915	0	0	0.0164137	0	0	0	0.0215156	0	0.0349121	0	0	0.0508865	0	0	0.0120896	0	0.0177239	0.286504	0	0	0.0372297	0.0193031	0.0721746	0	0.0508296	0	0.0194436	0	0	0.0211463	0.0226821	0	0	0	0	0	0.0177612	0
AC010145.1	0	0	0	0	0	0	0	0	0	0	0	0	0	0	0	0	0	0	0	0	0	0	0	0	0	0	0	0	0.128399	0	0	0	0	0	0	0	0	0.0348553	0	0	0	0	0	0	0	0	0	0	0
AL049569.1	0.0186664	0.0278378	0.0773895	0.0260035	0	0	0	0	0.0724888	0.0213316	0	0	0.0321433	0	0	0	0.0673078	0.0625846	0.125321	0.0761643	0.0325853	0.0286194	0.0493397	0.0329118	0.0284664	0.0351662	0.0573263	0.103111	0.208346	0.164744	0.0616999	0.036098	0.0561488	0	0.0284785	0.0739266	0	0	0.0792052	0.123212	0.0307553	0.0329889	0.0217529	0.109857	0.0493807	0.0756844	0.0182695	0.361646	0.0306921
AC099754.1	0.078448	0	0.0542068	0	0.0718991	0.06877	0.673028	0.212116	0	0	0	0	0	0.033442	0	0	0	0	0.0438898	0	0	0	0	0	0.0398781	0	0	0	0	0	0.0432171	0	0	0	0	0	0.160323	0	0	0	0	0	0	0	0	0	0	0	0
LINC01919	0	0	0	0	0	0.0145082	0	0.0223747	0	0	0	0.0143839	0	0	0	0	0	0.0184962	0	0	0	0	0.0145818	0	0	0.010393	0	0	0.143673	0	0	0	0	0	0	0	0	0.050145	0	0	0	0	0.0257153	0	0	0	0	0	0
AC005789.1	0	0	0	0	0	0	0	0	0	0	0	0	0	0	0	0	0	0	0	0	0	0	0	0	0	0	0	0	0	0	0	0	0	0	0	0	0	0	0	0	0	0	0	0	0	0	0	0	0
LINC01589	0.0433277	0.0323081	0.179634	0.663944	0.416962	0.227895	0.408893	0.30753	0.308474	0.0742713	0.0570385	0.0847283	0.22383	0.332467	0.978411	0.291451	0.42964	0.435808	0.145445	0.324115	0.151272	1.22896	0.143157	0.267378	0.330377	0.387727	0.443547	0.0299172	0.161202	0.0637331	0.17902	0.691263	0.162914	0.517767	0	0.42899	0.309918	0.328199	0.137886	0.0357493	0.999435	0.114859	0.25246	1.68298	0.038207	0.263514	0.12722	0.299801	0.178104
AC096586.1	0	0	0	0	0	0	0	0	0	0	0	0	0	0	0	0	0	0	0	0	0	0	0	0	0	0	0	0	0	0	0	0	0	0	0	0	0	0	0	0	0	0	0	0	0	0	0	0	0
AL391244.3	0.350775	0.523124	0.791782	0.358347	0.492955	0.410001	0.0936259	0.173885	0.484338	0.213792	0.348897	0.833301	0.442956	0.428664	0.555865	0.605909	6.85824	1.26755	0.876586	2.52327	0.598731	0.669276	1.19504	0.577241	1.22441	0.822377	0.534644	0.387529	1.21806	2.36202	0.63126	0.557753	0.363437	0.350684	2.33094	3.76633	0.557567	0.425129	0.363834	1.24773	1.93934	0.427058	1.55335	0.816594	0.653006	1.83312	0.305172	1.15424	1.10225
AL031666.2	0.00526933	0.00785833	0	0.0587244	0.101418	0.00692889	0.00904142	0.0427433	0	0.0722604	0	0.0137391	0.0453686	0.0471721	0.194142	0.0157533	0.0380007	0.0706681	0.0088442	0.0143336	0.0459926	0.121185	0.0139281	0.0185813	0.0482148	0.0248177	0.0107884	0.0145536	0.12743	0.0465056	0.00870864	0.122281	0.0871765	0.0296323	0.080392	0.0208688	0.0215376	0.00798284	0.0335383	0.0173907	0.138911	0	0.0245625	0.00620233	0.13475	0.0320475	0.0257865	0	0.00866407
AL121612.1	0	0	0	0	0	0	0	0	0	0	0	0	0	0	0	0	0	0	0	0	0	0	0	0	0	0	0	0	0.137456	0	0	0	0	0	0	0	0	0	0	0	0	0	0	0	0.0217193	0	0	0	0
AL121894.1	0.0544578	0	0	0	0	0	0.0467209	0	0	0.0311167	0	0	0	0.0348226	0	0	0	0.0912931	0.0457018	0	0	0	0.0359863	0.0480089	0	0	0	0	0	0	0	0	0.0409526	0	0	0.107838	0	0	0	0	0	0	0	0.0320501	0	0	0	0	0
AC011524.1	0	0	0	0	0	0	0	0	0	0	0	0	0	0	0	0	0	0	0	0	0	0	0	0	0	0	0	0	0.0920194	0	0	0	0	0	0	0	0	0	0	0	0	0	0	0	0	0	0	0	0
MANEA-DT	0.0314069	0.0156127	0.0651055	0.051044	0.0143925	0.0137661	0.0538897	0.0849213	0.0880861	0.0717825	0.0413454	0.0272964	0.0450686	0.0133886	0.111982	0.054772	0.0943734	0.140401	0.0790714	0.683464	0.0456884	0.0722299	0.006918	0.00922922	0.0798265	0.034515	0.0160756	0.0289147	0.11685	0.292588	0.112464	0.0556749	0.0472363	0.0515135	0.279511	0.103654	0.0641856	0.103091	0.0721857	0.164119	0.068996	0.11101	0.0122	0.0924197	0.0877009	0.0530592	0.0358624	0.108658	0.0516406
AP003068.3	0	0	0	0	0	0	0	0	0	0	0	0	0	0	0	0	0	0	0	0	0	0	0	0	0	0	0	0	0	0	0	0	0	0	0	0	0	0	0	0	0	0	0	0	0	0	0	0	0
AL512303.1	0.127654	0	0.0529245	0	0	0	0	0.0517746	0.0330487	0.0291761	0.0336098	0.033284	0	0	0	0	0	0.128399	0.0428516	0.0694487	0	0	0	0.0450148	0.155739	0	0	0	0.142482	0.300436	0.210974	0.0493727	0.0767971	0	0.116854	0.101113	0	0	0.0270831	0.0421304	0	0.225601	0	0.0601026	0.0900534	0.0517584	0	0.0353313	0.125936
AC020900.1	0.126072	0	0.0871146	0.0878137	0	0.0276297	0	0.127833	0.0543987	0	0	0	0	0	0	0	0.075766	0.105674	0.0705344	0.37152	0.0366801	0	0	0.0740951	0.0320436	0.0791706	0.0430201	0	0.156352	0.0618155	0	0.101585	0	0.0295405	0.0320572	0	0	0	0.0445792	0.138695	0	0.0371344	0	0	0	0.0851952	0.0205653	0.116312	0
LINC01771	0.0209379	0.0312254	0.130211	0.058336	0	0	0	0	0.0542068	0.0239275	0	0.0545927	0	0	0.0995394	0.0312983	0	0.0702007	0.0702856	0.256299	0	0	0.083016	0	0.0319306	0.0394457	0	0.086744	0.11685	0.123195	0.0692084	0	0.125964	0.0588726	0	0.0414615	0.0427904	0	0	0	0.034498	0.0370034	0.0488001	0.0492905	0.38773	0.0424473	0.0409856	0.173853	0.0688542
AC116021.1	0	0.0271131	0	0	0.0999761	0.095625	0	0	0	0.0207763	0	0	0	0	0	0.0271763	0.327778	0.213343	0	0.271999	0.063474	0.334492	0.0720828	0.25644	0	0.496635	0	0.200853	0.101461	0.053485	0	0.0175791	0.0273435	0.0255595	0.471531	0.144004	0.14862	0.0275426	0.0385716	0	0	0	0.0423731	0.641984	0	0.147428	0.0177939	0.0503188	0
AC009087.1	0.0965187	0	0.0666934	0.0448191	0	0.0423057	0	0.0652444	0	0	0.127061	0.0419432	0	0	0	0.0480925	0	0.0539347	0.324	0.131275	0.0561633	0	0.0850407	0.226904	0.24532	0.0303058	0	0	0.1197	0.0946497	0.265861	0.0311088	0.0483884	0.0904628	0.490849	0	0.0657511	0	0	0.159273	0.0530091	0.0568589	0.0749855	0.151478	0.113482	0	0	0.0890465	0.211601
AC112518.1	0	0	0	0	0.056769	0.0271492	0	0	0	0.0235946	0	0	0	0	0	0	0	0	0	0	0	0	0	0	0	0	0	0	0.0768162	0	0	0	0	0	0	0.0408846	0	0	0	0	0	0	0	0.0243024	0	0.0418568	0	0	0
LINC02377	0.129888	0.0193707	0	0	0	0.0341593	0	0.0526809	0.0672544	0	0.0170991	0.0338666	0	0.0166112	0	0	0.21076	0	0.152606	0	0	0.0199146	0.223162	0	0	0	0.15956	0.107623	0.0966506	0.038212	0.0429334	0.150711	0.566526	0	0	0	0.026545	0	0.702708	0.021434	0	0.0459101	0	1.81935	0	1.31661	0.0381381	0.0718997	0
AC012355.1	0	0	0.0320024	0.0860247	0.509371	0	0	0	0.119904	0	0.284525	0	0.026584	0.0197434	0.0917407	0	0	0	0	0.125983	0	0	0	0	0.0235431	0	0	0	0.143593	0	0	0.149274	0	0	0	0.0611409	0	0	0	0	0	0.0272834	0	0.0181715	0	0	0	0.0640926	0
AP001099.1	0	0	0	0	0	0.0365165	0	0.0281581	0	0.0158677	0.018279	0	0.0239101	0	0	0.0207557	0	0.0232771	0.0233052	0.245507	0.0242389	0.276754	0	0	0.04235	0.0130794	0	0	0.46494	0.367639	0.160636	0.214815	0.125301	0.878441	0.021184	3.54692	0	0.147248	0	0.114565	0.0457552	0	0	0.0490311	0.0612205	0	0.0271799	0.0768612	0.319628
AC107294.2	0.0846776	0.0252565	0.0702136	0.283108	0.279391	0.178155	0.116236	0.0343441	0.131535	0.367719	0.0668839	0.0662356	0	0.216586	0.462944	0.0759464	0.0610667	0.0567815	0.0852752	0.437646	0.206947	0.129828	0.0895293	0.32846	0.284096	0.0957163	0.190706	0	0.472568	0.398582	0.195926	1.35916	0.20377	0.119047	0.36173	0.134144	0.138443	0.487477	0.0179652	0.16768	0.139518	0.05986	0.315773	0.0996708	0.433085	0.206	0.198906	0.14062	0.445538
AL135925.1	0.167503	0.145719	0.217018	0.311125	0.36461	0.559823	0.502971	0.396299	0.361379	0.630091	0.174569	0.236569	0.204311	0.410584	0.348388	0.49034	0.390077	0.351004	0.292857	1.50932	0.731015	0.374525	0.221376	0.172279	0.425741	0.565388	0.200052	0.481911	0.27265	0.677572	0.357577	0.249694	0.262424	0.245303	0.393978	0.207307	0.613329	0.264335	0.422009	0.253377	0.827952	0.481044	0.203334	0.221807	0.123089	0.396175	0.382532	0.270437	0.321319
NMBR-AS1	0	0	0	0	0	0	0	0	0	0	0	0	0	0	0	0	0	0	0	0	0	0	0	0	0	0	0	0	0	0	0	0.0517079	0	0	0	0	0	0.081015	0	0	0.0881098	0	0	0	0	0	0	0	0
AC068643.1	0	0	0	0	0	0	0	0	0	0	0	0.0375201	0	0	0	0	0	0	0	0	0	0	0	0	0.021945	0	0	0	0.0535386	0	0	0	0	0	0	0	0	0	0	0	0	0.0254314	0	0	0	0	0	0	0
PEX5L-AS2	0	0	0	0	0.051813	0	0	0	0	0	0	0	0	0.0963979	0	0	0	0.0315903	0	0	0	0	0	0	0	0	0	0	0	0.110875	0	0	0	0	0	0	0	0	0	0	0	0	0	0	0.016617	0	0	0	0
BIRC6-AS1	0	0	0	0	0	0	0.0292257	0	0	0	0	0	0	0	0	0	0	0	0	0	0	0	0	0	0	0	0	0	0.158427	0	0.02815	0	0	0	0	0	0	0	0	0	0	0	0	0	0	0	0	0	0
AL139123.1	0.110435	0	0.114465	0.115383	0.151824	0.181521	0	0.167966	0	0	0.0363455	0	0.0475421	0	0	0	0.248882	0.277701	0.0463395	0.225305	0	0.12699	0	0.0486788	0	0.15604	0	0.038127	0.616316	0.162445	0.136888	0.0533914	0	0.0776297	0.50546	0.929412	0	0.0418264	0	0.410036	0.136468	0.243964	0	0.097492	0.0730375	0.167914	0.0810656	0.152829	0.226979
AL691420.1	0	0	0	0	0	0.0788424	0	0	0	0	0	0	0	0.0383401	0	0	0	0	0	0	0.104668	0	0	0	0	0	0	0	0	0	0	0	0	0.0421474	0	0	0	0.0454175	0	0	0	0	0.0349364	0	0	0	0	0	0.0492933
AC243965.1	0.0152008	0	0.0315107	0.0211757	0	0	0	0	0	0	0.0200109	0	0	0	0	0	0	0	0	0.0413491	0	0	0	0	0	0	0	0	0.0282774	0	0.0251224	0	0	0.0213705	0	0.0301007	0	0	0	0	0.100181	0	0.0177142	0.214707	0	0	0.0148776	0.0631079	0
LINC01697	0.164032	0.279573	0.309673	0.481499	1.34499	0.581601	0.0904677	0.291064	0.671125	0.147284	2.03599	0.404778	0.509439	0.393333	1.29853	0.0131356	0	0	0	0.0717106	0	0	0	0.0464808	0.00446697	0.00275915	0	0	0.321489	0.0172345	0.004841	0.201091	0.00881092	0.00823606	0	0.0174009	0.0299311	0.0133126	0.00932171	0.0193345	0.12548	0	0	0.0482689	0.00516591	0.00593823	0.00286687	0.0243214	0
LINC02234	0.0286413	0	0.0296862	0	0	0.0753235	0.0737165	0	0	0.0163654	0	0	0	0.0915722	0	0	0	0	0.0240362	0.0194775	0.124996	0.0219565	0	0.0252495	0	0.0674478	0.01466	0.0395527	0.159841	0.12639	0	0	0	0.0402663	0	0	0.0585335	0.0433904	0.0303827	0	0.0235951	0.0506175	0	0.13485	0.0126281	0.0580643	0	0.118908	0.0706399
AL391244.2	0.13118	0.163028	0.407898	0.791887	0.601146	0.143746	0.33763	0.310362	0.679232	0.949433	0.287819	0.256526	0.0752969	0.139804	1.24727	0.0653633	0.0788357	0.146607	0.220177	1.33814	0.725159	0.234647	0.0577901	0.0385486	0.166709	0.535459	0.0447631	0.664238	0.813432	0.25728	0.216802	0.253683	0.230179	0.645484	0.533696	1.21223	0.223408	0.629321	0.139156	0.25255	2.91784	0.850056	0.152871	2.7536	0.94469	0.13297	0.278181	1.02871	1.00656
AC090220.1	0.00698752	0	0.0144849	0	0.0192126	0.0275647	0	0	0	0	0	0	0	0.0268087	0.00830472	0	0	0	0.0117281	0	0	0	0	0	0.0106561	0	0	0	0.532944	0	0	0	0	0	0.0106606	0	0	0.0105858	0	0.0115307	0.0345386	0	0	0	0	0	0	0.00966985	0
AC063926.1	0.0858202	0	0	0	0	0	0	0	0.0740609	0	0.0376592	0	0	0	0	0	0	0.0959128	0.336101	0.233448	0	0.0438601	0	0	0.130877	0	0	0	0	0	0.236392	0.0276606	0	0	0	0	0	0	0.0606922	0	0	0	0.0333369	0	0	0	0.0279986	0	0.0470365
AC093459.1	0	0	0	0	0	0	0	0	0	0	0	0	0	0	0	0	0	0	0	0	0	0	0	0	0	0	0	0	0	0	0	0	0	0	0	0	0	0	0	0	0	0	0	0	0	0	0	0	0
AC027682.5	0.0447992	0	0	0.0312043	0	0	0	0.0454249	0	0	0	0	0.0385719	0	0	0.0334833	0.0403847	0	0.0375962	0.0609314	0	0.137373	0	0	0.0683194	0.0210997	0.0687916	0	0.166677	0.131795	0.0740399	0.0433176	0	0	0.136697	0	0	0.101804	0.0475231	0.0369635	0.0369064	0.0395867	0	0.0263658	0.0197523	0.0454106	0.0219234	0	0.0368305
AC079336.3	0	0.0372733	0	0	0.137441	0.0328648	0	0	0	0	0	0	0	0	0	0	0	0	0	0.0339933	0	0	0	0	0	0	0.0511713	0	0.278964	0	0	0	0	0	0	0	0	0.0378639	0	0	0	0	0	0	0.0220394	0	0	0.0345875	0
AL162274.1	0.0324366	0.0483738	0.0896534	0	0	0.028435	0.0742088	0	0	0.037068	0	0	0	0.0138276	0.0128504	0.0808112	0.0194935	0.090628	0.163328	0.0588227	0.0188746	0.0828867	0.0428689	0.0381273	0.0329775	0.0611085	0.0332054	0.164245	0.261476	0.0318085	0.178694	0.303184	0.0650467	0.0456021	0.0824787	0	0	0.0491402	0.28674	0.142737	0.0356291	0.0191083	0.0126	0	0.0476717	0.175356	0.0105823	0.104739	0.0177779
AC100830.2	0.197863	0	0.102541	0	0	0	0	0.100313	0.128064	0	0.130238	0.193463	0.170359	0.253045	0.176371	0	0.0891829	0	0.3321	0.269114	0.0863511	0.0758414	0.0653751	0.0872161	0.075436	0	0	0.273244	0.184039	1.16419	0	0.286979	0.148794	0	0.075468	0.195906	0.303277	0.224817	0.15742	0	0.163003	0.0874206	0.172935	0.174673	0.174479	0	0.145243	0.136909	0
LINC01630	0	0.00321147	0	0	0.0118419	0.00566326	0	0	0	0	0	0	0	0	0.00255935	0	0.0232946	0.00360999	0.0216862	0.00292887	0	0.0264131	0.019922	0	0.00656798	0	0.00220446	0.0178429	0.0881304	0.0126703	0	0.0020822	0	0	0.00328538	0	0.0044009	0.0326235	0.0091374	0	0	0	0.0150569	0	0.00569674	0.0130968	0	0.00596012	0
AL137246.1	0.0121513	0	0	0	0	0.127826	0	0.197136	0.0157294	0	0	0	0	0	0	0	0	0	0	0.016527	0	0	0	0	0.0185309	0	0	0	0	0.142992	0.0200825	0	0	0	0.0370774	0	0	0	0.0257802	0	0	0.0214749	0	0	0	0	0.0118929	0	0
AC009171.2	0.298662	0.50108	0.619116	0.520071	1.53973	0.294543	0.25623	0.832789	0.386607	0.255979	0.54061	0.584039	0.128573	0.525187	0.488072	0.279027	0.875002	0.625846	0.626603	0.101552	0.391024	0.400671	0.394717	0.526588	0.740127	0.105499	0.0764351	0.463998	0.48614	0.109829	0.863799	0.252686	0.617637	0.367398	0.398699	0.295707	0.305184	0.848365	0.0792052	0.369635	0.922659	0.461844	0.30454	0.351543	0.065841	0.227053	0.182695	0.309983	0.675225
AC095057.2	0	0	0	0	0	0	0	0	0	0	0	0	0	0	0	0	0	0	0	0	0	0	0	0	0	0	0	0	0.159744	0	0	0	0	0	0	0	0	0	0	0	0	0	0	0	0	0	0	0.029709	0
AC074237.1	0	0	0	0	0	0	0	0	0	0	0	0	0	0	0	0	0	0	0	0.17141	0	0	0	0	0	0.1662	0.0258029	0	0.140667	0	0	0	0	0	0.038455	0	0	0	0	0	0	0	0.17624	0.0593369	0	0.051099	0	0	0
AL132709.1	0	0	0	0	0	0	0	0	0	0	0	0	0	0.0118337	0	0	0	0	0	0	0	0	0	0	0.0141112	0	0	0	0	0	0	0.0268414	0	0	0	0.0366464	0	0	0	0	0	0	0	0	0	0	0	0	0
LINC01340	0.0163975	0	0	0.0228429	0	0.0215619	0	0	0	0	0	0	0	0.0629116	0	0.0245112	0	0.0549776	0.0825662	0.0223023	0	0.0251408	0	0	0	0.0463378	0	0.045289	0.0610074	0.04824	0	0.0317104	0.0739862	0.023053	0.025017	0	0	0	0.0173945	0	0.0270171	0.0289792	0	0	0	0	0	0.0226921	0.0269615
AC004704.1	0	0.0303685	0	0.0283675	0	0	0	0	0	0.0232708	0	0	0	0	0	0	0	0	0.0341784	0.193873	0	0	0.0538251	0.143615	0	0	0	1.18109	0	0	0	0.118139	0	0	0	0	0	0	0	0	0	0	0	5.03346	0	0	0.219234	0.0845407	0
AC092813.2	0	0	0	0	0	0	0	0	0	0	0	0	0	0	0.0707254	0	0	0	0	0	0	0	0	0	0	0	0	0	0.49815	0	0	0	0	0	0	0	0	0	0	0	0	0	0	0	0	0	0	0	0
AC079298.2	0	0	0	0	0	0	0	0	0	0	0	0	0	0	0	0	0	0	0	0	0.0451509	0	0	0	0	0	0	0	0	0	0	0	0	0	0	0	0	0	0.0274371	0	0	0	0	0.0304441	0	0	0	0	0
AP001631.1	0	0	0.0233934	0	0	0	0.0193634	0	0	0	0	0	0	0	0	0	0	0	0	0	0	0	0	0	0	0	0	0	0.146951	0	0	0	0	0	0	0	0	0.0170963	0	0	0	0	0	0	0	0	0	0	0
AC021087.2	0.0453279	0.0430176	0.0256264	0.0401832	0.0793111	0.0270927	0.134341	0.0334262	0.0480072	0.0659273	0.0379729	0.0214884	0.0212875	0.0210797	0.01959	0.0184791	0.0891519	0.0621718	0.110661	0.128906	0.0719343	0.0315896	0.0272302	0	0.0439891	0.0388159	0.00843678	0.0796684	0.0843219	0.193965	0.00681034	0.103595	0.0247905	0.0463461	0.0502945	0.0407995	0.0757929	0.0811556	0.166108	0.0611995	0.169736	0.0946727	0.0432188	0.126109	0.174418	0.0167078	0.0201656	0.165374	0.0813057
AL365214.2	0.00287314	0.0128544	0	0.00800496	0.00789986	0.0151121	0.00985979	0.0233061	0.00743835	0.026267	0.00756464	0	0	0.00367441	0	0.00858961	0	0.00963306	0.0144671	0.015631	0.0200622	0.00440511	0.0113916	0.0101316	0.00438157	0.013532	0.00294123	0	0.0213792	0.016905	0.00474845	0.0361155	0.00432123	0.0161572	0.0219171	0.00568942	0.0176153	0.0217635	0.0121913	0	0	0.015233	0.0200893	0.0169093	0.0202686	0.0174741	0.00843616	0.0119282	0.0188966
AC053503.1	0	0	0	0	0.0628944	0	0.0392492	0.0463876	0	0	0	0	0	0	0	0	0.0412406	0.0383466	0	0	0	0.0701423	0	0	0.27907	0	0	0	0.0425523	0	0	0.0221178	0	0	0.0348985	0	0	0	0	0	0	0	0	0	0	0	0.0223881	0.0633105	0
AL590666.1	0.0548351	0.0817775	0.511522	0.190973	0	0.0721053	0	0.166803	0	0.0313323	0.108281	0.142975	0	0.0701278	0.32586	0.122952	0.148295	0.183851	0.230092	0.0372906	0	0.0840736	0.0724712	0	0.292685	0.103306	0.224539	0.113589	0.66305	0.645279	0.498444	0.0265108	0.0412363	0	0.0836597	0.162878	0.224131	0.12461	0.0872538	0.0904879	0.0903481	0.0484548	0.255609	0.0322722	0.0241772	0.16675	0.0536693	0.0758849	0.0450812
AL139023.1	0	0	0	0	0	0	0	0	0	0	0	0	0	0	0	0	0	0	0.313795	2.60638	0	0	0	0	0	0	0	0	0.217369	0.0687514	0	0	0	0	0	0	0	0	0	0	0	0.495613	0.163403	0	0	0	0	0.743836	0
LINC01616	0	0	0	0	0	0.0205405	0.00893435	0	0	0.0119008	0	0	0	0	0.0185654	0	0	0	0	0.00708194	0	0	0	0	0.0238219	0	0	0	0	0	0	0	0	0	0	0	0	0	0	0	0	0	0	0	0	0	0	0	0
AC016888.1	1.87007	11.939	12.3267	6.29332	1.21325	3.14979	0.901342	2.17316	6.58224	6.0991	7.91109	8.62879	7.67069	4.40701	9.81437	2.73259	2.15933	5.31891	3.10352	2.71495	0.256761	2.70613	3.58232	6.70561	6.40872	3.12724	3.14047	3.62713	6.01954	3.27622	5.38264	5.89196	2.43338	2.74727	3.55835	3.61992	2.01827	2.67393	2.34041	2.56585	4.08517	19.7184	2.93837	0.469917	0.463217	3.493	10.2621	5.05957	4.62956
BX072579.2	0	0	0	0	0	0	0	0	0	0	0	0	0	0.0289194	0	0	0	0	0	0	0	0	0	0	0	0	0	0.0312278	0.126198	0	0	0	0	0	0	0.0895568	0	0	0	0	0	0	0	0	0	0	0	0	0
AP002884.2	0.0199862	0	0	0	0	0	0	0.0405306	0	0	0.0263107	0	0	0	0	0	0	0	0	0	0	0	0	0	0	0	0	0	0.0743592	0.0587975	0.0330313	0.0193252	0	0	0.121968	0	0.0408454	0	0	0	0	0	0	0	0	0	0	0	0
AL356276.1	0.015662	0	0	0	0	0	0	0	0	0	0	0	0	0	0	0	0	0	0	0	0	0	0	0	0	0	0	0	0	0	0	0	0	0	0	0	0	0	0	0	0	0	0	0	0	0	0	0	0
NFYC-AS1	0.133707	0.0524743	0.204231	0.156854	0.0193493	0.333129	0.362246	0.442401	0.0910944	0.184967	0.0370564	0.0733944	0.12118	0.179996	0.0920017	0.105193	0.469439	0.176958	0.47246	1.2347	0.0982775	0.118685	0.102306	0.0744465	0.418542	0.311555	0.0216121	0.116618	1.20438	0.848818	0.2675	0.102067	0.105841	0.16819	0.526084	0.222963	0.1582	0.447768	0.0895812	0.139352	0.220301	0.248737	0.0984101	0.347897	0.173755	0.171198	0.137752	0.36033	0.312415
AC067930.4	0.190712	0.0711037	0.741261	0.166047	0.524373	0.219429	0.327234	0.193375	0.185152	0.0272428	0.251061	0.0621568	0.205252	0.152436	0.113331	0.534522	0.128939	0.359673	0.40012	0.875431	0.24969	0.10965	0.535603	0.420319	0.218128	0.336833	0.48808	0.164605	0.221734	0.70132	0.551582	0.161354	0.143416	0.201089	1.41843	0.188825	0.535911	0.577842	0.278172	0	0.353501	0.168522	0.111123	0.0561199	0.609624	0.241643	0.513307	0.428872	0.156788
PANCR	0.998829	0.234078	0.680321	0.178899	2.98174	0.300207	1.61591	2.92259	0.664946	0	0.544745	0.409249	1.30227	0.45621	0	0	0	0.0239206	0	0.0194073	0	0	0	0.50317	0	0	0	0.0197051	0.106176	0.0839561	0	0.0137971	0.0429215	0	0	0	0.174967	0.021617	0.0454097	0.117732	0	0	0.0166284	0	0	0	0.0279313	0	0
AC009229.2	0	0	0	0.0471175	0	0	0	0	0.0437824	0	0	0	0	0	0.0401986	0.0505588	0	0.113401	0	0	0	0.0518573	0.0447009	0	0	0	0	0	0.377516	0.0995035	0	0.0981125	0.457829	0.047551	0	0.0669763	0	0.102481	0.0358793	0	0	0	0	0	0.0298254	0	0.0331037	0.0468065	0
EFCAB6-AS1	0.00893961	0.0133319	0.0185315	0.00622675	0.0491599	0.0176327	0.00766955	0.0181289	0.023144	0.00510802	0.00588424	0.0058272	0.00769696	0.00571637	0.0903107	0.0334076	0.0241761	0.00749318	0	0.048635	0	0	0.0118148	0.0315239	0.0613486	0.0463145	0.0137272	0.00617267	0.13304	0	0.0590981	0.0518637	0	0	0	0.292088	0.00913484	0.0203148	0.00948315	0.00737599	0.0073646	0	0	0.0157837	0.0157661	0.00906161	0.00437478	0.0371139	0.0220484
AC026461.2	0	0	0	0	0	0	0	0	0	0.166806	0	0	0	0	0	0	0.0877209	0	0	0.0661755	0	0	0	0	0	0	0	0	0	0	0	0	0	0	0	0	0	0	0	0	0	0	0	0	0	0	0	0	0
AL929601.1	0	0	0	0	0	0	0	0	0	0	0	0	0	0	0.0323989	0	0	0	0	0.203921	0	0	0	0	0	0	0	0	0.0253555	0	0	0	0	0	0	0	0	0.0412981	0	0	0	0	0	0	0	0	0	0	0
RBFADN	0.0591529	0.0187126	0.040874	0.0299651	0.108429	0.0282847	0.0338326	0.0472561	0.0487272	0.0163876	0.0424753	0.0280424	0.058647	0.0366787	0.0234345	0.0187563	0.038781	0.0450745	0.0270774	0.0536359	0.046937	0.0329795	0.00710706	0.0316048	0.0328032	0.0523431	0.01101	0.0297049	0.153389	0.0421872	0.0355499	0.0207987	0.0431353	0.0907223	0.0820428	0.535982	0.0329698	0.18466	0.0133105	0.0384536	0.0502078	0.0982046	0.00626671	0.0042198	0.0521618	0.0181697	0.0157896	0.0520928	0.17684
BX284668.6	0.0271046	0.040422	0	0	0.223577	0	0	0.109932	0.0350859	0	0	0	0.0466738	0.0346636	0	0	0.0488673	0.136314	0.0454931	0.294919	0.0946314	0	0	0.0477897	0.0413348	0.0510633	0	0.0748612	0.151265	0.0797391	0	0	0.0815312	0.152424	0.0827047	0.161018	0	0	0.0575051	0	0.133975	0	0.0631727	0.25523	0.0239012	0.109898	0.0265283	0.112528	0.0445666
AC113208.3	0	0	0	0	0	0	0	0	0	0	0	0	0	0	0	0	0	0	0	0	0	0	0	0	0	0	0	0	0	0	0	0	0	0	0	0	0	0	0	0	0	0	0	0	0	0	0	0	0
AC108467.1	0	0	0	0	0	0	0	0	0	0	0	0	0	0	0	0	0	0	0	0	0	0	0	0	0	0	0	0	0	0	0	0	0	0	0	0	0	0	0	0	0	0	0	0	0	0	0	0	0
AL356022.1	0	0	0	0	0	0	0	0	0	0	0	0	0	0	0	0	0	0	0	0	0	0	0	0	0	0	0	0	0.0275714	0	0	0	0	0	0	0	0	0	0	0	0	0	0	0	0	0	0	0	0
AC107373.2	0	0	0	0	0	0	0	0	0	0	0	0	0	0	0	0	0	0	0	0	0	0	0	0	0	0	0	0	0	0	0	0	0	0	0	0	0	0	0	0	0	0	0	0	0	0	0	0	0
CASC15	0.0957317	0.147527	0.0286648	0.0385265	0.137459	0.198614	0.335825	0.226494	0.101891	0.0437603	0.0252051	0.102616	0.0439597	0.103385	0.0935507	0.154231	0.414232	0.151569	0.333855	0.279217	1.18095	0.327801	0.182753	0.0825197	0.136259	0.360705	0.121956	0.0851973	0.21964	0.782316	0.209197	0.278725	0.532732	0.0807527	0.0925009	0.0337012	0.293467	0.219156	0.101552	0.25627	0.028041	0.255659	0.447484	1.09677	0.374251	0.364432	0.261309	0.494595	0.355039
AC017002.3	0.120187	0	0.0830479	0.148826	0.110154	0.0526798	0	0.0812436	0.0345729	0.0152609	0	0.174095	0.0919825	0.0170784	0.0634858	0.239543	0.0481527	0.537284	0.0448279	0.145303	0.326366	0.163797	0.141192	0.0235454	0.0203652	0.201266	0.0546825	0	0.720422	0.157146	0.0441408	0.0774747	0.220932	0.657102	0.101869	0.581767	0.463956	0.182079	0.127495	0.176294	0.0880107	0.0472012	0.217871	0.45584	0.0588791	0.189509	0.352895	0.203284	0.263489
DIAPH3-AS2	0	0	0	0	0	0	0	0	0	0	0	0	0	0	0	0	0	0	0	0	0	0	0.0427521	0	0	0	0	0	0.0601762	0	0	0	0	0	0	0	0	0	0	0	0	0	0	0	0	0	0	0	0
H1FX-AS1	0.0763683	0.0207074	0.0647628	0.0822077	0.906728	0.0593393	0.107212	0.112632	0.13031	0.0634709	0.054837	0.0724072	0.0896628	0.0843482	0.132021	0.0830229	0.325439	0.290963	0.0582631	0.321048	0.169672	0.127733	0.0596404	0.0979269	0.0847001	0.0523174	0.0497499	0.196544	0.61992	0.622944	0.103266	0.0268518	0.156626	0.546586	0.148288	2.13778	0.0993187	0.999185	0.117835	0.154663	0.240215	0.165639	0.0525885	0.0858043	0.306103	0.239269	0.101925	0.168134	0.736286
AC124303.1	0	0	0	0	0	0	0	0	0	0	0	0	0	0	0	0	0	0	0	0	0	0	0	0	0	0	0	0	0.245385	0.0970159	0	0	0	0	0	0	0	0	0	0	0	0	0	0	0	0	0	0	0
AL021391.1	0.0653494	0.0324859	0.135467	0.0606908	0	0.0286437	0	0	0.33837	0	0	0.0283982	0	0	0.155336	0	0.11782	0.0365172	0.0365614	0	0.0380262	0.033398	0.0863671	0.0384071	0.0332195	0	0.0222994	0	1.25619	0	0.0360011	0.0842507	0	0.612491	0	1.12151	0.0445177	1.25402	0.0462151	0.0359461	0.215343	0.423468	0	0	0.0384173	0	0.02132	0.0602902	1.43267
LINC00864	0	0	0	0	0.042119	0.020143	0	0	0	0	0	0	0	0	0	0	0	0	0	0.0416692	0	0	0	0	0	0	0	0	0	0	0	0	0	0	0.0467415	0	0	0.0232069	0	0	0	0	0	0	0	0	0	0	0
TM4SF19-AS1	0.0555796	0.116043	0.0691288	0.131625	0.168101	0.109626	0.05722	0.0676269	0.100724	0.0254062	0.0439004	0.260849	0.0191415	0.042648	0.389735	0.182779	0.971993	0.801294	3.43294	0.801294	0.417202	0.443118	0.690478	0.274388	0.83912	0.701546	4.33554	0.19956	0.248142	0.670391	0.367427	0.177347	0.534991	0.0390693	1.9079	0.0550297	0.26125	0.084201	0.636756	1.41243	0.14652	0.0294676	0.77076	1.06636	0.40679	0.676057	0.130555	0.276895	0.0548319
AL118558.3	0.506119	0.0984513	0.638625	0.29122	1.9664	0.969345	0.925066	0.62475	0.982731	1.0939	0.275201	0.358597	0.359981	0.942761	1.01998	0.361831	1.03151	1.21735	0.332407	0.957736	1.3829	0.809724	0.785228	0.562581	1.39266	1.23333	0.225267	0.546994	0.777773	1.16527	1.7093	0.393632	0.910142	0.494988	1.86327	0.544686	1.19175	0.466719	0.431848	0.381282	1.93972	0.350006	0.987285	1.32098	0.572432	1.2045	0.549203	2.07076	0.144728
AC003986.2	0.0277541	0.0103476	0	0	0.0763114	0.00912378	0	0.0140708	0.0179633	0.00792922	0.0274025	0.00904561	0	0.0354943	0	0	0.0500383	0.0232635	0.0815207	0	0.193798	0.0212764	0.0183402	0.0367011	0.0105813	0.0196076	0.0142059	0	0.0258149	0.183712	0.0344019	0	0.0417424	0.00975475	0.0846865	0	0.0709005	0.0105116	0.0220812	0.0801487	0.0114321	0.0122624	0.0727723	0.0653365	0.0305924	0.0703321	0.013582	0.00960203	0.0114086
AL109935.1	0	0	0	0	0	0	0	0	0	0	0	0	0	0	0	0	0	0	0	0	0.0438145	0	0.0331713	0	0.0382762	0	0	0	0.0466906	0	0.0414811	0	0	0.105859	0.0382924	0	0	0	0.026625	0	0	0	0	0.029543	0	0	0	0	0
LINC02193	0.0263483	0.0112269	0.0390137	0.0576794	0.175941	0.0247476	0.0258343	0.0381661	0.0194897	0.0301104	0.0297309	0.0392569	0.0194449	0.0240689	0.022368	0.0168797	0.0339313	0.0189302	0.0126354	0.122867	0.0394247	0.0288553	0.0248732	0.0331831	0.0229609	0	0.0192663	0.0103961	0.0210063	0.0221469	0.0124417	0.032756	0.0226447	0.0317509	0.00574265	0.037268	0.015385	0.0456191	0.0199645	0.0248454	0.00620177	0.0266087	0.0175457	0.0221526	0.0331919	0.00763083	0.00368402	0.0208359	0.0680792
AC091044.1	0.0316581	0	0.0656263	0	0	0	0	0	0	0	0.0416761	0.0412721	0.10903	0.0404871	0.0752518	0	0	0	0.106272	0	0	0.0485385	0.04184	0	0.0965581	0	0	0.043719	0.117785	0	0.104643	0	0	0	0	0.0626898	0	0	0.067166	0	0	0	0.110679	0.0372636	0.0837497	0.0641804	0	0	0.0520537
AC007336.2	0	0	0	0	0	0	0	0.0864459	0	0	0	0	0	0	0	0	0	0.0357305	0.0715475	0.173934	0	0	0	0	0	0	0	0	0	0	0.0352255	0	0	0	0	0	0	0	0	0	0	0	0	0	0	0	0.0208607	0	0
AC073254.1	0.2709	0.199625	0.23784	0.133194	0.052578	0.0796255	0.120308	0.161578	0.23103	0.101979	0.155237	0.178661	0.170131	0.126352	0.19318	0.114338	0.120666	0.0908275	0.0748896	0.138711	0.133525	0.107501	0.105302	0.0842894	0.0729046	0.0780548	0.16313	0.123235	0.225293	0.262529	0.168553	0.117103	0.230082	0.201629	0.116697	0.195643	0.240993	0.313838	0.192708	0.20511	0.115524	0.191504	0.0742809	0.0412651	0.224831	0.0387667	0.140369	0.127904	0.534512
AC062031.1	0	0.0237012	0	0	0	0	0	0	0	0	0	0.0207189	0	0	0	0	0	0	0	0	0	0	0	0	0	0	0	0	0	0	0	0	0	0	0	0	0	0	0	0	0	0	0	0	0	0	0	0	0
AC007038.1	0.0377911	0.0241539	0.0447656	0.0676873	0.133597	0.0283962	0.0370538	0.109482	0.0489192	0.0493566	0.0284285	0.00703822	0.0650758	0.0759479	0.0769971	0.0322804	0.00973347	0.0905043	0.0453069	0.46994	0.0659708	0.0413868	0.0214052	0.0190376	0.0740981	0.0203417	0.0221067	0.00745549	0.160689	0.349416	0.07138	0.0469816	0.121796	0.0531299	0.0576563	0.138978	0.0551663	0.155398	0.0343619	0.0534533	0.071161	0.0667879	0	0.0762557	0.0333247	0.0218896	0.0264198	0.0971251	0.230798
AC051649.1	0	0	0	0.100232	0	0.0473054	0	0	0	0	0	0	0	0	0	0	0	0	0	0	0	0	0	0	0	0	0	0	0	0	0	0	0	0	0	0	0	0	0	0	0	0	0	0	0	0	0	0	0
LINC01963	2.57574	0.956106	1.71988	1.3922	1.35836	2.50427	2.92484	3.14323	1.51333	0.792983	1.4447	1.51427	1.11697	2.81661	1.16535	0.862503	0.496342	0.33507	0.645632	0.579604	1.64583	0.664937	0.468507	1.26336	0.931688	1.5737	0.536624	0.880143	1.15054	2.26329	1.58934	1.28721	1.44635	5.11633	0.443027	5.90704	2.30444	3.2337	1.21616	0.64099	3.31805	5.8384	1.34041	0.47053	3.97066	0.405205	1.24019	0.704551	3.27403
LINC00501	0.00580244	0	0	0.00808321	0	0.0228897	0	0	0	0	0.0152772	0	0	0.00742066	0.0413775	0.00867358	0.0104613	0	0	0.0157838	0	0.026689	0	0	0	0	0.00593997	0	0.313028	0	0.0191794	0.00561054	0.00872695	0.0163151	0.0177051	0.0114901	0.0118583	0.00879048	0	0.00957509	0.0286809	0.625531	0	0.00682984	0.00511667	0.0117633	0	0.00802985	0.00954064
AC073283.2	0.0350718	0.0261519	0.0363514	0	0.048216	0.783998	0.692049	0.533424	0.0680988	0.120238	0.115425	0.0228612	0	0.381249	0.104208	0	0.0632316	0.235178	0.0294328	0	0.122448	0	0	0	0	0.0991095	0	0.0242166	0.0978641	0	0.0579633	0.186515	0.0527484	0	0.0267538	0	1.14681	0.0265662	0.0186021	0	0.144464	0	0.0613064	0	0.0773169	0	0	0	0
AC027045.1	0	0	0	0	0	0	0	0	0	0	0	0	0	0	0	0	0	0	0	0	0	0	0	0	0	0	0	0	0	0	0	0	0	0	0	0	0	0	0	0	0	0	0	0	0	0	0	0	0
AC069542.1	0	0	0.0441829	0	0	0.0280266	0	0	0	0.0243571	0	0.0277864	0.0367022	0	0.0253316	0.0318602	0.0384271	0.071461	0.0357738	0.0289889	0	0	0.0281688	0.0375797	0.0325039	0.0200769	0.043638	0.0883013	0.0792986	0	0.0352255	0.0618267	0	0	0.195106	0	0	0.0322896	0.0452195	0	0.0702347	0.0753355	0.0248381	0.0752631	0	0.0432094	0	0.0589913	0
AC090802.1	0	0	0	0	0	0	0	0	0	0	0	0	0	0	0	0.039879	0	0	0	0	0	0	0	0	0	0	0	0	0	0	0	0	0	0	0	0	0	0	0	0	0	0	0	0	0.0470504	0	0	0	0.0438655
AL353148.1	0.00628138	0	0	0	0	0.0165194	0	0	0	0	0.00826907	0	0	0	0	0	0	0	0	0.0085433	0	0	0	0	0.00957918	0.00591685	0	0	0.0817951	0	0	0	0	0	0	0	0	0.00951605	0	0.0103654	0	0	0	0.00739357	0	0	0	0	0
FMR1-AS1	0.00497352	0	0.0206199	0	0	0.00653992	0	0	0	0.00568366	0	0	0.0171287	0.00636057	0.0236443	0	0	0.00833762	0	0.00676449	0.00868214	0.0152509	0	0	0	0	0	0.00686829	0.0462603	0	0.0246593	0.00961807	0	0.0209766	0.0227637	0	0	0.0075347	0	0	0.00819454	0.0175793	0.0057959	0	0.00877144	0	0	0.0137655	0
RAET1E-AS1	0.274719	0.0877925	0.447452	0.0546719	0	0.154818	0.03367	0.31835	0.304813	0	0.645808	0.281401	0.0337903	0.250953	0.0932874	0.0586649	0.141513	0.427644	0.230549	0.026689	0	0.0601717	0.155603	0.172991	0.628426	0	0.10044	0.0541971	0.219021	0.173185	0.227015	0.0189738	0.0590259	0.0275874	0.748443	0.0388573	0	0	0.0832636	0.420956	0.0646624	0.0693585	0.160072	0.0461945	0.0173037	0.198906	0.0384113	0.0271555	0
AP001109.1	0	0	0	0	0	0	0	0	0	0	0	0	0	0	0	0	0	0	0	0	0	0	0	0	0	0	0	0	0.0791565	0	0	0	0	0	0	0	0	0	0	0	0	0	0	0	0	0	0	0	0
CFAP58-DT	1.11998	0.244972	0.681028	0.395254	1.56026	0.215998	0.230607	0.666232	0.463929	0.0853264	0.845318	0.428296	0.565721	0.324661	0.319465	0.51341	1.64231	0.600812	2.13045	3.24968	0.886321	0.320537	0.532868	0.605576	3.0516	0.323529	0.183444	0.0824886	0.333353	0.175727	0.962519	0.447615	0.291974	0.188948	0.865746	0.266136	0.427258	0.113115	0.253457	1.70032	0.0738127	0	0.939723	5.695	0.329205	0.151369	0.745396	2.81051	0.294644
AC025423.1	0	0	0	0.0442199	0	0	0	0	0	0	0	0.0413825	0	0	0	0	0.114459	0	0.053278	0.0431734	0	0	0.0419519	0	0.0484081	0	0	0	0.1181	0.0933843	0.0524614	0	0	0.0892534	0.0484287	0	0	0.0480891	0	0	0	0	0	0.0747265	0	0	0	0	0.156579
AC018511.2	0	0	0	0.087504	0	0	0	0	0	0	0	0	0.108165	0	0	0	0	0	0	0	0	0	0	0	0	0	0	0	0	0	0.103813	0	0	0	0	0	0	0	0	0	0	0	0	0	0	0	0.0614784	0.0869263	0
AC022960.2	0.0891276	0.0265838	0.0739035	0.0248322	0	0.351594	0	0.108447	0.0922981	0	0.0469326	0.0232388	0.0613907	0.0227968	0.0211858	0.0266459	0.032138	0.149414	0.0299189	0.0242445	0.0311175	0	0	0	0.0271842	0.117537	0	0	0.0663203	0	0.088381	0.017236	0	0.0751819	0.163174	0	0	0.027005	0.0378187	0	0	0	0	0.125891	0	0.0361376	0.0174466	0.0246683	0
ITGB2-AS1	0.350603	0.0944064	0.484526	0.271341	0.843502	0.179287	0.0751981	0.355499	0.0693371	0.0667772	0.064104	0.368199	0.159319	0.118323	0.520867	0.196532	0.114131	1.00407	0.155289	0.344395	0.102006	0.171716	0.289602	0.0600997	0.118816	0.105499	0.0299094	0.127768	10.6075	1.67609	0.587491	0.193046	0.527311	0.212224	0.713201	1.03176	0.567245	0.162296	0.237616	1.17319	0.481387	0.189328	0.119168	0.177682	0.455161	0.276413	0.405107	0.202163	0.960795
AC133865.1	0	0	0	0	0	0	0	0	0	0	0	0	0	0	0	0	0	0	0	0	0	0	0	0	0	0	0	0	0	0	0	0	0	0	0	0.0693471	0	0	0	0	0	0	0	0	0	0	0	0	0
AC008063.1	0.0185497	0.0276638	0.0384529	0	0	0.0243919	0.0954859	0	0.0240119	1.14471	0.0244196	0	0	0.0711688	0.132279	0.083185	0	0.0310967	0	0.0756883	0	0	0	0	0	0	0	0.0256166	0	0	0.0306572	0.0896809	0	0	0.113202	0	0.0379096	0	0.0590326	0.122441	0	0	0.194552	0	0	0.0376057	0.054466	0.0256704	0
FP236383.2	0	0	0	0	0	0	0	0	0	0	0.0169323	0	0	0.0164493	0	0	0	0.0215622	0	0	0	0	0	0	0	0	0.013167	0	0	0	0	0	0	0	0	0	0	0	0	0	0	0	0	0.257373	0	0	0.0377662	0	0
LINC01486	0	0	0	0	0.0455897	0	0	0	0	0	0	0	0.0285518	0.0212049	0	0	0	0	0	0	0	0	0	0	0	0	0.0169737	0	0.370134	0	0	0	0.0249376	0	0	0	0.0338857	0	0.0175889	0	0	0	0	0	0	0	0.0162282	0.0229456	0
AC141273.1	0	0	0	0	0	0	0	0	0	0	0	0	0	0	0	0	0	0	0	0	0	0	0	0	0	0	0	0	0.0343998	0	0	0	0	0	0	0	0	0	0	0	0	0	0	0	0	0	0	0	0
AP000866.5	0.0533564	0	0	0	0.733533	0	0.137328	0.0541015	0	0	0.0702407	0	0	0.0341184	0.158536	0.0797579	0.0480986	0.0894467	0.17911	0	0	0	0.0352585	0.0470379	0.0406846	0	0	0.221051	0.0992569	0.0784848	0.176365	0	0	0	0.284913	0	0	0.0404165	0	0.0440239	0	0.141445	0	0.0942057	0.164676	0.0540846	0.0522221	0.110758	0
LINC02169	0	0	0	0	0	0	0	0	0	0	0	0.0286612	0	0.0562321	0	0	0	0	0.0369	0	0	0	0	0	0.100581	0	0	0	0	0	0	0.0425154	0	0	0	0	0	0	0.0233215	0.108837	0	0	0.0512401	0	0	0.0445697	0	0	0
LINC01387	0	0	0	0	0	0	0	0	0	0	0	0	0	0	0	0	0	0	0	0	0	0	0	0	0	0	0	0	0.219748	0	0	0	0	0	0	0.0389862	0	0	0	0	0	0	0	0	0	0	0	0	0
AC080162.1	0.0483576	0	0.0501219	0.0336828	0.332405	0.254351	0	0.196132	0.125195	0.0552623	0	0.0315215	0.0416357	0.0309219	0.201157	0.0361429	0.0871849	0.0405334	0.202912	0.493284	0.0422083	0.148285	0	0	0.110619	0.204981	0	0.100171	0.584726	0.142264	0.0799209	0.116896	0.0363652	0.135971	0.221332	0	0.0494137	0.03663	0.0256489	0	0.199189	0.128193	0.197238	0.0853799	0.191891	0.0980352	0	0.100381	0.318047
AC009955.2	0	0	0.0454057	0.0610268	0.0602255	0.0288022	0	0	0	0.0500624	0	0.0571109	0	0	0.0260327	0	0.157962	0	0.147055	0.357494	0	0.0335829	0.0578967	0	0.20042	0.103163	0.0224228	0	0.0407466	0.0644386	0.651606	0.0211793	0.230604	0	0.0668351	0	0	0	0.0232355	0.433741	0	0	0.0255255	0.025782	0.0965748	0	0	0	0
AC026368.1	0.0172055	0.0256592	0	0.119842	0	0	0.118089	0	0.0445439	0.334257	0.0226501	0.089722	0	0.0660116	0.0204489	0	0.0930604	0.0288433	0.115513	0.257413	0.0600703	0.0527592	0.0227392	0.15168	0.0787158	0.0324141	0.0880665	0	0.352074	0.101234	0.0568712	0.0499094	0.103509	0.0967558	0.0262497	0.0340705	0.0351625	0.104263	0.0182516	0.0283922	0.0566967	0.0608143	0.100252	0.020252	0.227581	0.0697613	0.0336794	0.095241	0.0282901
LINC02502	0.221903	0.137888	0.191666	0.051521	0.152534	1.43464	0.412483	2.81252	0.0239371	0.0422645	0.121718	0	0.159214	1.01691	0.0219778	0.165852	0	0	0	0.729374	0	0	0	0	0	0.0348375	0	0	0	0.38081	0.0305616	0.0715213	0.0834361	0	0.084637	0	0.49129	0	0.0196162	0	0.731229	0.0326806	0	0	0	0	0.0180988	0	0
SLC6A1-AS1	0.101642	0	0.0421402	0.0283189	0	0.0267308	0	0.0412246	0.0789433	0	0	0	0.0350053	0.0259977	0.0241605	0	0	0.0340786	0	0	0	0	0	0	0.0310011	0	0	0	0	0	0.0671938	0	0.0611484	0	0	0	0	0	0	0.0335456	0	0	0	0.0478557	0	0	0	0.056264	0
FAM99B	0	0	0.0230645	0	0	0	0	0	0	0	0	0	0	0	0	0	0	0	0	0	0	0	0	0	0	0	0	0	0.269073	0	0	0	0	0	0	0	0	0.016856	0	0	0	0	0	0	0	0	0	0	0
AC016903.1	0	0	0	0	0.111028	0	0	0	0	0	0	0	0	0	0	0	0	0	0	0	0	0	0	0	0	0	0	0	0.037559	0	0	0	0	0	0	0	0	0	0	0	0	0	0	0	0	0	0	0	0
AL583810.3	0	0	0	0.0283189	0	0	0	0	0	0	0	0	0	0	0	0	0	0	0	0.0552974	0	0	0	0	0.217008	0	0	0	0.642876	0	0	0	0	0	0	0	0	0	0.0431289	0.0335456	0	0	0	0	0	0	0	0.056264	0
AC092296.1	0	0	0	0.0292195	0	0.0551618	0	0	0	0	0	0	0	0	0.0747865	0	0	0	0	0.028528	0.0366153	0	0	0	0	0	0	0	1.13155	0.0617062	0	0	0	0.0294883	0	0	0	0	0	0	0	0	0	0	0	0	0	0.0290266	0.0689758
AL023803.2	0.241902	0.638262	0.231441	0.648051	2.81398	0.14681	0.127714	0.226412	0.698529	0.0637942	0.293954	0.55795	0.25634	0.0713919	0.39808	0.0556305	0.536775	0.811049	0.124928	0.253085	0.0324832	0.114119	0.147555	0.492129	0.312149	0.297976	0.247635	0.693816	1.59231	0.109485	0.584312	0.44981	0.69966	0.889456	0.454228	2.65302	0.152114	0.451043	0.25661	0.429888	0.735813	0.72348	0.130108	0.744688	0.525076	0.377236	0.218547	1.28755	0.856684
AF127577.5	0.0532368	0.0793938	0	0	0	0.140007	0.0456734	0	0	0	0.0350416	0.0347019	0.0458366	0.0340419	0	0.119369	0.0959816	0.0446231	0.0446771	0.0362037	0	0	0	0.0469325	0.0811867	0.0250737	0.0272493	0	0	0.0783088	0.175969	0.025738	0.0400344	0	0	0	0.271997	0.0403259	0	0	0	0	0.0310198	0.125326	0	0	0	0.0368365	0
AC087071.1	0.141612	0.140794	0	0	0.843635	0	0.121493	0.0957264	0.15276	0.026972	0.093212	0.0615389	0	0	0.420767	0.0352806	0.0425525	0.118699	0	0.0642021	0.0412013	0.0361867	0	0.0832281	0.0359933	0.0222323	0.0241614	0.0651873	0.395153	0.13887	0	0.0228214	0.106493	0.132727	0.0360086	0.0467369	0	0.0715123	0.0500741	0.0389476	0	0.0417116	0	0	0.0416251	0	0	0.359284	0.0388075
AC137590.2	0	0	0	0	0.136009	0.065045	0	0.100313	0	0	0	0	0	0	0	0	0	0	0	0.0672785	0	0	0	0	0.075436	0	0	0	1.01221	0	0	0	0	0	0	0	0	0	0	0	0	0	0	0	0	0	0	0	0
ERICH3-AS1	0	0	0	0	0.00607749	0	0	0	0	0	0	0	0	0	0.00262702	0	0	0	0	0.0060126	0	0	0.00292125	0	0	0	0	0	0.049342	0.00650265	0	0	0	0	0	0	0	0	0	0	0	0	0	0	0	0	0	0	0
AC104232.2	0	0	0.0320024	0	0	0	0	0.0313071	0	0	0	0	0	0	0	0.0230769	0	0	0	0	0	0	0	0	0	0	0	0	0	0	0.0510288	0	0	0	0	0	0	0	0	0	0	0	0	0	0	0	0	0	0
CXXC4-AS1	0.00399993	0	0.00829174	0	0	0	0.00686332	0	0.0103555	0.0274263	0	0.00521464	0	0.0102309	0	0	0	0	0	0.0326418	0	0	0	0	0.00609995	0.00376781	0	0	0.0223228	0	0	0	0	0.0168703	0	0	0	0	0	0	0	0	0	0	0	0	0.00782979	0	0
LINC01662	0	0	0	0	0	0	0	0	0	0	0	0	0	0	0	0	0	0	0	0	0	0	0	0	0	0	0	0	0	0	0	0	0	0	0	0	0	0	0	0	0	0	0	0	0	0	0	0	0
AC083805.3	0	0	0	0.0125766	0	0	0.0154907	0.0183081	0.0116864	0.010317	0	0	0	0	0.0107298	0	0	0	0	0	0.0157599	0.0138418	0	0	0	0.00850407	0	0	0.0503833	0	0	0.0087294	0.0135782	0.0126923	0	0.0357546	0	0	0	0	0	0	0.0420831	0.0531325	0	0	0	0	0
AP002989.1	0	0	0	0	0	0	0	0	0	0.0241404	0	0	0	0	0	0	0	0	0	0.028731	0.221256	0	0	0	0	0.139288	0.0216249	0	0	0	0	0.0204256	0	0	0	0	0	0.0320024	0	0	0	0	0.0246171	0.671342	0.093138	0.042825	0.0620253	0.146166	0.0347334
AL157392.2	0.025046	0.037352	0	0	0	0.0329342	0.0429754	0	0	0	0.0659432	0	0.0431289	0	0	0.0748782	0	0	0.0420379	0	0	0	0.0331013	0	0	0	0	0	0.186369	0.073683	0	0.0242176	0	0	0.0764233	0.0495963	0	0.0758875	0	0.0826609	0.1238	0.0885271	0	0	0	0	0	0	0
LINC01784	0	0	0	0	0	0	0	0	0	0	0	0	0	0	0.0373273	0	0	0	0	0	0	0	0	0	0	0	0	0	0.058425	0	0	0	0	0	0	0	0	0	0	0	0	0	0	0	0	0	0	0	0
AL133410.1	0	0	0.0258507	0	0.0685761	0.0163979	0.0855896	0	0	0.0712547	0	0	0.0214739	0.0478446	0.0296423	0.0559227	0.0224831	0.0209054	0.0418613	0.0339219	0	0	0	0	0.114105	0.0117467	0.0255319	0	0.115991	0.0733734	0.0206098	0.0723477	0.0187556	0	0.0761022	0.0740819	0.0764563	0.0566765	0.0264572	0.0823136	0	0	0.0290647	0.0293568	0.0439862	0	0.0122053	0	0.0615131
AL645634.2	0	0	0	0	0	0	0	0	0	0	0	0	0	0	0	0	0	0	0	0	0	0	0	0	0	0	0	0	0.053734	0	0	0	0	0	0	0	0	0	0	0	0.0475921	0	0	0	0	0	0	0	0
AP003716.1	0.00898925	0	0.0186344	0.0333937	0	0.00788026	0.00514142	0	0.0193938	0.0205455	0.00788922	0.0117191	0	0	0.128205	0.0134373	0.0054023	0.115533	0.00502927	0.00815085	0	0.0643178	0.0118804	0.0105663	0.0182783	0.00282253	0.00920231	0.0289657	0.0501671	0.0352607	0.0297131	0.0289731	0.00901329	0.0631892	0.0594296	0.0415347	0.042866	0.0181578	0.00953581	0.0197785	0.00987399	0	0.0174594	0.00352697	0.00528456	0.0242985	0.0175963	0.00414666	0.0295611
AC106730.1	0	0	0	0	0	0	0	0	0	0	0	0	0	0	0	0	0	0	0	0.0299015	0	0	0	0	0	0	0	0	0.0817951	0	0	0	0	0.0309081	0	0	0	0	0	0	0	0	0	0	0	0	0	0	0
AC018767.3	0	0	0	0	0	0	0	0	0	0	0	0	0	0	0	0	0	0	0	0	0	0	0	0	0	0	0	0	0.0918281	0.0726107	0	0	0	0	0	0	0	0	0	0	0	0	0	0	0	0	0	0	0
AL139819.1	0	0	0	0	0.277216	0	0	0	0	0.0576089	0	0	0	0	0	0.0376776	0	0.126764	0.0423057	0.102846	0.0440006	0	0.0333121	0	0	0	0	0.0696162	0.140667	0	0.0416573	0.194975	0	0	0.15382	0	0	0.0381854	0.0267381	0	0	0.0445455	0	0	0	0	0	0.0348813	0
LINC01477	0.00968336	0	0	0	0	0	0	0	0	0	0	0	0	0	0	0	0	0	0	0	0	0	0	0	0	0	0	0	0	0	0	0	0	0	0	0	0	0	0	0	0	0.0171133	0	0	0	0	0	0	0
AC093732.2	0	0	0	0.181076	0	0	0	0	0	0.0990285	0	0	0	0	0.102991	0	0	0	0	0.05893	0	0	0	0	0	0.0816267	0	0	0.161202	0	0	0	0	0	0.132207	0.257394	0	0.0656399	0	0	0	0	0	0	0.038207	0.0878381	0	0	0
AL645728.1	0.129963	0.353928	0.386542	0.204662	0.108756	0.230335	0.213302	0.0802124	0.212119	0.284124	0.185966	0.198896	0.116762	0.267377	0.37608	0.0760187	0.356562	0.151561	0.0758724	0.637881	0.2466	0.0346538	0.224036	0.109591	0.482561	0.165002	0.104121	0.0624259	0.199719	0.448831	0.466934	0.081955	0.127477	0.111216	0.405178	0.167839	0.150123	0.128406	0.1019	0.186489	0.251371	0.219696	0.316074	0.279344	0.0847064	0.17183	0.13826	0.109475	0.260145
AC134775.1	0	0	0.106077	0	0	0	0.0439016	0	0	0.029239	0	0	0	0	0	0	0	0	0.0858878	0.0347992	0	0	0	0	0	0	0.0523844	0	0.190385	0	0.0422857	0	0	0	0.0390352	0	0	0.0387615	0	0.126664	0	0	0.0298164	0	0	0	0.0250418	0	0.0420693
AL133355.1	1.29257	0.459673	0.669867	0.969579	0.601448	0.392231	0.89568	0.715803	1.32568	0.744248	1.17803	0.861996	0.33387	1.16985	1.97938	0.832315	0.457118	0.958425	0.300392	0.527409	0.937278	0.480202	0.440214	0.464568	0.538287	0.604099	0.34607	0.49431	1.46121	0.892157	0.673738	0.293228	1.02436	0.587099	0.879828	0.905694	0.650242	0.640181	0.622298	0.73834	2.13788	1.18611	0.463478	0.169699	0.653199	0.312436	0.739594	0.715504	1.45502
AC006042.4	0.102935	0	0.10669	0.0955968	0.283025	0.0225589	0.147184	0.0347907	0.0222076	0.117632	0.0225846	0	0.118168	0.0438806	0.142728	0.102579	0	0.02876	0.0287948	0.116668	0.0898451	0	0	0.0302484	0.0261628	0.0161602	0	0.0236916	0.191486	0	0	0.0165884	0.051605	0.120595	0.104696	0.0679441	0.105183	0.0259904	0.0181989	0	0.0847993	0.0606385	0.0599775	0.0807737	0.0151282	0	0.100746	0.0474829	0.0564166
AL163932.1	0	0	0	0	0.0602255	0	0	0	0	0	0.028835	0	0	0	0	0.032742	0	0	0	0	0	0	0	0	0	0	0	0	0	0	0	0	0	0	0	0	0	0	0	0	0	0	0	0	0	0	0	0	0
LPP-AS1	0	0	0	0.0334782	0	0	0	0	0	0	0	0	0	0	0	0	0	0	0	0	0	0	0	0	0	0	0	0	0.0447058	0	0	0	0	0	0.109994	0	0	0	0	0	0	0	0	0	0	0	0.0235211	0	0
AC106886.2	0.0537794	0.160406	0.222966	0.299674	0.0739348	0.47734	0.0692083	0.109061	0.0870194	0.0307291	0.477883	0.175278	0.347278	0.240722	0.303607	0.462244	0.2424	0.65363	1.19601	0.329154	0.164292	0.226751	0.550839	0.237054	1.45575	0.202634	0.302797	0.259937	0.200088	0.751516	1.04436	0.468007	0.202212	0.340234	0.307684	0.372731	0.0824308	0.529579	0.356558	0.421542	0.31013	0.285132	0.203684	0.363985	0.248973	0.599647	0.171067	0.632603	0.442133
AC003035.1	0.0654695	0.0325456	0	0.0912036	0.120008	0	0.0374454	0	0.0282493	0.0498783	0	0	0	0.0558186	0.155622	0	0	0.0731687	0	0.0296817	0	0	0	0	0	0.0205567	0	0	0.0405968	0	0	0	0.0984669	0	0.0332947	0.0432145	0.0445995	0	0	0	0.0359566	0	0	0.0256872	0.019244	0	0	0	0.0358826
LINC02185	0.129393	0.0160807	0.111761	0.165232	0.0296478	0.22686	0.684561	0.4592	0.139579	0.0985787	0.0567795	0.0702863	0.0742711	0.813604	0.320384	0.209537	0	0.0361524	0.0180981	0.0439968	0.188231	0	0.0142507	0.0190117	0.180882	0.111727	0	0.0148907	0.16047	0.317218	0.0178207	0.0208522	0.113522	0.166752	0.296114	0.0213521	0.242401	0.0163355	0.13726	0.0889674	0.319788	0	0.0502627	0.418835	0.133117	0	0.17941	1.25344	0.0177295
AC004477.2	0	0	0	0	0	0	0	0	0	0	0	0	0	0	0	0	0	0	0	0	0	0	0	0	0	0	0	0	0	0	0	0	0	0	0	0	0	0	0	0	0	0	0	0	0	0	0	0	0
AC009053.2	0.0150594	0.0149724	0.0104059	0.00699292	0.0276044	0.0132015	0	0.0203596	0.0194938	0.086048	0.00660827	0.0130884	0.017288	0.0256789	0.0238642	0.022511	0.0271508	0.0252455	0.0168507	0.0751015	0.0613403	0.0307855	0.0132685	0.0442534	0.0688972	0.0189139	0.0154163	0.0138644	0.280144	0.0886065	0.00829623	0.0242688	0.0301993	0.0494007	0.00765849	0.0298207	0.0410353	0.167305	0.026625	0.0248507	0.0330831	0.0443572	0.0233993	0.0177258	0.0619712	0.0101766	0.0294784	0.0347338	0.0742839
AL034399.2	0.0227211	0.042356	0.0471002	0.00791304	0	0.00746928	0	0	0.0367647	0	0.00747777	0.0888634	0	0.00726444	0	0.152838	0.194581	0.276151	0.266951	0.347659	0.118991	0.55738	0.255244	0.320488	0.147263	0.090961	0.0930387	0.376527	0.105668	0.434483	0.0844905	0.153788	0.128148	0.0159717	0.138659	0.0112482	0	0.0172108	0.216924	0.103109	0.0187181	0.0100387	0.165488	0.267442	0.601074	0.172734	0.111191	0.19652	0.0560387
AC007014.1	0	0	0	0	0	0.0767744	0	0	0	0	0.0256206	0	0	0.0248896	0.161915	0	0	0	0	0	0	0	0	0	0	0.0183325	0.0199232	0.0268764	1.48438	0	0	0.0188183	0	0.0547226	0.0593847	0	0	0.147421	0	0	0	0	0	0	0	0	0.0190482	0.0269329	0
AC106779.1	0.0395397	0.0147417	0	0	0.0271792	0.0519926	0.0169611	0	0.0255914	0	0.0130129	0.0128868	0.0170217	0.0379251	0.0822381	0.0147761	0	0.0165711	0.0165912	0.134445	0.0345117	0	0	0	0.0452239	0.0279339	0	0.0136508	0.38616	0.0290805	0.0163369	0.019116	0	0	0.0452431	0	0.0202016	0.0149753	0	0.0652477	0	0.0174696	0.0115194	0.0349055	0.0435833	0	0.00967478	0.027359	0.0325065
AL138999.1	0	0	0	0.0330105	0	0	0	0	0.0306739	0.135398	0	0	0.0408046	0.0606095	0.112652	0	0	0	0.0795448	0.0644584	0.124097	0.0726624	0.0626348	0	0	0.0892843	0	0.0327238	0	0	0	0	0.0356394	0.299827	0	0.0469235	0.0968549	0.0717977	0.0754109	0	0	0	0	0.13946	0.0417913	0.0480392	0.0231924	0.0655851	0.0389624
AC131391.1	0.0456608	0	0.189307	0	0.313867	0	0	0	0.0591063	0.0260902	0	0	0	0	0	0	0	0	0	0.0621032	0.119563	0	0.0905193	0.0805072	0	0	0.0233715	0.0315281	0	0	0.0377319	0	0.0343372	0	0	0	0	0	0.048437	0	0	0.040348	0	0	0.0201321	0	0.022345	0.157972	0
AC107023.1	0	0	0	0	0	0	0	0	0	0.49542	0	0	0	0	0	0	0	0	0	0	0	0	0	0	0	0	0	0	0	0	0	0	0	0	0	0	0	0	0	0	0	0	0	0	0	0	0	0	0
IDI2-AS1	0.725706	0.0832515	0.135007	0.116649	0.0255817	3.14418	2.23499	1.66036	0.120436	0.0106324	0.0612404	0.0242587	0.192255	1.38024	0.0331733	0.0417229	0.100645	0.0311942	0.0624639	0.0126543	0	0.0285297	0	0.0328086	0.0851316	0.00876399	0.0380977	0.0770907	0.0865387	0.0547425	0.107636	0.125947	0.0419796	0.0392407	0.170335	0.0184237	0.608455	0.0422853	0.0690873	0.0767658	0.122636	0	0.0433693	1.01847	0.0492259	0.0754471	0	0.103004	0.0305958
TERC	0.0658325	0.0654522	0	0.213988	0	0.0577109	0	0	0.028406	0.0250774	0	0	0	0	0	0	0	0	0.0736635	0.0895388	0.0383073	0	0.0290019	0	0	0	0	0	0.20411	0	0	0.0212184	0.0330043	0	0	0.0434541	0.0448468	0.166223	0	0	0.0361559	0.0387818	0	0.077489	0	0	0	0.030368	0.0721632
AP002358.1	0.00423237	0	0	0.0530639	0	0.00556534	0.0435729	0	0	0.0435302	0	0	0	0.0433017	0.206238	0	0	0.0212855	0.0142075	0.00575645	0	0	0	0.00746234	0	0	0	0	0	0.0747075	0	0	0.00636554	0	0	0.00838099	0.0345984	0	0.00897941	0.00698418	0	0	0.0049322	0.00498177	0.00746432	0	0.0124272	0	0
AC096631.1	0.0110026	0	0	0	0	0	0	0	0	0	0	0.0143439	0	0.0140711	0	0	0	0	0	0	0	0	0	0	0.0167791	0	0	0	0.0818709	0	0	0.0212774	0	0	0	0	0	0	0	0	0	0	0	0	0	0	0	0	0
AC096736.2	0	0	0	0	0	0	0	0	0	0	0	0	0	0	0	0	0	0	0	0	0	0	0	0	0	0	0	0	0	0	0	0	0	0	0	0.134335	0	0	0	0	0	0	0	0	0	0	0	0	0
AL357507.1	0	0.0529292	0	0	0	0	0.0608978	0	0.0229711	0	0.0233611	0.0925384	0	0	0	0.0265264	0.0319939	0	0	0.0482715	0	0	0	0	0	0	0	0	0	0	0	0	1.7882	0	0	0	0	0	0	0.0292835	0	0	0	2.06788	0.0156483	0	0.0173683	0	0
AL136304.1	0.116619	0	0.241747	0.357408	0.769561	0.122678	0.200101	0.189196	0.120767	0.13327	0.122818	0.0608135	0.200816	0.178971	0.194043	0.104594	0.210254	0.2737	0.313178	0.317227	0.0407157	0.0715203	0.123301	0.123371	0.106707	0.219702	0.0477532	0.0644189	0.130165	0.205849	0.732399	0.0676571	0.385872	0.229534	0.498178	0.554232	0.190665	0.141339	0.148451	0.384885	0.307432	0.12366	0.0543608	0.164721	0.164538	0.378273	0.205451	0.193663	0.26845
LINC02325	0.0235786	0	0.061097	0.0164233	0.0162076	0	0	0.0358617	0.0152608	0	0	0.0384236	0.0101505	0.00753857	0.0140116	0.00881139	0.0106276	0.0592907	0.00989373	0.0400865	0.0102901	0.0180754	0.00779047	0.0103932	0	0.0166577	0.0120687	0.0162806	0.0986902	0.034683	0.0292263	0	0	0.0662975	0.0359728	0.116726	0.0722805	0.0357206	0.0125061	0.0291817	0.0097122	0.0104175	0	0	0.00519797	0.0119502	0.0461546	0.0326297	0.0484612
AL078623.1	0	0	0	0	0	0	0	0	0	0	0	0	0	0	0	0	0	0	0	0	0	0	0	0	0	0	0	0	0.146095	0	0	0	0	0	0	0	0	0.0198295	0	0	0	0	0	0	0	0	0	0.0181136	0
AC017033.1	0	0	0	0	0.0922096	0.0661474	0.0287716	0.0340045	0.0217057	0	0.0220742	0	0	0	0.019929	0.0501303	0	0	0	0	0	0.0514179	0	0	0	0.12636	0	0	0	0.0493301	0.0277127	0.145922	0.0756582	0	0	0	0	0	0	0	0	0	0.0195407	0	0	0.0339938	0.0328232	0.0464098	0
AC124283.2	0.298662	0.222702	0.851285	0.88412	0	0.736358	0.25623	0.529957	0.241629	0.0426632	0.0982928	0.34069	0.257146	0.381954	0.488072	0.223222	1.07693	0.68843	0.250641	0.456986	0.521365	0.228955	0.542736	0.0658235	0.284664	3.27046	0.229305	0.515554	1.45842	1.20812	0.863799	0.613666	0.842233	1.57456	0.170871	0.22178	0.305184	0.735249	0.316821	0.43124	0.492085	0.989667	0.391551	0.3076	0.427966	0.68116	0.292312	0.929948	0.429689
BSN-DT	0.00456081	0	0.00945443	0	0	0.0419806	0.0391285	0.018498	0	0.0208481	0	0	0.023561	0.0174983	0.0433645	0.00681757	0.00822278	0	0.00765501	0.0186095	0.00796169	0	0	0	0	0.00429614	0	0.00629835	0.0763588	0.0134175	0	0.0132299	0.00685952	0.0512958	0.0208747	0.00903137	0.0279625	0	0.00967624	0.00752617	0.0300582	0.0161206	0	0.0322102	0	0	0	0.031558	0
AC024267.5	0	0	0.0410849	0	0	0	0	0	0	0.0226492	0	0	0	0.0253467	0	0	0	0	0.0332654	0.0269563	0	0.0303872	0	0	0	0.0186692	0	0	0.0368692	0.0583067	0	0	0.0298086	0	0	0	0	0.0300256	0	0.0654111	0	0.0700532	0	0.0233286	0.034954	0	0	0.054855	0.0325879
LINC01739	0	0	0	0	0	0	0	0	0.0227332	0	0	0	0	0	0	0	0	0	0	0	0	0	0	0	0	0	0	0	0.0653393	0	0	0	0	0	0	0	0	0	0	0	0	0	0	0	0	0	0	0	0
AC015917.2	0.0722422	0	0	0.100638	0.331057	0	0.0826382	0.0488341	0	0.165114	0.0634018	0.0627872	0.0414668	0.061593	0.228961	0	0.0434156	0.0807379	0	0.0655044	0.0840741	0.0738415	0.0318256	0	0.11017	0.0453665	0.0739544	0.0332548	0.358372	0.0708433	0.0397983	0.0931372	0.144871	0.270838	0.073478	0.619904	0.29528	0.583702	0	0	0.0396762	0.0425577	0.0280625	0.0850336	0.169878	0.146456	0.0471376	0.0333247	0.0395946
AC126283.1	0.0326148	0	0	0.0454348	0.179353	0.12866	0.0559624	0.0661406	0	0.111815	0.0429356	0.127558	0	0	0.193815	0	0	0	0	0.266157	0	0	0.0431044	0	0.049738	0.0307221	0	0.0450401	0.303361	0	0	0.0630723	0	0	0.0497591	0.322921	0.133308	0	0	0	0.107475	0	0	0	0	0.0661199	0.0319215	0.0451348	0.107254
LINC00423	0.0131471	0	0	0	0	0	0	0	0	0	0	0	0	0	0	0	0	0	0	0.0178813	0	0	0	0	0	0	0	0	0	0	0	0	0	0	0	0	0	0	0	0	0	0	0	0	0	0	0	0	0
AC027698.1	0	0	0	0	0	0	0.0325925	0	0	0	0	0	0	0	0	0	0.0342462	0	0.0318816	0.0775048	0	0	0	0	0	0	0.0194451	0	0.0706709	0.0558812	0	0	0	0.0534092	0	0	0	0.115106	0	0	0	0	0	0	0	0	0.0185911	0	0
AC136475.2	0.423993	0.406488	0.439462	0.295326	0.999251	0.159294	0.519651	0.245665	0.274422	1.14211	0.159475	0.118447	0.0521508	0.619701	0.43193	0.452708	1.09204	2.58928	0.406653	2.43026	0.898756	1.1144	0.480307	0.587374	0.415668	1.05552	0.093009	0.501876	0.845077	1.15825	1.70178	0.468537	0.68324	0.68124	1.66338	0.899566	0.928398	0.367048	0.417646	0.89957	0.598787	0.0535228	0.741151	0.748599	0.694353	1.41213	0.503903	2.01172	0.497963
AC007684.1	0.0497769	0.0742341	0.051593	0.2427	0.0684323	0.032727	0	0.201888	0.0644345	0.0568843	0.0982928	0.0324466	0.0428577	0.159148	0.0295801	0	0.0448719	0.0834461	0	0	0.0434471	0.0381592	0	0.131647	0	0.0937765	0.0254784	0	0.231495	0	0.1234	0.0240653	0.14973	0.0349903	0	0.0492844	0	0	0	0.164282	0.246042	0.0879704	0.0580076	0.0585906	0.021947	0.151369	0.0243593	0.103328	0
AC018450.1	0	0	0	0.0221692	0	0.020926	0.0819182	0	0.0206	0.0363724	0	0.0207467	0.0274036	0.0610563	0.0378277	0.0237884	0	0.106713	0.0801313	0.324668	0.055561	0.243994	0.126193	0.224471	0.0970758	0	0.228076	0.0659301	0.118416	0.140452	0.368215	0.107713	0	0.0671195	0.0485585	0.157565	0.097569	0.048218	0.0675261	1.36557	0	0	0.055636	0.0561951	0.0982319	0.0967868	0.0311512	0	0.104666
AC006041.1	0	0	0	0	0	0	0	0	0	0	0	0	0	0	0	0	0	0	0	0	0	0	0	0	0	0	0	0	0	0	0	0	0	0	0	0	0	0.109667	0	0	0	0	0	0	0	0	0	0	0
LINC00545	0	0	0	0	0	0.0379825	0	0.0585771	0	0.0330095	0	0	0	0	0	0.129534	0	0	0	0	0.100848	0	0.229051	0.0509291	0	0	0.0591396	0.0398896	0	0.594842	0	0.223439	0.304105	0	0.0440689	0	0.118064	0.0437599	0.0306414	0	0.142776	0	0	0.0679993	0.0509426	0.0585587	0.0282711	0	0
PCF11-AS1	0	0	0	0	0	0	0	0	0	0	0	0	0	0	0	0	0	0	0	0	0	0	0	0	0	0	0	0	0	0	0	0	0	0	0	0	0	0	0	0	0	0	0	0	0	0	0	0	0
AC015813.4	0	0	0	0	0	0.959322	0	0.403495	0	0.0757927	0	0	0	0	0	0	0	0.111184	0.111318	0	0	0	0	0	0	0.124948	0	0	0	0	0	0	0.0997504	0	0	0.394	0	0.200953	0	0	0	0.468848	0	0	0	0.134456	0	0.0917826	0.218102
AC114947.2	0.147387	0.063814	0.137981	0.152335	0.235306	0.150044	0.0652633	0.134983	0.104625	0.0488995	0.125179	0.0867756	0.188303	0.133768	0.0113013	0.127926	0.0771466	0.023911	0.11172	0.148729	0.149394	0.430082	0.119387	0.134125	0.25377	0.0179141	0.0194685	0.0525258	0.247645	0.0839225	0.47146	0.455121	0.0572057	0.113631	0.123312	0.0753181	0.0680156	0.0288111	0.110957	0.0392283	0.423012	0.0336098	1.30758	0.201465	0.109005	0.077109	0.0279201	0.0723748	0.0781744
LINC01248	0	0	0	0	0	0	0	0	0	0	0	0	0	0	0	0	0	0	0	0	0	0	0.0335257	0	0	0.04779	0	0	0	0	0	0	0.114457	0	0	0	0.0518422	0	0	0	0	0	0	0	0.0447381	0	0	0	0
AC007375.2	0	0.00765118	0	0	0	0.00674624	0	0	0	0	0	0	0	0	0	0	0	0	0	0	0	0	0	0	0	0	0	0	0.0477197	0	0	0	0	0	0.00782728	0	0	0.0155448	0	0	0	0	0	0	0	0	0	0	0
NKX2-2-AS1	0	0	0	0	0	0	0	0	0	0	0	0	0	0	0	0	0	0	0	0	0	0	0	0	0	0	0	0	0	0	0	0	0	0	0	0	0	0	0	0	0	0	0	0	0	0	0	0	0
AC012506.2	0.0222735	0	0	0	0	0	0	0	0	0	0	0	0	0	0	0	0	0	0	0.0605885	0	0	0	0	0.0339674	0	0	0	0.207173	0	0.0368116	0	0	0	0	0	0	0	0	0	0	0	0.0259565	0.0262174	0	0	0	0.123295	0
LINC02175	0.0696479	0.0188851	0.0787516	0.0705632	0.0696367	0.0999091	0.184691	0.0898807	0.172117	0.0361784	0.0250057	0.0165088	0.021806	0.170046	0.0752518	0.198757	0.114154	0.031843	0.244425	0.284184	0.0442118	0.0679539	0.0669441	0.033491	0.0675907	0.0536777	0.123152	0.0174876	0.212013	0.111762	0.0209286	0.0489778	0.0571371	0.0445077	0.521635	0.0250759	0.194097	0.0383687	0.0940324	0.031345	0.0312966	0.0559492	0.1033	0.0223582	0.0502498	0	0.0929553	0.12267	0.0312322
CCDC18-AS1	0.347274	0.118377	0.524489	0.459588	1.00259	0.2218	0.195787	0.377275	0.237611	0.439379	0.228583	0.265173	0.213572	0.218889	0.607313	0.482031	0.424858	0.686129	1.69034	0.570166	0.454669	1.2018	0.64255	0.432983	1.08567	0.34815	0.604358	0.373383	1.55968	2.72196	1.09869	0.494088	0.443958	0.491714	4.65107	0.962745	0.567773	1.10107	0.360494	1.83381	1.36914	0.526058	0.239927	1.00439	0.349978	1.1365	0.403013	0.926839	0.779011
AC016747.3	0.150086	0	0.0311124	0.10454	0.041267	0.039471	0	0.0304364	0.0582843	0.0343032	0.0395159	0	0.0258446	0.0191943	0	0	0	0.0503209	0.100763	0.122479	0	0.0230113	0.059507	0	0.0457766	0.0424128	0.046093	0.0207264	0.19544	0.22077	0.0992191	0.0145122	0.158012	0.0211004	0.137388	0.208041	0	0.0909498	0.0159211	0.148602	0.0494573	0.0530491	0.0349806	0.0706642	0.0529391	0.0304269	0.029379	0.10385	0.271456
U91324.1	0	0	0	0	0	0	0	0	0	0	0	0	0	0	0	0	0	0	0	0	0	0	0	0	0	0	0	0	0	0	0	0	0	0	0	0	0	0	0	0	0	0	0	0.0312614	0	0	0.0259942	0	0
PCDH9-AS3	0	0	0	0	0	0	0	0	0	0	0	0	0	0	0	0	0	0	0	0	0	0	0	0	0	0	0	0	0.0461058	0	0	0	0	0	0	0	0	0	0	0	0	0	0	0	0	0	0	0	0
AC020978.3	0.103233	0	0	0	0.0709613	0.169682	0.0442833	0.157012	0.233855	0.0294933	0.0339751	0.0336457	0.0444415	0	0.0920199	0	0.0465302	0.08653	0.173269	0.0351018	0	0.118708	0.102326	0	0.0787158	0.0729317	0.0792599	0.0712809	0.288061	0.0759255	0.12796	0.0249547	0.0388159	0	0.157498	0.459952	0.105488	0.0781971	0.0547549	0.212942	0.0850451	0.0912215	0	0.364535	0.0227581	0	0.0757788	0.178577	0.0848702
AL583803.1	0	0	0	0	0	0.0467389	0	0	0	0	0	0	0	0	0	0	0	0	0	0	0	0	0	0	0	0	0	0	0.264487	0	0	0	0	0	0	0	0	0	0	0.0586546	0	0	0	0	0.0313435	0	0	0	0
AC114271.1	0.151932	0.213994	0.218716	0.0940676	0.649827	0.0998913	0.210003	0.0427927	0.240375	0.130219	0.144452	0.220079	0.13808	0.113344	0.235747	0.246036	0.304357	0.212249	0.134587	0.206643	0.22102	0.207061	0.345816	0.178587	0.0772328	0.318034	0.0993683	0.297236	0.471056	0.310396	0.125549	0.220361	0.228508	0.640797	0.218919	0.543215	0.39675	0.594609	0.259662	0.146251	0.29205	0.574309	0.196727	0.12419	0.308888	0.162561	0.227184	0.367946	0.582898
AL441883.1	0	0	0	0	0	0	0	0	0	0	0	0	0	0	0	0	0	0	0	0	0	0	0	0	0	0	0	0	0	0	0	0	0	0	0	0	0	0	0	0	0	0	0	0	0	0	0	0	0
LINC00111	0	0.030791	0.0855995	0.143811	0.056769	0	0	0	0.0534526	0.0235946	0.0815403	0.0807498	0.142213	0	0.319002	0	0	0.034612	0.0693078	0.0280814	0	0.0949666	0.054574	0	0.283377	0.0583453	0.0422719	0.0570247	0.384081	0.0607404	0.409473	0	0.0621055	0	0.0314997	0.0408846	0	0.0312788	0	0.0681413	0.034018	0.0364886	0.0240606	0.0486047	0.0364129	0	0.0202077	0.142862	0.0678962
AC011853.2	0.0306765	0	0	0	0	0	0	0	0	0	0	0	0	0	0	0	0	0	0	0	0	0	0	0	0	0	0	0	0	0	0	0	0	0	0	0.030373	0	0	0	0	0	0	0	0	0	0	0	0	0
AC104985.1	0	0	0	0	0	0	0	0	0	0.0267592	0	0	0	0.0299461	0.0556596	0	0	0	0	0	0	0	0	0	0	0	0	0	0	0	0	0	0	0	0	0.370945	0	0	0	0	0	0	0	0	0	0	0	0	0.0770026
AC130462.1	0.0216244	0	0	0.0602486	0	0	0	0.0438528	0.0559841	0	0.0284673	0	0.037237	0.0276551	0	0.0323245	0.116961	0.0362512	0.0725901	0.0588227	0.188746	0	0.0285793	0	0.296797	0.0203695	0	0.0298627	0.0402271	0	0.178694	0.0209092	0.0325234	0	0.329915	0	0	0.0327602	0	0.214105	0	0	0	0.15272	0	0.0438391	0.0211647	0	0
AC009630.3	0	0	0	0	0	0	0	0	0	0	0	0	0	0	0	0	0	0	0	0	0	0	0	0	0	0	0	0	0	0	0	0	0	0	0	0	0	0	0	0	0	0	0	0	0	0	0	0	0
AP001628.1	0.0833109	0	0.259051	0	0.343602	0.164324	0	0.337897	0	0	0.054837	0	0.0717302	0.0532725	0.198031	0	0	0.279325	0.279663	0.283278	0	0	0.0550527	0.0734452	0.0635251	0.19619	0	0.287625	1.16235	0.122546	0.275377	0	0.187951	0.175688	0.063552	0.24746	0	0.0631064	0.0883763	0.137478	0.0686329	0.588939	0.0485432	0.0980621	0.0367323	0.0844479	0.0407699	0.288229	0.342459
AC012676.4	0.0407966	0	0	0	0.280431	0.080468	0	0.0413663	0	0.0233108	0	0.0265929	0	0	0	0	0.0367764	0.0683914	0.0684742	0.249693	0.0356087	0.0938244	0.0808764	0	0.0311076	0.0192145	0	0	0.0379462	0.300049	0.101137	0	0.0306793	0	0.0311208	0.161572	0	0	0.0216385	0.201965	0	0	0.0237712	0.0240101	0.035975	0.0827067	0	0.084686	0.0670796
AC022558.1	0.104597	0.0389974	0.271034	0.0364279	0	0.034385	0.0897371	0	0.135398	0	0.0688482	0	0.0450289	0.033442	0.0310787	0.0390884	0	0.0438368	0.219449	0.177829	0.0456482	0.120277	0.0345595	0	0.119634	0.0246318	0.107076	0.108334	0.0486446	0.384645	0.129651	0.101138	0.0393289	0.220578	0.31916	0.0517812	0.213763	0.0792305	0.0277393	0.258907	0.0430845	0	0.0914195	0.0923382	0.0691765	0	0.0511868	0.217124	0.171984
AC010425.1	0	0	0	0	0	0.0281783	0	0	0.0277394	4.75086	0.0282104	0	0	0.0274055	0.0509376	0	0	0	0	0.0582918	0	0	0	0	0	0	0	0	0.039864	0	0	0.0207205	0	0	0	0.254607	0	0.0324645	0	0	0	0	0	0	0	0	0	0	0.14094
AC125613.1	0	0	0	0	0	0	0	0	0	0	0	0	0	0	0	0	0	0	0	0	0	0	0	0	0	0	0	0	0.16199	0	0	0	0	0	0	0.0287392	0	0	0	0	0	0	0	0	0	0	0	0	0
AL158834.1	0	0.0379932	0	0	0	0	0	0	0.0989333	0	0	0	0	0	0	0	0	0	0	0	0	0	0	0.0449182	0	0	0	0	0.047392	0	0	0	0	0	0	0	0	0	0	0.04204	0	0	0.0296884	0	0.022465	0	0	0	0.0418887
AL365277.1	0.0430918	0	0.089328	0.030015	0	0	0	0	0.0557809	0	0.028364	0.028089	0	0	0.0768224	0	0.194228	0	0.144653	0.674006	0.0376121	0.132137	0.113902	0.113967	0.0985734	0.0811822	0.0220566	0.267789	0.0400811	0.380317	0.35609	0.0833333	0.162027	0.0302911	0.986152	0	0.176132	0.0979238	0.0685678	0.60443	0.0354998	0.152312	0	0.0507218	0.113997	0.0873599	0.0210879	0.208718	0
AL353803.2	0	0	0	0.0241552	0	0.00760019	0	0	0.0224454	0.0198153	0	0	0	0.00739176	0.0274775	0	0.0104206	0	0.0194021	0.00786117	0	0	0	0	0	0	0	0	0.333313	0.0170038	0	0.0111774	0	0	0	0.0114453	0.0118121	0.0612937	0.00613127	0	0	0.0510734	0	0.326555	0	0	0.0113139	0.0319943	0
AC023302.1	0.072389	0.0719708	0.35014	0.168072	0.862497	0.126917	0.0414031	0.0489333	0.031235	0.1103	0.0317653	0	0	0.0308591	0.229426	0	0.130512	0.283157	0.3645	0.0328188	0	0.0369958	0.0318903	0.0425445	0.404779	0.0454588	0	0.0999671	0.3591	0.283949	0.478551	0.0933265	0	0.101771	0.625832	0.477818	0.197253	0.219333	0.102387	0.159273	0.238541	0.255865	0.0562391	0.312424	0.106389	0.0978359	0	0.300532	0.277726
LINC01515	0.0579112	0.0246757	0.0342995	0.0576246	0.0454944	0.0108786	0.0446139	0.0263641	0.171346	0.0702318	0.0653458	0.0493047	0.0325624	0.0332522	0.0632093	0.0883332	0.031962	0.0178315	0.0138857	0.199324	0.14442	0.0507371	0.0531071	0.15837	0.0486636	0.012246	0.085901	0.143626	0.299006	0.1808	0.0468784	0.025141	0.0319956	0.390467	0	0	0.0338148	0.0071619	0.130387	0.0838623	0.389455	0.17545	0.00688642	0.183629	0.0500247	0.0479196	0.0161943	0.121031	0.326469
AC068790.4	0.0902798	0	0.0935736	0.125766	0.372345	0.0593566	0	0	0	0	0	0	0	0.0577288	0.0536491	0.0674758	0	0.0756726	0.151528	0.798132	0	0.138418	0.0596579	0	0.068839	0.0850407	0.184839	0.124674	0.251916	0.132797	0	0	0.203673	0	0.137736	0.178773	0	0	0.287307	0.372445	0	0.159551	0	0.159398	0.07961	0.0915119	0.0441803	0.187404	0.0742211
AL158212.2	0.0258083	0	0.320998	0.179764	0.283845	0.101809	0.0885666	0.157012	0.100224	0.117973	0	0.0336457	0.0444415	0.0990174	0.0613466	0.0385786	0.232651	0.043265	0.0433173	0.596731	0.0450528	0.118708	0	0	0.157432	0.0486211	0.02642	0.106921	0.14403	0.455553	0	0.0249547	0.0388159	0.0362834	0.590619	0.306635	0.105488	0.117296	0.0273774	0.0425883	0.0850451	0.182443	0	0.212646	0.0227581	0.156963	0	0.0714308	0.127305
AC023796.1	0	0	0	0	0	0	0	0	0	0	0	0	0	0	0	0	0	0	0.0297403	0	0	0	0	0	0.0540437	0	0	0	0	0	0	0.0342662	0	0	0	0	0	0	0	0	0	0	0	0	0	0	0	0	0
AC005954.2	0	0	0	0	0	0	0	0	0	0	0	0	0	0	0	0	0	0	0	0	0	0	0	0	0	0	0	0	0.0397206	0.0628161	0	0	0	0	0.0325761	0.0422818	0	0	0	0	0	0	0.0248828	0	0	0	0.0208982	0	0
AC007686.2	0	0	0	0	0	0	0	0	0	0	0	0	0	0	0.150423	0	0	0	0	0	0	0	0	0	0	0	0	0	0.141267	0	0	0	0	0	0	0	0	0.0383483	0.0268521	0	0	0	0	0	0	0	0	0	0
AC116345.3	0.0264405	0.0394317	0	0	0	0.0347679	0	0	0	0.0302158	0	0	0	0	0	0	0	0	0	0	0	0	0	0	0	0.0249061	0	0	0	0	0	0	0.0795338	0	0	0.104716	0	0.0400564	0	0	0.0435643	0.0467281	0.0308125	0	0	0	0.0517568	0	0.130424
AC237221.1	0.00376405	0	0.031211	0.0157307	0.0206989	0.292022	0.381055	0.793855	0.00974485	0	0	0	0.0842614	0.519889	0	0.00562655	0	0.00631005	0	0.0153584	0	0	0.00497464	0	0.0114804	0.00354561	0	0.00519804	0.0350106	0.0553674	0	0.0109187	0.0113223	0	0.017228	0	0.015385	0	0	0	0.0496141	0.0133043	0.00438644	0	0.00331919	0.00763083	0.0221041	0.00520897	0.012378
AC005281.1	0.0130316	0	0	0.0544619	0	0.0514076	0	0	0.0843449	0	0.0514661	0.0339781	0	0.0666638	0.0619527	0	0	0.218462	0	0	0	0	0	0	0.0198734	0.0245507	0.0133405	0	0	0	0	0.0252012	0	0	0	0	0	0.0394848	0	0	0.0644139	0.0460613	0	0	0	0	0	0	0.0214272
AC007383.3	0	0	0	0	0	0	0	0	0	0	0	0	0	0	0	0	0	0	0	0	0	0	0	0	0	0	0	0	0	0	0	0	0	0	0	0	0	0	0	0	0	0	0	0	0	0	0	0	0
AC012485.1	0.00915563	0.00910274	0.0126529	0.0510177	0	0.0441436	0	0.030945	0.0158022	0.0209258	0	0.00795735	0	0.003903	0.0398989	0.02281	0.0275114	0.00511617	0.00512236	0.0373577	0	0	0.00806685	0.0107619	0.0093083	0.0201234	0.00937263	0.00421455	0.0340638	0.05387	0.00504385	0.0177056	0.0413105	0.0171623	0.0232806	0	0.0561335	0.0462348	0.00971231	0.0151085	0.0100567	0	0.00355651	0.0071845	0.0107647	0	0	0.0211171	0.0250902
LINC02440	0	0	0	0	0	0	0	0	0	0	0	0	0	0	0	0	0	0	0	0	0	0	0	0	0.0266245	0	0	0	0	0	0	0	0	0	0	0	0	0	0	0	0	0	0	0	0	0	0	0	0.200943
AC024575.1	0.208888	0.103841	0.180424	0.339495	0.622212	0.251787	0.358422	0.141203	0.202799	0.13925	0.206242	0.181549	0.0899257	0.22262	0.248265	0.130104	0.219688	0.204272	0.116868	0.236757	0.12155	0.186823	0.161041	0.122768	0.424742	0.0983829	0.0534597	0.384624	0.615262	0.307265	0.34523	0.168316	0.235628	0.881017	0.424923	0.344702	0.07115	0.263715	0.0923286	0.143626	0.516256	0.153819	0	0.368811	0.1228	0.0705796	0.119261	0.505881	0.343463
AP001363.2	0.091088	0.181124	0.314704	0.465271	0.0834839	0.279477	0.208392	0.431014	0.0786068	0.0693959	0.0799414	0	0.0522842	0.0776607	0.108259	0.13616	0.218966	0.1527	0.152885	0.165185	0.106006	0.372418	0.120384	0.160603	0.463034	0.943821	0.0621646	0.25158	0.169448	0	0.100361	0.117434	0.0456658	0.0853728	0.185292	0.180373	0.124103	0.27599	0.193253	0.100208	0.15008	0.107319	0.141533	0.321649	0.240968	0.184662	0.118869	0.336145	0.149771
AP000797.3	0	0	0	0	0.0509239	0	0	0	0	0.0634956	0	0.0241452	0	0	0	0	0.0333914	0	0	0	0	0	0	0	0	0	0	0	0	0.0544863	0	0	0	0	0	0.036675	0	0	0.0196468	0	0	0	0.0215832	0	0	0.037547	0	0	0
AC093865.1	0	0.0408887	0.113671	1.60417	0.301545	0.108158	0.0470446	0	0.0354911	0.125329	0.180468	0.0714875	0.141638	0.210383	1.01016	0	0.247158	0	0	1.26788	0.047862	0.0420368	0.108707	0.0483415	0	0	0	0.0378628	0.867065	0.24198	0.226566	0.0795323	0	0.0385459	0	0.108585	0	0.0415366	0.0581692	0	0.180696	1.16292	0	0.225905	0.217594	0.0555835	0.0536693	0.0758849	0.0901624
LINC02523	0.0160267	0	0	0.0167448	0.0220332	0.0210743	0	0	0.00518651	0	0	0	0	0	0.00952394	0	0	0	0	0	0.00699435	0	0.0105906	0	0	0	0	0	0	0	0	0.04649	0.0120522	0	0	0	0	0	0	0	0	0	0	0.00471612	0.00353315	0.00812273	0	0	0
LINC01251	0.122138	0.145719	0.151913	0.0340293	0.40299	0.224847	0	0.0495374	0.221345	0.0558309	0.192945	0.191075	0.126192	0.0624801	0	0	0.0880819	0.0409504	0.860999	0.0332239	0	0	0.225988	0.0861394	0.707795	0.04602	0.100026	0.168669	1.6359	0	0.726688	0.0472393	0	0	0.447218	0	0.0499221	0.0740137	0.0777384	0.443409	0	0	0.0854001	0.143764	0	0.247609	0.0478165	0.236633	0
LINC01451	0.223076	0.155944	0.31792	0.640942	1.15005	0.229166	0.0179421	0.219122	0.428633	0.0955976	0.183541	0.199938	0.14405	0.133729	0.30241	0.0104205	0.0565576	0.151923	0.310064	0.293924	0.200793	0.176355	0.0276395	0.159785	0.10631	0.0459659	0.0535225	0.115523	3.33928	0.133304	0.230424	0.512282	0.152027	0.33812	0.420104	1.33211	0.0356168	1.50494	0.0258824	0.385371	2.01576	0.30184	0.0284333	0.303601	0.055325	0.360379	0.0238802	0.718712	0.441295
AC138028.5	0	0	0	0	0	0	0	0	0	0.0243134	0.0280082	0	0	0.0272091	0.0252862	0	0	0	0	0.057874	0	0	0	0	0	0.0400819	0	0	0.197891	0	0	0	0.0319988	0	0	0	0	0.0322318	0.0225692	0	0	0.0752005	0	0	0	0	0	0	0.0699647
AC005670.1	0.0300552	0	0.0623035	0	0.165277	0.158084	0	0.1219	0.0778108	0.0343466	0.0395659	0	0.103509	0.0384371	0	0	0	0.0503846	0.0504455	0.0817561	0	0	0.0397216	0.26496	0.0916691	0.028311	0	0.0830107	0.167732	0	0.0496723	0.0581223	0.0904067	0	0	0.238062	0.122846	0	0.0318826	0	0.0495199	0.106233	0	0.283015	0.0265031	0.0609307	0	0	0.0494181
GNAS-AS1	0.0357095	0.00968271	0.013459	0.00904471	0.0178519	0.017075	0.155966	0.0263333	0.0294158	0.100166	0.0042736	0.0296252	0.00559013	0.0373651	0.0655907	0	0.0702343	0.0217686	0	0.136875	0	0.0199091	0	0.0114476	0.00495068	0.00917379	0.00332326	0.336231	0.018117	0.0382015	0	0.0376675	0.00488251	0	0.00990556	0.0192852	0.0398066	0.0245903	0.0137748	0.010714	0	0	0.00378311	0.110813	0.0057253	0.0131625	0.00635461	0.026955	0.0160132
AC020978.1	0.0277379	0	0	0	0.0762668	0	0	0	0.0359057	0	0	0	0	0	0	0	0	0.0929995	0.0931121	0.0377262	0	0	0	0	0	0	0	0.0383052	0.154799	0.163204	0	0	0	0.0779924	0.0423185	0	0	0.0420218	0	0.0457725	0	0	0	0	0	0.0562328	0.0271482	0	0.0456078
LINC01559	0.075081	0.0671825	0.367311	1.13379	0.668864	0.039491	0.0206125	0	0.0699766	0.0068641	0.312334	0.771307	0.0310293	0.0038408	7.78122	1.07743	0.243657	0.196351	5.01552	2.74084	0.131067	1.63463	7.50565	0.725441	0.206099	0.217829	9.77973	0.153453	0.00558681	0.671479	0.397077	0.633053	0	0	0.0641469	0.1011	0.214818	0.818963	0.098761	0.044603	2.31083	1.13052	0.00699965	0.123725	0	1.39425	0.717211	0.0540293	0.587629
AC009562.1	0	0	0	0	0	0	0	0	0.0233551	0	0	0	0.0310686	0	0	0	0	0	0	0	0	0	0	0	0	0	0	0	0	0	0	0	0	0	0	0.0357275	0	0	0	0	0	0	0	0	0	0	0	0	0.0296659
AL033527.2	0.0453699	0	0.0940505	0	0.0415824	0.0397727	0	0.030669	0.0587298	0	0.019909	0.0788639	0	0	0.0359483	0.0678197	0.109064	0.0507055	0.0761502	0.2674	0.105601	0.139123	0	0.0266648	0.0230632	0.0284913	0	0.167079	0.422	0	0.0749831	0	0.0227456	0.0212616	0.0692191	0	0.0618144	0.0458225	0.0641713	0.124781	0.199341	0.160364	0	0.267016	0.0800156	0.153297	0.0444054	0.251145	0
AC074212.1	0.0913215	0.074905	0.132515	0.101774	0.414305	0.0360249	0.0783474	0.0648178	0.118213	0.407007	0.144264	0.0952433	0.117941	0.239419	0.309328	0.0409526	0.312826	0.306183	0.153277	0.229782	0.231155	0.161017	0.138796	0.104659	0.153193	0.163442	0.0981603	0.10089	0.152894	1.00747	0.188659	0.123622	0.178553	0.211839	0.397078	0.732385	0.186632	0.221358	0.140467	0.346603	0.173034	0.242088	0.122385	0.0644947	0.144951	0.157365	0.201105	0.195885	0.292802
AC009563.1	0.031324	0	0.0324668	0	0	0	0	0	0.0202739	0.0178983	0	0.0204183	0.0269698	0	0	0	0	0	0.0525751	0.0213019	0	0	0	0	0	0.0147531	0	0.0432576	0.145677	0	0.0258847	0.045432	0.0235558	0	0	0.0310141	0	0	0.0166143	0	0	0.0276793	0	0.0184352	0	0	0	0	0
AP003063.2	0	0.00856547	0	0.00800109	0	0	0	0.0116474	0	0	0	0	0	0	0	0.0257564	0.0103551	0	0.00964005	0	0.0200525	0	0.0379536	0	0	0.0162306	0.00587962	0.0079316	0.0747908	0	0	0.00555354	0	0	0.0175252	0.0113733	0	0	0	0	0	0.0101504	0.0133864	0.00676045	0.00506469	0.0349313	0	0	0
LINC02067	0.00417286	0	0	0.0116262	0.0114735	0.0054871	0	0.0338491	0.00540163	0.00476868	0.00549334	0.0272004	0	0.0106732	0.00495948	0	0.00752334	0.00699539	0	0.0227021	0	0	0	0	0	0	0	0	0.108677	0.0368285	0.00689651	0	0	0	0	0.0330526	0.017056	0.00632173	0.00442658	0	0.020626	0.022124	0	0	0	0.0253789	0	0.00577472	0
AL136369.1	0	0	0	0	0	0	0	0	0	0	0	0	0	0	0	0	0	0	0	0	0	0	0	0	0	0	0	0	0	0	0	0	0	0	0.0742308	0	0	0	0	0	0	0	0	0	0	0	0	0	0
AC079336.2	0.0512268	0	0.0796436	0.107044	0.0352127	0	0	0.0519422	0.132623	0.0146353	0.0168593	0.0667834	0.132318	0.0163783	0.0152208	0.0574309	0.207805	0	0.107476	0.0522551	0.0894251	0.0392706	0.169256	0.135481	0.195304	0.132698	0.183543	0	0.333533	0	0.232822	0.0123831	0.192614	0.216057	0.195386	0.0760798	0.0523455	0.0776066	0	0.1268	0.0211007	0.0678995	0.0149243	0.0753714	0.124224	0.181741	0.11281	0.389903	0.126344
LINC00702	1.8057	0.229628	0.268405	0.0804366	0.303089	3.16587	4.14912	2.74638	0.249144	0.0539877	0.172755	0.109491	0.961143	2.67179	0.00623864	1.65038	0.132493	0.275723	0.167396	0.0618744	0.610885	0.410449	0.24512	0.0401053	0.162768	0.837272	0.157624	0.106317	0.139962	1.06553	0.0491599	1.73076	1.53948	0.0393583	0.40042	0.034648	3.95131	0.0795225	1.83011	0.115494	0.588108	0.0525683	0.232449	0.296571	0.681971	0.27668	0.212352	0.186446	0.0316465
AC109454.3	0	0	0.0367861	0	0	0	0.0304489	0.0359868	0	0.0202794	0	0	0	0	0.0421815	1.56506	4.1592	0.0297487	0	0.506851	0.030978	0	0.773947	0.0312883	0.622432	0	0.0181662	0	1.22142	1.14853	0.938503	1.52712	0.160137	0	0	0.14056	0	0.0268839	0	0.409968	0	10.5375	0.351557	0.0835507	2.97318	0.64756	0.0173683	0.294692	0
LINC02389	0.00598076	0	0.0185969	0	0	0.00786438	0.0359174	0	0.0154838	0.0341735	0.00393666	0.0038985	0	0.0191218	0.042649	0	0	0	0	0.0244033	0	0	0	0	0.00456036	0	0	0.00412963	0.0166887	0.0175948	0	0.00867443	0	0	0	0	0	0.00906062	0.0031722	0	0	0.0158546	0	0.0281589	0	0	0.0029268	0.0496597	0
AP002812.2	0.0202937	0	0.0841363	0.0282705	0.111597	0.0533702	0	0.0411542	0.0262695	0.0463826	0	0	0.0349455	0.0259533	0.0241192	0	0	0.0680407	0.0340615	0.0828043	0	0	0.0268205	0.035781	0	0.038232	0	0	0.188758	0.238808	0	0	0.0610439	0	0.0309612	0.120557	0.0414738	0	0	0.0334883	0	0.0358648	0	0.0477739	0.0178952	0.0411413	0	0.0280839	0
AC108448.1	0	0	0	0	0	0	0.0695233	0	0	0.0463034	0	0	0	0	0	0	0	0	0	0	0	0	0	0	0	0	0	0	0.0753743	0	0	0	0	0	0	0	0	0	0	0	0	0	0	0	0	0	0	0	0
AC105105.3	0	0	0	0	0	0.0218945	0	0.033766	0	0	0	0	0	0	0	0.0497788	0	0	0	0	0.0871989	0	0	0	0	0.0313685	0	0.0229938	0.0619486	0	0.0275183	0	0.125213	0.0234087	0	0.0989145	0	0	0	0	0	0	0.0388073	0.0391973	0	0.0675109	0	0.0230422	0
AC044840.1	0	0	0	0.0350387	0	0	0	0.0510068	0	0	0	0	0	0	0	0	0	0	0	0	0	0.0771268	0.0332416	0	0	0.0236925	0.0257483	0	0.187158	0	0	0	0.0378291	0	0.153494	0.14942	0	0	0	0	0	0	0.0293111	0	0.0221795	0	0	0	0.0413563
AL590483.2	0	0	0	0	0	0	0	0	0	0	0	0	0	0	0	0	0	0	0	0	0	0	0	0	0	0	0	0	0	0.0615974	0	0	0	0	0	0	0	0.0951605	0	0	0	0	0	0	0	0	0	0	0
AC078962.1	0	0.0630065	0	0.058855	0.232329	0	0	0	0	0	0	0	0.0727513	0	0	0	0	0.0708253	0	0	0	0	0.0558364	0.521435	0	0.0795933	0.0864995	0	0.392966	0.372873	0.0698241	0	0.381253	0.118793	0	0.0836607	0	0.0640047	0	0.0697176	0.13922	0.223996	0.0492342	0	0	0	0.0413502	0	0
AC079584.1	0	0	0	0	0	0.0336439	0	0	0	0	0	0	0	0	0	0	0	0	0	0	0	0	0	0	0	0	0	0	0	0.075271	0	0	0	0	0	0.10133	0	0	0	0	0	0	0	0	0	0	0	0	0
AL031283.1	0.00229274	0.0102577	0.0142583	0.0894305	0.0315201	0.00301483	0.00393401	0	0	0.0026201	0	0.005978	0.00789614	0.00293215	0.174396	0.00685444	0.0454698	0.0153742	0.0115446	0.00623671	0.0120071	0.0456982	0.0121205	0.0161699	0.00349646	0.00215969	0.0117354	0.0253296	0.127953	0.0337251	0.0189461	0.0576397	0.0137932	0.119263	0.0209876	0.172524	0.0327993	0.0312607	0.00729642	0.0189172	0.0491087	0.00810388	0.00534369	0.0782622	0.0283047	0.00464806	0.01122	0.00317286	0.0527775
AC015813.1	0.337035	0.0700638	0.419198	0.350001	0.505471	0.169215	0.213797	0.405948	0.22475	0.151729	0.139829	0.146462	0.1618	0.148901	0.366581	0.0610672	0.250424	0.19176	1.13138	0.488961	0.199683	0.344496	0.52642	0.295322	0.918938	0.379047	0.347114	0.0846246	0.611774	3.47334	1.33347	0.233059	0.568348	0.143586	0.66067	1.42379	0.304738	0.572486	0.208016	0.650549	1.45054	0.389873	0.171388	0.891999	0.0756514	0.488641	0.147942	0.910214	0.651567
AC006504.7	0	0	0	0	0	0	0	0	0	0.0146828	0	0	0	0	0.0152703	0	0	0	0	0	0	0	0	0	0.0195938	0	0	0	0	0.0755968	0	0	0	0	0	0	0	0	0	0	0	0	0	0.0151232	0.0113298	0	0	0	0
SNHG5	31.8423	50.9727	22.9804	23.955	75.8108	27.3496	10.783	40.7055	30.8728	7.87599	8.24498	26.7608	50.6029	10.9604	22.8159	9.05727	39.6516	11.4682	5.2632	12.558	16.9785	30.2345	9.77678	39.7361	5.65041	3.92641	15.0414	4.62382	33.3246	49.4885	38.7917	26.0972	25.1342	11.6367	9.84055	72.1078	14.5451	79.0286	21.2748	30.9986	89.0508	24.8107	7.67996	11.5982	16.1115	38.41	3.62639	12.0131	22.3776
AC022146.2	0.0341144	0	0	0.142571	0.468997	0	0	0	0.0883197	0	0.0449096	0.0889485	0.0587446	0	0.0405452	0.0509947	0	0	0.114517	0.139197	0	0.0523044	0.0901725	0.120298	0.208099	0.0321346	0.0698459	0	0.825002	0	0.112762	0.0329861	0.205234	0.0959217	0.104094	0	0.0697188	0.155046	0	0	0.112416	0.30145	0.0795104	0	0	0.0691599	0.0333891	0.14163	0.22437
AL035696.3	0	0.0086365	0	0	0.0318461	0.00761502	0	0	0	0	0	0	0	0	0	0	0.0417637	0.00970824	0.0583199	0	0	0.017758	0.0306147	0	0.0353261	0.0163652	0.0237135	0	0.032319	0	0	0	0	0.024425	0.00883528	0.0114676	0.0118352	0.00877333	0.00614323	0.0286692	0	0	0	0.013633	0	0	0.011336	0.00801418	0.00952203
AC097641.1	0	0	0	0	0	0	0	0	0	0	0	0	0	0	0	0.060361	0	0	0	0	0	0	0	0	0	0	0	0	0	0	0	0	0	0.11354	0	0.119942	0	0.0917619	0	0	0	0	0	0.0237651	0	0	0.0197609	0	0.0331975
LINC02144	0	0	0	0	0	0	0	0	0	0	0	0	0	0	0	0	0	0	0	0.0272751	0	0	0	0	0	0	0	0	0	0	0	0	0	0	0	0	0	0	0	0	0	0	0	0	0	0	0	0	0
AC008539.1	0	0	0	0	0	0	0	0	0	0	0	0	0	0	0	0	0	0	0	0	0	0	0	0	0	0	0	0	0	0	0	0	0	0	0	0	0	0	0	0	0	0	0	0	0	0.0499329	0	0	0
AC103853.2	0	0	0	0	0	0.0436056	0.0569003	0.168123	0	0	0	0	0	0.106024	0	0.0495702	0	0	0	0	0	0	0.0219134	0	0	0	0	0	0.0308445	0	0	0.048097	0.0249376	0	0	0	0.101657	0	0.0351777	0	0.0273189	0	0.0386447	0.0195166	0	0.033614	0	0	0.0272628
AL158163.1	0.287976	0.0429468	0.149241	0.0802341	0.118771	0.0378673	0.0370594	0.0875992	0.0559162	0.0329094	0.0947759	0	0.0619864	0.046036	0.0684522	0.0645706	0.0259598	0.144829	0.120837	0.293757	0.0377033	0.0220763	0.0475743	0.0507747	0.153708	0.033908	0.0147401	0.0497108	0.0937493	0.614219	0.130883	0.0278451	0.129936	0.13158	0.241644	0.242357	0.0441397	0.0436272	0.0381856	0.249487	0.403307	0.101787	0.0251695	0.0508448	0.0507882	0.145953	0.0916024	0.0896675	0.177564
AF096876.1	0	0	0	0	0	0	0	0	0	0	0	0	0	0	0	0	0	0	0	0	0	0	0	0	0	0	0	0	0	0	0	0	0	0	0	0	0	0	0	0	0	0	0	0	0	0	0	0	0
AL161729.4	0.0748223	0	0	0	0.34288	0	0.0427948	0.0505781	0	0.114008	0.0328331	0.0325148	0.0429477	0.0637927	0.118569	0	0.0449662	0.209054	0	1.28903	0.0435384	0.0764787	0	0	0.190175	0.164454	0	0.0344425	0.649549	0.513614	0.288538	0	0.0750224	0.0701277	0	0.740819	0	0.0755686	0	0	0.780771	0.17631	0.0290647	0	0.0879724	0.0505623	0	0.276119	0.205044
AC009061.2	0.144778	0.0539781	0.180072	0.21177	0.398076	0.123744	0.248419	0.11744	0.215522	0.479805	0.123885	0.132121	0.199445	0.129608	0.344139	0.0649249	0.234921	0.291247	0.1701	0.649812	0.278008	0.344061	0.143506	0.319083	0.275985	0.238658	0.0815152	0.559816	0.579049	0.255554	0.19142	0.223984	0.195973	0.234072	0.231926	0.31536	0.251498	0.274167	0.145902	0.167237	0.214687	0.486144	0.0674869	0.860585	0.453219	0.161429	0.22672	0.500887	0.440394
AL359382.1	0	0	0	0	0	0	0	0	0	0.0318472	0	0	0	0	0	0	0	0	0	0	0	0	0	0	0	0	0	0	0.311052	0	0	0	0	0	0	0	0	0.0422191	0	0	0	0	0	0	0	0	0	0	0
KCNMA1-AS1	0.00672528	0	0	0.00468439	0.0462289	0.00221085	0.00288491	0.0068192	0.00217641	0.0153711	0.00221336	0.00219191	0	0.0236524	0.00399652	0.0125663	0.0181877	0.0112743	0.00846593	0	0.0117401	0.00773343	0.0066662	0.0088933	0.0102561	0.0237562	0.00172117	0.00464371	0.0218939	0.0148389	0.00277872	0.00325143	0.00252873	0.0141825	0.00256512	0.00332937	0.0171804	0	0.00891773	0	0.0027702	0.00297138	0.00391866	0.00593706	0.00296522	0.0102256	0.00493673	0.0209406	0.005529
AL445493.2	0	0	0	0	0	0	0	0	0	0	0	0	0	0	0.0149309	0	0	0	0	0	0	0	0	0	0	0	0	0	0	0	0	0.0121473	0	0	0	0	0	0	0	0	0.0206988	0	0.01464	0.0147871	0	0	0	0	0
AC104462.1	0	0	0.0550556	0.0369983	0.0730251	0	0.0455712	0	0	0	0	0	0	0	0.0315654	0.0397005	0.0957669	0	0	0.325104	0.046363	0	0	0	0	0	0	0	0.0494064	0.0781336	0	0.102722	0	0	0	0.0525921	0	0	0.0281737	0	0	0	0	0	0.0936798	0	0.0519884	0.0735082	0
LINC00391	0	0	0.0266918	0.00896868	0.0177018	0	0	0	0.00833386	0	0	0	0	0	0.0459101	0	0	0.0107928	0	0	0	0	0	0	0.00981814	0	0	0	0	0	0.0106402	0	0	0.0181024	0	0	0	0.00975343	0	0	0	0.0341338	0	0	0	0	0	0.0267284	0.0529288
AC087392.1	0.0579112	0.0647738	0.030012	0.0605058	0.199038	0.0380751	0.0993674	0.08808	0.018741	0.03309	0	0.0754978	0.0498613	0.0740618	0.154863	0.0865665	0.783069	0.169894	0.0243	0.0590738	0.631837	0.0443949	0.0574025	0.102107	0	0.0545505	0	0.0199934	5.6289	0.127777	0.0478551	0.321976	0.217748	3.70445	0.750999	0.0860073	0.029588	0.658	0.168939	0.0955641	0.119271	0.204692	0.10123	1.03952	0.191501	0.176105	0.0850201	0.120213	0.642737
AC019171.1	0.0562112	0	0	0.140951	0.123645	0.0739147	0.11574	0.0683954	0.0873161	0.282644	0	0.0293126	0.019359	0.0862652	0.0267229	0.201661	0.0608065	0.0942325	0	0.0305811	0.157002	0.05171	0.014858	0.0198219	0.291457	0.0317695	0	0	6.62958	0.132294	0	2.15234	0.0338169	1.54892	0.0857591	3.27251	0.160829	8.56688	0.0238516	0.0185517	0	13.9873	0.0917081	0.436683	0.13879	0.0455826	0.0660194	0.0622314	2.40305
NRIR	0.0366037	0	0.126464	0	0.100644	0.016044	0	0.0247433	0	0.0836602	0.0803111	0	0.0210104	0.015604	0	0.802498	0.109989	2.24996	0.675804	0.0331898	0.063898	0.168363	0.580514	0	0.0744281	0.25285	0.0999234	0.0336991	0.317765	0.0717898	0.100825	0.0943816	0.091754	0.188689	0.390913	0.531542	0.299225	0.0369688	0.0776585	0.261745	0.0402063	0.0215631	0.0426562	0.215424	0.0537961	0.098942	0.394081	0.27016	0.0802473
LINC01934	0.00801066	0	0.0332117	0.0167391	0.0110129	0.0105336	0.00687258	0	0.0103695	0.0503495	0.0210912	0.015665	0.00689714	0.0153671	0.0190415	0.00598723	0	0.0402872	0.0134453	0.0217906	0.013984	0	0.0158806	0.0141241	0.00610818	0.00754578	0.00820053	0	0.0968626	0.0117833	0.0132393	0.00774572	0	0.0844655	0.0122215	0.0951768	0.139155	0.0546113	0.00424886	0.0198286	0	0.0212358	0.0140029	0.00942905	0	0	0.109765	0.0166286	0.079029
LINC02442	0	0	0	0	0	0	0	0	0	0	0	0	0	0	0	0	0	0	0	0	0	0	0.0273345	0	0	0	0	0	0.577125	0	0	0	0	0	0	0	0	0	0	0	0	0	0	0	0	0	0	0	0
AC044839.1	0	0	0	0	0	0	0.0143655	0.0339565	0	0	0	0	0	0	0	0	0	0.0140352	0.0281043	0.432708	0	0	0	0	0	0	0	0	0.0622981	0	0.332083	0.129525	0.0125919	0	0.0383194	0	0	0	0.00888126	0	0	0.0147961	0	0	0	0	0	0	0
AP005229.2	0.0340654	0.203212	0.0353083	0	0.280995	0.0223971	0	0.0690823	0.0440965	0	0.0224226	0.0444105	0.0879904	0.0217829	0	0	0	0	0	0	0.0297335	0	0.0225108	0.150157	0	0	0	0	0	0	0.02815	0	0	0	0	0	0	0	0	0.0843212	0	0	0	0	0	0.0345303	0	0	0
AC016573.1	0.0220256	0.0328475	0	0	0	0	0	0	0.0570228	0	0	0.0287144	0.0379279	0.0563364	0	0.0658484	0.0397104	0.110771	0.0739368	0.0898711	0.0768989	0	0	0	0	0	0.0225476	0.0304167	0	0	0	0	0	0.0619309	0	0	0	0.033368	0	0.0363463	0.0725802	0.0389257	0.0256676	0.0259255	0	0	0.0215573	0.0304807	0.108646
LINC00487	0	0	0	0	0	0	0	0	0	0.00616117	0	0	0	0	0	0.0483546	0	0.0994191	0.0361961	0.0146656	0.00941157	0.0165322	0.021376	0	0.0164438	0.020314	0.0110383	0.0148907	0.0501468	0.0158609	0	0.0208522	0	0.0227389	0.0164508	0.0960845	0.0330547	0.0326709	0.0228767	0.035587	0	0.00952813	0.00628284	0.0380759	0.00475418	0.0218598	0.0158303	0.0223829	0
AC007878.1	0.15437	0.0219255	0.243813	0.204808	0.101059	0.135326	0.0126132	0.134165	0.104671	0.00840056	0.0677398	0.0862498	0.0379748	0.0282031	0.0698933	0.0549416	0.0397596	0.0739389	0.135719	0.209959	0.0384971	0.0112705	0.0388607	0.0518437	0.112103	0.076168	0.0301008	0.0507573	0.355543	0.454143	0.255128	0.0781862	0.132671	0.0413384	0.145796	0.0145565	0.075115	0.233865	0.0467875	0.181956	0.0484467	0.0259826	0.137063	0.0519152	0.116679	0.0745128	0.0575574	0.203456	0.229649
AL035071.2	0.181051	0.15429	0	0.288248	0	0.272083	0.0443798	0	0.133923	0	0.0340491	0.168595	0.0445384	0.165389	0.0614802	0	0	0	0.0434117	0.316605	0	0.0793112	0	0.0456032	0.236662	0.121818	0.132388	0.0357181	1.9727	0.532636	0.213732	0.0750272	0.194503	0.181812	0.118381	0.153651	0.105717	0.431021	0.219497	0	0.127846	0.274261	0.0904236	0.0608882	0.205269	0.10487	0.0253146	0.10738	0.382748
LINC02550	0.0467394	0	0	0.0976668	1.09236	0.0307299	1.00248	0.142176	0.0302512	0.106826	0	0.0609332	0	0	0.0833251	0.0349334	0.0421336	0	0.0784487	0.699272	0.163183	0.931595	0	0	0.142556	0.0660405	0	0.129091	0.217369	0.618763	0	0.474532	0	0.0985653	0.178271	0.0462769	0	0.0354042	0	0.115693	0	0.578215	0.0272339	0.660182	0.0824308	0.0473772	0.388839	0.161704	0.076851
AC005609.1	0	0	0	0.0536086	0	0	0.0330151	0	0	0.043977	0.0253299	0	0	0.0246072	0.0228683	0	0	0	0	0.0523398	0	0	0	0	0	0	0	0	0	0	0	0	0	0	0	0	0	0.0291496	0	0	0	0	0	0	0	0	0	0	0
AL021368.2	0.0488004	0.0132323	0.10576	0.0401714	0.0426935	0.0495858	0.0494795	0.0449835	0.0660418	0.0836524	0.0408819	0.0173509	0.0305577	0.048226	0.0474542	0.00994739	0.0119977	0.0520603	0.0558464	0.0814582	0.061956	0.0442125	0.0322478	0.0195552	0.104866	0.0417894	0.020437	0.00612654	0.156804	0.280607	0.120979	0.0171587	0.050043	0.0374224	0.077837	0.12299	0.0362663	0.191548	0.0588267	0.0951712	0.0621312	0.18425	0.0258498	0.221931	0.0449889	0.0494664	0.0325656	0.0890215	0.182363
AC005042.2	0	0.0694307	0	0.0648559	0	0	0	0	0.0602652	0	0	0.0303471	0	0	0.0276661	0	0	0	0	0.0316605	0	0	0.0307647	0	0	0	0	0	0.12991	0	0	0	0	0.392715	0.0355144	0.0460954	0	0.105796	0.0246934	0	0	0.987338	0	0.0273997	0	0	0.0227832	0.193283	0
AC020551.1	0	0	0	0	0	0	0	0	0	0	0	0	0	0	0	0	0	0	0	0	0	0	0	0	0	0	0	0	0	0	0	0	0	0	0	0	0	0	0	0	0	0	0.0256676	0.0259255	0	0	0	0.0304807	0
FOXG1-AS1	0	0	0	0	0	0.0178613	0	0	0	0	0	0	0	0	0	0	0	0	0.0683958	0.24017	0	0.083304	0.0359039	0	0.0207147	0.140745	0	0.0375163	0.050537	0.0399608	0	0.0131341	0	0	0.0621704	0	0	0	0.0288184	0	0	0	0.0158293	0.0319768	0	0.082612	0	0	0
LINC00663	0.199963	0.0980424	0.147637	0.232772	0.391646	0.273747	0.352509	0.249973	0.202112	0.300513	0.104575	0.0714215	0.18396	0.217196	0.651118	0.077798	0.153097	0.0872487	0.0275856	0.227263	0.272562	0.142793	0.0796447	0.0482969	0.154562	0.0645065	0.0532788	0.0226967	0.351602	0.346517	0.0950697	0.0821075	0.173033	0.327338	0.133732	0.347152	0.307895	0.112045	0.0958905	0.0678033	0.347519	0.101661	0.0223451	0.0612605	0.210147	0.0888515	0.142092	0.10235	0.396348
AC096711.3	0	0	0	0	0.336518	0.0268227	0	0	0	0	0.0268532	0.0531857	0.0351256	0	0	0.091475	0	0	0	0	0	0	0	0	0	0	0	0	0.113838	1.02017	0	0	0.122717	1.43388	0	1.53493	0	0	0	0.302948	0.0336089	0	0	0.12005	0	0.0413533	0.0199646	0.0282287	0.0670796
AC099811.1	0.0158714	0.0118348	0	0	0	0.010435	0	0.016093	0	0.00906878	0	0.0413825	0	0	0	0	0.0143074	0	0.0133195	0.205073	0	0	0	0.0699595	0.0242041	0.0149503	0.0162476	0.010959	0.0147625	0	0.0393461	0	0.0119354	0.0111567	0.0242143	0	0	0.0240446	0.0252546	0.0130953	0	0.0701234	0.0277436	0	0.0069978	0.016088	0	0.032946	0
AL021068.1	0.273664	0.38869	0.216113	0.526465	0.143325	0.496941	0.827335	0.449263	0.455462	0.863754	0.343108	0.237847	0.134642	0.566642	0.278787	0.915553	0.328929	0.131077	0.896778	1.8256	0.409481	0.259742	0.413348	0.344652	1.2719	0.491014	0.82711	0.377922	0.21818	0.536729	0.193837	0.705634	0.195997	0.58627	0.874799	0	0.772341	0.355363	0.276479	0.451595	0.407955	1.33578	1.80718	0.138051	0.528607	0.211351	0.153055	0.450853	0.171417
AP001120.1	0	0	0	0	0	0	0	0	0	0	0	0	0	0	0	0	0	0	0	0	0	0.00490618	0	0	0	0	0	0	0.0119055	0	0	0	0	0	0	0.0126731	0	0	0	0	0	0	0	0.00376654	0	0.00648723	0	0	0
AC005740.3	0.034511	0	0	0	0.0948901	0	0	0	0	0.0788773	0	0	0	0	0	0	0	0	0.115849	0.0938769	0.060245	0	0.0456105	0.0608485	0.0526298	0	0.035329	0	0.0641996	0	0	0	0	0	0.0526521	0	0	0	0	0	0	0	0	0.0406217	0.0304323	0	0	0	0.0567446
AL158829.1	0	0	0	0	0	0	0	0	0	0	0.0326957	0	0	0	0	0	0	0	0	0	0.0433562	0	0	0	0	0	0	0	0	0.0730664	0.0820945	0	0.0373542	0	0.0378919	0	0	0	0	0	0	0	0	0.058468	0.109505	0	0	0	0
LINC01493	0	0	0	0	0.0457174	0	0	0	0	0	0	0	0	0	0	0	0	0	0	0	0	0	0	0	0	0	0	0	0.0309309	0	0	0	0	0	0	0	0	0	0	0	0	0	0	0	0	0	0	0	0
C21orf91-OT1	0.0118956	0	0	0.0165714	0	0.0156421	0	0	0	0	0	0	0	0.0152131	0	0.0177817	0	0.0199418	0.0199659	0	0	0	0.0157215	0	0.0544228	0	0	0	0.243418	0.0699915	0	0	0	0.0167238	0	0.0471116	0	0.0180214	0	0	0	0	0	0.0140019	0.0104897	0	0.0116427	0.016462	0.0391185
AP000550.1	0	0.00366332	0	0	0	0	0	0	0	0	0	0	0	0	0	0	0	0	0	0	0	0	0	0	0	0	0	0	0.0182782	0	0	0	0	0	0	0	0	0	0	0	0	0	0	0	0	0	0.00240418	0	0
LINC02219	0	0	0	0	0	0.06877	0	0	0	0	0	0	0	0	0.0621573	0	0	0	0	0	0	0	0	0	0.0398781	0	0	0	1.50798	0	0	0	0	0	0.039895	0	0	0	0	0	0	0	0	0	0	0	0	0	0
HMMR-AS1	0.0372157	0	0	0	0	0.0163122	0	0	0	0	0	0	0	0	0	0	0.0223656	0	0	0	0	0	0.016395	0	0	0	0	0	0.161539	0.036495	0	0	0	0	0.0189261	0	0	0.0187934	0	0.0204709	0	0.0219237	0	0.0584069	0.0328173	0	0.0121415	0	0.0203972
AL611929.1	0	0	0	0	0	0	0	0	0	0	0	0	0	0	0	0	0	0	0	0	0	0	0	0	0	0	0	0	0.0983727	0	0	0.0255661	0	0	0	0	0	0	0	0	0	0	0.0308125	0	0	0	0	0	0
AC133550.1	0	0	0	0	0	0	0	0	0	0	0.0529781	0	0	0	0	0	0	0	0	0	0	0	0	0	0	0	0	0	0	0	0	0	0	0	0	0	0	0	0	0	0	0	0	0	0	0	0	0	0
AC091045.1	0.0409196	0.0228843	0.0212063	0.0285019	0.0140639	0.0739848	0.0351061	0.0207455	0.0397268	0.0584528	0	0.0133365	0.0616552	0.0457901	0.0851082	0.0076459	0.0276655	0.060023	0.0171702	0.0626116	0.0446451	0.0235268	0.01352	0.00901847	0.0624029	0.0385449	0.0104724	0.0282544	0.599455	0.150477	0.016907	0.00494578	0.0153859	0.0862924	0.0780367	0.0405147	0.0940798	0.0774896	0.0542595	0.0506436	0.0168551	0.0180792	0.0119214	0.0541855	0.00902086	0.0518476	0.0350435	0.0495491	0.0252307
LINC00899	0.304774	0.0536835	0.198988	0.170497	0.712625	0.284005	0.280004	0.43313	0.167749	0.186487	0.0916167	0.0876	0.293402	0.267009	0.219618	0.139903	0.588423	0.209197	0.128893	0.375356	0.305816	0.426809	0.126865	0.093087	0.369632	0.504099	0.0859837	0.132562	0.638388	0.656578	0.202274	0.262208	0.317621	0.404861	0.285579	0.72232	0.235412	0.221772	0.216385	0.534614	0.229331	0.318086	0.106271	1.26265	0.285683	0.291906	0.256017	0.640957	0.311723
AC008549.1	0	0	0	0	0	0	0	0	0	0	0	0	0	0	0	0	0	0	0	0	0	0	0	0	0	0	0	0	0.103039	0	0	0	0	0	0	0	0	0	0	0	0	0	0	0	0	0	0	0	0
CAPN10-DT	0.370994	0.283277	0.338386	0.0868258	0.212174	0.00780539	0.0152777	0.270846	0.211305	0.0339172	0.179728	0.0696467	0.0613293	0.159418	0.049384	0.057675	0.395972	0.273651	0.179334	0.415781	0.0673539	0.200221	0.12552	0.14129	0.357567	0.226453	0.0394978	0.180341	0.640455	0.681052	0.225637	0.0459166	0.196409	0.162731	0.434696	0.793418	0.127376	0.413663	0.185756	0.215497	0.268955	0.162602	0.0795502	0.230569	0.167499	0.180507	0.0697165	0.201256	0.209842
AC135782.2	0	0	0	0	0	0	0	0	0	0	0	0	0	0	0	0	0	0	0	0	0	0	0	0	0	0	0	0	0.187158	0	0	0	0	0	0	0	0	0	0	0	0.0414415	0	0	0	0	0	0	0.0348074	0
AC104458.1	0	0	0	0	0	0	0.0439964	0	0.0331914	0	0	0	0	0	0	0	0	0	0	0	0	0	0	0	0	0	0.0262488	0	0	0	0	0	0	0	0	0	0	0	0	0	0	0	0	0	0	0	0	0	0
AC010999.1	0.0366414	0	0.0759564	0.102088	0.100748	0	0	0.0743061	0.142293	0.0837463	0	0.0477687	0	0	0.0435485	0	0	0.0614256	0.123	0.0498359	0	0	0	0.0646046	0.0558785	0.034515	0	0	0.340813	0.323386	0	0.070859	0	0	0	0.145115	0	0	0.0388692	0.0604649	0.0603715	0	0	0.0862583	0	0	0.0358624	0.101414	0
AP001107.3	0	0	0	0	0	0.0286963	0.0374454	0	0	0	0	0	0	0	0.025937	0	0	0	0.0366286	0.118727	0.419057	0	0.0288419	0.0384777	0	0.0411134	0.0223404	0.0904115	0.0811936	0.128403	0.0360672	0.358724	0	0	0.0665894	0	0.0891991	0.0330613	0.0694501	0.0720244	0	0.0771358	0.101727	0.0256872	0.0769758	0.22121	0.0640776	0.181203	0
PCAT19	0.54713	0.350997	0.126724	0.200128	2.08426	0.478291	1.02271	0.570267	0.700327	0.209581	0.281668	0.195256	0.410547	0.609809	0.323317	0.242159	0.479438	0.671254	0.538679	0.295166	0.4322	0.196828	0.399926	0.14551	0.330955	0.331109	0.172097	0.202611	0.773305	0.881236	0.439493	0.5911	0.436729	2.0068	0.200523	5.81664	1.26183	0.37508	0.661457	0.680931	0.0956867	0.378132	0.299208	3.50066	0.611843	0.650644	0.813718	0.532972	0.38196
AC079684.1	0.108666	0	0.450524	0.30276	0.373481	0.250058	0.093228	0.27546	0.105499	0.0310455	0.143053	0.177083	0.374245	0.034743	0.290589	0.081218	0.342854	0.683132	0.364778	1.21933	0.284544	0.291564	0.17952	0.287394	0.165718	0.12795	0.305915	0.0750325	2.52685	0.47953	0.359187	0.236413	0.245153	0.305545	0.746045	0.591751	0	0.45272	0.0864551	0.627617	0.402845	0.528124	0.0949759	0.735466	0.191647	0.605822	0.239301	0.601522	0
AP003171.1	0	0	0.0925183	0	0	0	0	0	0	0	0	0	0	0	0	0	0	0.149638	0	0.182107	0	0	0.058985	0	0	0	0	0	0.16605	0	0.0737616	0.129464	0	0.125492	0.0680914	0	0	0	0	0	0	0	0.0520106	0	0.0787121	0.0904798	0	0	0
AC027290.1	0	0	0	0	0	0	0	0	0	0	0	0	0	0	0	0	0	0	0	0	0	0	0	0	0	0	0	0	0	0	0	0	0	0	0	0	0	0	0	0	0	0	0	0	0	0	0	0	0
AC007948.1	0	0	0	0	0	0	0	0	0	0	0	0	0	0	0	0	0	0	0	0	0	0	0	0	0	0	0	0	0	0	0	0	0	0	0	0	0	0	0	0	0	0	0	0	0	0	0	0	0
CDH18-AS1	0	0	0	0	0	0	0	0	0	0	0	0	0	0	0	0	0	0	0	0	0	0	0	0	0	0	0	0	0	0	0	0	0	0	0	0	0	0	0	0	0	0	0	0	0	0	0	0	0
LINC02188	0.286803	0.045502	0.499661	3.57457	0.0335566	0.882646	3.35579	0.0061874	0.150082	2.23151	0.0361493	0.843262	0.325745	5.58376	0.761511	0.789021	0.0770122	0	0.0972998	0.535323	0.0159786	0.20583	0.266137	0.102212	0.0604884	0.704138	0.0187404	0.160112	0.102165	5.2061	0.408447	0.97651	0.591965	0.33458	0.29326	0.477303	0.455188	0.286582	0.0679687	0.0755229	0.0251354	0.0107843	1.47913	0.0251393	0.0188335	0.0618546	0.0686832	0.0464456	5.07193
AC108866.1	0.0203517	0.00505852	0	0.00945043	0.00932634	0.0579829	0.0465607	0.055029	0	0.0116288	0.0133959	0.00442201	0	0.0390412	0.0080627	0.015211	0.0366924	0.022745	0.0227725	0.0784275	0.00592122	0	0.00448286	0	0.020691	0.0223657	0.00347234	0.00468417	0.0504792	0.0498939	0.0224235	0.0196786	0.010203	0.00476868	0	0.026867	0.0138641	0.0359707	0	0.0111946	0.016766	0.00599455	0.0118584	0.0598879	0.00897318	0.0137529	0.0232388	0.0187761	0.0167316
AC010307.3	0.0108617	0	0.0075053	0	0	0.00476084	0	0.00734223	0.01406	0	0	0.00472005	0	0.00926055	0	0	0	0	0	0	0	0	0	0	0	0	0	0	0.0808222	0	0	0	0.00544536	0.00509008	0	0	0	0.005485	0.00384069	0.00597458	0	0	0	0	0	0	0	0	0
NRSN2-AS1	1.03115	0.566554	0.843767	2.1925	1.26838	1.07045	1.93227	1.21064	1.35235	5.00812	0.875199	0.866714	0.841088	1.24932	2.53169	0.62872	1.76123	1.75137	0.933675	4.29967	1.30267	2.70429	1.00416	2.63144	2.81398	1.03521	0.652799	1.31157	1.66581	1.51677	1.16602	1.96786	1.18355	2.68954	1.40759	1.82696	1.69142	1.5416	2.28844	1.32097	1.6766	0.383651	0.980296	2.09209	2.27321	0.852682	0.889715	2.68498	2.18626
DBH-AS1	0.399612	0.0165543	0.115053	0.100513	0.0457815	0.0948762	0.0380932	0.191341	0.0862139	0.412271	0.0511453	0.108535	0.0573439	0.0780783	0.0263856	0.0497788	0.020013	0.586171	0.0465778	0.067939	0.145331	0.0340382	0.0440113	0.0587149	0.0592485	0.188211	0.0227268	0.0153292	1.69326	0.457186	0.651267	0.187831	0.13356	0.0936347	0.389512	1.12103	0.170141	0.168166	0.0824267	1.13569	0	0.0294263	0.0517431	0.0195987	0.024471	0.0225036	0.733343	0.153615	0.346782
AC005083.1	3.12277	4.91255	1.1745	2.82674	3.15191	3.51719	0.31652	1.817	3.01895	2.6652	6.31386	6.57903	1.81515	3.23538	4.80764	0.177264	0.0237557	0.751015	0.176923	2.50894	0.230014	0.303029	0.296038	0.906041	0.401879	0.31029	0.0674427	0.436704	0.392181	1.27919	0.500858	0.522359	0.0990862	0.537204	0.361844	0.913211	0.484704	1.37734	0.447276	0.260919	1.86703	2.70121	0.138195	3.22593	0.104571	0.480819	1.37989	0.929948	1.62487
AC078955.1	0	0	0	0	0	0	0	0	0	0	0	0	0	0	0	0	0	0	0	0	0	0	0	0	0	0	0	0	0	0	0	0	0	0	0	0	0	0	0	0	0	0	0	0	0	0	0	0	0
AC009118.1	0	0	0	0	0	0	0	0	0.0410899	0	0	0	0	0	0	0	0	0	0	0	0	0	0	0	0	0	0	0	0	0	0.209846	0	0	0	0.0968573	0	0	0	0	0.0523814	0	0	0	0	0	0	0	0	0
LINC02528	0	0	0	0.0202923	0	0.0191543	0	0.0590802	0	0	0	0	0	0	0.0519376	0	0	0.0244195	0.0244491	0	0	0.0223337	0	0	0	0	0	0	0.216782	0.0428537	0	0	0	0	0	0.086535	0	0	0	0	0	0	0	0.0171458	0	0	0	0	0
AL357033.4	4.33613	3.67422	1.0623	2.13249	25.7597	0.993492	1.63459	2.66466	10.2479	1.87699	10.6987	5.61011	0.712737	3.70535	5.80942	1.14903	1.94258	2.63229	1.98488	0.241264	0.344066	2.20599	1.44136	3.4983	3.26625	0.816899	0.403537	4.34589	2.45657	0.985729	1.83502	2.21071	0.395248	1.42242	1.89443	1.57418	3.32984	0.50761	1.25448	2.873	3.4964	0.545713	2.34281	0.0927981	3.68462	1.62493	1.45323	1.06375	2.24692
AP003472.2	0.0319564	0	0	0	0	0.273136	0.0274163	0.097208	0	0	0.0841375	0	0	0.0204343	0	0	0	0.0267859	0.0804548	0	0	0	0.0211171	0	0	0	0	0	0.32696	0.329045	0.0264072	0.0463492	0.0480628	0	0.0243773	0	0.359197	0.193651	0.0338994	0	0.131631	0	0	0	0.0140898	0	0	0	0.0262721
AP002754.1	0.0202159	0.00753718	0	0.0281622	0	0.0332286	0.0607034	0	0.0130844	0.583336	0.0199598	0	0.0174058	0.0710981	0.0240268	0.0377738	0	0	0.0254483	0	0.0264678	0.0852368	0.0133589	0	0	0	0.00517377	0.0139588	0.197436	0.0297367	0.00835274	0.244341	0.0456075	0.0639478	0.0771065	0.0400318	0.0309861	0.0153132	0.0107225	0.02502	0	0	0.00588966	0	0.0311967	0.0102459	0.0197861	0.0139881	0.01662
AC008738.5	0	0	0	0	0	0	0	0	0	0	0	0	0	0	0	0	0	0	0	0	0	0	0	0	0	0	0	0	0	0	0	0	0	0	0	0	0	0	0	0	0	0	0	0	0	0	0	0	0
AC092376.1	0.0708764	0	0	0	0	0	0.121614	0.0718662	0.0458735	0.0404982	0	0	0	0	0	0	0.0638922	0	0	0.096399	0	0.0543341	0	0	0	0	0	0	0	0.104256	0	0	0	0	0	0	0	0	0.0375929	0.0584795	0	0	0	0	0	0.143687	0	0	0.174807
AL596218.1	0.0129463	0	0	0	0	0.0170238	0	0	0	0	0.0340863	0.0168779	0	0	0	0	0	0	0	0	0	0	0	0	0	0	0	0	0.0722508	0.038087	0	0.100145	0	0	0	0	0	0	0.0137335	0.0213638	0.0639925	0	0	0	0	0	0	0	0
SFTA1P	0.0152008	0.0226694	0.0315107	0.169406	0.334363	0.299823	0.0521647	0.0924783	0.157415	0.0173712	0.0800438	0.0396339	0.0785267	0.11664	0.0722649	0.136334	2.74058	1.07027	0.89297	0.124047	0.583782	32.8614	2.14959	9.62169	0.417265	0.10023	0.108927	33.2301	0.141387	1.92293	0.301469	0.176376	1.14311	0.0854821	1.92487	0.120403	0.869834	0.115143	10.3845	0.100336	0.125226	0.0805926	0.301142	16.4788	7.97552	9.06003	0.119021	0.336575	0.124969
LINC01987	0	0	0	0	0.0429314	0	0.00893043	0	0	0.00594779	0	0.0067852	0	0	0	0	0	0	0	0	0	0	0	0	0	0.00980522	0	0	0.164594	0.0153116	0	0	0	0.00731713	0	0.0412252	0.0319099	0.00788484	0	0	0	0	0	0	0.00458953	0	0.010188	0	0
AC018647.1	0.0833401	0.0062144	0.0172761	0.0348296	0.0687445	0.18082	0.16445	0.245062	0.0161821	0.0761918	0	0.0217298	0.00717554	0.042633	0.00495252	0.0062289	0.0300511	0.0209567	0	0.00566754	0.0436453	0.0383333	0.0055072	0	0.0699021	0.00785037	0	0.00575451	0.209297	0.0245179	0.0344341	0.00805838	0.0313361	0.0117167	0.00635743	0.0247547	0.0851602	0.0126257	0.0132611	0.0137526	0.0068657	0.0147286	0.0291362	0.029429	0.0551178	0.0168955	0.0244705	0.00576661	0.0411095
AL121902.1	0	0	0	0	0	0	0	0	0	0	0	0	0	0	0	0	0	0	0	0	0	0	0	0	0	0	0	0	0.0481147	0	0	0	0	0	0	0	0	0	0	0	0	0	0	0	0	0	0	0	0
AC127024.2	0.0663971	0	0	0.0369983	0.14605	0	0	0	0	0	0	0	0.022867	0	0.047348	0.0198503	0.0478834	0.0445233	0.0668657	0.0903067	0.0231815	0	0.0526511	0	0.0607538	0.0250176	0.0407825	0.0183385	0.395251	0.0781336	0.021947	0.0128402	0.0399448	0.056008	0.0810395	0.026296	0	0.140825	0	0	0.0218796	0	0.0154752	0.0312614	0.0234199	0	0.0259942	0.0367541	0.0218346
AL391845.1	0.0220665	0	0	0	0.121346	0.0290163	0	0	0.0285644	0.100869	0	0	0	0.0282206	0	0	0.0795684	0	0	0.0600254	0.0385209	0	0	0	0.0336518	0	0	0.0609465	0.0820991	0	0.0729389	0	0	0	0.033666	0	0	0	0.0234082	0	0.0363576	0	0	0	0.0389171	0	0	0.0305373	0.0362828
AC004241.1	0.258375	0.140483	0.172955	0.123728	0.40701	0.0707812	0.064653	0.223778	0.278715	0.101498	0.301162	0.154384	0.171479	0.213404	0.147143	0.136787	0.169834	0.4557	0.280075	0.223296	0.0939663	0.136174	0.170737	0.104398	0.492532	0.0532396	0.0991871	0.0854854	0.130175	0.324633	0.226853	0.182168	0.246922	0.234596	0.131397	0.447683	0.253017	0.252798	0.205564	0.257596	0.203985	0.057078	0.150549	0.104543	0.196986	0.0818442	0.0869282	0.0595931	0.238968
AC018521.3	0	0	0	0	0.160011	0	0	0.0590078	0	0	0	0	0	0	0.0345826	0	0.0262303	0	0	0.0197878	0	0.0446126	0.019228	0	0.0887483	0	0	0.0200914	0.29771	0.0428011	0.0240448	0	0.0437631	0.0204539	0.0443929	0	0.029733	0	0	0	0	0	0	0	0.0256586	0.0294947	0	0.0402673	0.0239218
AC104781.1	0	0	0	0	0	0	0	0	0	0	0	0	0	0	0	0	0	0	0	0	0	0	0	0	0	0	0	0	0.0556289	0	0	0	0	0	0	0	0	0	0	0	0.0985409	0	0	0.0703972	0	0	0	0	0
AL031289.1	0.050411	0.150359	0.0522503	0.0702261	0.069304	0.0331439	0.172996	0.153345	0.0326277	0.115218	0.0995449	0.03286	0	0	0.0599139	0	0.272661	0.0845091	0.126917	0.102846	0.264003	0.0386453	0.0333121	0.0444413	0	0.0237428	0	0.0696162	0.515778	0.0741523	0.166629	0.0487438	0.151638	0.0708721	0.192275	0.0998245	0.103024	0.114556	0	0.124781	0.290706	0.222728	0.0293733	0.0890054	0.0222266	0.102198	0.0246697	0.139525	0.0828881
AC114808.1	0	0	0	0	0	0	0	0	0	0	0	0	0.047322	0.0351451	0	0	0	0	0	0	0	0	0	0	0	0	0	0	0.102244	0.0808466	0	0	0	0	0	0	0	0	0	0	0	0	0	0	0	0	0	0	0
AP000365.1	0	0	0	0	0	0.0285912	0	0	0	0	0	0	0	0	0	0	0	0	0	0.0887189	0	0	0	0	0	0	0	0	0	0	0	0	0	0	0	0.0430562	0	0	0	0	0	0	0	0	0	0	0	0	0
LINC01569	0.350401	0.179388	0.411971	0.57556	1.15039	0.598299	0.547396	1.00755	0.203096	0.555824	0.19966	0.293177	0.450289	0.200652	1.00073	0.578509	1.49922	0.745225	0.307229	1.27325	0.2465	0.705625	0.324859	0.387286	0.430683	0.137938	0.160615	0.274447	2.61708	0.953919	0.777908	0.606828	0.235974	1.36023	0.486719	4.45318	0.545097	1.99661	0.194175	0.828502	2.18008	1.03518	0.231596	0.307794	0.198306	0.593739	0.230341	0.738223	2.35618
FAM223B	0	0	0	0	0	0	0	0	0	0	0	0	0	0.0212941	0	0	0	0	0	0	0	0	0	0	0	0	0	0	0	0	0	0	0	0	0	0	0	0	0	0	0	0	0	0	0	0	0	0	0
AL133465.1	0	0	0	0	0	0	0	0	0	0	0	0	0	0	0	0	0	0	0	0	0	0	0	0	0	0	0	0	0.0431341	0	0	0	0	0	0	0.0459154	0	0	0	0	0	0	0	0	0	0	0	0	0
AC024361.3	0	0	0.0739035	0.0496644	0.196049	0	0.0611721	0.144596	0	0	0.140798	0	0.0613907	0.0911872	0.0423715	0	0.064276	0	0.119676	0.145467	0	0.0546604	0.0942343	0.125717	0.271842	0.268657	0	0	0.331602	0.209764	0.412445	0.034472	0	0.0501213	0.163174	0.282386	0	0.43208	0.151275	0.176492	0.17622	0.0630058	0.041546	0.125891	0.0314376	0.0722752	0	0.246683	0.0586191
LINC02222	0	0	0	0	0	0	0	0	0	0	0	0	0	0	0	0	0	0	0	0	0	0	0	0	0	0	0	0	0.14879	0	0	0	0	0	0	0	0	0	0	0	0	0	0	0	0	0	0	0	0
AC122710.1	0.021468	0	0.0445025	0	0	0.282293	0	0.130607	0	0	0	0	0	0.0823653	0	0	0	0.035989	0	0.700767	0	0	0	0	0	0	0.0219768	0	0	0	0	0.020758	0.0322881	0.0301815	0	0	0	0	0	0	0	0	0.45032	0	0	0	0	0.178254	0
AL162586.1	0.237753	0.0630345	0.240951	0.279686	0.421283	0.277896	0.716179	0.557147	0.198336	0.10868	0.111285	0.0895423	0.172861	0.189192	0.376761	0.157954	0.0666788	0.185999	0.168488	0.308996	0.1199	0.267318	0.118705	0.111786	0.265889	0.253816	0.173076	0.124036	0.560225	0.823793	0.340544	0.117499	0.222496	0.750213	0.274063	0.889291	0.561474	0.288149	0.22979	0.374899	0.278563	0.0840358	0.104669	0.16791	0.475215	0.224931	0.160303	0.255905	0.330114
AC021660.2	0	0	0	0	0	0	0.0525008	0	0	0	0	0	0	0.0391306	0	0	0	0	0	0	0	0	0	0	0	0	0	0	0	0	0	0.0295855	0	0	0	0	0	0	0	0	0	0	0	0.0360151	0	0	0	0.042343	0
LINC00924	0.172632	0.184838	0.0458797	0.0123328	0.231246	0.10477	0.58483	0.0628361	0.148978	0.050585	0.10489	0.0692485	0.0533564	0.249082	0.0263045	0.0860178	0	0.0296822	0.0297181	0.114388	0.0618174	0.0067867	0.0468009	0.0468275	0.0337521	0.0291872	0.00453139	0.036677	0.0576408	0.0520891	0.0512096	0.0385207	0.246326	0.0373387	0.00675329	0.00876535	0.31662	0.0804713	0.126781	0.0584359	0.0510524	0.203395	0.123801	0.0833638	0.0858731	0.161528	0.25561	0.0673825	0.0509475
AC012186.2	0.110951	0	0.153333	0.103042	0.203378	0.0486317	0.317295	0.225002	0.143623	0.0422645	0.146061	0.0964302	0.0636857	0.141894	0	0.165852	0.333394	0.123999	0.496598	0.352112	0	0.170111	0.0488786	0.0652083	0.0564008	0.104513	0.113581	0.0510736	0.619196	0.326409	0.122247	0.0357606	0.111248	0.155985	0.84637	0.219707	0	0.168087	0.15693	0.48824	0.121871	0.130722	0.258595	0.217661	0.423967	0.374885	0.180988	0.307086	0.0608104
AF064858.2	0.0813137	0	0.168561	0	0	0.0534616	0	0.0824493	0	0	0	0	0.0700107	0	0.144963	1.03317	0.219903	0.0681572	0.955355	0.331784	0.496815	1.37138	0.214932	0.0716845	0.992035	0.191487	0	1.96511	0.151265	0.598043	0.335969	0.550371	0.122297	0.0571588	1.11651	0.0805091	0	0.307968	0.733191	0.268365	0.133975	0.0718525	0.426416	0.813546	2.43792	0.412117	0.198962	0.168792	0.1337
AC053503.4	2.01397	0	0.329596	0.0738315	0.728621	1.46351	2.91005	9.9955	0.137211	0	0	0	0.638847	1.89783	0	1.42603	0.382212	0.355391	0.177911	0	0.370076	0.0812586	0.0700447	0	0.242473	0.549158	0.162766	0	0.0985923	1.24735	0	1.17866	0.797113	0	0.485151	0	1.84132	0	0.843323	0.174916	1.30985	0	0.123525	0	0	0	0	0	0
LINC01960	0.0126028	0.0187949	0.0391877	0.0263348	0.467802	0.016572	0.0432491	0.0383363	0.0244708	0	0.00829541	0.024645	0.0108509	0.00805874	0.00748923	0	0.0113609	0.0528182	0.0317293	0.0257115	0.0660008	0.00966132	0.0666243	0.0111103	0.0192194	0.0237428	0.0258029	0.0261061	0.0820556	0.0185381	0.0833146	0.0243719	0.0568641	0.026577	0.038455	0.0499122	0.051512	0.0190927	0	0.0519921	0	0	0.17624	0.0815883	0.00555664	0.0766485	0.0863438	0.00872032	0.0518051
SEC62-AS1	0	0	0.0711268	0	0.283025	0.0451179	0	0	0	0	0	0	0	0.0438806	0	0.0512894	0	0.0575199	0	0.606673	0	0.0526067	0.0906937	0.0604967	0	0.0646408	0.0351248	0	0.127657	0.403766	0.113414	0.165884	0.10321	0	0.104696	0.0679441	0.0701218	0	0.109193	0.169861	0	0.121277	0.07997	0	0.0907692	0	0.0671642	0.0474829	0.16925
AL135908.1	0	0	0	0	0	0	0	0.0291467	0	0	0	0	0	0	0	0	0	0	0	0	0	0	0	0	0	0	0	0	0	0.042283	0	0	0	0	0	0	0	0	0	0	0	0	0	0	0	0	0	0	0
LINC01444	0	0	0	0.0123789	0.0488656	0.0116847	0.0152472	0	0	0	0	0	0	0	0	0	0	0	0	0.0362579	0	0	0	0	0	0	0	0	0	0.052284	0	0.00859219	0	0	0	0	0	0	0	0	0	0	0	0	0	0	0	0	0
LINC00456	0.0343116	0	0.0355634	0.0238992	0	0	0	0	0	0	0	0.0447313	0	0	0	0	0	0.0575199	0.0287948	0	0	0.0789101	0.0226734	0.0302484	0	0	0	0.0236916	0.0319143	0	0	0.0165884	0	0	0	0.0339721	0	0.0519807	0	0	0	0	0.0199925	0	0.0453846	0	0	0	0
DENND5B-AS1	0.0090763	0	0	0.0252878	0.0998232	0.107414	0.155736	0.110437	0	0	0	0	0.0156293	0.0696453	0.0107872	0.0135674	0.0654553	0.0152155	0.0152339	0.0246893	0	0.876698	0	0.0960178	0.0138415	0	0.0185828	0.0501364	0.185727	0.0267016	0	0.0702089	0.0273017	0	0	0.017973	0.0927452	0.0137503	0	0	0.0897265	0	0	0.149567	0.20009	0.0184003	0.00888334	0.0125605	0.0149237
AC006007.1	0	0	0	0	0	0	0	0	0	0.0201888	0	0	0	0	0	0	0	0	0	0	0	0	0	0	0	0	0	0	0	0	0	0	0	0	0	0.0349831	0	0	0	0	0	0	0	0	0	0	0	0	0
AC068790.2	0.0426276	0	0	0	0.0586036	0.0840797	0.0365715	0.043223	0.02759	0	0	0	0	0	0	0	0	0.0357305	0.143095	0.637756	0	0.130714	0.0563376	0.0375797	0.162519	0.180692	0.021819	0	0.118948	0.0627033	0.0352255	0.123653	0.128225	0.0299648	0.0650353	0	0.0435586	0.0322896	0.0226097	0.246202	0.0351174	0.0376677	0	0	0.0751793	0	0.0417214	0.088487	0.105135
AC011478.1	0	0	0	0	0	0	0	0	0	0.024489	0	0	0	0.0274055	0	0	0	0	0	0	0	0	0	0	0	0	0	0	0.079728	0	0	0	0	0	0	0	0	0	0	0	0	0	0	0	0.0188966	0.0434434	0	0	0
AL441992.1	1.39668	0.943824	1.04049	2.5537	3.24022	0.803497	1.04847	0.575326	1.58196	2.81812	1.60882	2.47519	1.61591	1.64665	2.82713	1.59846	9.48224	4.64622	3.33321	1.15759	3.08578	3.88129	4.52818	10.0042	6.82252	10.0522	2.01064	4.7014	5.84594	4.23731	2.4165	6.43593	5.97366	2.66923	2.92993	10.069	1.96238	5.45511	2.66226	3.56521	3.99118	2.62262	2.54316	9.78683	3.15601	3.0527	2.17864	3.83546	5.05945
BX323046.1	0.110951	0.0661863	0.0459998	0.0618252	0.549121	0.320969	0.228452	0.270002	0	0.177511	0.0292122	0	0	0.113515	0.0527466	0.165852	0.0400073	0.0743996	0	0.090543	0.0387369	0	0.0586543	0.1565	0.0338405	0.0418051	0	0	0.206399	0.130563	0.073348	0.0643691	0.0333744	0.0935909	0.135419	0	0.136049	0.0336174	0.0235395	0.036618	0.146246	0.11765	0.0775784	0.078358	0	0.0449862	0.043437	0.0614171	0.218918
AC020915.2	0.237436	0	0.134236	0.270626	1.42439	0.141916	0.0740739	0	0.0838234	0.17267	0.0852466	0.0562802	0.148677	0.193234	0.12827	0.129063	0.233497	0.144741	0.144916	0.499084	0.075361	0.165472	0.114109	0.0761159	0.13167	0.24399	0.110483	0.268275	1.28493	0.444509	0.28539	0.104356	0.22725	0.151731	0.131726	0.598402	0.088226	0.261605	0.297668	0.320574	0.462336	0.26703	0.125771	0.127035	0.28551	0.350075	0.126757	0.418195	0.390403
AC106798.1	0.0483248	0.0960913	0.100176	0.13464	0	0.190634	0.165837	0	0.0417032	0.0184083	0.254468	0.168	0.277383	0.0824026	0.268027	0.0481578	0.319461	0	0	4.57895	0.0562395	0	0	0.0284015	0.0491307	0.485551	0	0	0.0599313	0.616058	0.159733	0.14018	0.484541	0	0.368636	0	0.0329201	0.0488069	0	0.345561	1.35357	0.370084	0.112631	0.189604	0	0.0979687	0.126127	0	0
AC011824.2	0	0	0	0	0	0	0	0	0	0	0	0	0	0	0	0	0.0161661	0.0150316	0	0	0	0	0.0118505	0	0	0	0.00917914	0	0.0667211	0	0	0	0	0	0	0.0355116	0.0183249	0	0	0	0	0	0	0.0105543	0.0158138	0	0.00877599	0	0
NDUFV2-AS1	0.588616	0.420366	0.481199	0.658296	0.934588	1.07924	0.654354	0.790177	0.590237	0.360015	0.567517	0.399896	0.414002	0.572531	0.709427	0.396562	0.433459	0.416939	1.21059	0.293169	1.01306	0.699096	0.273918	0.672393	0.682717	0.741879	0.254606	0.744169	0.771113	1.07314	0.698778	0.408825	0.461346	0.442901	1.36601	0.804417	0.728542	0.61542	0.299011	0.601947	1.85769	1.37724	0.463737	0.351298	0.650639	0.689087	0.535531	0.883407	0.449836
AL121957.1	0	0	0	0.0273812	0	0.0258457	0.0674514	0.0398596	0	0.426773	0	0	0	0.0502738	0.0233605	0	0	0	0	0.0801995	0	0	0	0	0.0299746	0.0740586	0	0	0.036564	0	0	0.0190052	0.0591236	0	0	0	0.120507	0	0	0	0.0647694	0	0	0.0231355	0	0	0.0192374	0	0
AC024270.4	0.112796	0.0420542	0.175367	0	0	0	0.0483856	0.171557	0.146011	0.0322254	0	0.14705	0.0485585	0.144253	0.100544	0.0421524	0.0508406	0	0.0473301	0.268475	0	0.043235	0.0745369	0	0.129012	0.0265626	0	0	0.209831	0.331836	0.0466047	0.109066	0	0.0792892	0	0.11168	0.11526	0.299044	0.0299136	0.0930671	0.0929234	0.0996719	0	0	0.0248663	0.0571678	0.0275995	0.0780479	0.231831
AL512598.1	0.0869729	0.0648528	0.090146	0.545217	0.119569	0.343094	0.298466	0.0881875	0.225167	0.546652	0	0.113385	0.149766	0.500528	0.310104	0.130008	0.862428	0.0729007	1.16782	0.354875	0.607305	1.06678	0	0.843409	0.397904	0.901182	0	1.50134	0.161792	0.383799	0.431221	0.546627	0.0654041	0.427959	0.132691	0.516674	0.177745	1.25173	0.507435	0.143521	0	0.0768532	0.253385	10.9539	0.805286	0.793439	0.297934	0.842517	1.14404
AC140125.2	0.0156517	0	0.0162227	0.0218039	0.0430352	0	0	0.0158703	0.0101303	0.0268297	0	0	0	0.0100084	0.0465053	0	0	0.0131192	0	0.0319318	0	0	0	0.0275964	0.0358035	0	0.0160226	0.0216145	0	0	0	0	0.0353105	0.209042	0.0238791	0.0154968	0	0	0.00830166	0.0129141	0	0	0.00911985	0.0276345	0	0.0317306	0.00765947	0	0.0128676
LINC01005	0	0.0208047	0	0	0	0	0	0	0	0	0	0	0	0	0	0	0	0	0	0	0	0	0	0	0	0	0	0	0.0259514	0.0410408	0	0	0	0	0	0	0	0	0	0	0	0	0	0	0	0	0	0.0193056	0
AC138466.1	0.0303627	0	0	0	0	0	0	0	0.0393034	0.104094	0	0.0791665	0.0522842	0	0	0	0.109483	0.2036	0	0	0	0	0	0	0	0.0858019	0	0.0838599	0.960203	0	0	0.205509	0	0	0.0463231	0.420871	0	1.01196	0.0644175	0.100208	0.200106	0	0	0.107216	0.0535484	0.246216	0.0297172	0.67229	0.499237
AC032019.1	0	0	0	0	0	0	0	0	0	0	0	0	0	0	0	0	0	0	0	0	0	0	0	0	0	0.193922	0	0	0	0	0	0	0	0	0	0	0	0	0	0	0	0	0	0	0.121026	0	0	0	0
AC022272.1	0.0916741	0.0227861	0.0316729	0.085139	0	0.140638	0	0.0309848	0.138447	0	0.0402279	0.119514	0.0526206	0.0781605	0.0181592	0	0.0275468	0.0256138	0.0256448	0.540306	0	0.0468518	0.0807723	0.080818	0.0699021	0.0143923	0.0312823	0.168799	0.056846	0.179798	0.15151	0.11819	0.0459597	0.0429611	0.0466212	0.0302557	0.0936762	0.115736	0.032416	0.0504263	0.0251742	0.054005	0.0356109	0.0179844	0.0808395	0	0.0149542	0.084577	0.0502449
AC026771.1	0	0	0	0	0	0.0376164	0	0	0	0	0	0	0	0	0	0	0	0	0.144043	0.155632	0	0	0	0.0504383	0.174503	0.24252	0	0	0	0.252475	0.141835	0	0.0430249	0.0402178	0.218221	0	0.058463	0	0.0606922	0.0472063	0	0	0	0.0336719	0.0252258	0	0	0.118764	0.14111
AC010967.2	0	0	0	0	0	0	0	0	0	0	0	0	0	0	0	0	0	0	0	0	0	0	0	0	0	0	0	0	0.0663203	0	0	0	0	0	0	0	0	0	0	0	0	0	0	0	0	0	0	0	0
AC113608.2	0	0	0	0	0	0	0	0	0	0	0	0	0	0	0	0	0	0	0	0	0	0	0	0	0	0	0	0	0	0	0	0	0	0	0	0	0	0	0	0	0	0	0	0	0	0	0	0.0337353	0
NGF-AS1	0.0181943	0.00678346	0	0.0443555	0.0875461	0.00598115	0.054633	0	0	0	0.00598795	0.0059299	0.00783261	0.00581712	0.00540602	0.0135986	0	0.00762525	0	0.0185596	0	0.00697392	0.0060115	0	0.0138733	0	0	0	0	0.026763	0	0.00879629	0.0136822	0	0.0138792	0	0.0371834	0	0.00482514	0	0	0	0	0.0267698	0.008022	0	0.0178075	0	0
AL160313.1	0.159967	0.068161	0.0947444	0.0795874	0.565505	0.105174	0.0784228	0.046343	0.19228	0.0130577	0.135377	0.0595844	0	0.0876766	0.0543204	0.0512401	0.0618014	0.114929	0.0958902	0.062163	0.0199464	0.332855	0.28692	0.120877	0.296226	0.0322893	0.058485	0.157792	0.0637671	0.0672295	0.132189	0.0662897	0.0343702	0.0160639	0.261487	0.0452525	0.0700543	0.0519307	0.13333	0.150842	0.0188261	0.0403868	0.252995	0.0537973	0.040303	0.208478	0.0670996	0.126499	0
FAM170B-AS1	0	0	0	0	0	0	0	0	0	0	0	0	0	0	0	0	0	0	0	0	0	0.00800789	0	0	0	0.00491987	0.00534676	0	0.0291483	0	0	0	0	0	0	0	0.0106741	0	0.00554053	0	0	0	0	0	0.00921136	0	0	0	0
AC087482.1	0	0	0	0	0.0321598	0.0307602	0	0	0	0	0.0307952	0	0	0.0149583	0	0	0	0	0	0	0	0	0	0	0	0	0	0	0.435166	0	0	0.0452381	0	0	0	0	0.0239036	0.0531586	0	0	0.0385426	0	0.0136304	0.0137673	0	0	0	0	0
AC005392.2	10.3336	17.4107	28.2891	12.1427	81.6597	6.27543	0	10.8778	13.2744	0	50.001	51.4187	7.26715	3.37953	38.9541	1.35602	1.91995	0.396716	4.43535	5.95448	0.137703	0.241886	6.67217	5.49375	1.624	0.445828	1.8573	6.48159	0.146742	0.464129	30.8975	0.533914	1.06776	0.443598	3.61043	0.859121	0.16121	0.896279	0.962304	6.83394	1.36468	0.209112	0.597517	2.64621	0.243458	1.91901	2.54778	1.09163	2.26979
AL162400.2	0	0	0	0	0	0	0	0	0	0	0	0	0	0	0	0	0	0	0	0	0	0	0	0	0	0	0	0	0	0	0	0	0	0	0	0	0	0	0	0	0	0	0	0	0	0	0	0	0
AC104463.1	0	0	0	0	0	0	0.0558091	0	0	0	0	0	0.0560085	0	0	0	0	0	0	0	0	0	0	0	0	0	0	0	0	0	0	0	0	0.0457271	0	0	0	0	0	0	0	0	0	0	0	0	0	0	0
AL512649.2	0	0	0	0	0	0	0	0	0	0	0	0	0	0	0	0	0	0	0	0.0540932	0	0	0	0	0	0	0.0203571	0	0.110978	0	0	0.0192281	0	0	0	0	0	0.0301262	0	0	0	0	0	0	0	0	0	0	0
AC113423.2	0	0	0	0	0	0	0	0	0	0	0	0	0	0	0	0	0	0	0	0	0.0300788	0	0	0	0	0	0	0	0.0641064	0	0	0	0	0.0242241	0	0	0	0	0	0	0	0	0	0.0202814	0	0	0	0	0
TRDN-AS1	0.00228436	0.00340674	0	0	0	0.0750952	0.0470356	0.0324276	0	0.00522105	0	0	0.00786727	0.0233714	0.00271497	0.0307322	0	0	0	0.00310695	0	0	0	0	0	0.00430358	0	0	0.025497	0.00672036	0	0.0132528	0.0103071	0	0.00348515	0.00452351	0.0233425	0	0.00242325	0	0.00376378	0	0	0	0	0.00463106	0	0.00316126	0
HSD17B3-AS1	0.0110744	0	0	0	0	0.0145623	0	0.0224582	0	0.0126557	0	0	0	0	0.013162	0	0	0	0	0	0	0.0339588	0	0	0	0	0.0113369	0.0152935	0.638642	0.03258	0.0183028	0.0107082	0.0166561	0	0.0506875	0.0438595	0	0	0.0117478	0	0	0	0	0.104282	0.0390624	0	0	0	0.0546273
AC012462.3	0	0	0	0	0	0	0	0	0	0	0	0	0.156054	0	0	0	0	0	0	0	0.474602	0.277892	0	0	0.138203	0.170731	0	0	0.168585	0.266609	0	0.0876272	0	0	0	0	0	0.137293	0	0	0	0.16016	0.105609	0.106671	0	0	0	0	0
AL133387.3	0	0	0	0	0	0.0299057	0.0390236	0	0	0	0	0	0	0.0290856	0	0	0	0	0	0	0	0	0	0	0	0	0	0	0.253847	0	0	0	0	0	0	0	0	0.0344547	0	0	0	0	0	0	0	0	0	0	0
LINC01644	0.0108916	0.016243	0.0903114	1.91176	0.449205	0.143218	0.0186884	0.0441747	0.0140987	0.136914	0.3011	0.709956	0.0375103	0.125362	1.19091	0	0	0	0.146246	0.237018	0	0.016699	0.0431835	0	0.0498293	0.297525	0.0334491	0.0451228	0	0.384504	0.126004	1.15845	0	0.0459368	0	0.194108	0.0445177	1.17152	0	0.143784	0	0.0962428	0.0126925	0.243581	0	0.0441608	0.02132	0.346669	0.0358168
AC016542.1	0.0722422	0	0	0.167731	0	0.601633	0.289234	0.146502	0.124687	0.0275191	0.0951027	0	0.1244	0.061593	0.171721	0.0359962	0.0868312	0.201845	0.36376	0.0327522	0.0420371	0.0369207	0.159128	0.0424582	0.0734468	0.0907331	0.0246515	0.0332548	0.134389	0.21253	0.119395	0.0465686	0.108653	0.0338547	0.073478	0.143055	0.344493	0	0.0510898	0.198688	0.198381	0	0	0.113378	0.0424694	0.0488187	0.0471376	0.0999741	0.0395946
AC005546.1	0.121451	0	0	0.126892	0	0.0399253	0	0.0615734	0.0786068	0	0.0399707	0	0	0	0.216517	0.0907731	0	0	0.0509616	0.206481	0	0	0.120384	0	0.13891	0.143003	0	0.12579	0.338895	0.0893241	0.301083	0	0.0456658	0.170746	0.138969	0	0	0.0459983	0.193253	0.25052	0	0.268298	0.0353832	0	0.160645	0	0.0297172	0.0840362	0.199695
AC099850.3	3.80933	0.992794	4.13998	4.1732	0.406756	0.729476	0.190377	0.675005	4.16506	0.295851	3.11597	4.33936	3.5664	1.18245	1.71426	5.58368	10.4686	4.15398	8.62838	9.2052	8.71581	13.6089	10.6555	12.9765	10.2085	31.6325	6.24696	23.8514	20.7775	13.9268	6.11233	17.0936	13.6835	4.78354	5.30392	4.17444	5.51756	8.12421	23.1472	5.79785	13.0402	17.2553	12.154	39.3967	17.8066	5.99817	5.24864	12.6929	10.9459
AC068789.1	0	0	0	0	0	0	0	0	0	0	0	0	0	0	0	0	0	0	0	0	0	0	0	0	0	0	0	0	0	0	0	0	0	0	0	0	0	0	0	0	0	0	0	0	0	0	0	0	0
AC022166.1	0	0	0	0	0	0	0	0	0	0	0	0	0	0	0	0	0	0	0	0.0427731	0.0548987	0	0	0	0	0	0	0	0	0	0	0	0	0	0.0719695	0.0311373	0	0	0	0	0	0	0.0183243	0	0	0	0	0	0.0258545
AL162377.1	0.389476	0.344201	0.398702	0.931072	0.885795	0.562722	0.866296	0.711822	0.740684	0.912153	0.411444	0.413724	0.356036	0.596484	0.594334	0.20844	0.468129	0.322428	0.242114	1.09869	0.48684	0.530797	0.0889673	0.228903	0.403303	0.149467	0.187048	0.524574	0.474073	0.664848	0.452966	0.469581	0.470067	0.452918	0.564864	0.447512	0.510989	0.305947	0.29074	0.301516	0.396119	0.195448	0.324998	0.532014	0.754731	0.380169	0.442375	0.419211	0.458554
AC113361.1	0	0	0.045322	0	0.0601146	0	0.0375144	0.0443374	0	0	0	0.0570057	0	0	0	0	0	0	0.0366961	0	0	0	0	0	0.0333419	0.0411891	0	0.0301927	0.0813432	0	0	0.0422805	0.0328827	0.0922121	0.033356	0.173176	0	0	0	0.0360785	0	0.0772778	0	0	0	0	0	0	0
LINC01673	0	0	0	0	0	0	0	0	0.0656736	0	0	0	0	0	0	0	0	0	0.0425769	0	0	0	0	0	0	0	0	0	0	0	0	0.0245281	0.0381524	0	0	0	0	0	0	0	0	0	0	0	0	0	0	0	0
AL121781.1	0	0	0	0	0	0	0.363756	0	0	0	0	0	0	0	0	0	0	0	0	0	0	0	0	0	0	0	0	0	0	0	0	0	0	0	0	0	0.144418	0	0	0	0	0	0	0	0	0	0	0	0
LINC01753	0	0	0	0	0	0	0	0	0	0	0	0	0	0	0	0	0	0	0	0	0	0	0	0	0	0	0	0	0.0699989	0	0	0	0	0	0	0	0	0	0	0	0	0	0	0	0	0	0	0	0
HCG25	0.0950435	0.128856	0.125378	0.168512	0.0475141	0.102254	0.0593022	0.140176	0.0671076	0.157984	0.10237	0.202756	0.267814	0.0773499	0.102691	0.0774941	0.264823	0.231754	0.174026	0.446565	0.196081	0.145721	0.114192	0.121874	0.395298	0.154639	0.0884511	0.143184	0.659004	0.482961	0.299878	0.075191	0.0519806	0.109326	0.197733	0.188206	0.105948	0.314154	0.21081	0.199613	0.185069	0.290129	0.161104	0.386468	0.190479	0.140132	0.160676	0.298928	0.113654
AC009299.3	0.0194747	0.0116173	0.0484446	0.0325556	0.0214188	0.0256083	0	0.00789868	0.0302512	0.0445108	0.0256374	0.0406222	0.00670706	0.024906	0.0370334	0.0291111	0.0210668	0.00652949	0.0392244	0.323149	0.0407958	0.0418023	0.0205906	0.00686741	0.0950375	0.0256824	0.0398726	0.0484093	0.0869475	0.126044	0.0901208	0.0263629	0.0585805	0.0219034	0.12479	0	0.00796002	0.0118014	0.0289224	0.051419	0	0.013767	0.0453898	0.220061	0.0618231	0.0473772	0.026685	0.0970221	0.0320212
LINC02153	0	0	0	0	0.0317069	0	0	0	0	0.00658907	0	0	0	0	0	0	0	0	0	0	0	0	0	0	0	0	0	0	0.0536296	0.0169625	0	0	0	0	0	0	0	0	0	0	0	0	0	0	0	0	0	0	0
AC021851.1	0.0548604	0.0981783	0.113724	0.0917093	0.271516	0.0721386	0.0376531	0.222506	0.227248	0.0250774	0.129997	0.157345	0.170044	0.0561282	0.0912828	0.213216	0.415418	0.110362	0.405149	0.850619	0.0383073	0.437385	0.116008	0.135419	0.217523	0.113689	0.112321	0.121217	0.530685	0.419625	0.19947	0.180357	0.132017	0.16968	0.51893	0.564903	0.0672703	0.0166223	0.232784	0.48886	0.289248	0.0969544	0.0895044	0.645742	0.0967534	0.177949	0.118127	0.561808	0.180408
AC080013.5	0	0.0521497	0.0362443	0.194854	0.336518	0.344863	0.0300005	0.141827	0.0452655	0.27973	0.092068	0.113969	0.0301077	0.067081	0.124681	0	0.0630453	0.0879318	0	1.78352	0.0305217	0.026807	0	0.0308275	0.0266637	0	0.0178986	0.0482905	0.0975759	0.102874	0.0577926	0.0507179	0	0	0.133375	0.13849	0	0	0	0.0865565	0.316884	0.0926993	0.0407506	0.0617401	0.0308357	0.0708914	0.0171125	0.024196	0
AC097521.1	0	0	0	0	0	0	0.0267327	0	0	0	0	0	0	0	0	0	0	0	0	0.10595	0	0	0	0	0	0	0	0	0.318808	0	0	0	0	0.0219034	0	0	0	0	0	0	0	0	0	0	0	0	0	0	0
ELDR	0	0	0.00836786	0.00562334	0	0	0.0138526	0	0	0	0	0.00526251	0	0	0.00479759	0.00603405	0.0654998	0.00676705	0.027101	0.0109805	0.00704667	0.0123781	0.00533493	0.0498209	0.0123119	0.349821	0	0.033447	0.0225277	0	0.0066714	0.0351283	0	0.0283754	0.0123171	0	0	0.00611538	0.107052	0.00666121	0.0133018	0.0142679	0.00940824	0.114033	0.0106787	0	0	0.0614484	0.026549
AP001775.2	0	0	0	0	0	0	0	0	0	0	0	0	0	0	0	0	0	0	0	0	0	0	0	0	0	0	0	0	0.0661218	0	0	0	0	0	0	0	0	0	0	0	0	0	0.0414216	0	0	0	0.0347887	0	0
LINC01065	0	0	0	0	0	0	0	0	0	0	0	0	0	0	0	0	0	0	0	0	0	0	0	0	0	0	0	0	0.038275	0	0	0	0	0	0	0	0	0	0	0	0	0	0	0	0	0	0	0	0
LINC01862	0	0	0	0	0	0.0326586	0	0	0	0	0	0	0	0.0317629	0	0	0	0	0	0	0	0	0	0	0	0	0	0	1.20126	0	0	0	0	0	0	0	0	0	0	0	0	0	0	0	0	0	0	0	0
SIRPG-AS1	0.0120119	0	0	0	0	0	0	0.00811979	0	0	0.00527101	0.00521991	0	0	0	0	0	0.0134246	0.0067204	0	0	0	0	0.00705965	0.00610612	0.0113149	0	0	0.0148969	0.0117793	0.0397044	0	0.00602203	0.0112583	0.0183261	0	0.0654628	0.00606588	0.00424743	0.0066073	0	0	0	0	0	0	0.0627017	0.022164	0.0526682
AC090425.1	0.59359	1.0117	0.175785	0.708782	1.86527	1.11506	0.291005	0.687862	0.329306	0.387626	1.00469	0.773852	0.438067	0.542238	0.705486	0.507033	1.07019	0.710782	0.426985	0.922676	0.296061	0.390041	0.672429	0.747567	0.905232	0.559143	0.173617	0.702626	0.788738	0.748409	1.54162	0.491964	0.765228	1.54982	1.03499	3.86214	0.173301	0.642333	0.0899545	0.419799	1.39717	3.14714	0.0988201	0.399253	0.448659	0.515735	0.414979	0.938804	0.836578
AC011473.2	0	0	0	0	0	0	0	0	0	0	0	0	0	0	0	0	0	0	0	0	0	0	0	0	0	0	0	0	0	0	0	0	0	0	0	0	0	0	0	0	0	0	0	0	0	0	0	0	0
BLACAT1	0.606675	0.289758	0.131516	0.364571	0.68686	0.255487	0.156485	0.442263	0.390094	0.172192	0.214018	0.341177	0.00682803	0.415825	0.669198	0.456397	0.66485	1.31616	1.23123	0.221116	0.304565	2.05486	2.11716	0.405494	0.489805	0.888951	1.27864	1.0185	12.7684	1.76145	1.08129	2.84103	2.57632	0.719125	0.617053	3.21929	0.364662	3.64032	0.601499	0.804826	1.63983	0.021023	0.60071	0.723429	0.923093	1.06914	0.236735	0.521297	4.52471
AC116158.2	0.042936	0.032016	0	0	0.118055	0	0	0	0	0	0.0282614	0.0279874	0.110903	0	0	0	0	0	0	0	0	0	0	0	0	0.0202222	0	0	0.0399361	0	0.0354802	0	0	0	0	0	0	0	0	0	0	0	0.0250178	0	0	0	0.0630348	0.059418	0.0352986
AC080038.2	0	0	0	0.078195	0.231505	0.0369049	0	0.113831	0.0363301	0	0.0369469	0	0	0.0358928	0.0333563	0.0419531	0	0.0470494	0.188425	0.152689	0	0	0.111277	0.0494843	0.128402	0.052874	0	0	0.156629	0.165133	0.139153	0.054275	0	0	0.171275	0.055576	0.114715	0	0	0.0463136	0	0	0	0.13214	0	0.170692	0.0824072	0.0388394	0.0461469
AC008940.1	0	0	0	0	0	0	0	0	0	0.0172827	0	0	0	0	0	0	0.0272661	0	0	0.0205692	0	0	0	0	0	0	0	0	0.0281333	0	0	0	0	0	0	0	0.0309072	0	0	0	0	0	0	0	0	0.0306594	0	0	0.0248664
AC013762.1	0	0	0.0526978	0	0	0	0	0	0	0	0	0	0	0	0	0.114001	0	0	0.597353	0	0	0	0.0335975	0	0	0	0	0	0.0472905	0.448725	0.294099	0.36871	0.0764682	0	0.465413	0	0.0519532	0	0.0269671	0.12585	0	0	0.0888746	0.11969	0.0448339	0.103073	0.0497619	0	0
AC016590.2	0.221607	0.0472129	0.0656263	0.044102	0	0.166515	0.0543209	0.0642005	0	0.0723568	0.125028	0	0.054515	0.121461	0.0752518	0	0.171231	0	0.26568	0.387524	0	0.0485385	0.04184	0	0.0482791	0.0298209	0.0324085	0.043719	0.353355	0.279406	0.0523215	0.0306111	0.0476142	0	0	0.250759	0.388194	0.0479609	0.134332	0.0522417	0	0.0559492	0.0368928	0.186318	0.279166	0.192541	0	0.131433	0.312322
AC069281.1	0.0208277	0	0	0	0	0.0273873	0.0357374	0	0.0269608	0.0952063	0	0	0	0	0	0	0	0	0	0.226622	0	0	0	0	0	0	0	0	0.581175	0.0612732	0	0	0.0939754	0	0.15888	0.0412433	0	0.0315532	0	0	0.0343164	0	0	0.0490311	0.0183662	0	0.0203849	0.0864688	0.0342459
LINC02288	0.00406012	0.006055	0.00841651	0.00565604	0.0334906	0.0373719	0.0208998	0.0247009	0.0105114	0.0510383	0.0160348	0.0158793	0.00699149	0.0259622	0.0386039	0.0242765	0.0146401	0.0136128	0.0204439	0	0.00708764	0.031125	0.00536594	0	0.0123835	0.00382451	0.00415635	0.00560691	0.151058	0.071667	0.0268407	0.00785168	0	0.0114161	0.0247775	0	0.0248928	0.0184528	0.0172279	0.0133999	0.0200688	0	0.00946294	0.0191161	0.0358027	0	0	0.0112374	0.0133517
LINC02436	0	0	0	0	0	0	0	0	0	0	0	0	0	0	0	0	0.00847343	0	0	0.0191768	0	0	0	0	0	0	0	0	0.0174859	0	0.00776745	0	0	0.0132149	0	0.00930668	0	0	0	0	0.00774361	0	0	0	0	0	0	0	0.00772769
EPB41L4A-AS1	1.93485	2.64725	2.00176	4.66869	7.78962	1.90933	2.55238	3.39817	3.37775	5.59067	2.02367	3.00377	3.27065	3.29624	5.00844	1.19935	1.68978	3.09479	1.16791	2.35153	1.27667	1.867	1.27153	1.33328	1.47263	1.2574	0.846798	1.47571	6.06272	4.10461	2.20027	1.66489	1.05188	5.02109	2.48611	11.199	1.68326	6.06144	0.862422	1.98601	10.2598	3.09946	0.943283	1.53779	0.867175	4.42632	1.32734	2.83971	4.03362
LINC01449	0	0	0	0	0	0	0	0	0	0	0	0	0	0	0	0.029092	0.0175442	0.0326261	0.0163328	0	0.0679484	0.0596784	0.0128607	0	0.0890392	0.0458314	0.0298849	0.0134382	0.0181022	0.286277	0.0160824	0.0470457	0.0878131	0.0136806	0	0	0.059661	0.0294841	0.0206453	0	0	0	0.03402	0.022908	0.0772282	0.0197276	0.0285723	0	0
AC068724.1	0.0223154	0	0	0	0	0	0.0382901	0	0	0	0	0	0	0	0	0	0	0.112229	0	0	0	0	0.0294925	0	0.0340313	0.0210204	0	0	0	0.1313	0.0737616	0	0	0.0313729	0.0340457	0	0.0456055	0.067614	0.0236722	0.0368245	0	0.0394378	0	0	0	0	0.021841	0	0
AL356289.1	0	0	0	0	0	0	0	0	0	0	0.0139665	0	0	0	0	0	0	0	0	0.0144297	0	0	0	0	0	0	0	0	0.0197361	0.0312116	0	0	0.0159565	0	0.0485585	0	0	0	0	0	0	0	0	0	0	0	0	0	0
AL590729.1	0	0	0.128847	0.0865877	0	0	0	0.042016	0	0.0473539	0.027275	0.0270105	0	0.0264968	0.0246243	0	0.0747082	0.0694656	0.139099	0.309974	0.036168	0.031766	0.0821467	0.0365303	0.126385	0.0390326	0.0212097	0.114448	0.269795	0.121905	0.136967	0.0200334	0.124645	0	0.158048	0	0.0846846	0.188328	0.153849	0.0683792	0.0341368	0	0.0241445	0.0243872	0.07308	0.126009	0	0	0.0340666
AC006111.1	0	0	0	0	0	0	0	0	0	0	0	0	0	0	0	0	0	0	0	0	0	0	0	0	0	0	0	0	0	0	0	0	0	0	0	0	0	0	0	0	0	0	0	0	0	0	0	0	0
TBX5-AS1	0.00283811	0	0.00588331	0.00395368	0	0	0.0146094	0.00575548	0.00734766	0.0129734	0	0	0	0.0108888	0.0202387	0	0.00511688	0	0	0.100363	0.143678	0.00870281	0.0075018	0	0	0.00802022	0	0.00391934	0.00527962	0.0584461	0	0.00548848	0.00426855	0.00399005	0	0	0.0232007	0.0171985	0.00301067	0	0	0	0.0198443	0.0300657	0	0	0.0305555	0.0314207	0
AL844908.2	0	0.115466	0.160499	0.359527	1.20634	0.067873	0.13285	0.261687	0.0334079	0.442399	0.0339751	0.0672915	0.0444415	0.198035	0.337406	0.154314	0.372242	0.129795	0.0433173	0.280814	0.270317	0.158278	0.306979	0.136512	0.314863	0.534832	0.18494	0.178202	0.912193	0.379628	0.0853069	0.449185	0.426975	0.0362834	0.275622	1.48207	0.263719	0.117296	0.0273774	0.0425883	1.44577	0.364886	0.0601514	0.0607559	0.318613	0.209284	0.101038	0.0714308	0.678962
AC097467.1	0	0	0	0	0	0	0	0	0	0	0	0	0	0	0	0	0	0	0	0	0	0	0	0	0	0	0	0	0.0596883	0	0	0	0	0	0	0	0	0	0	0	0	0	0	0	0	0	0	0	0
AC007378.1	0	0	0	0	0	0	0	0	0	0	0.0653914	0.0323788	0	0	0	0	0	0	0	0.03378	0	0.0380793	0	0	0.0757517	0.0467902	0.0254251	0	0	0.146133	0	0.04803	0	0	0.0378919	0.0491813	0	0	0.0263465	0	0	0	0	0.029234	0	0	0.0486168	0	0
CACNA1G-AS1	0.0150371	0.0672761	0.0155857	0.0523694	0.103364	0.019773	0.0258015	0.152471	0.019465	0.0171842	0	0.0196036	0.0258937	0.0384615	0.0268076	0.0337165	0	0	0.0126194	0.0511299	0.131249	0.023055	0.00993668	0.0132564	0.0229318	0.028329	0	0	0.307703	0	0.0497038	0	0.067848	0.0845618	0.0114708	0.238213	0.169021	0.034171	0.0079757	0.037221	0.0371635	0	0.0788558	0	0.0729296	0.0152423	0.0588697	0.0104047	0.0741741
AC096543.1	0	0	0	0	0	0	0	0	0	0	0	0	0	0	0	0	0	0	0	0	0	0	0	0	0	0	0	0	0	0	0	0	0	0	0	0.0285646	0	0	0	0	0	0.0254932	0	0	0	0	0	0	0
AC024651.2	0.00565863	0	0	0	0	0	0	0	0	0	0	0	0	0	0	0	0	0	0	0	0	0	0	0	0	0	0	0.0078144	0.0526327	0.0166472	0	0	0	0	0	0	0	0	0	0	0	0	0	0.00666056	0	0	0	0	0
AL590683.1	0.019262	0	0.0133098	0.00894443	0.0706159	0	0	0.039062	0.0498679	0	0.0169049	0	0.0110563	0.0164226	0	0	0.0115759	0.0107636	0.0646598	0.00873274	0	0.0295326	0.00848568	0.0226413	0.0489579	0	0.0131457	0	0.0955529	0.056667	0.106115	0.0186249	0	0.0361068	0.0489787	0.114428	0	0.126452	0.00681105	0.0635715	0.0105789	0.0226944	0.00748232	0.0604601	0.0113236	0.0130166	0	0.142166	0.0211143
AC005920.4	0.0482594	0	0.2501	0.134457	0.199038	0.0951877	0.0828062	0.391466	0.031235	0.05515	0.0317653	0.0314574	0.041551	0.185155	0.0573566	0	0	0	2.025	0.0328188	0.0421225	0	0.255122	0	0.367981	0	0.0247016	0.0333224	0.718201	0.141975	0.957101	0	0	0.0339235	0.220882	0.0477818	0.0493133	0.219333	0	0.318547	0	0	0.224956	0	0	0.0978359	0.0708501	0.267139	0.0793502
AP001341.1	0	0	0	0	0	0	0	0	0	0	0	0	0	0.0198987	0	0	0	0	0	0	0	0	0	0	0	0	0	0	0.057889	0	0	0.0300895	0	0	0	0.0308108	0	0	0	0	0	0	0.0362643	0	0	0	0	0	0
AC013269.2	0	0	0	0	0	0	0	0	0	0	0	0	0	0	0	0	0	0	0	0	0	0	0	0	0	0	0	0	0	0	0	0	0	0	0	0	0	0	0	0	0	0	0	0	0	0	0	0	0
AP000550.2	0	0	0	0	0	0	0	0	0	0	0	0	0	0	0	0	0	0	0	0	0	0	0	0	0	0	0	0	0	0	0	0	0	0	0	0	0	0	0	0	0	0	0	0	0	0.0310951	0	0	0.0252198
AC005225.3	0.114372	0.0341133	0	0	0	0.150393	0.156997	0.278326	0.0296101	0	0.0301128	0.0298209	0.0393894	0.0292537	0.244677	0.034193	0.123722	0.0383466	0.038393	0.248891	0	0	0	0	0	0.0215469	0	0	0.510628	0.0672943	0.0378046	0.0663535	0.0344033	0.160794	0.104696	0.135888	0.0467479	0.242577	0.0242652	0	0.0376886	0	0	0.0269246	0	0	0.0223881	0.221587	0.150444
LINC02427	0.0284468	0.0848474	0.0196564	0.0528379	0	0.0748121	0.146432	0.0576881	0.0613723	0.0433447	0.0124829	0.0370856	0	0.0848871	0.270474	0	0.11967	0.0476883	0.0159153	0	0	0.101768	0.0250639	0	0.0578423	0.017864	0	0	0.105837	0.0557919	0.0156714	0.0183373	0	0.013331	0.0289334	0.0187769	0.0775148	0.0574611	0.0704116	0.0156475	0.0312466	0.0167579	0.0331505	0.167418	0.0167232	0.0192234	0.0464034	0.0393668	0.0467735
LINC01906	0	0	0	0	0	0	0	0	0	0	0	0	0	0	0	0	0	0	0	0	0	0	0	0	0	0	0	0	0.0885157	0	0	0	0	0	0	0	0	0	0	0	0	0	0	0	0	0	0	0	0
AC027419.2	0	0	0	0	0.131357	0	0	0	0	0	0	0.0311409	0	0	0	0	0	0	0	0.129954	0	0	0	0	0	0	0	0	0	0	0	0	0	0	0	0	0	0	0	0	0	0	0	0	0	0	0	0	0
AC040918.1	0	0	0	0	0	0	0	0	0	0.0429332	0	0	0	0	0	0	0	0.0629807	0	0	0	0	0	0	0	0	0	0	0.104832	0.0552622	0	0	0	0	0	0	0	0	0	0	0	0.0331977	0	0	0	0	0	0	0
AC079031.1	0	0	0	0	0	0	0	0	0	0	0	0	0	0	0.0136326	0	0	0	0	0.0156008	0	0	0	0	0	0	0	0	0.0853514	0	0	0	0	0	0	0	0	0.0173771	0	0	0.0755956	0	0	0.0135013	0	0	0	0.031747	0
AC108727.2	0	0	0	0	0	0	0	0	0	0	0	0	0	0	0	0	0	0	0	0	0	0	0	0	0	0	0	0	0.112677	0	0	0	0	0	0	0	0	0	0	0	0	0	0	0	0	0	0	0	0
AC016168.1	0.0164429	0	0	0	0	0	0.141069	0	0	0	0	0	0	0	0	0	0	0	0	0	0	0	0	0	0	0	0	0	0.0611764	0	0	0	0	0	0	0	0	0.0498209	0	0	0	0	0	0	0	0	0	0	0
AL354771.1	0	0	0	0	0	0	0	0	0	0	0	0	0	0	0	0	0	0	0	0	0	0	0	0	0	0	0	0	0	0	0	0	0	0	0	0	0	0	0.0209196	0	0	0	0	0	0	0	0	0.0272908	0
TARID	0.00906014	0	0.00939069	0	0.0124557	0.0079424	0.0233189	0.0122489	0.00195467	0	0	0	0.00260024	0.00193115	0.0125627	0.0022572	0	0	0	0.00821513	0.00790801	0	0.00399135	0	0	0.00284479	0.00154581	0	0.0505627	0.00444235	0.00249562	0.0438024	0.00454219	0	0.00230378	0	0.018516	0.00457526	0.00800917	0.00996725	0	0	0.00351941	0.00177739	0.00266312	0	0.00295584	0	0.0695197
AL357060.1	1.5769	1.03942	0.680263	0.283189	1.60496	0.614808	0.284028	1.1484	0.864617	0.169254	0.707261	0.302878	0.680104	1.16247	0.541885	0.507901	0.408391	1.2317	1.1552	0.604321	0.613414	1.63853	1.5429	0.32258	1.49691	0.358355	0.630253	0.577501	1.70173	0.871435	0.791926	0.334154	0.2708	0.285794	2.18872	0.828094	0.8487	0.29037	0.428208	0.512768	0.081342	0.174499	0.29443	0.745181	0.284253	1.1657	0.56278	0.486281	0.558674
AL031665.2	0.340817	0.169424	0.117751	0.237391	0.312366	0.597542	0.194931	0.806346	0.0735293	0.259654	0.299111	0.444317	0.586884	0.435866	0.405064	0.339639	0.716877	0.761795	0.190679	0.849833	0.198318	0.261272	0.300287	0.600915	1.0395	0.0535065	0.407044	0.705988	0.739678	0.334218	0.187757	0.494318	0.427161	0.718725	0.95328	1.2373	0.580434	0.258163	0.964105	0.468675	1.31026	0.903485	0.264781	0.601745	1.25224	0.345469	0.166786	0.39304	0.373591
PRICKLE2-AS2	0.0239351	0.0356952	0.0992333	0.0666865	0	0	0	0	0.0309831	0.0273526	0	0	0	0	0	0.0357785	0	0	0	0	0	0	0	0	0.0365013	0.0450922	0	0	0.0445255	0	0	0	0.0719973	0	0	0	0	0	0.0253904	0	0	0	0	0	0	0	0.0468525	0.0331231	0
AC090337.1	0	0	0	0.00797409	0	0	0	0	0	0	0	0	0	0	0	0	0.0103201	0	0.00960751	0	0	0	0	0	0	0.00539193	0	0	0.0745384	0.0673592	0.00946026	0	0	0	0	0.0113349	0	0.00867181	0	0.0472291	0	0	0.0066706	0.00673763	0.0050476	0	0.00560242	0.00792145	0.0188237
AL139147.1	0	0	0	0	0.0564744	0	0	0	0	0	0	0.0669422	0	0	0.0122056	0.291675	0.0185155	0.0688647	0.551584	0.251421	1.38042	0.220439	0.447898	0.0181072	0.0469844	0.0870637	0.210263	0.0141822	0.0191044	0.815739	0.0678913	0.0695105	0.741398	0	0.0156681	0	0.146916	0.108908	0.0435766	0.186416	0	0	0.16755	0.157145	0.0724478	0.0624593	0.261336	0.127908	0.0168859
LINC02257	0.059478	0.0532209	0	0.0165714	0.163538	0.218989	0.0408223	0.0241234	0.138586	0	0.0782993	0.0465242	0.0409682	0.0608524	0.42414	0.248944	0.0214468	0.0997089	0.159727	0.177971	0.726803	0.091192	0.0314429	0	0.0725637	0.291337	0.14613	0	0.0885157	0.139983	0.0786396	0.184035	0.196802	0	0	0	0.291729	0.198235	0.0630943	0.0981495	0.0195996	0.042046	0.0831753	1.12015	0.0734278	0.0482317	0.0116427	0.08231	0.176033
AL132656.3	0	0	0.0308588	0.0103688	0	0	0	0	0	0	0.00979846	0	0	0	0.00884622	0.0111261	0	0	0	0.0303702	0	0	0.009837	0	0	0.00701119	0	0	0.0138462	0.043794	0	0.00719697	0	0.0104642	0.0227114	0	0	0.0225521	0.0157914	0.0245651	0	0	0.0173477	0.00876104	0	0	0	0.0103004	0
AP000662.1	0.0221008	0.0109866	0.0381785	0.0564445	0.0101279	0.00484356	0.0379218	0	0.0953623	0.0336752	0.0145472	0.0240103	0.00634288	0.0423965	0.0218891	0.0220244	0.0597689	0.0679246	0.0247297	0.0751482	0.0192904	0.0451801	0.00486814	0.0909234	0.0730252	0.0902123	0.00754153	0.127169	0.12334	0.0758548	0.0121754	0.0320547	0.0276999	0.108749	0.0674365	0.0145881	0.0602225	0.0613834	0.0117223	0.115489	0.030345	0.0130195	0.00858506	0.0303497	0.0844513	0.0224024	0.0216309	0.107046	0.0242261
AC104662.1	0	0	0	0	0	0	0	0	0	0.0265497	0	0	0	0	0.027612	0	0	0	0	0.0315985	0	0	0	0	0	0	0	0	0.0864371	0	0	0	0	0	0.0708897	0.230026	0.0474797	0.0351963	0	0.0383378	0	0	0	0	0	0	0	0	0
AC012379.2	0	0	0	0	0	0	0	0	0	0	0	0	0	0	0	0	0	0	0	0	0	0	0	0	0	0	0	0	0.0730676	0	0	0	0	0	0	0	0	0.0148762	0	0	0	0	0	0	0	0	0	0	0
LINC01594	0	0	0	0	0	0	0	0	0	0	0	0.0253307	0	0	0	0	0	0	0	0.0264269	0.0678372	0	0	0	0	0	0	0	0.14458	0.0571616	0	0.037575	0	0	0	0.0384757	0	0	0	0	0	0	0	0	0	0	0	0	0
FOXN3-AS1	2.03926	2.33434	2.902	1.95019	9.75932	1.26104	0.699816	1.76596	2.62548	1.6628	2.14766	2.6298	2.12593	1.36743	2.14855	0.659095	3.33877	3.17839	2.29417	1.63417	1.9435	0.828128	1.25287	2.39055	2.23576	1.6821	1.86191	2.05503	2.07108	1.65386	1.47564	1.3856	1.16051	0.650878	3.29621	0.873117	1.53187	0.667979	0.90038	2.3647	3.48709	1.28574	1.51579	3.85351	1.09839	6.5253	1.37016	2.39495	0.471239
AC112695.1	0	0	0	0	0	0	0	0	0	0	0	0	0	0	0	0	0	0	0	0	0	0	0	0	0	0	0	0	0	0	0	0	0	0	0	0	0	0	0	0	0	0	0	0	0	0	0	0	0
AC093627.4	0.269761	0.055016	0.501852	1.05994	0.171167	0.382008	0.50639	0.299245	0.220859	0.176536	0.185151	0.153298	0.631279	0.468838	1.25231	0.144754	0.0540397	0.158473	0.0270891	0.22265	0.269669	0.180287	0.0274248	0.0853699	0.0386776	0.0781866	0.0354045	0.0509446	0.493249	0.752914	0.0990746	0.577414	0.0693546	1.45867	0.0738704	0.497659	0.466489	1.68361	0.0880502	0.167409	2.03999	1.27132	0.075233	0.051564	0.22568	0.0327196	0.306902	0.035098	0.64448
AC007220.1	0.0225058	0	0.0466538	0.0940564	0.0309405	0.0443909	0.0579251	0.0684602	0.0145665	0	0	0.0146702	0.0581321	0.0143912	0.0802448	0.0841049	0.10144	0.169779	0.358857	0.244881	0	0.051759	0.148721	0	0.20593	0.0211997	0.138235	0.233099	0.921067	0.231735	0.0557931	0.130569	0.0507734	0.474608	0.137345	6.1947	0.0689919	0.562574	0.0238742	0.129985	0.0741625	0.0596614	0	0.0132454	0.00992295	0.0684388	0.0220273	0.0155726	0.37005
AC044798.1	0	0	0	0	0	0	0	0	0	0	0	0	0	0	0	0.0849098	0	0	0.0476698	0.115886	0	0.522543	0.150144	0.200305	0.0433125	0	0	0.0784431	0	0.167109	0	0	0.0854322	0	0.0433309	0	0	0	0.0903849	0	0	0	0.0330976	0	0.150269	0.0575781	0.0555953	0	0
AF212831.1	0	0	0	0	0	0	0	0	0	0	0	0	0.0542258	0	0	0	0.0567743	0	0	0	0	0	0	0	0	0	0	0	0.05858	0	0.052044	0.0304487	0	0	0	0	0	0.0477064	0	0	0	0.500871	0	0.148264	0	0	0	0.0435785	0
AP001180.4	0	0	0	0	0	0	0	0	0	0	0	0.0188056	0	0	0	0	0	0	0	0	0	0	0	0	0	0	0	0	0	0.0424371	0	0.0139479	0	0.0202799	0	0.0856938	0.0294801	0	0	0	0	0	0	0	0.0127202	0	0	0	0
AC126768.2	0.481289	0.199379	0.249424	2.53289	0.661666	0.404334	0.252335	0.135558	0.67493	0.366673	0.0527991	0.331153	0.276258	0.307757	0.254229	0.719438	2.0729	0.291357	0.695614	1.40012	1.82037	0.368958	0.865778	0.542154	1.01941	1.61194	0.314778	2.0124	0.0497402	0.825946	0.41981	5.04152	1.16623	1.74798	1.46857	0	0.163933	0.0607613	0.524734	0.551538	4.9782	0.0472544	0.124638	7.41181	1.2968	0.785993	0.117764	3.66324	0
AC093423.2	0.0543332	0	0.112631	0	0	0	0.046614	0.055092	0.140665	0.0620911	0	0.0708331	0	0	0	0.081218	0.244896	0.182168	0.364778	0.184746	0.142272	0.083304	0.0718078	0	0.0414294	0.20472	0	0	0	0.319686	0.0448983	0.0262681	0.0817178	0.229159	0.041447	0	0.333119	0.0823127	0.201729	0	0.0447606	0.0960226	0.0316586	0	0.0958235	0.0550747	0.106356	0.112785	0.268011
AC010547.1	0.00850111	0	0.0176225	0.0118426	0.0233743	0.00558926	0.0145867	0.00861983	0.0055022	0.00971493	0.00559561	0	0.00731941	0.0163079	0	0	0.0229902	0	0.00713426	0.0173435	0	0.013034	0.0168529	0.0149888	0.0194464	0.00800777	0.0087026	0.00586989	0.00790715	0.0125047	0	0	0.0255715	0	0.0064849	0.008417	0	0	0.004509	0	0.0140067	0	0	0	0.0112446	0.0172343	0	0	0.00698896
AC008549.2	0	0	0	0	0	0.0221116	0	0	0	0	0	0	0	0	0	0	0	0	0	0	0	0	0	0	0	0	0	0	0	0	0	0	0	0	0	0.0332984	0	0	0	0	0	0	0	0	0	0	0	0	0
AP000845.1	0.016713	0.0166164	0.0577425	0.038804	0.0612711	0.0146511	0.0573543	0.0677856	0.0432688	0.0127329	0.0073339	0	0.0095932	0.021374	0.0331059	0.0166552	0.0703084	0.0373569	0.00935053	0.0303085	0.00972514	0.0597905	0.029451	0.0294677	0.0424792	0.0157431	0.0114061	0.0769339	0.103635	0.0491681	0.0828649	0.0269337	0.0251366	0.0234966	0.0849945	0.0661905	0.0227707	0.0675188	0.0236389	0.0643521	0.100969	0.0196912	0.0194765	0.0262297	0.0442132	0.0338822	0.0327154	0.0462574	0.0824408
AL161937.2	0.0223154	0.0499196	0	0.0621739	0.122715	0.205405	0.0957252	0.135762	0.115546	0.0892559	0.0146885	0.0290922	0.0384269	0.0142694	0.411091	0	0.0201164	0.093524	0	0.0455268	0.155822	0.256606	0	0	0.0850782	0.0945918	0.0114222	0.0770423	0.394369	0.361074	0	0.0755208	0.184595	0.156865	0.0170229	0.154662	0.296436	0.0845175	0.0355083	0.0184122	0.128687	0	0.0520106	0.144467	0.108229	0.0452399	0.043682	0.231613	0.110076
LINC01281	0.0468712	0	0	0.00932784	0	0.0264142	0	0.0543151	0.0173352	0	0.00881475	0.0698344	0.046121	0	0	0.0200182	0	0.0785749	0.0112386	0.0455353	0.0116888	0.0102662	0.0619459	0	0	0.0126146	0.0342729	0	0.460876	0.118192	0.0331989	0.0129489	0.0604241	0.225927	0.0510782	0.291704	0.205263	0.121728	0.056824	0.077346	0	0.0355007	0.0546214	0.0157629	0.0236181	0	0.203159	0.111195	0.165145
LINC00273	0	0	0	0	0	0	0	0	0.0105838	0	0	0	0	0	0	0	0	0	0	0	0	0	0	0	0	0	0	0	0.395455	0	0	0	0	0	0	0.0161905	0	0.0123866	0	0	0	0	0	0	0	0	0	0	0
AC026427.1	0	0	0	0	0	0.0281275	0	0	0	0	0	0	0	0	0	0	0	0	0	0	0.074682	0	0	0	0	0	0	0	0.0397922	0.0629293	0	0.0206832	0	0	0	0	0	0	0	0	0	0	0	0	0	0	0	0	0
AC005523.2	0	0	0	0	0	0	0	0	0	0	0	0	0	0	0	0	0	0	0	0	0	0	0	0	0	0	0	0	0	0	0	0	0	0	0	0	0	0	0	0	0	0	0	0	0	0	0	0	0
AL022322.2	0.00407426	0.000868011	0.00241309	0.00567573	0.00320069	0.00306139	0.00399477	0.00236066	0.00527398	0.00332571	0.00612974	0.00455274	0.00100226	0.00446615	0.00622579	0.00174007	0.00314809	0.00487863	0.0126998	0.0158326	0.00609627	0.0160629	0.00461539	0.00718356	0.00621329	0.0027413	0.00297916	0.00723398	0.127763	0.0034246	0.0125051	0.00506508	0.0113801	0.00327311	0.00799191	0.010373	0.00356849	0.0211623	0.00617425	0.00672326	0.00383593	0.00205726	0.00474794	0.00753603	0.0123179	0.0058998	0.00170899	0.0128874	0.0143552
LINC01618	0	0	0	0	0	0.0214729	0	0	0.0211384	0	0	0	0	0.041768	0	0	0	0	0	0.0444204	0	0	0	0	0	0	0	0.022551	0.243022	0.0480409	0	0	0.0245603	0	0	0	0	0.0494782	0.0173227	0	0.0538112	0	0	0	0	0.0331054	0.0159827	0	0.0268503
AL669841.1	0	0	0	0	0	0	0	0	0	0	0	0	0	0.0272091	0	0	0	0	0	0	0	0	0	0	0	0	0.0217799	0	0	0	0	0.020572	0	0	0.0324594	0	0	0	0	0	0	0	0	0	0	0	0	0	0
AC008035.1	0.344494	0.355677	0.384529	0.406073	0.728621	1.60289	0.545634	0.859828	0.137211	0.938781	0.0697703	0.310923	0.638847	1.22004	2.89753	0.356507	1.05108	1.02175	0.93403	0.396462	0.462595	0.690698	0.525335	0.747567	0.606182	0.449311	0.271276	0.731902	0.936627	0.623674	0.175184	0.435593	0.717402	0.707851	0.646869	0.734646	1.29976	0.521896	0.281108	0.874582	1.30985	0.0468324	0.185288	1.93388	0.420618	1.66539	0.207489	0.403393	0.435718
MUC5B-AS1	0	0	0	0	0	0	0	0	0	0	0	0	0	0	0	0	0	0	0	0	0	0	0	0	0	0	0	0	0	0	0	0	0	0	0	0	0	0	0	0	0	0	0	0	0	0	0	0	0
AC010745.1	0	0	0	0	0.102487	0	0	0	0	0	0	0	0	0	0	0	0	0	0	0	0	0	0	0	0	0	0	0	0.104009	0	0	0	0	0	0	0	0	0	0	0	0	0	0	0	0	0	0	0	0
AL117192.1	0	0	0	0	0	0	0	0	0	0	0	0	0	0	0.0204291	0	0	0	0	0	0	0.0175694	0	0	0	0	0	0	0.0106586	0	0	0	0	0	0	0.0226918	0	0	0	0	0	0	0	0	0	0	0	0	0
AC018693.1	0	0	0	0	0	0	0	0	0	0	0.0568311	0	0	0	0	0	0	0	0	0	0	0	0	0	0.0329175	0	0.0220967	0	0	0	0	0	0	0	0	0	0	0.0327006	0.0228975	0	0	0	0	0	0	0	0	0	0
[truncated: 12,717 more rows]
[truncated: 113 more columns]
