# Supplementary material for: An autophagy-related long non-coding RNA signature in tongue squamous cell carcinoma
Source: BMC Oral Health. 2023 Feb 22;23:120. doi: 10.1186/s12903-023-02806-5 (PMC9945660; doi:10.1186/s12903-023-02806-5)
Supplement: Supplementary file 4 — Additional file 4. Autophagy-related-gene-expression. [file 12903_2023_2806_MOESM4_ESM.xlsx]

## Sheet: 4.Autophagy-related-gene-expres
This is the expression of autophagy related genes in the sequencing data of TSCC patients. Column A is the name of autophagy related genes, and the other columns represent different samples, and the data is the expression quantity.
ID	TCGA-CV-6959-11A-01R-1915-07	TCGA-CV-6961-11A-01R-1915-07	TCGA-HD-8635-11A-01R-2403-07	TCGA-CV-7255-11A-01R-2016-07	TCGA-HD-A6HZ-11A-11R-A31N-07	TCGA-CV-7406-11A-01R-2081-07	TCGA-CV-6939-11A-01R-1915-07	TCGA-H7-A6C4-11A-21R-A466-07	TCGA-CV-7103-11A-01R-2016-07	TCGA-CV-6933-11A-01R-1915-07	TCGA-CV-6943-11A-01R-1915-07	TCGA-CV-7438-11A-01R-2132-07	TCGA-CV-6956-11A-01R-2016-07	TCGA-CV-7238-11A-01R-2016-07	TCGA-CV-6934-11A-01R-1915-07	TCGA-CV-7104-01A-11R-2016-07	TCGA-F7-A61W-01A-11R-A28V-07	TCGA-F7-A620-01A-11R-A28V-07	TCGA-C9-A47Z-01A-11R-A24H-07	TCGA-CV-7446-01A-11R-2232-07	TCGA-HD-7831-01A-11R-2132-07	TCGA-CV-5979-01A-11R-1686-07	TCGA-CV-6952-01A-11R-1915-07	TCGA-CV-7180-01A-11R-2016-07	TCGA-CV-A465-01A-11R-A266-07	TCGA-CV-6950-01A-11R-1915-07	TCGA-CN-6998-01A-23R-2016-07	TCGA-CR-6493-01A-11R-1873-07	TCGA-DQ-7591-01A-11R-2081-07	TCGA-WA-A7H4-01A-21R-A34R-07	TCGA-CQ-A4CE-01A-11R-A266-07	TCGA-CV-6961-01A-21R-1915-07	TCGA-CV-7438-01A-21R-2132-07	TCGA-BB-4225-01A-01R-1436-07	TCGA-C9-A480-01A-12R-A24H-07	TCGA-CN-A6UY-01A-12R-A34R-07	TCGA-CN-6017-01A-11R-1686-07	TCGA-BB-4228-01A-01R-1436-07	TCGA-CV-6959-01A-11R-1915-07	TCGA-F7-A50G-01A-11R-A266-07	TCGA-CV-6441-01A-11R-1686-07	TCGA-CR-6472-01A-11R-1873-07	TCGA-CN-4742-01A-02R-1514-07	TCGA-BA-4074-01A-01R-1436-07	TCGA-DQ-5631-01A-01R-1873-07	TCGA-BB-A6UO-01A-12R-A34R-07	TCGA-CV-6943-01A-11R-1915-07	TCGA-CV-6941-01A-11R-1915-07	TCGA-CR-5250-01A-01R-1514-07
AMBRA1	4.40648	3.918	5.05797	5.73116	1.66763	2.49227	3.75389	2.74544	5.70403	3.22685	3.67239	4.74215	4.38276	3.80507	8.17749	6.51517	4.86211	4.81142	3.98364	6.23104	5.37756	5.00772	4.50681	3.66096	4.00176	5.25695	3.6572	6.03393	4.90738	4.08294	4.42633	5.00727	5.22419	10.2278	5.20732	3.88798	5.65368	6.01699	5.69692	4.0417	5.33812	7.23792	13.4868	1.0927	6.25558	2.64735	6.53128	5.43425	7.79738
APOL1	10.3064	3.47657	36.8763	42.302	10.9921	6.19729	8.4283	4.1391	9.31491	6.05286	8.2695	26.2789	45.2549	5.40605	132.982	570.211	54.4677	149.03	26.3981	18.932	9.01644	72.3163	311.08	41.4176	34.0125	266.666	92.7012	23.3131	34.9313	19.165	77.8188	499.394	157.014	58.1673	31.6078	51.3396	179.97	7.02752	42.7267	63.6876	312.277	40.6502	21.2338	116.322	13.756	56.2604	434.901	132.222	36.6162
ARNT	5.77375	4.08657	6.45839	6.43408	2.85043	5.29464	7.05271	5.33896	7.20505	3.80814	6.36079	5.86446	5.71315	5.98126	6.04145	8.23033	6.89484	3.42083	4.89893	10.036	9.25531	8.99761	5.46839	4.6965	4.4567	7.02275	7.0763	7.91551	9.71034	6.91976	4.36916	8.83839	8.36318	7.01324	6.89914	4.06243	8.99591	11.4078	7.47771	7.5344	8.04209	18.3954	7.12336	4.87884	8.09735	3.83029	7.08648	8.65577	11.2639
ARSA	6.59589	6.38267	12.2294	9.11522	13.7605	5.53193	10.7688	4.58184	6.47831	17.4352	8.28334	5.89099	14.3283	11.8064	22.2089	18.3151	21.7762	19.5082	13.1299	2.95181	16.2147	29.4136	15.7275	12.0437	11.3494	14.0396	14.52	7.92891	14.1607	18.1538	9.556	11.1033	10.17	8.58428	8.80288	9.58948	28.2507	7.34258	12.7826	15.448	11.0211	6.44026	15.9582	7.09178	13.3822	24.0676	21.083	30.3871	19.2206
ARSB	0.814132	0.502404	0.783928	1.16865	0.276975	0.851221	1.61228	0.639638	0.724666	0.735998	0.400007	0.796565	0.685323	1.03696	0.614319	1.50826	1.53331	0.808368	0.401901	2.18765	4.2175	0.931744	1.23966	0.393073	0.453309	1.80599	0.524063	0.636263	4.78312	2.39996	0.646832	3.04823	1.63924	2.07092	0.524046	2.20731	3.61789	2.14153	1.26655	0.940154	2.27193	1.93203	2.40555	1.66582	1.72852	1.04118	2.79616	2.71495	2.78588
ATF4	65.8805	98.2569	74.8281	103.88	153.512	138.088	64.6438	90.5262	65.1199	151.011	85.8327	88.9715	107.103	121.232	83.8445	61.0809	123.851	160.054	82.3195	97.5811	90.6542	80.0986	93.4099	103.91	98.6609	81.7941	68.5925	47.8665	131.568	133.132	112.534	56.8844	127.537	94.8046	42.2693	224.08	85.0816	179.861	91.9475	82.2978	110.142	47.4199	51.1789	144.341	68.1757	108.802	69.4068	80.0476	142.861
ATF6	6.43244	6.39977	7.66992	8.56258	2.32922	5.01563	5.72383	3.78368	6.59893	6.67512	7.2755	7.41878	6.4594	7.066	9.49589	10.3508	6.99085	5.96553	3.27049	15.6987	8.01391	10.2037	7.93847	6.14691	5.31666	6.60908	8.10212	5.47734	7.16562	9.37993	5.3366	10.8652	8.11071	7.42711	7.39644	5.30956	7.79218	9.7791	7.51148	6.05845	10.3553	12.3014	8.72874	8.09562	11.9402	6.27467	7.19107	8.27492	9.45577
ATG10	0.943382	1.08848	0.948444	1.35669	0.97046	0.604492	0.52337	0.963184	0.902485	0.502939	1.22183	1.5139	1.12552	0.721658	0.771645	0.703462	1.36303	0.62456	0.650913	0.785265	0.749253	0.607956	0.96173	0.653041	1.20941	0.578742	0.860915	0.556616	1.92516	1.68572	1.05142	1.56314	0.956828	0.845393	1.06699	3.02002	0.975117	1.82197	0.425257	1.58552	2.53434	1.16283	0.657592	2.23623	1.41402	1.11747	0.895605	1.10351	1.8664
ATG12	2.31345	1.89239	2.51138	2.55852	2.43127	1.91973	1.87018	2.21845	2.02815	1.31578	2.35448	2.21673	3.07751	2.24973	2.27806	3.01293	3.11377	4.53435	3.41665	4.81244	3.63048	2.04178	3.59239	4.23206	4.61579	2.76677	4.97039	3.89391	5.34226	5.06125	2.872	4.7141	1.60513	2.4337	4.1898	5.23444	2.42949	4.01675	2.36768	4.13281	5.36766	4.50873	2.56056	9.77761	4.00586	3.78291	2.54142	4.02039	3.46346
ATG16L1	3.70073	3.5193	4.85523	4.87095	1.29014	4.36803	2.77578	3.46775	3.1335	1.52114	4.09645	3.54485	4.82764	3.16609	5.50669	5.47615	6.37126	4.20287	3.17985	5.85046	3.6294	5.24656	4.54328	4.42384	3.7874	7.38434	9.81178	4.14	7.14364	6.03562	3.81899	5.63422	4.68012	3.32317	4.12746	5.15892	4.16874	5.27633	4.52346	4.53886	6.54384	2.67509	2.72715	6.53977	5.06729	4.9791	2.89957	3.67596	5.23271
ATG16L2	0.99058	0.65543	2.37902	0.986499	2.60244	0.402181	0.193846	1.2852	1.01654	0.420374	0.964882	0.540628	0.747311	0.546203	0.650059	0.54575	1.14757	1.14788	3.08012	0.891945	0.408857	1.43427	0.742895	1.13198	2.07793	0.589186	0.464013	0.603121	1.41217	2.2049	3.20824	0.570161	0.542891	0.933592	5.14132	1.26314	0.912259	1.17509	0.694206	3.60575	0.301907	0.547837	0.568356	0.567581	0.521188	2.77349	0.544765	1.75215	1.24365
ATG2A	3.65658	3.65795	6.19156	6.80863	2.06554	2.89603	4.12324	2.53294	4.39354	2.58926	4.23182	3.71685	5.22118	3.75805	8.19332	8.32513	7.02494	6.05655	5.36761	4.62247	3.92102	3.96881	5.05589	3.88849	6.52871	6.33458	3.84207	9.98467	6.29988	5.66711	7.88313	4.46185	5.63566	7.01123	6.44863	6.38349	7.85822	6.04234	7.88742	8.72493	6.825	6.28095	13.5746	0.859383	12.778	5.30895	6.59516	4.63438	9.74023
ATG2B	2.3554	2.07862	3.29064	2.53143	0.773093	1.61094	1.95185	1.76597	2.99907	1.02179	2.58889	2.18991	1.53552	2.05888	1.84654	2.48215	2.45932	1.48813	2.24231	7.97727	2.19471	2.90309	1.79111	2.40083	2.44777	3.63908	1.55348	2.29533	4.14555	3.11491	2.80408	2.08952	2.12287	1.49195	4.23944	0.844708	2.93549	1.34239	2.65797	2.40873	2.57972	1.17271	3.30283	0.827387	1.95589	1.69864	2.22906	3.32406	1.72376
ATG3	6.33901	7.5733	7.60727	6.9904	4.46019	4.5292	3.31338	4.70394	6.35226	3.68089	7.05343	8.16274	6.38283	5.01369	6.79049	5.96184	12.7527	10.6528	6.15941	11.2692	5.1107	6.6094	6.24674	8.46729	9.91889	6.86782	11.0355	5.41658	9.15406	9.36154	8.45377	8.98271	7.21693	13.6396	6.01373	12.7334	7.61095	8.83227	8.14021	9.68792	11.4142	9.33173	7.92372	13.8435	9.08625	6.99856	6.76896	9.47676	7.81956
ATG4A	5.15107	5.49836	6.02845	4.91006	2.3754	6.02138	4.34966	5.36284	4.08474	5.90974	5.01374	4.93869	4.79124	5.4724	6.52219	4.32286	5.4698	7.76494	4.53389	6.21159	3.68888	3.68765	3.69334	3.87601	6.50703	2.46428	4.41783	2.71657	9.60498	7.49346	5.77155	5.19249	4.57516	2.47476	4.49869	4.3371	5.25528	3.22593	3.73463	3.98238	3.82921	6.96019	5.08584	10.9327	8.94866	4.81024	4.52153	4.0357	4.23481
ATG4B	4.94152	5.41707	6.16915	6.9661	8.90555	4.40479	3.48916	4.94706	5.55161	2.8634	4.99369	5.90123	6.53822	4.23596	5.64984	5.97241	9.47666	5.35175	5.3162	4.99389	5.03589	7.18699	4.43896	6.84906	7.23586	5.98901	7.36368	5.42618	9.82465	8.79194	5.82883	4.59824	8.47577	9.94182	4.01374	15.8767	5.82613	11.1927	5.74662	5.24148	8.25967	4.3871	3.69526	5.44176	8.32072	7.27685	3.92448	5.88061	11.3598
ATG4C	1.77886	1.90711	1.89124	2.55785	1.18603	1.20971	2.04358	1.22311	2.13961	2.15064	1.62316	2.36883	1.92599	1.52315	1.90549	2.69331	4.35648	2.47014	2.40265	3.03727	2.57887	2.10112	1.98774	2.28164	2.32857	2.81189	2.55959	2.77285	4.91402	3.59364	2.00622	2.85687	2.74432	4.29335	2.19561	3.82488	2.80068	3.88044	1.96396	2.32442	3.25168	4.1692	2.28208	5.69738	2.54817	1.9347	2.53684	2.6202	3.33286
ATG4D	10.2041	11.1763	12.4022	13.8012	9.65797	10.4506	8.36095	9.54341	9.66043	4.57392	9.61176	10.9453	12.1779	7.63799	11.8923	12.3475	6.2013	10.2305	5.69439	12.22	6.07718	10.8029	10.3452	9.06006	8.92516	8.25705	9.94448	8.64352	16.578	6.85329	13.4106	8.10294	10.0407	13.8036	7.71245	39.8657	9.81988	14.3456	7.0542	8.54833	13.0088	18.6876	5.17439	5.90116	6.96689	12.4459	6.37078	12.2966	17.2237
ATG5	4.99138	5.64333	7.07853	9.01174	4.11227	5.85651	4.64812	4.84793	5.33766	4.40332	6.33761	7.25107	7.47805	5.64981	10.2548	11.0212	17.4242	10.5022	12.1179	10.1587	10.4224	12.9665	9.50212	8.41935	13.1858	11.8731	9.25093	13.1928	6.36897	11.4858	8.08548	11.6912	11.4865	7.7013	7.08823	12.1558	6.97238	14.7186	12.8039	5.31767	7.82811	11.0133	8.59558	38.3158	7.61915	8.32291	7.37199	9.43851	10.844
ATG7	2.22974	2.31107	3.81421	3.12304	2.3725	1.86276	1.74115	1.61083	2.33307	1.58201	2.4063	3.18547	3.43226	2.09701	3.82255	2.32651	2.89085	1.98726	2.07539	1.91759	2.34858	2.07304	1.7834	2.47637	2.43295	1.62432	2.08722	1.9897	2.92529	3.02877	1.74593	2.22747	3.53145	4.44044	2.74771	5.71415	2.87861	6.05959	2.79874	2.47517	2.39162	2.19002	2.38386	3.52154	2.36799	2.1035	3.84113	2.08502	8.06839
ATG9A	10.9263	8.99604	9.58865	9.44201	9.56477	8.1642	12.4485	10.2266	10.5001	4.12043	8.5884	9.08534	14.0861	8.72406	8.05551	14.6445	20.7146	6.24014	11.5304	8.54179	13.1794	12.2263	11.2777	14.6029	9.1035	17.2279	12.4579	13.8657	7.79587	12.7838	7.50241	12.852	15.8933	10.53	6.54501	12.182	14.7732	12.4345	15.6012	9.43654	13.5932	8.35266	10.9781	4.90871	19.1219	11.3357	10.2684	8.77187	17.0393
ATG9B	1.38576	1.04439	0.854857	0.34417	13.8772	0.278459	0.0478102	1.20169	2.90953	0.0297194	2.61902	1.05828	0.265495	0.653299	1.66464	0.252683	0.170802	0.840794	10.4353	0.480034	0.0583691	0.213604	0.589204	0.514208	3.71951	0.132983	0.522942	0.397616	0.480327	0.14755	10.1864	0.404133	0.122928	0.214147	6.37941	0.963741	0.208796	0.720426	0.400017	4.25777	0.0612122	0.219953	0.495724	0.12463	0.280105	0.32763	0.836321	1.55011	1.42942
ATIC	11.0074	10.448	13.6081	13.5321	11.2685	7.30464	10.5482	6.92591	13.3332	6.1652	8.83681	14.0389	15.2491	6.63662	11.9868	20.624	38.6011	14.2779	13.448	20.0972	11.7286	23.0582	23.0757	24.9925	14.0993	26.1123	17.15	29.421	29.2532	20.4415	13.6815	26.6639	19.9509	25.4817	9.06538	30.4332	19.3146	28.4386	17.0116	10.1494	41.0329	10.6133	12.028	22.1276	21.7983	23.0321	11.9359	14.3043	20.037
BAG1	11.9035	19.7417	13.2533	27.3149	23.0332	15.8589	8.15959	10.7915	11.9699	9.1629	14.7933	16.0299	11.6649	13.6217	20.7677	5.60089	7.67951	15.2469	9.81446	13.1173	4.6258	10.8597	8.77184	15.1292	9.79077	7.88462	5.06126	7.132	11.8033	15.6945	9.93999	16.0256	11.4214	9.30765	12.3093	14.9219	9.51376	17.6337	8.69332	20.9766	20.9662	14.6571	4.73419	5.36745	5.14307	14.9246	7.5567	10.0516	10.6441
BAG3	77.4541	54.1393	61.1529	106.117	27.0573	137.355	106.153	143.68	63.1656	13.0582	65.4328	66.5902	129.468	73.3433	61.2876	88.2591	74.4189	108.24	63.9053	66.433	49.4531	53.4131	64.0966	75.719	79.0884	57.4124	77.6574	64.2595	60.3851	38.3077	51.6478	37.7262	64.5509	51.8088	72.0603	41.8227	92.1555	43.9452	67.5801	53.3946	112.869	113.329	55.4551	15.1388	57.8847	57.4837	59.8947	57.1758	73.014
BAK1	11.8181	20.2021	18.1125	19.028	8.42617	9.88025	4.96365	8.11939	12.0676	3.98666	12.0605	19.5772	24.7591	12.1489	31.8553	21.8297	66.5824	95.2808	16.611	12.0955	16.3021	26.1509	36.1395	31.7952	32.7963	18.9836	40.6626	30.0766	15.2955	22.5786	31.7016	28.5734	19.2599	8.78282	36.7077	27.983	36.5906	16.6112	45.1708	31.6444	21.9833	6.0894	43.3182	42.0669	23.2848	38.5061	35.9876	13.1685	21.691
BAX	9.24229	11.5249	9.90293	16.9666	23.8981	7.06016	3.47248	7.0355	12.5282	2.61164	8.95304	17.2898	11.8455	6.71981	12.6644	14.7553	23.1331	32.3723	16.4907	10.7354	20.3798	15.873	13.4884	22.6634	15.9212	20.9565	12.8672	16.7875	23.2457	20.5342	15.7981	15.131	24.3017	26.2775	13.5895	61.0571	15.4839	21.4614	17.3059	16.8947	16.6343	22.8706	14.6316	16.3181	20.1605	23.4536	20.9212	13.9587	19.8446
BCL2	1.49153	0.388051	1.33564	1.97208	0.949669	2.54172	2.39713	2.43736	1.84251	0.996499	1.02151	1.29834	0.789454	2.39476	1.8997	1.04416	0.167545	0.519293	0.244363	2.00756	0.74894	0.159104	0.497413	0.240314	0.188959	0.701755	0.168068	0.290889	24.1159	1.04344	0.401883	0.952478	0.950421	16.6316	0.193765	10.9247	2.79181	10.099	0.768926	0.521394	0.737501	3.77465	0.554115	0.288046	0.42749	0.191536	1.4204	1.24745	7.96086
BCL2L1	22.1853	16.5135	22.0479	24.992	32.8096	17.74	15.4345	17.3554	17.5888	11.3726	20.7878	24.612	30.7572	20.7994	51.7342	23.1225	23.4384	43.9415	22.2829	18.1104	19.6987	23.3044	31.1954	23.8184	41.88	18.4514	28.278	34.7779	34.5531	22.4372	36.1506	24.2192	28.0599	37.2436	15.9098	110.251	32.4984	57.2719	132.313	18.1955	41.0921	19.892	42.4396	25.8057	83.1211	21.1772	25.9631	20.8115	29.1447
BECN1	7.31298	6.11416	7.70833	7.542	2.14256	6.05788	6.1708	5.05602	6.32771	4.85227	7.47315	8.23802	6.65501	6.29416	10.1896	8.34185	5.78646	4.34093	8.13629	13.8484	6.11001	6.54407	8.06517	6.2169	10.283	9.02962	6.8724	8.02094	8.57012	10.0192	7.63226	8.99147	9.14758	8.04074	6.85072	5.31089	9.35836	7.75887	7.51416	5.72081	12.4669	8.04694	8.04982	5.35947	12.2918	6.55913	8.52344	8.5091	8.93228
BID	2.42189	1.73624	3.44295	6.48734	1.81346	3.80263	2.75361	3.41688	2.1776	1.32434	1.89469	4.8666	5.49932	2.8412	7.74352	6.46621	6.09477	5.10305	3.26722	9.22469	3.92018	4.94555	4.43245	6.21459	6.35658	6.41643	2.88112	5.56075	11.1715	7.10141	4.13065	13.6041	9.52204	13.8523	4.41605	14.5198	5.98641	10.2103	5.14396	2.27368	9.08946	7.53162	10.7666	43.9677	18.3544	6.19826	5.7705	15.1949	9.94448
BIRC5	6.76522	3.73588	5.76058	6.61964	6.2033	2.18919	0.363088	2.12669	7.61735	0.184922	4.45711	8.72232	6.48392	1.68741	2.33744	9.7127	37.36	30.0276	9.79324	12.909	4.88908	21.0646	17.2241	21.9634	19.1202	42.3659	8.25078	31.1562	31.6479	18.8773	10.322	19.1219	27.244	22.8547	6.00579	38.5444	7.85419	38.6201	20.0211	8.19571	32.8143	25.2266	17.784	131.438	14.0525	11.3998	7.04474	18.1689	14.8844
BIRC6	4.11826	3.37554	6.68464	6.92492	0.930109	2.875	3.31594	2.54839	5.38817	2.38146	4.88089	4.28603	3.40738	4.09828	5.22735	6.46543	4.49985	3.86067	3.42462	12.9153	4.371	4.21182	5.26925	3.31405	2.57733	5.92427	4.85908	6.56783	7.5763	3.98464	3.61126	5.37395	4.80562	4.49208	4.69185	1.96315	6.29723	5.44137	6.1515	4.32093	4.34074	5.48229	5.96623	2.5688	7.78937	2.55166	5.34061	9.06876	9.15706
BNIP1	2.09703	2.90969	2.76357	3.26698	3.65218	2.33522	2.13721	2.66406	2.43741	1.99055	2.26101	3.17152	3.32619	2.33962	2.47498	3.16376	4.7457	4.2577	2.00893	2.66687	2.30175	1.5218	2.66216	3.21699	2.35954	1.89742	2.94366	2.24418	4.86949	4.4516	2.77422	3.07679	3.37349	3.97423	2.30116	8.88319	2.80407	5.1671	1.41936	1.95103	3.41505	4.47135	1.73502	8.48167	2.29968	4.03429	1.87149	2.92895	2.84002
BNIP3	8.34724	17.4418	5.0418	2.07794	9.46873	8.80221	11.7464	12.0848	9.43237	12.814	10.3825	5.20798	8.19918	10.1427	4.3316	15.1649	11.6447	5.2516	44.7646	22.946	10.3728	27.9845	24.8056	7.00464	19.1169	14.5582	31.5	39.6454	22.0026	4.00634	12.3787	16.0074	10.8635	4.00473	20.4403	1.86731	7.82375	6.87947	27.2269	18.657	5.82735	3.84383	3.75056	14.807	10.9007	17.0465	5.58077	14.3886	1.99752
BNIP3L	25.0253	15.8632	12.7535	12.8865	25.0937	6.5495	11.5307	17.7531	20.5592	16.4302	29.8456	14.7188	16.4893	17.541	17.6576	16.1763	12.5283	8.66405	24.4784	47.1471	28.5193	49.0991	14.0289	14.9833	19.1555	34.7273	42.721	30.5358	45.7692	14.2152	44.4891	37.1667	19.0741	32.4856	12.2165	20.7359	10.596	70.0413	19.1551	44.6304	19.2198	24.2983	19.893	45.5034	24.3816	9.71758	15.3586	30.1766	23.0462
CALCOCO2	10.3688	8.44342	12.6992	10.0841	5.30783	9.28442	9.55569	8.94188	10.6668	8.09162	12.549	11.4801	12.102	8.74921	9.62095	15.8231	5.77671	10.6185	7.85753	17.0692	5.95639	9.29646	18.5237	9.1836	11.1457	13.7984	12.0132	9.0738	16.474	8.47891	10.2306	11.267	11.1015	11.1883	13.0001	11.1605	12.1966	9.44699	10.1015	12.1263	12.4878	10.6604	8.1767	10.9185	8.98628	11.4172	13.2885	13.5092	11.5228
CAMKK2	4.30098	3.7959	6.92741	7.76685	3.42858	3.68253	4.11168	2.83442	5.88453	3.78174	4.68563	6.72138	3.87567	5.70856	5.2176	7.68888	10.6603	7.84475	7.57826	11.8137	8.30944	9.05238	5.46921	6.95212	4.53726	11.0134	7.63629	8.22214	6.95264	9.17613	6.48546	9.55962	9.67346	19.6017	7.43465	7.55696	8.14922	12.9486	11.5488	6.23814	8.41567	13.4495	8.93445	6.19962	9.97783	9.61178	5.65463	10.2993	11.0964
CANX	67.516	57.6919	100.867	80.4579	20.4753	41.6596	57.1284	31.9484	67.9207	182.53	77.1526	83.4718	81.0019	85.4783	103.464	118.542	133.882	93.582	83.1938	121.149	97.2861	49.9057	86.4574	65.4612	70.1072	53.7692	91.1167	110.245	105.043	109.925	84.6722	209.398	93.3002	103.775	79.3776	104	85.7522	110.9	71.1363	56.1546	101.199	153.62	90.5953	83.4106	92.1834	79.2399	81.6173	83.8792	105.13
CAPN1	52.8738	71.4358	99.0097	93.3832	48.7753	44.2344	18.949	27.7568	80.9257	23.6743	84.9524	95.5671	81.5207	46.33	79.8592	74.9788	48.5066	68.1007	56.6201	33.9612	37.4096	76.7069	63.3459	98.5874	66.5699	66.2843	48.6127	155.533	50.3594	62.157	59.9632	67.0846	68.9533	74.162	60.9028	54.8577	58.4469	62.7189	83.3784	53.5973	89.9653	78.0736	118.846	28.1401	195.921	86.7939	61.8738	50.9512	78.3907
CAPN10	1.87274	1.19153	2.28845	1.81669	3.01353	0.785343	0.496039	1.47209	1.44136	0.520966	1.52229	1.28803	1.52899	1.0807	2.37113	0.878522	1.97887	1.50716	1.17839	1.36105	0.97327	1.58542	1.10212	1.01383	1.40496	1.52317	0.869943	1.03316	2.67711	2.229	1.37559	1.40687	2.05931	1.55202	1.13172	3.32153	1.50299	2.45451	1.65466	1.58057	1.19079	0.662497	0.770041	0.742256	1.90213	1.87737	0.928122	1.25295	2.0685
CAPN2	20.6514	24.6563	54.2302	76.1019	14.3682	41.9975	27.803	17.8373	22.0429	20.8457	31.1949	35.1402	34.1315	38.385	66.7628	37.5127	36.6242	28.5762	21.8637	20.0109	35.0276	64.8205	29.5776	25.0268	25.0978	41.1814	34.5934	66.0222	24.7121	51.2485	18.0406	31.9646	40.0587	12.7456	43.9026	16.7625	35.4964	27.6265	49.909	24.4281	37.5945	43.2768	38.2912	29.998	61.7847	27.0816	35.8098	30.2028	42.3795
CAPNS1	106.986	103.999	115.415	157.047	184.854	107.269	74.4237	100.925	124.284	40.7241	142.89	146.093	136.871	97.1377	157.97	115.421	95.5175	98.4223	58.105	49.9076	78.44	151.66	87.1161	109.98	66.8175	122.208	116.304	100.739	92.0406	85.4566	79.7798	109.871	104.257	126.286	82.0679	292.797	106.508	109.07	97.7979	71.9412	140.528	81.6012	110.961	55.7307	106.02	126.206	115.429	42.9008	159.865
CASP1	8.7642	3.72003	12.2317	11.2789	5.71106	2.22469	1.85085	4.24473	7.22254	1.81601	5.89557	10.0739	9.13251	2.78363	7.44785	20.5967	13.3586	26.2417	9.66124	8.31357	6.82589	3.88354	17.8836	13.5395	7.83327	4.95941	7.31557	5.93629	3.94753	10.5401	9.81559	6.33868	8.86972	7.83518	9.72717	4.63435	11.9802	1.52229	12.362	12.0309	11.6156	4.03392	8.39517	10.5201	4.36243	9.61274	13.1842	10.7558	3.61582
CASP3	5.41377	5.73468	10.2209	15.9564	4.79668	8.33581	4.93975	5.7219	8.78908	2.4148	12.3508	11.8627	9.92891	4.80776	18.495	10.7799	15.6081	11.8629	9.7671	23.382	9.90819	12.796	15.073	6.52722	7.81266	12.1279	9.86424	12.1305	31.7443	11.927	7.82387	12.8928	8.8322	16.2586	9.4404	21.4814	13.0893	27.7566	9.90461	10.4677	8.4476	24.1075	10.332	47.9999	11.2415	11.8055	10.3408	15.8454	27.4656
CASP4	6.76379	7.15904	13.8312	9.82358	5.84825	3.42078	2.84387	4.65511	5.35834	5.59616	7.24565	8.87114	12.8023	3.95888	11.3893	19.8886	12.2624	19.7236	12.3219	6.30652	5.0554	4.95185	18.2589	12.794	22.6084	4.63897	15.5851	6.0576	3.8289	11.3836	22.833	8.22336	7.23712	5.00298	23.5665	2.02169	11.897	1.75243	12.9338	12.857	13.2577	3.97296	15.0189	10.3032	9.0649	12.1433	10.2871	7.10055	3.4892
CASP8	1.89969	1.39576	3.70015	2.7697	0.698542	0.568997	0.697479	0.917403	2.53758	0.68743	2.0326	2.50864	2.05475	0.993592	3.36428	5.42454	4.60702	3.50337	2.92163	7.56402	1.80547	2.94277	4.15483	2.72811	2.13466	2.33291	2.74843	3.29341	6.40922	3.59239	3.52428	4.74508	3.65833	3.87361	3.15084	2.20708	3.99624	2.16033	3.95561	2.90492	8.18279	2.70553	2.03998	2.91902	5.36083	4.54238	3.25658	2.33859	3.12085
CCL2	9.98881	15.4405	14.0646	19.8692	47.5498	72.6774	15.2521	17.2624	13.5105	5.88172	14.1648	15.2432	12.7023	33.5303	16.7455	17.0045	1.69205	13.5786	4.68551	19.3014	8.80729	1.76887	4.61378	3.65728	1.59532	2.74222	2.18464	5.29151	19.6493	9.26781	5.58189	16.1263	4.22558	3.27757	6.53904	4.24955	114.506	4.6367	9.32156	5.41554	0.256077	2.75731	9.3904	15.557	1.57083	11.3309	26.4508	5.66662	3.57771
CCR2	1.66008	0.20394	1.88546	0.234805	0.419723	0.129637	0.376521	0.245073	1.28441	0.606931	0.828945	1.02821	0.492869	0.67108	0.204105	0.85094	0.0114674	1.45013	0.14412	0.19897	0.549612	0.0731393	0.193341	0.0560725	0.043649	0.233663	0.0325561	0.105403	0.934738	0.636204	0.304847	0.34133	0.411347	0.760076	0.271709	0.403042	2.57375	0.361345	0.823157	0.928889	0.036679	0.337224	0.463261	0.228343	0.0729136	0.0386836	2.34692	0.426901	0.355577
CD46	6.89431	5.39196	28.5947	27.6999	6.03888	11.1237	12.604	5.35803	8.7515	25.152	18.3153	12.3116	19.2576	16.0579	17.898	12.953	15.9177	10.1841	10.5923	46.7884	13.3013	24.9095	11.3009	9.36742	15.4871	8.48602	8.82041	11.5372	26.3327	29.1863	12.4082	28.3196	15.2431	17.6027	14.0585	15.7147	8.51738	23.0331	16.2815	13.4691	26.7304	27.3899	9.9678	30.634	25.7883	8.82498	10.8188	14.5971	21.847
CDKN1A	68.981	169.56	103.781	155.183	59.7941	158.826	45.6562	85.9524	66.6855	5.32	92.6235	68.8906	181.501	63.369	108.918	173.261	89.2507	155.509	224.36	153.808	134.592	102.546	170.378	99.7387	162.865	119.939	257.145	74.7057	32.5405	57.0377	134.97	195.782	98.9419	66.1103	155.808	106.244	117.898	101.885	125.391	181.3	23.7482	29.2976	94.6075	106.898	115.801	73.3945	127.825	103.826	91.1175
CDKN1B	19.6934	7.72815	21.2568	7.90141	14.6431	8.95219	18.305	11.7592	18.6697	9.36796	16.785	13.528	10.8361	16.9921	19.1543	10.1199	13.0357	13.9122	8.66933	24.7401	11.8993	12.3159	6.98264	11.81	10.9233	12.0302	10.6357	11.4896	19.7984	16.5	11.6635	11.8181	15.016	35.0848	11.9782	30.3246	19.5841	36.6937	18.5746	14.4194	13.8126	23.1753	10.9064	9.82296	7.37763	8.22803	17.2989	19.9534	29.7004
CDKN2A	0.290693	1.58276	0.920952	2.00568	1.01041	1.04577	0.0235277	0.289191	1.77496	0.115956	0.801464	1.24775	1.36476	0.273562	1.17336	1.9062	0.0148329	26.1083	13.7259	0.0671386	6.5251	6.13038	0.23921	14.3076	17.3142	6.6596	2.03536	38.9471	29.2728	0.209764	4.39185	29.3542	0.127862	38.1461	2.502	31.3069	0.963985	36.8556	4.44224	0.131238	0.0271107	42.9215	0.0926795	0.435775	5.2404	0.45033	12.4783	3.93174	36.7902
CFLAR	4.62615	3.22285	5.45199	7.63451	4.25686	4.66959	3.98292	4.70625	3.12619	2.88874	4.84763	3.84298	5.98984	4.65609	6.57543	6.44734	3.24445	5.43373	2.53309	6.15872	2.66309	2.63225	4.86182	2.07563	3.45715	2.7797	6.26135	2.95233	8.21374	4.61201	4.98244	3.14736	4.28293	5.91857	5.76034	9.67728	6.29896	4.60471	4.30036	4.52613	4.19529	2.68583	4.37784	3.16581	3.1993	4.82336	4.89347	3.11386	8.82561
CHMP2B	16.2215	17.9784	15.2841	17.1879	7.65085	16.3396	8.26356	11.7043	12.206	7.35128	22.5723	14.4705	14.0258	13.594	16.3629	12.8782	8.8689	9.80358	13.6069	19.0788	8.50055	10.2144	17.3217	10.8905	14.4441	12.1838	12.0201	8.46122	17.9749	13.4373	11.996	12.0151	10.1981	11.7628	18.5555	9.98324	9.76422	20.1684	10.0149	12.703	11.638	17.6913	27.7097	18.3964	20.1352	9.91066	13.2654	9.70088	11.9408
CHMP4B	80.6864	79.1016	87.1363	108.292	114.843	82.8244	63.6108	76.9938	81.1142	48.3001	85.0835	106.553	104.377	76.6605	131.265	94.1537	120.296	143.569	90.0301	73.7104	86.3343	75.0194	77.5541	111.679	155.088	74.387	96.62	69.5825	100.159	105.647	87.5297	106.841	109.562	124.154	95.9975	355.886	86.0672	176.302	313.395	99.429	140.654	125.019	151.595	64.368	137.658	90.1294	106.876	78.6619	85.3265
CLN3	2.18684	1.75276	2.2721	2.10453	4.43702	1.09397	1.88975	1.44612	2.4513	3.76372	1.86013	2.25872	3.33821	1.96243	4.17484	3.12285	3.35224	4.44527	2.14997	2.572	3.07521	2.60375	1.75924	3.50184	3.88273	1.60963	2.20082	2.9069	4.44641	3.62078	2.64954	2.27285	1.90669	3.3455	2.55466	7.27487	3.02265	4.76141	1.56615	2.77189	5.81807	7.75291	2.33915	1.55127	2.46405	3.38393	2.76333	5.87353	4.37738
CTSB	63.1932	116.116	139.443	187.905	88.3379	65.5031	49.9879	30.538	94.2416	70.797	97.8026	149.953	164.175	64.9147	145.132	161.292	103.553	145.749	60.2018	98.7787	253.964	201.023	102.35	150.389	162.935	164.536	260.603	169.691	95.3286	186.797	208.557	492.02	400.993	87.9773	85.4507	103.017	156.254	82.135	149.616	154.911	109.539	115.432	107.123	105.901	236.723	181.946	212.508	180.432	108.714
CTSD	107.828	97.9344	149.292	325.818	188.648	129.956	163.968	93.1378	115.68	205.449	107.44	162.403	198.678	109.868	328.739	530.289	434.423	325.073	221.584	93.7098	128.416	225.47	282.284	267.564	335.235	267.162	168.755	265.561	172.141	188.767	253.059	414.792	320.396	239.169	134.42	385.82	322.762	247.969	301.949	163.042	522.488	121.968	429.839	72.0126	200.588	175.343	315.282	190.088	227.362
CX3CL1	6.1373	2.2549	6.02598	27.5591	6.24146	3.64504	17.3844	5.38	6.20305	13.8209	4.09325	9.54284	5.66858	22.2424	31.9762	17.3665	2.19298	42.2487	0.629452	17.6744	15.1163	13.7328	1.00439	1.12654	1.07424	16.3584	0.383913	2.64977	18.8548	6.50881	1.73808	1.72101	12.9461	4.00034	2.27956	13.3987	37.3888	1.50905	1.60814	4.67582	43.9626	0.950331	0.91338	2.77235	3.12329	2.49406	22.8698	2.40272	41.3796
CXCR4	12.2668	3.00918	13.6549	8.26169	5.28381	7.5527	3.20576	18.6518	6.56441	3.06841	5.27745	12.2898	7.64778	7.64595	7.99381	11.626	1.83819	12.8861	2.213	8.22588	15.068	3.65839	7.33	6.56004	2.35263	10.3582	1.96724	2.12304	84.5453	6.21879	2.96426	22.2409	11.4085	82.6489	3.06216	47.5353	48.7752	141.586	13.4996	12.2706	2.3395	8.23577	11.7758	12.4282	5.1308	4.78323	32.8415	16.2444	47.7471
DAPK1	0.68909	0.254431	0.978095	8.33319	0.333495	1.56686	2.36476	0.762232	0.791933	0.877347	0.475506	1.48046	0.429198	2.42561	2.34607	7.90776	0.833855	1.6557	0.371361	1.70949	1.49609	4.04419	1.80381	0.258505	0.804922	0.738242	0.667217	5.10226	1.8968	4.73676	0.746758	5.26724	2.72631	0.54529	2.81639	0.419656	4.5626	0.79154	1.11274	1.07994	0.316234	1.68893	1.7443	0.323186	0.613525	1.08084	4.55932	1.10302	1.31055
DAPK2	0.936697	0.723177	1.06308	0.579543	0.594715	1.30855	2.04122	2.58757	0.471912	0.510304	0.413332	0.689031	1.64602	1.35854	0.6095	1.07556	0.570792	0.717884	0.367427	0.154209	0.252735	0.889236	0.423026	0.775027	0.200838	0.986674	0.297312	0.285448	0.597058	0.856979	0.344499	0.994265	1.10186	0.409535	0.451078	0.965424	1.39206	1.03985	0.759577	0.768542	0.695505	0.0462407	0.224618	0.830506	0.104595	0.201566	0.612042	1.53766	0.78442
DDIT3	5.81399	1.52435	3.86838	5.42131	13.0208	7.1272	7.88425	8.25326	3.02254	6.74058	2.864	3.6431	5.07041	4.61716	10.3204	7.44329	6.23858	25.5298	7.25583	22.001	7.02268	17.7706	3.7428	7.2749	10.0534	11.2889	4.93423	5.81452	13.345	12.304	19.5896	8.25121	14.7948	20.6191	5.72269	16.6566	7.47412	16.9199	9.54967	6.12788	14.8789	7.93828	2.73199	19.6804	6.85511	10.8932	5.41505	9.47332	6.18292
DIRAS3	0.457302	0.574308	0.511406	1.4669	1.17466	1.49541	0.836288	0.805353	1.1294	0.364443	0.332691	0.517732	0.404096	1.50826	0.700837	0.296818	0.119332	0.151307	0.201987	0.302804	0.378142	0.119932	0.159047	0.318275	0.284462	0.215382	0.160153	0.0664759	0.212675	1.62857	0.268503	8.43046	0.199096	0.473726	0.110161	0.214473	1.48795	0.200546	0.536171	0.248234	0.14871	2.58407	0.553954	9.41978	0.206933	0.32936	0.341574	0.274789	0.306703
DLC1	0.841657	1.00383	0.479297	1.31848	0.882302	1.45339	2.67884	1.42199	0.990197	0.853179	0.477902	0.432422	0.824199	1.57934	0.615085	0.893121	0.576588	0.514392	0.852313	2.84936	5.05281	3.57976	1.0124	0.626737	0.692023	0.719537	0.395963	2.54842	2.81184	1.52252	0.651757	2.87397	1.25611	0.554422	0.837373	0.24818	8.57831	0.916617	2.40916	1.45129	0.0783269	1.0712	1.87478	0.920738	2.65529	1.54858	1.70675	2.01551	2.7287
DNAJB1	102.65	88.3795	105.845	173.656	173.247	141.237	16.6091	117.793	94.0556	15.1593	148.433	106.413	203.19	81.6399	82.8984	93.3702	48.013	78.7567	72.6115	100.535	49.3782	65.8729	93.5889	96.1829	85.7703	97.1252	182.093	73.5748	54.0268	43.7428	107.256	57.2864	49.9823	174.699	67.349	61.6334	29.6141	111.786	60.8212	84.7807	49.8491	142.69	35.6571	87.7361	45.1335	62.2468	56.6446	44.4865	74.8219
DNAJB9	9.1225	8.36252	11.3377	9.64197	3.3252	9.635	7.72593	8.01092	5.30311	7.52229	14.0751	7.71943	10.3044	12.159	10.9068	8.56344	8.94029	8.90219	6.80588	19.5959	9.83252	7.07674	7.24495	4.3605	16.4518	6.25956	5.9288	4.80223	9.11567	9.22079	18.8045	4.81906	8.28256	9.32473	5.59905	9.96032	13.9227	12.4319	6.41001	7.47855	10.5352	12.6019	7.56843	29.3072	9.87461	5.89602	8.3183	10.916	12.1373
DRAM1	2.28064	1.71965	2.47276	3.64791	2.3115	1.62083	3.50876	1.48598	2.44117	3.62217	1.23009	2.63628	2.44535	3.0547	5.28608	7.65886	4.41903	8.80349	5.16741	5.92179	8.85987	15.4847	6.66638	6.28958	2.56843	6.89163	1.91602	4.73404	11.8824	8.63952	2.95247	8.94441	12.7251	51.9358	6.15299	18.7676	9.20569	12.0992	9.57176	3.33228	3.16803	3.18228	10.3596	14.0006	5.34956	4.88838	11.7084	5.34535	17.7503
EDEM1	4.6131	5.32088	8.68155	11.6585	2.42474	4.2157	2.49279	2.76092	6.08747	3.98094	8.19354	7.28278	5.04574	6.76907	6.50158	5.60377	8.8238	6.90883	9.76249	15.5519	9.62921	6.15978	5.18899	3.78496	5.92058	9.95668	6.75996	5.64035	7.57506	9.74696	6.30889	15.9975	11.4852	10.8297	6.46983	4.38657	10.9715	10.1184	8.233	7.58927	3.7222	7.28341	11.9637	9.55921	17.3776	4.02789	8.50566	11.8976	12.8478
EEF2	629.704	504.603	583.951	719.658	292.434	608.902	952.863	616.509	741.207	928.832	463.974	650.178	678.994	788.304	775.095	315.601	394.444	346.185	370.261	588.872	488.309	490.95	255.903	490.691	324.966	378.012	567.563	820.671	491.034	566.244	543.471	369.702	660.253	1010.09	640.925	660.391	693.547	1324.76	606.392	321.283	1011.31	764.462	437.114	172.031	374.825	574.515	434.053	571.889	1066.22
EEF2K	5.90481	6.03554	7.22953	6.02141	2.98338	4.72606	5.98918	4.14862	6.89627	4.00917	5.61614	5.37065	4.21862	5.11705	7.46654	8.52125	6.85885	3.32277	7.95549	8.10563	4.53505	6.54089	3.32581	6.26129	3.85344	3.45525	5.35831	7.54929	9.7536	6.8545	5.29658	5.41181	4.43266	9.99966	6.15412	7.7649	5.8205	8.42754	6.94534	4.90743	6.21932	3.5971	3.87616	2.37137	6.11415	3.60414	6.87168	8.4112	11.8873
EGFR	13.4949	11.0005	19.9788	30.832	3.77774	6.65816	5.53697	5.28276	19.0836	6.09521	15.6213	17.3327	11.1245	12.52	11.9782	27.5756	23.9091	15.8758	58.3589	44.5573	19.1365	31.3088	22.7681	45.8092	13.7465	36.4226	23.3124	75.288	15.4973	24.4084	11.7987	20.6272	22.3767	34.5384	22.7588	17.3145	12.5083	18.9289	345.34	13.2484	18.2897	12.1538	29.9731	9.11249	46.7074	14.3912	16.5214	78.0752	58.9505
EIF2AK2	4.09932	1.50984	4.0738	5.21694	0.837836	1.83357	2.7677	1.28514	3.60431	3.63365	3.17716	5.82206	2.89736	3.19806	4.76054	16.8533	11.8734	19.169	7.72171	16.2444	4.88185	15.695	16.7464	4.95996	5.87437	13.6829	12.1905	14.783	9.22163	7.26253	5.98671	7.63285	14.4032	9.21363	11.5078	4.70261	9.63221	3.99247	9.20308	11.9752	8.94978	7.50615	13.7679	3.56331	9.69668	8.45378	14.5445	21.1547	7.98378
EIF2AK3	2.18036	2.58698	3.57781	7.3013	0.528619	2.26377	3.12265	1.38231	2.4802	6.17177	4.73401	3.3751	2.69741	5.23878	7.49627	3.66092	2.6745	2.82743	3.0032	9.16988	4.09222	2.68641	2.63329	2.50381	2.05568	5.26216	2.59882	2.80585	5.00705	5.84238	3.12326	4.40661	3.95617	7.21489	2.05988	2.34481	3.52279	4.18356	2.84597	3.17257	3.27926	6.9383	3.21556	3.72876	4.26917	1.37745	3.23308	5.39674	6.89348
EIF2S1	15.1995	20.0985	19.937	16.8133	7.03561	15.7268	8.31971	10.9278	13.8665	4.99606	17.7028	19.6647	16.7278	13.4121	9.8351	21.0529	27.3429	24.7867	20.1093	32.3651	13.5509	16.1856	24.3971	25.1175	27.2162	25.6824	24.0268	23.4764	19.9039	18.1582	22.6065	18.9606	20.955	18.2971	28.2053	13.8489	18.539	28.8065	17.1399	19.4381	18.9754	10.522	18.9099	49.6664	13.0326	26.474	13.8031	18.9526	7.9034
EIF4EBP1	15.5893	34.4361	29.1052	33.3848	102.733	18.1859	11.6565	14.2925	45.129	129.524	23.3336	38.4979	29.9312	23.8565	32.743	31.7545	41.4314	52.0083	58.9051	21.7749	30.7484	126.633	25.7065	69.2332	36.9179	166.784	103.16	59.2681	39.1679	45.602	94.9395	43.2635	44.4137	48.1735	29.5233	43.9281	21.0061	81.8307	31.2669	66.3489	48.4543	70.1189	25.8387	122.743	37.7186	75.8142	33.4613	96.6299	29.3257
EIF4G1	81.2608	64.3481	95.3964	72.4042	29.5626	65.3452	48.6475	48.6344	80.1473	26.3648	72.2051	74.7667	77.6625	67.4367	62.635	99.6724	123.537	83.7774	105.67	186.526	72.3705	72.9818	120.494	69.9597	83.9453	99.5094	137.61	87.6914	63.8495	76.7292	90.6225	221.431	89.3394	54.217	105.568	28.4057	108.023	41.891	104.987	93.7584	49.6246	90.1974	98.4908	15.1974	110.987	65.1053	86.5186	82.0001	61.5345
ERBB2	20.8645	16.1369	29.1308	33.2864	20.9908	7.04989	8.63878	12.7619	28.4914	16.6533	24.6807	27.7705	25.0166	17.7747	39.2231	14.3709	5.03523	7.95806	13.2093	11.9979	7.90337	12.3839	14.3416	19.6359	19.5238	14.8224	12.6183	14.9491	27.0147	11.5257	16.6493	14.3865	11.3799	21.6356	18.3247	20.7025	8.27936	23.5564	8.94646	11.6564	32.1388	16.6977	18.8722	2.35041	13.2216	12.2589	15.6982	22.626	44.0069
ERN1	1.31897	1.79265	3.25519	2.37022	0.766178	1.19552	1.7119	1.03933	1.47679	4.12102	2.43549	1.62406	2.33899	2.90265	2.45206	1.85237	0.835351	1.52232	1.85431	3.95199	1.50701	1.5414	1.58142	1.05584	2.16476	1.3186	1.33009	1.34157	3.31351	3.11837	1.88909	2.33725	2.10043	1.34426	1.78389	1.08195	3.63798	1.04628	2.08541	1.76359	1.55741	2.27886	2.88183	0.685573	1.50228	1.15199	1.74334	3.26646	2.87304
FADD	2.86961	3.38517	4.85246	3.69214	3.29791	1.6959	1.58227	1.83081	4.94168	2.1371	4.56717	4.73307	4.26407	3.46373	6.24629	10.1117	12.161	10.6158	13.854	2.88556	5.92122	43.4533	6.29817	8.7093	6.22501	56.7829	5.38674	17.6235	6.58581	10.3392	5.28615	7.99364	7.35162	5.98352	7.1131	7.57232	9.54144	8.77286	8.67394	6.01233	5.5993	9.32233	58.1498	74.173	14.9439	9.25578	6.91737	5.14915	6.77533
FAS	4.04311	7.23459	6.69298	10.4799	1.65512	2.26035	1.9111	3.39455	5.55452	0.515012	5.8268	6.94536	4.47886	3.91917	5.82294	5.88491	4.74739	14.4515	2.30165	3.42376	5.48451	4.48632	4.05439	5.13081	2.35635	1.20986	2.09583	4.80992	16.5934	6.19345	2.65474	4.30469	3.98453	22.0261	4.57228	21.8832	6.82866	24.8274	5.36458	4.92953	5.80234	3.95384	4.7454	14.061	5.90994	4.39848	7.13926	2.54366	19.3137
FKBP1A	67.2966	70.5651	63.0956	53.6643	71.7571	42.2103	34.3141	42.2273	71.9601	22.8695	61.4044	71.3494	65.5179	43.5802	37.1003	43.9763	158.291	117.264	98.6943	65.3392	62.8725	100.637	91.8265	117.046	146.509	75.724	100.569	101.612	70.1362	68.2522	72.4142	67.307	62.3447	143.964	95.7345	168.629	77.042	62.2473	161.308	80.8408	76.4122	84.7379	109.997	87.8666	195.485	63.3025	82.6795	68.9358	121.067
FKBP1B	0.814107	0.443412	0.821797	1.6272	1.42092	0.688848	0.838135	0.689093	0.943868	0.671469	0.549842	0.849069	0.597324	0.88724	2.91954	0.232806	1.9783	0.53404	0.879262	1.81977	1.69304	0.662086	0.570716	3.81941	1.23073	9.43574	0.898625	2.82531	1.791	1.85354	1.70817	1.10205	1.36284	1.58245	2.5813	2.21489	0.491898	2.11277	1.27663	1.64715	4.85218	0.725638	3.61339	4.39964	4.8005	0.516658	1.81532	4.27136	1.45499
FOS	184.541	309.26	178.714	484.13	267.62	374.861	139.484	1116.71	261.71	9.23454	192.422	362.152	285.863	107.531	402.201	300.227	111.633	95.7971	44.2888	46.8697	172.169	45.9096	103.187	329.945	39.7262	28.0711	190.431	21.792	71.9218	7.7445	157.861	291.364	92.2378	379.477	221.403	8.18956	103.83	570.143	133.517	126.837	28.7304	33.6939	30.3657	13.0848	13.9119	81.0406	84.2102	74.7528	217.043
FOXO1	5.67746	5.63959	4.81949	11.7342	2.90977	4.82212	7.95042	6.20213	5.15163	2.34403	5.15035	4.82875	4.5136	5.63308	6.32764	7.60113	3.10506	3.29815	5.48985	16.1274	11.0237	7.92164	4.27419	2.67277	1.47056	6.51034	6.88701	5.95578	5.71214	6.05836	2.64714	7.27152	7.44203	8.46439	3.43483	7.14039	8.14166	5.10374	3.95081	4.30852	4.72936	6.95032	8.40184	2.65963	9.44724	3.60331	8.67207	5.6262	10.101
FOXO3	8.39683	4.58156	6.41622	7.11567	5.25505	3.91028	8.42937	11.2035	7.2728	5.7687	6.34777	5.67284	8.18942	7.25213	9.42597	7.74799	4.90951	5.6811	8.38744	9.31041	8.49263	8.47977	8.21181	6.15133	8.43914	8.14562	9.67406	8.67825	4.97413	5.42364	7.62613	7.00108	6.90533	8.98613	8.57409	8.69891	7.78676	8.96355	11.5253	6.15553	8.85929	10.2174	11.2402	1.1022	6.13669	3.87464	7.82553	9.66892	15.2298
GAA	9.02358	9.40526	6.84933	18.543	12.244	7.38455	16.7	8.6383	13.6926	17.3481	5.59548	7.17719	11.7243	14.1785	14.3834	28.0304	16.5718	9.71935	22.1829	29.0117	19.9807	16.9452	14.8562	8.61877	8.13234	9.25904	22.8544	6.62017	19.1977	10.4926	8.66867	84.9048	11.0886	15.8746	9.39691	75.9016	25.4903	31.0662	9.91174	7.78534	70.4264	15.5729	9.28135	4.30111	12.0138	9.82124	23.6783	23.1428	35.084
GABARAP	24.3985	18.6502	16.6383	16.5018	25.9438	21.1083	30.8791	18.9754	20.1014	26.583	20.2909	19.3087	19.3515	22.7338	27.5594	17.9184	29.7066	18.7338	16.9802	21.655	25.9831	18.8606	14.6999	11.4636	9.09227	19.5379	18.2512	14.4122	15.2721	22.8728	16.9017	12.1326	23.5602	33.9258	14.7712	32.5864	26.6605	30.5179	13.5551	15.3544	23.4362	17.6755	15.465	24.9938	16.8488	15.9955	21.9723	26.5649	23.0951
GABARAPL1	9.72465	4.44137	3.62583	15.7975	7.23785	17.2651	22.0055	26.3613	5.80705	23.9197	7.78367	3.71585	9.25093	17.3936	19.4034	10.7971	7.97277	8.82094	6.02754	16.1626	19.1773	9.21233	5.18393	2.09011	9.56631	7.90135	3.81311	2.22286	4.01588	14.7618	3.70707	18.7695	10.4265	15.8939	3.77672	10.4195	17.0595	7.61494	9.02143	3.76374	6.48661	11.7023	7.02237	3.74483	10.4072	7.61023	7.97946	8.20248	9.14858
GABARAPL2	18.7507	14.0343	14.7708	14.8157	29.2962	20.5039	20.4442	25.1861	15.8438	14.0945	19.7804	14.3803	15.5041	18.8157	21.1553	15.6463	16.4233	23.0243	20.4645	34.7045	14.5493	21.6395	16.2589	14.0397	32.1933	11.0723	16.235	12.7201	12.8111	18.142	18.2755	20.9039	16.3429	16.8719	16.5662	14.7995	16.8572	21.88	12.4317	23.5423	22.3971	12.5374	14.6374	48.9039	24.067	16.3175	16.2649	13.0122	17.4292
GAPDH	1084.03	918.145	818.978	805.104	1174.12	2004.35	2244.5	1462.26	1058.35	334.344	791.006	903.011	1056.65	1069.04	730.737	972.567	1196.57	1017.78	956.507	682.923	947.894	2325.53	1074.66	1050.05	758.027	1244.82	1573.56	2220.17	11828	678.152	811.065	2578.21	1405.01	978.003	864.889	1729.26	1300.61	1245.38	1939.49	494.911	982.638	1561.04	639.85	1729.46	784.254	1870.23	721.803	1235.03	865.435
GNAI3	4.72924	6.57139	7.42172	5.75863	3.17245	3.96445	1.16717	2.47627	5.02754	1.43637	7.56007	6.34426	6.4969	3.77472	3.20265	6.19293	7.22442	4.2083	3.55564	5.5641	4.25788	6.55695	6.64173	5.087	7.7638	5.72558	9.89911	7.17347	4.21473	5.80682	5.84632	5.66777	6.3953	3.83939	6.32138	3.79786	3.38924	6.05402	5.61926	6.27284	5.15031	5.91271	9.25834	8.36971	6.85085	2.89442	4.4072	3.48303	4.24395
GOPC	5.28083	5.41992	7.97574	9.16188	1.76532	4.50473	4.744	4.70838	5.85142	3.211	6.62755	7.58872	4.89966	5.43255	6.74653	10.086	10.482	8.58272	11.0187	12.4509	20.8111	9.68759	8.31311	5.81882	9.64666	11.261	6.18694	9.46837	8.73514	14.0024	8.44965	8.49655	21.472	6.73811	11.1652	5.14179	7.89694	7.04913	7.94924	7.41246	4.39923	9.96082	7.27494	7.76635	1.07173	8.18905	9.72497	8.41617	12.3019
GRID1	0.114133	0.122432	0.0954675	0.108786	0.148649	0.105318	0.140864	0.13806	0.318809	0.0732233	0.139705	0.104416	0.0517198	0.194617	0.102331	0.0718346	0.0433204	0.120841	0.057133	0.615481	0.650146	0.0552597	0.0820358	0.0141217	0.277875	0.0546977	0.0266472	0.0746592	0.104296	0.282752	0.0992777	0.174249	0.150576	0.0731911	0.0397133	0.0515454	0.519698	0.115271	0.127444	0.151993	0.0395892	0.29725	0.256676	0.0282824	0.358433	0.190787	0.525215	0.354684	0.279847
GRID2	0.00474366	0	0	0.00660825	0.013043	0.00415844	0.00813945	0.00961981	0	0.0180699	0.00624476	0.00206141	0.00272284	0.0121332	0	0	0	0	0.00265397	0.045163	0	0.00242434	0	0	0.0988666	0	0	0	0.00882445	0.0093036	0.00261329	0.0993801	0	0.00222301	0	0.00939345	0	0	0.00167736	0.0104372	0.00260527	0	0	0.00558359	0	0	0.00309521	0	0
HDAC1	27.611	30.1916	43.7612	38.2638	16.3911	21.295	7.66393	14.7744	28.8739	12.9986	36.0999	41.3346	35.8412	20.6688	31.8902	36.4103	65.2703	43.2739	45.9308	53.5416	33.4789	27.8793	36.8674	31.6329	55.7027	40.51	37.3274	34.0096	114.274	50.2426	35.3349	43.1736	54.7284	34.5769	35.0044	54.4324	24.0968	56.2478	39.1187	39.7399	53.8984	68.5705	49.0869	54.9539	56.5411	27.0677	34.8172	43.1807	50.2116
HDAC6	3.37044	1.87217	3.67541	5.02724	2.29486	3.0241	3.30049	2.48105	3.83158	2.01575	3.05756	3.08441	3.23179	3.13802	4.80939	3.74114	5.0344	2.86525	4.34039	1.97106	3.78976	3.47536	2.90534	1.98222	1.57711	4.04374	1.3855	2.01232	9.82059	3.8743	3.31469	3.88739	2.15903	6.54663	3.69309	4.33958	3.99631	4.50842	2.47833	2.75082	5.09862	3.67751	1.95989	1.08575	5.23637	2.39474	3.52533	4.36447	5.82867
HGS	6.38609	9.25782	11.9412	10.5112	2.95812	5.34292	3.92895	4.57936	9.79887	6.21638	8.20433	9.00234	9.16151	6.57597	9.75748	15.5725	13.9719	12.7045	13.1593	10.3759	7.22864	16.3517	14.0933	9.22331	16.6701	17.2729	11.8278	15.0896	11.0477	13.7139	12.4703	14.4192	10.6842	10.5816	14.6057	6.29157	10.3174	8.52201	13.1704	8.73437	12.9391	21.5681	11.3106	3.75333	7.99549	11.7947	12.1656	15.4478	10.3986
HIF1A	24.8015	48.5981	47.1558	41.1064	6.61589	30.7185	9.65722	8.95049	29.166	14.3491	30.8141	34.4034	48.2007	27.8187	24.3653	90.1191	44.2995	42.8677	93.5217	56.4371	64.277	49.4749	56.1807	38.7144	61.7688	48.9801	156.668	43.2957	62.3781	46.1473	68.293	147.357	43.0386	26.3041	88.2796	7.64454	53.8185	28.4532	87.3315	60.4225	18.9566	49.9412	68.8921	109.246	49.4271	101.644	46.3468	93.7009	18.3833
HSP90AB1	386.483	319.929	376.704	406.73	131.763	386.309	377.774	348.161	353.45	146.591	260.252	402.803	408.807	308.29	391.909	635.699	788.848	661.952	421.448	598.495	331.018	445.3	444.738	411.403	378.49	577.767	446.103	627.49	231.652	624.233	397.126	589.004	577.626	339.705	448.256	369.962	492.147	535.577	629.681	282.96	266.933	360.893	304.436	419.253	528.399	556.399	310.609	500.354	396.298
HSPA5	146.83	121.999	185.959	188.057	68.7173	82.0405	73.4228	73.2482	112.064	88.8722	133.755	184.529	181.425	98.7107	150.936	230.809	377.252	230.858	163.63	180.54	220.293	208.926	229.296	174.857	336.493	239.541	160.622	209.014	142.092	208.464	359.928	319.872	239.169	159.481	115.13	129.298	250.469	129.147	198.137	122.797	77.5958	127.641	185.372	180.409	238.091	147.627	146.396	178.437	128.11
HSPA8	280.536	385.534	356.231	289.865	95.4022	351.048	250.565	178.486	215.495	74.9943	211.806	384.944	284.277	212.539	191.978	240.31	481.753	383.472	207.655	249.205	185.792	152.353	362.171	234.123	345.493	205.346	287.551	310.105	116.121	277.987	292.229	215.957	369.593	409.161	302.885	224.716	303.349	317.286	261.389	277.202	70.444	247.146	160.049	581.464	271.124	137.675	257.062	194.245	169.538
HSPB8	104.401	98.4599	78.3644	48.6317	35.6325	255.247	170.982	277.193	49.4827	15.0137	103.995	51.453	89.8425	88.0914	25.2002	95.3948	16.1502	54.2292	27.7849	11.0036	14.8403	33.5908	40.7831	26.099	47.7494	19.4331	25.169	5.70945	20.2546	30.0654	44.6608	82.5175	37.5961	64.9524	36.706	77.5129	164.66	3.37697	41.5502	11.2612	35.2907	1.42318	41.5964	6.1954	8.77395	13.5149	27.4925	8.766	132.812
IFNG	0.467854	0	0.545539	0.217251	0	0.0128167	0	0.217428	0.0883197	0.0445547	0.346446	0.228725	0.184626	0.0124653	0.0810903	0.262258	0.017573	2.10784	0.359911	0.477246	0.06806	0.0597764	0.347808	0.223411	0.059457	0.312165	0.309317	0.0942219	2.71979	0	1.07929	0.094246	0.131936	0.712561	0.624563	2.27752	1.29478	0.354391	0.279169	1.28674	0.0160594	0.155031	0.0340759	0.0344184	0	0.0987998	1.98427	0.09442	0.112185
IKBKB	3.17347	2.6214	6.18912	5.16225	2.91704	3.05233	3.15134	3.30126	3.32448	1.5039	3.47555	3.26954	4.31863	3.00273	3.91362	2.50273	2.10088	3.21299	1.90716	3.35426	1.9269	3.45941	1.50939	2.88659	2.63109	3.71342	2.40357	1.46029	4.88542	6.52875	6.39072	3.44745	2.53905	6.76646	2.38278	4.51163	4.37188	8.312	4.6136	4.37197	9.21567	3.74784	1.48496	1.45211	2.97426	1.4174	2.60214	5.35441	5.20842
IKBKE	5.65876	4.01639	11.5292	13.0788	5.16627	1.94363	1.11765	1.64481	6.53864	1.37423	6.27863	5.27877	11.6694	1.58195	13.9646	7.41022	3.05447	6.23148	5.21934	2.49166	3.32922	5.79523	5.60387	4.99693	2.98958	2.99704	2.55181	6.01986	38.1632	5.08547	6.43323	3.40953	5.10556	14.5155	6.40692	27.2914	5.12635	12.0408	4.72053	7.32775	8.09039	35.0494	4.95221	4.87666	7.46148	2.88863	8.49924	4.81475	16.5285
IL24	0.611887	0.375747	0.348194	1.32039	0.379369	1.75907	0.205865	0.377125	0.21743	0.171386	0.173738	0.938477	0.526831	0.383595	0.242411	4.2953	11.0643	16.5531	3.69522	0.367159	6.48222	2.13383	10.9886	3.1731	3.06471	7.30643	13.3568	7.74581	0.993196	12.4596	1.62596	1.43852	9.64495	0.581928	3.82565	0.605832	7.34362	0.263555	4.21272	2.79159	1.89772	0.392266	6.41057	39.0548	4.13141	21.161	1.68508	1.4694	0.868001
IRGM	0.0261378	0.00779605	0.0108366	0.0218471	0.028747	0.00687397	0	0.0106011	0.0067669	0	0.034409	0.0204452	0	0.0200564	0.006213	0.031257	0.00942488	0.184033	0.0965151	0.02133	0.00912561	0	0.0276354	0	0.0079721	0.315149	0.0107029	0	0.12642	0	0.00863962	0.0606561	0.165109	0.0367468	0	0.0517584	0	0.0158391	0.027727	0.0172529	0	0	0.00609195	0.0246127	0.0783655	0.0211956	0.0869793	0.00723429	0.0171908
ITGA3	9.92789	22.6431	22.2071	25.8568	7.78591	13.4878	4.11895	5.33967	14.2952	2.52874	8.92559	18.9208	15.1123	12.915	20.226	145.556	70.1118	38.413	66.281	11.3763	25.5005	155.249	185.154	89.4869	64.0903	146.659	81.2001	164.597	14.609	78.998	18.8419	99.9022	110.912	39.7269	54.1651	38.3929	67.3088	21.5211	149.38	25.3627	72.614	1.06596	101.765	22.8511	292.65	67.5893	65.6268	42.5963	83.4655
ITGA6	24.3051	30.7754	32.9011	73.4614	7.155	29.7855	23.3325	7.86414	29.3803	39.1868	21.2168	27.7938	29.4646	32.3663	22.9129	325.936	332.119	53.6465	176.705	204.172	94.812	286.567	355.704	269.788	176.74	176.673	197.809	368.584	54.5102	187.78	45.0525	166.013	146.232	15.1703	141.031	24.2571	116.516	55.2306	421.361	128.795	70.2113	16.9376	256.697	145.927	559.401	75.8317	84.2509	97.1109	44.8757
ITGB1	20.2182	33.5482	25.3673	39.0744	2.02554	37.4259	29.8184	13.91	22.0633	23.0193	28.0097	30.4211	16.0049	41.1203	24.6773	93.2447	109.27	47.8626	59.9835	43.6268	159.019	150.339	81.658	54.6506	55.2416	78.6818	43.8008	117.222	31.6996	72.5997	14.2185	56.8344	65.023	33.5835	31.6175	6.30444	54.3567	51.2661	184.119	27.3343	36.5077	36.1014	113.606	110.849	266.605	41.9132	66.9503	50.9627	49.3411
ITGB4	36.8551	30.3163	43.1555	102.546	21.9771	12.5653	28.7161	15.0127	39.0885	31.6066	24.5905	48.2762	50.2596	38.4743	72.0261	284.77	272.498	107.437	138.191	40.0841	60.916	290.396	245.886	145.752	89.5914	248.495	148.964	273.197	63.0398	143.092	56.2325	215.579	327.967	131.896	84.3063	84.3788	104.803	64.2588	266.876	55.938	218.702	35.3954	85.6629	38.4183	172.355	119.139	172.554	121.416	166.053
ITPR1	0.987859	0.807324	1.23479	1.74937	0.303766	1.04476	2.86717	0.640387	0.947442	8.2201	1.15987	0.996196	0.65158	3.6064	1.76495	1.21106	0.577631	0.580311	0.761808	1.67416	1.00608	0.859633	0.680164	0.262967	0.506846	1.54626	0.58716	0.317848	1.13549	1.84447	1.26138	2.34657	1.41236	2.39581	0.383456	0.935242	2.06779	5.17872	0.992255	0.858372	0.238153	0.517405	1.24025	1.96252	1.04159	0.257568	1.97787	1.44989	2.47503
KIF5B	28.6665	34.4577	40.7317	36.0088	8.07029	30.1963	24.8971	19.6714	26.8208	17.1358	34.0945	26.1796	24.3877	31.471	31.9839	31.0384	41.209	18.2087	32.3352	64.1697	22.7237	24.9042	37.9209	40.1078	38.1809	24.7442	44.4851	40.8178	32.3999	33.6243	35.7023	23.1458	25.8791	27.3004	40.9923	18.2125	30.8262	29.5073	42.0066	28.6109	30.9698	41.4371	32.8109	25.6817	31.9922	24.8416	25.5006	21.8356	36.8282
KLHL24	3.39547	1.42457	3.38279	3.96918	1.36229	7.01312	11.5251	3.55422	3.7131	3.13372	3.03356	2.59978	3.56159	6.0169	5.19857	5.20075	4.9662	3.01174	5.38808	29.6859	20.8488	2.4641	1.6343	1.4132	2.88418	5.10403	4.29085	1.16752	11.5249	6.48448	2.81039	4.19222	8.5912	6.75526	3.2665	3.1363	5.50035	8.00087	2.97443	3.45384	11.3812	16.9715	3.70261	1.9838	6.58379	1.38563	5.37448	4.716	7.50115
LAMP1	62.0275	52.5345	42.8561	48.8943	38.6599	20.2758	32.048	31.1354	60.5547	40.5612	44.0481	49.8561	49.9091	39.3152	51.8586	61.4668	127.241	58.1105	61.073	40.9537	54.0297	66.4898	77.9962	90.2817	92.3466	93.4067	57.564	80.8961	56.3219	90.701	44.2121	89.409	69.1283	55.4863	58.0137	67.929	46.9474	50.5401	58.1624	43.0113	65.7806	35.7104	129.788	16.2213	157.191	69.779	58.2145	48.5086	61.5638
LAMP2	27.8727	37.4794	42.1521	28.3658	12.1389	24.436	33.0216	20.7467	33.2214	47.4645	36.6108	32.979	40.864	32.0029	28.4824	43.0423	39.8524	52.0093	71.3383	66.4662	54.1734	44.9679	43.1433	38.7425	44.1706	33.6032	40.493	35.7264	123.772	60.3521	39.2518	46.4713	47.9955	17.9952	34.7661	28.1543	31.5153	34.6362	46.9173	34.8916	38.3314	30.7234	52.3325	71.1943	128.373	28.9021	49.7999	39.2413	46.8328
MAP1LC3A	6.52208	5.04417	3.03084	4.71181	23.7869	7.73452	7.60708	9.70112	5.85226	4.96632	6.02258	4.26892	2.86575	5.95416	13.0927	1.37981	3.61996	1.6039	0.644598	2.78583	7.18645	2.00407	0.66785	2.75607	3.47297	1.52955	2.6279	0.567577	3.91057	6.14471	5.99085	3.70043	1.6011	43.8099	2.67265	93.5677	5.43902	57.3448	2.21568	8.70571	0.532859	20.1355	10.0267	3.27537	7.57526	2.69088	5.28215	5.78095	17.3931
MAP1LC3B	13.6974	7.58445	8.02727	10.5181	12.6809	22.498	22.1416	23.3774	9.43231	8.63348	10.1102	7.85941	11.7741	13.5481	10.3944	10.7686	24.6308	8.49567	11.525	33.5245	17.4633	18.4452	10.7642	8.34044	29.0908	11.9764	15.1223	12.1054	7.64421	12.8712	13.0804	12.5659	12.1522	9.99915	11.3692	7.01322	16.6954	11.0119	11.1762	16.1651	9.57586	7.33721	13.038	28.8761	18.3345	12.625	12.293	12.5143	15.0599
MAP1LC3C	0.34149	0.209702	0.166564	0.937447	0.386625	1.04336	5.41141	0.733254	0.46805	0.0918233	0.0925548	0.261879	0.691814	0.796384	0.322303	0.0750683	0	0.0673499	0	0.068303	0.245465	0.0307985	0.0132741	0	0.0459509	0.132453	0.0308456	0.0277405	0.822103	0.118192	0.132796	0.145675	0.226591	0.0282409	0.0459704	0.0397778	1.74474	0.106512	0.138509	0.132593	0	0.0532511	0.105341	0.153689	0.123995	0.0407236	0.452194	0.0277988	0.346805
MAP2K7	6.26933	4.87614	6.95486	7.11032	7.22633	5.4433	7.01182	6.2282	6.81015	4.46692	5.5801	6.32318	8.03023	6.53342	5.84957	4.98755	7.69209	7.17551	7.61409	6.75688	6.08234	7.97771	4.39137	8.51514	6.79496	6.03374	9.82884	10.7704	5.2325	9.78192	8.56899	5.32124	9.75536	9.02157	7.171	9.17501	8.74758	8.64484	8.8804	6.86529	7.49719	8.77978	4.539	2.26515	6.60882	6.98406	6.59901	9.98837	13.6243
MAPK1	10.8936	9.8473	16.2604	11.2541	3.42374	7.46387	7.76825	6.79398	12.9858	7.60924	12.5334	12.2495	10.1945	10.128	11.2706	14.4446	16.0208	8.55346	12.1426	19.3688	18.5195	13.9838	10.5647	12.4121	13.184	15.2442	11.8798	59.6416	15.8505	11.9572	10.4784	14.2092	13.7475	11.2118	34.4671	6.13432	11.1658	15.9545	15.7931	10.179	11.6765	13.6295	19.998	16.2174	23.7393	7.62198	12.6167	17.0537	18.6712
MAPK3	29.9206	25.8165	20.364	15.763	43.6564	14.6492	12.5475	18.1761	33.1185	11.5147	34.0046	22.0703	15.5956	19.2587	28.977	19.1536	16.4744	13.1757	17.9274	9.34747	11.7601	21.4315	13.8041	22.9914	26.4045	12.2832	23.6041	18.3786	8.22833	11.1279	22.6313	17.4769	9.94234	12.7964	27.9509	17.3063	13.4371	17.3677	13.5822	23.8783	22.258	15.1367	25.5844	7.5944	12.3804	16.1697	16.3571	18.6904	17.4027
MAPK8	1.85801	2.06302	2.49191	2.95074	1.43735	2.15947	1.52106	1.69769	1.89921	1.83588	2.64885	2.07186	2.46277	1.91104	2.43392	2.60046	3.23648	2.64973	1.88727	4.08492	3.09928	2.46309	1.99608	1.66733	2.21114	2.06492	1.53729	2.31387	8.87607	3.48568	1.91336	2.76816	2.71103	4.91057	1.65718	4.44099	2.28032	7.50494	3.22786	2.4089	3.38838	4.6433	3.61352	3.97781	4.86634	1.85462	2.02607	2.49106	7.29396
MAPK8IP1	1.00459	0.668107	0.59801	2.10392	1.33443	0.727432	3.89004	1.23886	1.37948	12.4693	0.428914	0.91588	0.473382	4.2232	17.2519	0.624007	0.728148	1.92874	0.119624	2.08644	2.32837	0.260176	0.520309	0.22739	2.17897	2.66624	0.142447	0.389009	0.284108	2.55603	0.291672	2.19213	1.1536	4.51852	0.605815	4.26758	1.6369	5.30099	1.5733	0.677663	0.53682	0.785735	0.917575	1.22241	4.24974	0.419704	0.890223	3.0012	1.14956
MAPK9	2.85294	2.66907	3.35277	3.50341	1.12999	4.02865	4.14686	3.64556	2.3459	3.64814	2.55153	2.65123	2.87185	3.74184	3.30724	3.95944	4.59628	4.25596	2.56779	5.11902	3.00161	1.88015	3.24838	2.31875	2.55345	2.06549	2.62199	3.52608	4.84358	4.27065	2.38821	6.8516	3.04867	4.0631	3.36559	4.854	3.74702	3.65531	2.72967	3.21369	4.33801	4.46797	3.21036	3.81531	3.04066	3.10958	2.71833	3.55918	3.8103
MBTPS2	1.37642	1.13246	1.79467	1.84705	0.464384	1.35526	2.37087	1.08146	1.6027	1.96049	1.19048	1.53956	1.12441	1.54769	1.58373	2.24237	2.32093	2.87147	2.21201	5.82241	2.78815	1.988	2.26553	1.12784	0.721996	2.31875	1.10409	1.1313	3.85931	1.45931	1.33632	2.31975	1.22809	4.84988	1.2904	1.04284	2.45964	2.4237	1.27812	0.860259	3.46201	3.63823	1.49708	3.80066	4.62748	1.17278	2.11641	2.64831	2.30909
MLST8	7.1456	7.65039	7.59986	8.87167	10.6995	6.29415	6.7477	6.28194	8.01975	6.51512	5.55296	7.56488	7.59464	5.68955	6.8117	6.5804	13.7098	13.9447	9.73022	2.53987	7.97714	10.8799	6.06477	14.6518	7.12376	5.90573	6.75551	15.7689	9.9261	11.8196	7.82463	7.76164	8.07889	12.6558	6.94662	17.0537	8.31749	14.7985	8.95508	8.79154	6.71016	10.7744	7.89189	14.4199	6.76604	10.7116	7.33504	11.8496	9.90231
MTMR14	4.69942	4.03211	5.00373	5.82685	5.1566	4.85179	5.84378	4.03919	4.47755	2.76071	5.1325	5.33212	5.37566	4.26981	5.60639	4.20071	3.86479	3.66631	4.40225	3.48954	3.19815	3.16266	2.99466	3.60223	2.66457	4.56602	2.50937	3.77185	4.84615	4.35121	3.05716	3.27785	6.75062	8.22875	6.08357	9.50891	6.4605	7.75281	4.52492	3.12409	4.70164	6.33262	4.52734	2.87601	4.72483	2.65464	5.62055	3.92442	10.334
MTOR	5.54063	4.22643	7.63334	6.79052	1.775	4.54966	5.7956	3.31756	6.87035	3.60918	5.08357	5.68177	5.22591	4.91598	5.90748	8.18703	8.26908	4.02341	6.48141	9.25055	6.09467	5.47304	6.71024	5.76365	5.7127	9.31151	6.05202	12.1766	5.08244	8.63705	5.51915	9.20398	8.89893	6.88742	7.25449	4.64393	8.89886	3.78139	8.71754	5.52527	3.96243	3.12836	8.22166	2.19657	9.81134	4.6908	7.63665	8.44974	9.98155
MYC	57.2663	88.3884	56.2066	169.819	49.8715	92.3279	11.0167	112.963	65.5672	11.302	64.8056	85.5131	110.451	41.1718	57.5579	67.6553	73.1484	71.1919	71.7959	141.211	24.1772	51.2335	62.462	76.9409	58.5249	60.3263	54.7116	89.4192	18.0004	17.5036	65.8705	34.6632	65.2335	155.853	79.3418	27.1121	95.9491	141.551	84.7059	98.8214	60.5778	13.8638	33.589	49.9492	54.6843	60.8628	42.7723	66.2419	32.0674
NAF1	1.65435	2.38249	2.24703	2.8137	0.278355	2.08447	1.42779	1.61236	1.76114	1.15409	2.49316	2.26619	2.07492	2.22309	2.91996	1.9193	2.8313	1.87512	1.27231	5.29608	1.05173	2.17681	1.69366	1.4715	1.63424	1.977	1.90841	3.06205	3.65169	1.99762	1.70578	3.14435	1.78999	2.71115	0.907876	1.26638	2.22538	3.4003	1.96448	1.20608	1.53375	1.99424	1.44736	1.76417	1.78325	2.41778	1.45001	1.95112	2.4522
NAMPT	12.0463	21.2168	32.8993	29.4194	8.84864	21.8023	6.69931	10.4878	11.0778	5.3479	35.8616	18.0238	45.5243	13.9981	21.0126	18.2286	8.68077	19.4004	8.41828	28.9926	5.11179	9.33731	14.7086	13.1966	9.24739	11.1606	10.2662	12.5772	13.3328	8.95047	22.1271	17.3729	13.1966	22.7143	9.46148	7.9081	28.426	14.9305	21.8221	7.11186	45.679	7.62585	10.6777	15.7883	8.59802	25.7273	7.88923	18.1666	10.184
NBR1	14.3323	6.09611	11.8526	16.4576	6.80418	13.7925	23.6058	16.3327	14.2871	13.3813	12.633	10.8625	14.2287	15.9811	26.6784	18.3373	10.3492	7.55586	11.0974	37.544	12.9006	15.6075	12.0947	11.7373	17.1289	18.5911	13.2854	16.1352	19.8434	19.1188	10.6262	15.3497	17.2966	20.1436	12.9168	12.9696	20.2988	20.643	16.0713	9.83144	24.4848	19.5556	11.6933	4.85136	22.7011	8.75369	15.5939	19.3533	28.292
NCKAP1	10.0225	7.67	13.4349	9.63067	2.24234	7.30976	5.71671	5.5869	10.006	4.82432	13.2551	9.61611	8.20811	8.81903	8.1488	8.99127	11.7275	4.43993	8.38448	30.5607	9.54034	10.0111	8.2498	9.35149	9.58051	12.1234	13.4376	13.3006	10.2725	10.4172	7.64959	10.3521	9.54293	7.14677	11.3652	2.43856	6.44584	8.00475	11.7123	11.1689	10.8433	5.40921	15.6471	12.1533	17.2218	5.23674	7.10631	28.4583	10.0817
NFE2L2	46.683	46.4578	53.3564	78.1273	16.8479	16.0755	10.6502	22.2149	65.6729	7.94863	48.9951	60.0806	42.483	22.8057	82.9096	28.7251	40.6742	16.6931	22.5555	234.716	15.6983	25.006	30.7633	33.7942	30.2289	28.0291	31.1726	20.9107	41.1294	20.9706	36.1401	22.1404	23.2994	30.6479	21.4143	21.299	22.0831	47.3563	29.8506	34.6662	49.0269	49.6784	34.1208	21.2962	23.3362	17.7639	28.3227	108.634	46.9835
NFKB1	10.3292	10.4639	18.0336	19.7999	2.20675	7.71183	5.81451	5.2329	11.072	5.3513	11.6671	14.6756	17.4471	11.424	14.3555	10.8598	16.6251	13.3305	11.404	24.8383	8.38311	14.6005	11.4998	8.94882	9.07692	10.5591	12.0172	18.2523	16.3208	18.6602	9.63939	18.9167	13.415	21.4118	7.12972	10.4299	16.5651	17.6059	21.1759	12.5052	8.80326	6.4046	24.3464	8.12703	20.4505	9.56628	12.1245	13.827	29.2319
NKX2-3	2.9722	1.24955	4.02536	3.95909	2.41275	0.305218	3.35134	1.04475	3.54694	0.899284	2.89914	1.61634	2.15447	3.85902	0.208584	0.0169253	0	0.0189813	0	0.315699	0.0197656	0.0260399	0	0.409255	0.0259008	0.0586607	0	0	0.0210631	1.91534	0.037426	0.36129	0.0170294	0.0159183	0.0259118	26.3898	0.0347098	15.7211	0.0300277	0.439084	1.18463	0.420219	0.00659743	0.0599736	0.0748835	0	0	2.39738	10.2209
NLRC4	0.288278	0.102594	0.278423	0.196232	0.32426	0.137844	0.123661	0.179368	0.139937	0.0524108	0.146625	0.290408	0.157949	0.138253	0.128482	0.450509	0.188997	0.42286	0.186944	0.187132	0.263056	0.23104	0.342029	0.150173	0.0649449	0.206747	0.17103	0.113098	0.645964	0.433681	0.194906	0.389607	0.537039	0.49279	0.199915	0.629233	0.803382	0.476433	0.430908	0.491928	0.329245	0.225788	0.190878	0.493558	0.239764	0.205877	0.458492	0.380806	0.414749
NPC1	4.68667	2.62365	4.79919	4.31383	1.41206	4.98983	3.1356	1.65156	4.16061	6.7351	5.28171	4.04622	6.13172	3.4297	4.85502	14.8722	6.08301	4.76566	8.31597	8.83904	7.42849	3.37119	9.07511	5.25887	9.36237	11.8017	5.31386	4.37211	5.35174	3.92059	5.05373	14.3688	7.86893	5.50343	6.16773	5.88997	4.98356	6.85622	11.5664	5.1837	4.20368	7.52464	11.5806	15.0376	7.23545	1.98459	6.48488	19.615	7.0278
NRG1	3.00882	0.936193	1.35997	1.39425	0.201709	0.752427	0.215787	0.709844	0.765126	0.118567	0.827783	1.37446	0.781415	1.36708	0.526872	5.91695	7.29713	4.04609	2.74932	3.3568	2.02706	15.6085	4.4696	9.4016	4.78507	7.46708	7.4788	15.6985	0.193007	5.4664	5.70881	4.43642	3.31635	3.02042	1.97144	0.263559	3.25337	1.61468	14.4091	2.14445	1.78544	0.168544	2.74791	1.88613	9.33848	1.74006	2.25762	3.11381	1.79383
NRG2	0.929783	0.325111	0.72414	0.954974	0.599403	0.248667	0.653473	0.500679	1.29537	2.08006	0.369968	0.465681	0.153776	0.869981	1.9198	0.129562	0.0473538	0.0440308	0.00881681	0.04644	0.0183401	0.0161079	0.0173562	0.301011	0.0320436	0.0445335	0	0.00725425	0.131922	0.224081	0.0564309	0.0711099	0.118509	0.0406182	0.0280501	0.0416083	0.134193	0.0397906	0.0334344	0.08235	0.00865503	0.106761	0.0367296	0.0185494	0.977389	0.0212988	0.053984	0.014539	0.15547
NRG3	0.0468131	0.0069814	0.0145563	0.0260856	0.0128715	0.0246227	0.566288	0.0237334	0.030299	0.329008	0.0123254	0	0	0.020954	0.386682	0	0	0.0117716	0	0	0	0	0	0	0.0892382	0	0	0	0.0435423	0.027544	0.00386841	0.00452648	0.00352037	0	0	0.00463499	0.0191342	0	0.0347616	0.00386251	0	0	0.00272769	0	0.0144481	0	0.0412361	0.00647834	0.0115458
P4HB	166.872	195.217	270.008	156.236	204.982	91.6748	126.808	95.3428	174.411	392.506	211.228	202.156	276.034	200.756	188.381	202.011	234.68	152.25	190.005	154.514	184.166	190.892	289.708	250.46	241.246	233.102	154.579	174.226	116.645	217.556	231.37	306.452	220.971	172.796	126.025	178.294	139.474	141.671	172.891	115.268	251.268	257.354	246.045	139.214	178.766	155.975	217.324	211.577	176.488
PARP1	14.1488	11.8789	17.5211	20.8937	6.42463	12.4294	16.2332	11.6329	16.5638	7.24994	11.7111	17.5733	14.9338	13.3698	16.5679	25.66	27.0646	14.8522	12.1546	30.0188	13.873	24.0822	17.1235	15.3171	9.73545	15.1621	15.2436	27.8587	49.5727	30.1904	10.9721	35.9843	22.8814	62.0075	17.8294	53.7987	25.5008	39.3374	19.7503	13.7673	29.3828	50.332	16.9843	14.5664	27.1334	17.1821	16.6163	29.1663	47.4975
PEA15	52.5939	55.6131	95.6242	57.8014	43.7634	52.6683	37.8949	37.9317	51.0867	20.6888	64.2575	70.0549	75.2884	51.4999	37.5874	58.2979	59.6273	77.7777	22.2765	62.3949	86.4865	110.256	53.0419	48.2269	57.6819	52.196	96.2163	64.4683	58.3126	62.9559	59.533	51.108	70.9632	76.0525	68.0471	42.4765	79.1762	78.7675	53.1122	76.8475	34.6245	64.3261	103.273	65.4669	86.7679	42.6544	80.1267	42.0622	73.2319
PELP1	9.12813	7.64778	8.20578	11.8134	13.177	7.89203	8.41511	8.92799	9.57761	4.23695	6.75328	10.0529	8.8679	8.76749	13.7793	13.0432	23.0506	12.4671	8.92837	14.583	9.28291	13.0378	9.03661	7.53	6.18812	14.3199	7.89023	13.3385	9.30464	11.7092	7.22534	8.06177	11.2285	19.2535	7.92018	18.3223	13.0183	14.0722	9.06465	4.93266	15.3432	11.3948	6.06233	3.97735	10.5197	14.7363	8.2433	23.4259	13.1272
PEX14	5.00241	7.38933	6.76258	8.81304	5.72192	5.69703	5.42755	5.70731	6.05469	6.30555	5.86005	7.51373	6.44351	5.90578	12.7765	9.57521	10.4482	8.911	7.24521	4.26449	5.48034	10.593	8.12004	8.05126	7.62873	7.92321	9.36951	8.97188	5.28705	9.22413	6.01392	9.80041	9.07969	9.70773	7.09979	15.3846	8.61124	4.85814	7.08102	6.66539	11.8603	6.21372	11.5529	5.84149	9.64729	11.9093	7.20442	7.65776	10.6106
PEX3	6.84953	8.90819	8.41742	8.52963	3.45226	6.42136	3.83204	6.65264	7.34493	3.99924	9.48123	9.06194	6.50463	6.25892	7.07391	9.78354	13.823	7.98942	7.23684	10.268	3.60017	6.59431	6.50338	7.08406	11.2604	5.40521	7.22518	8.85398	13.6861	8.37777	8.7595	7.02595	6.64553	6.27204	8.64044	4.6975	4.74979	7.89995	7.03928	5.69557	3.64446	7.78995	6.33836	18.288	6.52999	8.80603	3.5925	5.22743	6.50965
PIK3C3	1.65777	1.67812	2.18834	2.58499	0.866474	1.38196	1.60875	1.27972	1.91412	1.344	1.98883	1.69226	1.62931	1.49507	2.15893	1.44125	1.2773	1.06444	1.36891	2.63229	1.8906	1.02747	1.94187	1.03129	1.12215	1.58955	1.73628	1.36172	2.49765	1.38718	1.4707	1.81616	1.25488	4.05661	3.10064	2.76709	1.78346	4.59644	1.87055	1.59621	2.10394	2.61467	1.63299	1.43494	3.13675	0.765688	1.73656	1.9998	2.99835
PIK3R4	4.49167	4.54477	7.10921	6.96169	1.34795	2.99381	4.22866	3.1527	5.99726	2.56903	5.13102	6.12057	4.37306	4.34638	6.44333	9.2989	8.24942	5.42712	6.39366	13.1734	6.59969	6.39573	5.80495	6.71253	6.13254	5.36053	9.63483	7.44406	13.1826	7.82191	7.20808	12.4635	5.92521	11.1952	6.23285	5.26496	7.63156	9.70525	9.61388	6.85089	6.87305	10.8807	9.18204	3.19974	15.7284	4.23064	6.55105	7.03186	11.8225
PINK1	14.2825	7.0585	10.6612	4.79117	6.00735	31.0376	36.3852	29.0884	8.25263	8.54243	7.37799	6.37836	9.07174	19.2326	5.13797	12.6564	9.0909	5.68332	10.4533	4.82468	5.43819	7.86266	7.29346	5.5273	11.7179	9.34679	14.513	6.09204	5.6125	8.10312	6.42253	9.25501	8.41445	3.67561	10.8539	3.73339	16.6915	4.35501	6.08848	10.0748	6.44732	2.98922	11.3917	1.45055	8.30397	6.10152	7.69582	6.43438	5.76401
PPP1R15A	15.4145	40.3668	25.2544	193.754	35.2278	52.8637	19.5339	96.8923	19.8294	7.57518	26.179	31.5446	59.6043	13.7395	71.1462	35.4693	23.5422	43.3428	18.4765	44.9271	28.5302	55.9063	25.4449	42.1142	25.5619	47.9999	50.2787	44.1801	26.6972	16.1474	41.5629	30.1509	37.2116	142.605	29.9354	33.055	25.329	62.2189	52.7279	20.034	26.0552	21.0081	15.8879	12.3339	23.371	30.3394	22.9533	19.6798	55.6574
PRKAB1	2.20862	3.18891	2.71079	4.25239	4.80801	1.62456	3.48637	1.61118	4.12116	3.79465	3.45299	3.37739	2.94569	3.22808	8.58646	4.11406	4.4343	3.89052	3.43265	4.52401	4.21719	3.66312	2.53964	3.39816	4.64935	4.56194	2.79994	2.8558	5.14814	4.73057	5.50356	4.46044	4.17654	9.23235	3.10282	18.0587	2.80456	11.1062	3.44177	2.85422	15.7429	4.55158	4.92835	9.55081	6.44615	4.03825	3.21459	5.16072	16.3481
PRKAR1A	22.118	20.8222	31.9521	35.5617	10.7531	21.9961	38.6382	24.5446	23.9515	30.8472	26.7433	18.3769	27.1176	29.1834	50.0842	28.8268	33.0645	19.5605	20.8579	63.6097	25.4883	24.6864	27.5409	22.0642	26.869	32.8223	28.8052	20.471	21.735	29.1142	19.3847	35.8158	21.9992	26.8965	23.7736	15.9436	32.8309	21.5555	25.5288	20.3115	30.5464	40.104	19.5586	19.6384	26.4872	19.4947	28.4838	29.2525	40.1822
PRKCD	14.3888	11.8971	17.2327	24.1207	6.18049	10.7474	4.25881	7.0751	11.9963	7.10305	18.4542	17.063	16.1691	12.7819	39.6452	13.1633	9.75024	9.8396	11.5003	16.1468	7.34747	7.4287	8.13608	9.98517	6.19482	15.1509	13.0765	9.12421	10.301	8.97826	7.97303	12.5946	15.1634	17.5308	15.7549	6.6871	10.4807	6.92721	11.292	13.1931	10.1834	14.4939	13.7085	3.05729	13.6716	8.38399	15.7834	11.3688	12.4214
PRKCQ	5.48012	0.655535	3.57758	1.96251	1.28786	16.0372	18.2436	15.5265	1.77696	0.242928	0.891705	1.88825	3.70396	10.0127	0.612349	9.67286	14.8496	2.53681	1.8263	0.347929	2.34603	1.3976	2.13803	2.95397	0.329675	5.997	0.866767	4.9159	2.56705	2.57571	0.631193	3.6162	7.26135	3.15066	1.20932	1.31991	12.525	0.46942	6.42485	0.850216	3.59745	0.388418	1.67529	4.4148	2.5862	1.82607	3.69564	4.59715	1.19076
PTEN	6.70448	7.67584	6.94065	7.05237	4.61279	2.76288	3.92839	3.96161	8.47183	4.35904	6.34416	6.6662	6.34399	4.4681	5.59694	10.0417	6.65866	10.6728	6.10662	14.6487	15.6241	6.50849	7.73468	7.54746	4.71168	5.69403	13.1984	6.19121	12.3604	7.32236	5.91881	3.34669	7.85438	5.89215	8.08702	7.6642	6.43065	8.60094	7.23415	13.6237	17.286	8.27219	8.46081	4.04286	6.98573	6.63088	10.0173	6.45921	9.54583
PTK6	31.5024	40.7445	48.2427	23.9235	101.172	11.283	1.70041	18.422	43.4799	3.44812	56.6966	37.0987	23.9671	18.7478	28.952	11.2186	29.2551	29.424	28.3034	6.76666	5.18986	15.2928	15.8284	29.6257	39.6619	5.92346	29.0035	11.5324	0.801852	9.7299	43.6686	13.2008	14.0807	3.37546	34.0489	1.7789	8.10934	8.56241	17.2815	30.167	24.4322	13.9469	31.3971	6.73324	14.9766	22.8263	12.7786	21.1677	13.4793
RAB11A	47.8821	52.9961	55.7642	42.0587	39.289	31.4057	13.1894	31.1977	43.7499	10.5465	68.4911	51.0181	43.617	32.2919	39.2574	18.8174	35.417	40.2556	40.6515	28.7216	16.1833	25.9799	35.6325	41.8159	37.7833	13.2651	24.6379	24.9035	40.2942	21.9315	41.7516	19.035	16.9566	29.2743	41.5767	13.7734	17.6693	25.0915	23.9904	40.0018	21.0682	43.978	35.3029	41.1395	19.6404	37.4654	28.9953	28.5037	34.1482
RAB1A	41.1068	54.5304	63.2968	58.9515	22.3993	40.6113	25.4439	29.0273	44.2802	38.1951	56.8051	51.0989	59.6737	42.5022	50.5339	64.0569	81.8657	70.9886	53.4443	71.2518	51.0627	52.2619	65.1899	56.4331	71.9584	57.2179	65.8232	49.8283	54.7589	59.756	72.2325	64.4249	54.5038	43.386	62.4694	40.5009	38.0663	42.4676	45.4412	64.6338	46.697	69.8322	84.4341	100.383	57.5336	62.7667	49.9898	63.0496	42.8306
RAB24	2.24788	5.65869	10.7735	3.63601	8.18821	2.84245	1.22321	3.3577	3.52749	3.37037	3.73117	3.57509	6.26658	3.66884	4.04501	1.83907	4.24968	7.90293	8.84849	1.19635	1.87672	2.52095	3.35835	2.16921	6.22484	1.65712	2.70136	1.7784	4.2886	7.35724	10.6702	2.59045	3.19926	4.37264	6.99057	11.5437	2.58483	2.42998	2.26868	9.7716	2.09339	1.93045	1.26624	1.71882	0.937875	5.1049	3.6068	2.83232	2.97765
RAB33B	1.98808	1.1761	2.47665	1.87815	0.694653	1.1705	1.60434	0.919339	1.88275	1.00915	1.84011	1.2836	1.52063	1.69703	1.1281	1.01296	1.82623	0.839141	1.92998	6.82098	1.63222	2.17931	1.72253	0.645275	1.35029	2.21077	0.942669	1.72163	2.978	2.06998	1.06922	1.48855	1.32814	3.33277	0.792504	1.64579	1.42349	3.58419	1.63056	1.60138	1.25656	1.06407	0.877746	5.09429	1.80517	1.18711	1.86724	1.70564	2.31773
RAB5A	20.4471	20.1419	21.671	19.9945	10.3144	14.8478	8.62173	14.9094	17.8159	10.875	27.2065	17.8773	16.7434	14.9059	15.6083	11.9089	11.2646	8.91773	19.01	28.7102	11.6844	7.64625	8.49375	10.9001	13.2257	10.5506	16.5778	8.37273	10.4968	14.1825	18.2158	10.4601	12.6426	14.3842	22.6871	10.2544	9.46768	13.9986	10.4276	20.7966	11.2246	21.5463	16.1522	7.26566	12.4988	8.76863	15.205	10.2785	15.6419
RAB7A	80.8174	102.684	103.005	86.106	47.7199	86.9826	71.2324	73.8737	95.5486	46.5679	97.8035	96.7187	106.564	78.3553	99.7859	187.631	177.825	138.61	136.534	123.149	92.6681	138.112	121.501	142.486	190.262	102.975	321.055	96.654	98.5804	106.435	131.567	129.279	113.349	113.878	124.266	112.767	105.219	89.8737	141.019	161.39	116.614	117.059	180.489	119.526	168.713	155.408	103.886	105.026	133.494
RAC1	82.1762	96.3531	102.004	123.07	87.8425	65.9323	44.9207	55.7425	80.2581	35.3811	100.326	137.638	122.042	66.4303	126.915	107.36	131.929	128.902	110.124	97.524	87.3427	106.757	105.139	181.067	131.541	102.14	115.026	107.997	248.839	110.385	115.959	112.768	115.366	238.629	103.259	234.528	80.1103	176.475	82.1942	102.458	235.133	173.096	109.857	162.144	122.468	119.078	106.776	89.3733	182.326
RAF1	12.6237	9.12655	13.768	12.6076	6.67237	15.3382	12.4942	15.2514	12.103	7.44649	12.651	10.8322	14.4199	12.7641	11.6499	8.52819	9.77591	8.47612	9.98965	11.9615	8.07367	6.43458	6.48435	6.95417	8.37054	10.5287	6.94467	6.32217	10.1403	12.084	9.579	9.49843	11.698	17.9836	10.0475	12.6606	12.2594	18.1733	9.44161	10.5705	7.82215	17.7002	10.6807	7.08754	9.64157	5.96247	10.0009	10.2234	18.1395
RB1	8.86007	10.5988	15.2789	14.6107	1.32812	7.84462	7.5815	5.49487	9.95695	5.19232	10.8962	12.1905	10.5413	7.21848	9.26772	17.5908	9.63505	9.41057	14.5545	18.7328	8.32465	14.5167	12.3302	9.8976	10.4185	4.63701	20.8883	17.6012	23.266	13.9612	13.1482	18.993	17.4212	12.7836	12.6836	12.8728	10.4576	15.4343	18.5322	12.1278	16.5925	12.7198	15.0727	8.84777	27.9612	9.52718	11.5987	15.1401	24.2412
RB1CC1	8.0538	4.10594	7.74653	8.59381	3.2878	7.03562	6.75711	5.53271	6.6879	5.26998	9.95384	6.18065	7.21885	7.058	9.37374	16.2477	8.82015	9.01923	14.4859	24.8617	9.64502	5.7749	10.0857	5.48929	16.041	11.7189	16.1606	9.28777	14.959	12.2183	13.2925	8.35876	14.4906	13.0849	12.9224	4.5906	8.43679	20.0212	9.85825	9.91494	8.94152	11.6408	9.05122	5.72166	10.6447	4.93679	9.29095	14.2026	10.5252
RELA	14.0532	18.9296	15.6199	22.9096	12.4559	12.7338	10.7257	10.9669	15.9667	9.85239	18.26	17.2077	19.3805	17.1222	27.4783	23.4688	21.8583	15.7751	21.5561	19.0547	18.4865	21.2167	17.3038	15.0936	17.9092	20.7038	18.8192	35.3126	21.8462	19.5786	16.8879	21.5781	20.4336	31.6549	16.5179	18.6899	21.9754	27.9852	24.2446	18.723	17.6738	23.4999	36.1999	12.2962	33.3432	26.5607	17.8672	20.8521	26.3722
RGS19	4.30265	2.88096	6.26168	6.3364	3.65374	2.30159	1.54686	2.78978	3.56911	2.40164	2.27338	7.95984	2.79228	2.97215	6.05298	10.7544	11.0713	9.58785	7.31012	7.7629	4.57814	6.74046	8.00748	4.94397	8.07924	9.81532	6.9695	17.5345	11.1403	7.68091	5.91133	12.2716	12.9689	7.95015	4.53701	8.23035	13.471	7.47615	10.8362	7.98888	7.09883	5.47284	11.0106	11.1694	13.0962	9.71962	11.9918	8.74111	10.3761
RHEB	9.73588	7.89831	9.46801	12.3136	5.53117	14.0254	11.2368	12.2589	8.00334	7.23824	9.58934	10.0962	10.8606	10.9564	10.3817	15.5273	13.8838	11.7666	12.7222	25.9034	9.60879	16.9404	11.8241	8.94712	16.6962	20.2019	9.03839	15.6433	24.6711	13.417	10.4236	10.3718	14.5166	19.8632	11.4464	23.8545	10.1098	19.1555	13.5591	9.03885	13.0089	18.6603	14.0892	27.9912	20.0786	20.4796	8.95368	9.11849	12.949
RPS6KB1	3.46563	4.20798	6.38698	5.96814	2.00431	4.40278	2.99712	3.67376	3.94836	2.00671	6.24776	4.6711	4.45988	4.46967	3.07084	4.86651	4.87832	2.82981	7.06106	11.9017	2.66636	3.52341	20.207	3.73599	4.3454	6.02131	4.42523	4.18236	6.97274	4.67978	4.99512	4.29927	3.66305	4.30558	4.96221	2.79217	4.0842	4.87595	3.42241	2.88495	5.24188	11.6764	3.93249	4.06836	3.43873	3.84481	4.30947	6.45024	4.75878
RPTOR	3.1004	3.5734	4.02083	4.74358	1.50539	3.1042	5.0378	2.98728	3.93971	2.47236	2.76317	3.65291	3.499	3.55917	4.56699	6.06155	8.68329	4.01684	4.31245	5.45164	3.12553	6.57782	7.78568	6.26685	11.3267	7.99081	7.01827	9.2546	10.7001	5.07388	6.43013	5.35262	5.04338	6.26089	9.07063	3.65312	7.37245	5.88081	5.85887	2.2034	7.93123	7.24467	6.01488	1.14154	5.00076	5.17035	4.69776	6.78406	6.50117
SAR1A	10.5273	10.8651	10.2761	13.6057	11.3497	12.7682	10.2235	9.66281	10.1777	8.72803	12.1475	12.4909	12.2617	12.8264	9.79558	18.262	27.4406	26.2835	13.1822	21.4038	22.5107	15.672	18.0955	14.662	14.5513	12.0999	14.1447	16.5748	12.1124	16.1899	12.6623	8.91901	14.604	16.9197	14.9111	13.808	15.2437	15.5817	14.3878	15.8363	20.1601	14.9543	18.8733	27.9214	15.4078	18.2404	12.1253	10.883	16.008
SERPINA1	2.29347	1.51333	3.05239	2.91157	0.998843	1.0318	1.62065	0.830009	0.987516	1.02402	1.40918	2.05224	3.93682	6.06749	5.95533	6.28102	0.790311	6.07775	2.12593	2.91513	12.3111	3.99908	3.60083	0.871094	4.0331	4.40288	2.89326	2.03679	4.45117	13.3732	7.86104	70.7811	8.25017	5.43748	2.47927	8.69945	12.5518	4.77334	7.00074	10.2269	1.05743	0.607771	8.65311	19.3844	7.5707	6.52507	17.5903	3.72017	2.30562
SESN2	3.78536	6.33744	4.50433	5.37385	11.7504	3.73881	2.86707	2.71918	7.7172	0.852597	7.2191	6.31094	7.44193	4.54645	6.23966	7.69359	5.98788	7.01437	7.44411	5.12976	5.84577	6.96871	4.79834	5.15871	7.75988	4.84817	8.82716	6.75631	5.67946	5.26971	10.5575	5.49856	9.41632	5.26378	8.31918	4.58191	6.85776	5.77635	5.16437	24.0557	5.38717	3.17782	9.97245	2.48883	3.87461	5.65272	7.81694	4.35825	6.388
SH3GLB1	16.2437	14.5838	19.17	21.3644	7.37189	22.4418	18.6119	17.0811	14.6552	12.3879	19.0604	17.4361	19.1864	16.6742	18.0037	26.6876	18.651	12.7406	13.5668	18.2494	19.7996	18.7574	16.6796	13.0653	14.8421	14.8801	19.8008	15.3582	20.0177	23.0385	12.3238	15.8817	21.7165	13.0423	16.2645	12.0806	23.5217	20.1312	17.5791	14.893	38.393	24.0209	22.8402	30.9248	21.8822	14.3615	15.8393	12.7713	20.9868
SIRT1	3.62076	3.12781	4.75866	5.83617	0.674218	3.59484	3.49129	2.75614	3.60638	3.0407	4.5433	3.28517	3.7104	3.61969	2.54229	3.2404	3.84715	3.62091	3.20059	13.092	4.13939	2.68769	2.93046	2.96661	2.52614	2.7005	3.20987	3.95546	8.5165	3.48413	3.17309	2.57531	3.20933	8.04997	4.01965	3.99301	3.61986	9.20805	3.62229	4.45105	7.06168	7.99866	2.61132	1.85458	2.50504	1.33268	3.70718	4.36448	5.97486
SIRT2	14.4049	8.64191	11.1187	8.00607	9.11506	30.5093	30.0678	21.5802	10.6838	7.63138	8.17335	7.37298	13.8346	17.544	8.10674	8.88733	9.69434	6.59027	5.8715	5.90978	7.22219	8.26749	5.11488	6.67574	7.78407	6.52932	7.72656	6.63265	7.52951	8.34424	9.23025	7.56179	9.14856	13.1855	8.76806	12.608	18.2824	7.11149	7.26602	8.39464	9.24592	10.4466	9.527	10.1683	6.97354	6.05171	7.27333	17.6037	7.94731
SPHK1	4.03523	7.42111	8.29803	4.48285	25.5461	17.0213	1.31927	2.18617	4.30127	1.2719	6.38095	8.43597	4.64322	10.0908	3.57216	10.8623	11.5114	14.8047	13.1892	5.07514	28.3551	36.6924	12.2649	5.59321	12.7544	69.594	20.2223	33.0899	5.43615	16.5771	8.93501	12.337	24.2519	30.9468	19.4043	18.5471	11.8564	11.9821	14.8865	4.54719	3.76059	8.84183	23.8412	19.2678	11.3743	17.5275	14.5953	22.497	9.05724
SPNS1	0.212891	0.382858	0.545155	0.436135	0.129123	0.271707	0.214877	0.152375	0.664634	0.286222	0.272016	0.412231	0.393551	0.240232	0.595347	1.30569	0.575738	0.740023	0.851268	0.447104	0.786998	1.07042	0.467556	0.590641	1.50395	0.861127	0.503178	1.48295	0.76877	0.99472	0.662298	0.829454	0.456742	1.08276	0.60661	0.557959	0.646223	1.4466	0.850202	0.361641	1.07809	1.69308	0.824543	0.390619	0.342331	0.622001	0.81201	1.55106	0.746419
SQSTM1	22.0312	12.0353	14.7871	30.3281	12.1417	29.5165	51.852	26.6041	19.1865	23.2626	17.2968	16.2697	22.5478	29.0085	73.0446	33.1876	21.9967	26.2386	17.0467	20.7099	18.458	17.7881	12.0658	11.7786	14.6417	16.0525	24.8399	16.0091	46.6796	24.7045	10.3819	46.3681	27.0723	98.2604	16.5197	104.711	45.1864	69.3049	19.0023	15.649	26.5473	44.3631	25.0198	8.97328	17.4059	14.7789	24.4487	25.5859	57.0813
ST13	35.1173	31.674	36.6092	43.7325	25.3062	36.9735	43.7075	38.8617	36.6311	34.8349	36.6915	38.4892	41.1672	40.7995	51.206	48.3387	53.1355	36.742	29.3965	57.279	48.225	40.1083	37.0249	31.6981	38.0036	56.7152	35.4954	25.4834	57.2327	42.7666	31.7752	46.1934	50.776	51.6408	20.5276	45.0049	34.992	58.1758	35.2451	26.7617	45.3044	39.3411	42.1617	96.0412	36.4221	34.578	32.4262	59.758	38.7485
STK11	5.28521	4.6706	6.78274	7.43159	6.24203	5.69209	4.57678	6.24244	6.49287	3.23193	4.47383	5.53225	6.20227	5.07378	8.66443	4.98757	7.81679	8.99145	5.73861	6.11184	5.00894	7.35325	4.60403	7.94486	7.61992	6.22118	6.24329	9.2515	5.02075	9.10438	9.08011	3.12657	8.505	12.4149	7.75523	13.8374	7.94509	9.72653	9.20287	8.09114	9.45074	7.99019	7.44508	2.09632	7.16172	4.63857	6.74111	7.41676	11.3316
TBK1	4.30546	3.62127	5.30234	5.76165	1.12417	3.41916	2.99865	3.26598	3.91129	2.05127	5.25437	4.77442	3.69624	3.56771	4.78818	5.51912	6.38701	8.39207	6.59875	16.5944	3.91246	3.8682	6.15476	3.40659	7.98779	5.06774	4.7061	3.69412	8.19479	8.01634	7.9191	6.36392	6.59545	7.51102	7.80861	5.49457	5.49235	4.7626	6.12227	8.74626	5.77528	6.92609	6.39446	5.26147	8.10105	4.38696	5.88535	6.74827	6.89067
TM9SF1	0.913215	1.59724	2.01834	1.96906	0.636966	0.913867	0.910212	0.449367	1.93399	2.49775	1.29059	1.56259	1.45692	1.82913	3.31594	2.77033	2.33651	1.95867	1.43134	2.51153	2.04547	2.98046	1.65508	1.13657	1.75619	6.14804	1.40573	1.87314	2.78557	3.33849	1.65909	3.38921	2.73687	4.07347	1.0808	1.72858	1.95552	5.40679	2.91691	0.98064	2.42292	1.35284	2.01106	2.23281	3.30996	2.06236	2.75698	2.80168	3.14111
TMEM74	0.284725	0.14154	0.333606	0.0804781	0.0453837	0.0434085	0.198251	0.0418408	0.315151	0.066019	0.293341	0.102212	0.0497399	0.179427	0.0882777	0.0123366	0	0.0484231	0.339372	0.11786	0.0576274	0	0.0218144	0.0218268	0.0440502	0.139931	0.00422425	0.0512866	0.483606	0.0849775	0.0545584	0.107729	0.130331	0.139232	0.0251822	0.0163425	0.0505988	0.075017	0.109434	0.0817128	0	0.0145853	0.0625139	0.252569	0.0181938	0.0250966	0.0848132	0.0571049	0.251041
TNFSF10	30.2213	21.6404	67.9694	57.791	23.4783	7.09295	23.649	10.0516	22.6731	27.7119	24.8716	50.7672	45.2068	21.303	57.3205	140.155	115.574	235.648	147.038	264.449	100.709	50.1981	136.516	22.4145	45.4779	124.067	112.885	19.1656	77.8782	87.2389	30.8969	33.3831	159.829	29.0171	71.6566	38.4817	83.5448	47.9488	53.018	89.1252	49.2304	59.6322	52.4831	170.213	72.1205	70.7684	131.49	81.1662	45.296
TP53	19.0564	13.2201	16.9756	23.7948	7.23171	5.39001	5.53766	8.88139	20.8377	3.27453	17.5742	18.5009	19.2589	10.739	19.7737	5.70798	7.35215	23.0267	9.45168	42.7136	9.87772	12.9069	15.8734	14.4438	8.39916	2.88663	1.10848	10.0925	34.1706	8.40312	2.06874	6.6466	5.45277	66.4986	16.2624	42.1257	10.6825	60.8833	3.27959	5.29584	12.2401	3.70471	3.62391	18.2058	12.397	3.88286	20.4698	29.857	49.3459
TP53INP2	12.9809	16.6203	13.0442	42.4135	26.0952	29.7225	23.8682	15.1068	17.2032	7.57603	40.4649	18.5776	17.5904	18.3284	28.3429	8.5205	4.29799	6.15697	6.06074	14.0273	11.2934	5.66981	15.1185	11.3868	19.9374	4.6075	8.82169	2.83067	4.10039	10.2266	22.3864	8.19669	6.55427	6.97143	6.92278	17.9651	24.2794	11.1196	33.6197	11.9777	8.33212	22.5689	15.893	1.57983	7.74507	5.07196	19.0616	16.3242	18.426
TP63	28.966	53.3259	56.7242	56.5149	8.85027	11.5521	8.21208	16.6756	49.618	2.68644	40.5873	49.7263	35.3298	16.7205	23.65	80.8671	119.487	46.0568	126.683	107.279	44.5235	63.1793	75.7642	76.71	93.1609	85.9297	92.3749	56.2198	36.715	77.7231	58.6854	28.3237	39.0139	78.5796	65.1402	19.1248	27.7059	39.8409	154.045	81.6005	72.3844	105.893	54.3389	43.7869	80.417	34.3417	48.8626	93.6418	60.3569
TP73	2.52427	2.76712	3.98459	5.14513	0.994277	0.152345	0.388551	0.573134	4.8991	0.684062	1.49052	3.78745	1.68067	0.8688	6.60526	6.69646	5.21251	2.09525	4.15137	4.63419	1.73749	4.18782	2.72133	1.73942	2.05059	4.61667	1.72513	3.58534	16.0794	4.8802	3.13326	3.88353	9.73951	30.1305	4.20202	18.8438	1.7758	5.39055	1.61075	5.45166	3.38973	1.77452	2.21954	0.743839	2.81415	1.68683	5.05117	5.96626	21.4771
TSC1	2.61489	1.26833	3.33727	2.54974	1.54467	2.47605	2.41706	1.81457	2.69798	1.59747	2.26126	2.1472	1.88115	2.37291	2.04577	1.44139	3.83763	2.58839	2.78855	2.35254	2.53225	2.6942	3.64586	2.51115	4.7166	4.43094	3.17962	2.93618	3.89507	4.30273	3.07444	2.55041	2.73658	1.95179	3.39366	2.50718	3.69159	3.89431	3.29612	3.17055	3.52485	3.18175	1.65554	1.78498	2.98819	1.99127	2.22751	2.69204	5.67032
TSC2	4.94899	3.76671	5.99258	8.255	4.46442	5.13481	7.92393	4.41411	6.19901	7.53188	5.07882	4.65661	5.27208	6.78381	8.77718	7.67866	6.83054	5.30789	5.65833	3.70531	7.63673	6.303	4.98875	4.83347	4.61367	4.75228	6.70332	7.79116	14.2683	9.51892	6.14323	6.7434	6.11394	33.5999	6.96415	27.2566	7.92158	15.1956	6.52726	8.75157	4.97408	8.41615	5.21993	2.02175	4.3509	4.97108	6.05994	7.89027	24.6911
TUSC1	5.43256	11.2424	10.0862	7.88227	6.12439	5.53833	4.19914	7.36804	9.06181	6.45287	4.08231	7.60276	9.79317	6.02276	6.07845	5.31001	6.07069	23.1219	15.1387	26.1717	7.38277	10.4936	19.0008	6.12043	6.52897	1.13899	8.19096	13.3026	16.4559	29.6154	6.77923	16.4915	18.8734	22.9208	6.08157	31.6084	4.24469	18.669	12.5445	15.8673	7.21598	7.23904	7.81411	3.05763	1.33665	24.2084	9.5979	2.20976	16.6378
ULK1	5.12447	3.47906	3.25738	5.8323	7.75724	4.19201	7.63084	6.27828	6.56881	3.27938	3.94001	4.28833	6.14529	4.67174	10.1817	10.1863	12.9611	5.07226	27.8304	15.4422	11.1167	8.83779	8.70499	4.5479	15.1562	11.8134	12.5493	6.55741	18.9496	11.4078	11.7522	9.02581	16.0858	5.68851	12.7986	10.0239	8.30424	11.1486	11.7643	22.1734	7.09089	11.2819	7.61206	1.88449	12.6868	5.52025	10.3472	10.0112	11.6305
ULK2	1.43045	0.97131	1.38763	2.31364	0.845653	1.92379	2.17921	1.45532	1.63153	1.06958	1.00665	1.49063	0.93669	1.56716	2.20756	1.5415	4.62957	0.986704	4.0933	5.62834	2.18339	1.48123	2.25077	1.0399	1.08705	3.26749	2.47928	1.96542	1.70745	3.57312	1.38139	0.823356	2.18589	3.62024	1.33409	1.94891	1.78953	4.57536	1.56733	2.03808	1.84217	2.05056	1.41258	2.39641	2.48556	0.848468	1.21825	4.54499	2.5424
ULK3	22.1769	12.05	17.5475	11.7452	18.6235	8.26715	5.41123	14.4958	19.4849	3.79302	24.563	14.381	10.3611	9.65542	11.1361	3.10406	7.26247	12.7585	15.7492	6.92073	3.81949	5.77223	7.55941	9.10263	9.97918	4.00751	5.38528	8.21129	7.19825	8.7811	14.7657	5.68734	4.64665	7.00654	13.4761	6.03095	7.19032	12.159	4.3698	17.6126	3.9054	9.30298	5.49694	6.22782	4.39769	9.63116	7.62069	12.7891	13.291
USP10	11.2809	9.85033	13.1256	16.1869	3.54486	11.8793	9.4097	8.38819	12.7222	5.86662	12.0035	13.1447	12.6608	11.7238	19.6975	15.2953	23.522	9.38518	14.1477	36.7283	12.4109	24.7407	16.329	15.8667	20.3023	16.0472	14.9362	20.378	10.9489	15.9822	13.0315	22.6941	12.5441	11.3644	14.4029	6.78944	16.3482	16.0499	18.6315	12.0943	10.6056	10.0922	14.6486	13.0446	25.6332	14.6025	11.5897	14.1957	17.5232
UVRAG	2.28764	1.74484	1.96817	3.00979	0.817083	1.66381	2.44046	1.93678	2.08305	1.49509	1.88222	2.16367	1.81516	1.95998	2.38568	3.47268	4.704	2.86685	3.51653	8.91228	2.44045	3.62491	2.44539	2.52092	2.15477	3.09324	2.23854	3.5076	6.36255	3.15057	2.01395	4.06072	3.08364	9.7273	2.49786	2.18358	4.75923	4.03198	3.14246	1.87826	1.13938	3.44508	3.62641	1.58174	4.7218	5.29321	2.90302	2.59679	6.10312
VAMP3	37.6241	42.5493	41.6585	39.0447	29.7683	38.993	28.7473	28.5326	40.251	15.0465	45.5663	45.6629	32.1979	31.24	28.0354	48.1718	69.1827	42.2338	44.3931	67.0386	41.1181	49.6464	55.6598	43.1227	57.6528	32.3614	47.8554	52.6113	28.0459	56.438	34.0232	38.5301	47.9765	31.5122	50.8195	40.3651	36.6394	21.048	39.9848	55.9185	64.0885	24.2269	59.4596	83.6861	60.7071	45.7983	38.0283	35.7987	44.6488
VAMP7	12.3704	12.5268	15.5761	12.4207	3.56163	10.3369	8.85998	8.38615	13.2183	9.5889	15.3649	13.4982	12.5326	10.7309	9.96198	14.8783	17.0862	18.1483	20.2174	18.0479	15.9686	14.38	12.1661	14.7394	18.8039	10.7468	13.3334	15.1037	22.6478	26.741	18.3331	10.9971	12.1312	15.1509	13.827	9.48456	12.2357	14.0942	14.3927	3.92988	18.5922	20.21	18.1352	18.2441	29.0431	11.921	16.011	12.8377	14.792
VEGFA	1.6083	3.70512	3.43286	7.087	1.7417	6.62682	3.56985	5.39527	1.34391	1.67436	2.93489	1.58621	5.76844	3.16468	13.7724	4.50202	11.4992	6.93277	9.2443	16.4366	8.41982	11.937	6.9127	5.04187	3.57802	7.06416	10.0823	9.99968	8.94956	10.1551	7.17876	46.8998	6.06767	6.44553	11.1352	8.18267	5.49097	23.2534	12.7306	11.1128	3.638	2.53411	5.02927	11.7273	20.5363	6.15742	1.42837	25.202	20.026
WDFY3	2.62706	1.80136	3.8004	3.82354	0.813344	2.02266	2.22725	1.55683	3.31494	1.9333	3.05599	2.4479	2.28372	2.65535	3.32067	2.16773	3.02341	1.33183	2.24368	10.04	2.19464	2.43398	3.26255	1.40076	1.82486	3.79816	2.58695	1.60192	2.92305	3.77312	1.9276	3.09316	3.22023	2.64872	1.18628	0.475585	3.59125	2.85316	3.79393	1.42025	1.53526	1.77123	5.86601	1.53367	4.64807	1.37501	2.67186	4.79149	4.43303
WDR45	5.7981	3.24062	5.37792	5.50783	10.8856	7.25484	8.12994	6.74965	4.57256	6.57147	4.11645	5.00931	7.67529	6.07307	8.57606	6.99547	15.0878	9.48894	9.78063	3.71593	7.70684	4.65612	5.09225	3.53225	4.74439	5.30686	5.00505	2.97152	11.9001	7.54645	9.37671	4.6506	4.36419	13.6764	12.994	9.46644	9.21203	10.9598	4.73104	7.32899	12.9151	5.2546	5.02438	7.23646	8.50349	7.08061	5.52959	6.3296	9.97794
WIPI1	17.1761	5.53211	9.44029	5.03634	2.97445	13.7891	14.688	10.4949	5.89499	12.2549	6.5831	5.11352	4.5309	13.942	8.92122	8.89394	6.87668	5.62776	5.50571	14.9128	10.7276	4.51035	8.82736	3.56248	9.42485	14.1018	2.76858	2.02403	3.76517	12.6275	13.8128	9.21167	11.8143	4.40563	5.6967	4.55385	22.686	3.95445	6.40417	5.15967	6.04865	2.70125	12.3993	7.39768	6.94222	4.74703	8.72993	8.76024	7.94692
WIPI2	7.86208	6.36246	6.98792	7.1223	10.185	4.10224	5.12605	5.42543	7.75828	6.13284	7.4478	6.98769	7.05273	5.9398	8.68242	8.66649	13.7551	8.24941	9.17834	8.30095	8.06624	6.46202	6.90556	8.83257	12.2015	11.0172	5.69549	7.4257	9.52074	8.60207	7.96451	8.22223	8.17681	7.29937	10.2375	10.3022	7.2054	9.51658	5.88787	11.9416	12.4047	11.3003	9.07115	6.90987	11.0658	7.9868	7.44383	11.4475	11.0789
ZFYVE1	4.67399	3.22331	4.84684	4.0956	6.13349	3.28633	4.94477	2.85853	5.45948	2.03273	5.38133	4.4191	4.06088	4.54393	4.52064	6.1573	6.36953	5.07862	4.72801	6.03756	8.03036	5.28631	4.51243	3.20329	4.45621	7.19109	6.50491	4.32266	3.99156	5.56205	4.17483	5.04728	6.93215	4.62399	10.3328	4.085	7.09666	6.52841	4.96767	8.5326	6.79784	3.09613	5.3634	1.17985	4.42345	5.65177	7.04917	4.57946	4.35948
[truncated: 113 more columns]
