# Supplementary material for: An autophagy-related long non-coding RNA signature in tongue squamous cell carcinoma
Source: BMC Oral Health. 2023 Feb 22;23:120. doi: 10.1186/s12903-023-02806-5 (PMC9945660; doi:10.1186/s12903-023-02806-5)
Supplement: Supplementary file 5 — Additional file 5. Autophagy-related-lncRNA-expression. [file 12903_2023_2806_MOESM5_ESM.xlsx]

## Sheet: 5.Autophagy-related-lncRNA-expr
This is the expression level of autophagy associated lncRNA in the sequencing data of TSCC patients. Column A is the name of autophagy related lncRNA, and the other columns represent different samples, and the data is the expression level.
ID	TCGA-CV-7104-01A-11R-2016-07	TCGA-F7-A61W-01A-11R-A28V-07	TCGA-F7-A620-01A-11R-A28V-07	TCGA-C9-A47Z-01A-11R-A24H-07	TCGA-CV-7446-01A-11R-2232-07	TCGA-HD-7831-01A-11R-2132-07	TCGA-CV-5979-01A-11R-1686-07	TCGA-CV-6952-01A-11R-1915-07	TCGA-CV-7180-01A-11R-2016-07	TCGA-CV-A465-01A-11R-A266-07	TCGA-CV-6950-01A-11R-1915-07	TCGA-CN-6998-01A-23R-2016-07	TCGA-CR-6493-01A-11R-1873-07	TCGA-DQ-7591-01A-11R-2081-07	TCGA-WA-A7H4-01A-21R-A34R-07	TCGA-CQ-A4CE-01A-11R-A266-07	TCGA-CV-6961-01A-21R-1915-07	TCGA-CV-7438-01A-21R-2132-07	TCGA-BB-4225-01A-01R-1436-07	TCGA-C9-A480-01A-12R-A24H-07	TCGA-CN-A6UY-01A-12R-A34R-07	TCGA-CN-6017-01A-11R-1686-07	TCGA-BB-4228-01A-01R-1436-07	TCGA-CV-6959-01A-11R-1915-07	TCGA-F7-A50G-01A-11R-A266-07	TCGA-CV-6441-01A-11R-1686-07	TCGA-CR-6472-01A-11R-1873-07	TCGA-CN-4742-01A-02R-1514-07	TCGA-BA-4074-01A-01R-1436-07	TCGA-DQ-5631-01A-01R-1873-07	TCGA-BB-A6UO-01A-12R-A34R-07	TCGA-CV-6943-01A-11R-1915-07	TCGA-CV-6941-01A-11R-1915-07	TCGA-CR-5250-01A-01R-1514-07	TCGA-F7-A50J-01A-21R-A28V-07	TCGA-QK-A652-01A-11R-A30B-07	TCGA-CV-A6JO-01B-11R-A34R-07	TCGA-CV-A45P-01A-11R-A24H-07	TCGA-CV-5977-01A-11R-1686-07	TCGA-MT-A67A-01A-11R-A30B-07	TCGA-D6-A4Z9-01A-11R-A24Z-07	TCGA-D6-6825-01A-21R-1915-07	TCGA-CV-7406-01A-11R-2081-07	TCGA-CV-6939-01A-11R-1915-07	TCGA-P3-A5QE-01A-11R-A28V-07	TCGA-P3-A5QA-01A-11R-A28V-07	TCGA-CQ-6218-01A-11R-1915-07	TCGA-CR-6488-01A-12R-2081-07	TCGA-CN-5370-01A-01R-2016-07
APCDD1L-DT	0.495742	0.844891	2.00228	0.826888	0.169967	0.411129	1.87546	0.930602	0.0508467	5.00993	1.05716	2.69879	1.24121	0.0670587	0.629229	0.758609	0.964342	0.267468	0.0439221	0.274985	0.0428296	0.279948	0.0218445	0.15041	1.20558	0.0237575	0.0212358	1.69434	0.0622317	0.0868861	0.26796	0.677407	0.222824	0.00395145	0.950767	5.37421	0.0588236	0.23291	1.15595	0.236112	0.514029	1.58197	0.0340098	0.02688	0.105374	0.38512	1.40577	1.79295	0.582087
AL136084.3	0.40424	0.048756	0.362677	0.136168	0.478152	0.472079	0.124387	0.214442	0	0.0412406	0.407575	0.193787	0.448144	0.15092	0.875132	0.134081	1.25513	0.569418	0.342172	0	0.0535505	1.658	0.286782	0.545054	0.0446256	0	0.382341	0.630288	0.0954933	0.405394	0.986828	1.11165	0.261967	0.53358	0.105929	0.452715	0.264773	0.0422725	0.043359	0.0699194	0.493234	1.08228	0.66104	1.1721	0.465834	0.59638	0.40911	0.676823	1.84673
VIM-AS1	0.48107	1.6977	0.679382	0.350105	1.23209	0.707455	1.27925	0.370196	0.231175	0.0999754	0.437883	0.176929	0.460893	0.853674	1.66563	0.423536	0.265081	1.64032	0.51948	0.318239	2.04167	0.633349	0.108345	0.524734	0.42289	0.117833	0.157989	0.118068	1.66957	0.126129	0.531614	0.647467	0.181446	0.509562	0.606965	0.656819	0.816915	0.354011	0.525554	0.184907	0.533617	0.789568	0.391038	1.0499	0.737294	1.46327	0.293021	1.05122	0.489655
AC130371.2	0.435666	0.280247	0.390872	0.489181	0.581392	1.11931	0.327694	0.308151	0.650909	1.03709	0.256236	0.139235	0.295157	0.397596	0.514454	0.931255	0.582412	0.46757	0.327798	0.355725	0.53866	0.794178	0.824205	0.680179	1.76348	4.51393	2.54106	0.883073	0.228705	0.257006	0.512077	0.969869	1.88222	0.766749	0.304438	0.433697	0.0317063	0.698569	0.68537	0.351657	0.83764	0.643543	3.92461	0.760648	0.273845	0.257097	0.46541	0.833646	0.642702
AC093388.1	0.577781	0.547541	0.13885	0.463395	0.262855	0.24098	1.10058	0.291907	0.876218	0.252623	0.15604	0.70658	1.37257	2.00303	1.29956	0.228146	0.667393	0.581336	0.543408	0.75819	0.929412	0.394965	0.501916	0.380738	0.273358	1.45565	0.487929	0	0.682444	0.389533	1.73511	0.405328	0.191036	0.408561	0.324438	0.346643	1.12631	0.302101	1.4608	0.428297	2.42623	0.571519	0.106559	1.23523	1.59969	0.446499	0.452479	0.493564	0.471347
LINC01116	1.61238	1.48855	1.88638	0.871692	3.12432	4.23087	4.10386	5.01588	3.86236	1.69572	4.11439	1.96305	4.10095	0.532608	3.07534	1.33151	2.92291	3.58509	0.0655259	3.1694	0.171404	1.2791	0.443833	4.16021	2.92266	6.09959	2.12987	4.48487	2.63332	7.60347	5.29137	2.24829	0.976715	0.251802	2.97326	3.47399	3.35733	1.72775	2.53012	6.00809	2.26322	2.67393	1.45625	0.390989	0.0417073	6.63704	2.19085	4.63428	2.45108
AC010326.3	1.12384	2.71095	1.90519	1.8488	2.14023	3.02165	1.50119	2.12589	1.04814	2.47972	1.53167	1.57508	1.44871	2.37435	5.19514	2.97632	1.50463	2.47187	1.40111	2.08065	5.05488	1.28636	0.847615	1.70635	2.82751	3.05361	1.60679	0.73351	2.65483	2.00432	2.51665	1.33478	1.54854	2.7311	2.60252	2.41476	2.22542	2.97906	1.9343	2.21507	3.47886	2.77482	2.06946	2.61566	2.76538	3.57307	0.947812	4.31341	1.60442
AL355488.1	0.0996275	0.488159	0.642447	0.160806	0.322937	0.21815	0.300172	0.0880843	0.205646	0.514553	0.376686	0.106607	0.201337	2.44094	1.60536	0.419949	0.294028	0.357107	0.286957	0.737203	3.48918	0.255391	0.441745	0.167915	0.570534	0.878501	1.06745	0.14563	0.328508	0.165296	0.118227	0.110079	0.397757	0.643823	0.195801	0.319614	0.509804	0.35813	0.220401	0.775443	0.676872	0.172458	0.321547	0.780417	4.12264	0.606299	0.0315086	0.362409	0.173344
AC026740.1	0.291656	2.86828	1.25802	0.755726	1.04107	0.131	0.598293	1.13063	1.29666	1.35041	0.240339	0.368744	1.26431	3.82503	3.48816	0.694534	2.46708	1.10608	0.633011	0.412164	3.59614	0.460091	1.65983	0.875663	2.22902	8.35829	3.28905	1.11938	0.229659	1.03231	1.49092	0.146895	0.68541	0.888401	1.85188	2.26129	1.76337	0.914979	1.73261	3.64765	3.30979	0.434961	0.656509	0.482635	2.11529	2.09625	0.245975	1.21633	0.256232
KTN1-AS1	1.32788	1.36342	1.15702	1.34687	1.72922	0.513063	1.25565	0.842329	0.844262	0.820878	1.51801	0.983748	1.03065	0.638889	0.53433	0.594894	2.034	0.660573	0.445696	3.12872	0.451209	0.897598	0.745428	0.623551	1.20432	0.511453	0.198429	0.854334	2.2778	0.57658	3.01264	0.297353	1.41212	0.374657	0.963689	0.916774	1.20708	0.593638	1.8108	0.512288	1.22652	1.79558	0.246415	0.549433	0.796388	0.655437	0.653618	1.34994	0.887954
LINC02542	1.01468	1.90083	0.46002	3.27251	15.2825	2.57162	0.730734	1.66062	0.356504	2.31264	1.04754	0.842739	0.877571	3.06284	1.61457	0.883165	2.29025	4.17059	1.50254	1.12376	0.371792	0.118064	3.93839	0.0919243	0.929482	5.09236	5.30904	0.706888	3.58696	0.0509426	1.6982	1.69626	0.619588	2.27973	2.85693	0.382816	0.377081	0.993353	0.833632	0.410755	1.2213	1.2756	12.5793	3.29142	2.60093	2.29323	1.94821	1.54914	0.5856
AC012213.4	0.200521	0.362778	0.44976	0.112576	2.59991	1.05378	0.0514179	0.0443221	0	0.66486	0.06318	0.274648	0	0.124772	0.295981	0	0.680967	0.605265	0.70722	1.17679	0	0.0685371	0.101612	0	0.442726	1.65766	0.0592682	0.0390814	0.394742	2.1588	0.203963	0.131293	0.13923	0.165425	0.131364	0.0467848	0.218899	0.157268	0.10754	0.0867079	0.055606	0	0.906055	0.51577	1.68054	0.690273	0.0422786	0.919275	0.0715675
MALAT1	4.885	3.68915	8.31083	18.0574	110.243	5.32132	6.01256	13.3262	11.6673	8.69147	4.41183	5.61642	4.49424	16.2349	14.0301	33.9209	5.4544	8.74106	3.7937	22.7257	6.01478	7.74005	4.81321	5.74085	16.4535	7.11591	11.0812	4.58422	2.2505	6.39243	11.0263	3.4188	9.63602	7.11243	29.1845	13.8624	12.1192	18.8904	8.89224	19.8682	4.34386	20.4761	3.84498	13.6541	15.65	12.8408	2.38816	26.8707	4.60253
AC245595.1	0.401879	1.60721	0.521861	0.308746	1.6551	0.963345	2.34304	0.243111	0.698561	0.258946	2.11928	0.405589	0.840248	0.0789678	1.62349	0.0935427	1.19033	0.212817	0.0994659	0.453348	0.196139	0.69403	0.321549	1.11076	0.653799	0.163197	0.275078	0.544158	2.69817	0.399283	1.17613	0.498568	0.626616	0.34899	0.720545	0.651419	0.369441	0.331782	2.99472	0	0.351928	0.410077	0.61895	0.178052	0.110793	1.97632	0.588675	0.590237	0.634127
CASC19	0.145064	0.233285	0.162686	0	3.25576	0	0.0495965	0.0855042	0.513316	0.197326	0.091413	0	0	0	0.0951655	0.427696	0.0625567	0.0973042	1.27338	0.296114	0.0640563	0	0.196025	0.034315	0.106761	1.06596	0.0571688	0.037697	0.304607	0	0	0.886494	2.41736	0.212754	0	0.0451276	0.263931	2.52829	0.103731	0.418183	0.0536363	1.0714	0.208086	0.949774	0.101313	0.142676	0	0.0385527	2.93388
ZSCAN16-AS1	0.713784	2.73115	1.22374	0.313215	1.6423	1.14975	0.96774	0.594813	0.899984	0.837016	0.672109	0.820326	0.689741	1.16396	2.42203	0.571473	1.10387	1.60145	0.455262	1.15557	3.26056	1.80592	1.1641	0.925745	0.634001	1.56447	1.37739	0.434936	4.65149	0.740505	2.61484	0.800412	1.25326	1.1371	0.935217	1.9525	1.75544	0.549094	0.90641	1.34812	1.5926	0.568084	1.29221	1.10503	1.31504	0.968325	0.698857	0.830745	0.749622
AC012065.3	0.242544	1.80397	0.634685	0.998568	0	1.32182	2.03165	1.53684	0.810574	1.15474	2.19072	0.304522	0.746907	0.15092	1.35248	0.312857	2.51025	0.366055	0.0380191	0.742646	1.01746	0.331601	0.163876	0.573742	0.580133	0.26734	0.238963	0.157572	1.08226	1.69312	0.986828	0.0264679	0.374239	0.222325	2.43637	0.90543	0.529546	0.760906	2.21131	0.209758	0.941629	0.11196	0.0695831	0.189048	0.0423485	5.60597	0	0.934661	0.115421
APTR	0.498037	2.38895	1.75907	0.662057	2.16159	0.561561	1.13322	0.804746	1.03984	2.31272	1.06778	0.270506	1.08416	2.42219	2.07301	1.02533	1.01091	0.875487	2.70276	1.27955	5.77858	0.712211	2.31489	1.13343	1.23231	1.52697	1.75969	0.263308	1.94282	1.33054	0.993761	0.49851	3.87938	2.19129	2.10763	2.45222	0.531183	0.939855	1.10523	1.52483	1.40332	0.940732	1.5372	3.25543	4.58778	1.3175	0.555213	0.634415	0.952101
AC093297.2	0.895415	0.977929	1.42326	2.21664	3.12416	1.48207	2.03931	1.16569	1.87114	1.28754	0.830828	1.70444	1.32225	1.84258	1.901	1.41873	0.971419	1.48972	1.49199	1.12258	3.00747	0.83862	0.814592	1.58108	1.43213	7.43714	4.31789	0.450717	0.960459	2.39986	1.70204	0.955589	1.62528	1.45025	1.71822	3.24393	0.769668	2.01281	0.869678	2.45118	2.40875	1.29532	1.62019	2.01793	3.58968	2.78766	1.33195	1.58521	1.34374
PCED1B-AS1	0.751858	0.0899905	2.02108	0.20622	0.39166	0.616634	0.459169	0.548034	0.453569	0.433294	0.383371	0.263345	0.212091	2.70702	0.937528	0.799545	0.54203	1.0048	2.58021	0.380757	3.20089	3.89199	0.866693	0.777937	1.17214	0.0885657	0.597129	0.684582	0.637229	0.362274	0.334705	3.66771	0.632296	3.0808	1.00014	1.72474	1.54755	0.26408	0.240087	0.814022	0.751221	1.77506	0.30626	1.90034	3.83605	0.248376	0.532447	1.05247	1.6838
LINC00685	0	0.100018	0.418498	1.07079	3.24446	0.0968424	0.212639	0.183295	0.195625	0.211503	0.444179	0.170372	0.344747	0.515997	1.95845	0.0916849	0.0268205	0.166872	0.935909	1.35419	0.714048	0.113375	0.378196	0.0882731	0.274635	0.50272	2.25496	0.193946	0.261194	0.195677	0.224931	0.190037	0.499014	0.729725	0.271629	1.12218	0.678945	0.650385	0.13342	2.00806	1.19579	0.114838	0.2498	0.116344	0.608117	1.06029	0	0.561986	0.207178
ASH1L-AS1	0.645848	1.18615	0.921841	0.444997	4.51417	0.497108	0.993653	0.532085	0.744475	1.40764	0.527231	0.31162	0.976354	1.11428	1.41552	0.762752	0.788065	0.78274	0.579815	1.15356	1.69169	1.26428	1.45787	0.510412	0.469916	2.05473	0.65945	0.663705	1.96489	0.450267	1.75182	0.576646	0.951229	0.839576	0.673118	1.43837	1.24984	0.629333	0.96039	0.558545	1.25369	0.406539	1.71811	0.947305	1.35319	0.808459	0.359001	0.67877	0.44006
AC113346.1	0.556499	1.04409	0.416068	0.277714	0.168782	4.54923	0.126843	0.54669	0	0.378494	0.350682	0.296419	0.399869	0.53865	2.19046	0.205093	0.519962	0.933205	0.174464	2.27193	0.409559	0.0845371	0.438667	0.131641	0.06826	0	0.146209	1.10871	4.04122	0.80248	1.59333	1.01214	0.68693	0.408087	2.99757	0.577067	0.337501	0.905251	0.198968	0.32085	0.823047	0.171256	1.33044	0.0578342	0.194331	9.60885	1.04297	0.640888	0.971024
GPRC5D-AS1	0.477941	3.61535	2.84313	2.27492	3.02517	1.84431	2.20597	2.01178	1.59318	1.15009	1.76451	1.97809	0.0287962	0.730553	1.07354	0.964946	1.26687	1.71967	0.835496	2.51324	2.62202	0.553995	1.61636	0.925351	0.860244	0.0286305	1.05028	0.733051	1.82855	0.962288	1.35275	1.23133	2.29411	2.79431	2.66139	2.39991	0.947078	1.95029	2.17315	1.97682	0.679969	1.42924	0.733271	1.69094	2.31299	1.84453	1.9015	1.4124	0.83436
AL137246.2	0	0	0	0.0601993	0	0	0	0	0	0	0.0168925	0	0	0.533768	0.0527579	0	0	0.0539436	0.0252121	0	0	1.02619	0.0271682	0	0	0	0	0.0208985	0.0211085	0.0158138	0	0	0	0	0	0.275196	0	0	0	0.0927329	0	0.0494971	0.0461435	0	0	0.0263656	0	0.0641186	0.0191351
AC009902.2	0.860726	0.335867	2.10091	2.98463	2.71801	0.679969	1.03863	0.559558	0.32846	1.88536	0.382865	0.90152	0.912111	0.220532	1.39504	4.25439	2.22706	0.611309	0.0952376	1.44692	0	0.380718	0.0256567	0.610818	1.42528	0.111614	0.20951	0.296037	0.0797367	0.537623	2.43766	0.646444	0.328113	0	2.48767	1.20493	2.92937	2.1708	0.923219	0.218934	1.34787	0.42069	0.544704	0.331495	0.583455	0.423279	0.448358	1.21103	0.397552
AC005726.3	0.193735	0.2804	0.304177	0.826624	1.30444	0.316746	0.516649	0.44535	0.365622	1.22542	1.0255	0.238818	0.393757	1.63947	1.22011	1.07099	0.175446	0.740723	0.437303	0.988664	0.769935	0.158922	0.235616	0.329964	0.941035	0.298958	1.14525	0.120828	0.579701	0.571436	0.315297	0.202959	0.573942	0.554065	1.16765	1.33796	0.549876	0.526745	1.62085	1.80951	1.2464	0.465035	0.266786	0.507376	0.771243	0.685967	0.294104	0.339819	0.387214
AC004846.1	0.133823	2.1825	0.110929	0.783973	1.04822	0.237819	2.12455	0.0257213	0.796098	1.30591	3.30353	1.14359	3.8702	1.20199	0.709966	0.379546	0.0564549	0.0878131	0.136806	0.409754	0.115616	0.485243	0.306635	0.156904	0.167002	0.442513	0.055032	0.775657	0.623096	1.58232	0.0394552	1.02098	1.30355	0.153601	1.01391	0.325806	0.101626	1.46027	0.474305	0.110702	1.16816	1.45572	0.0651001	0.522442	0.109717	3.36491	0.667363	3.67406	0.589763
AC084117.1	0.985897	0.317095	0.442264	0.2214	0.538228	0.307026	0.943804	0.348667	0.465153	0.46938	0.165672	0.360094	0.728649	0.572565	0.258709	1.23537	1.74313	0.529047	0.247265	2.14665	0.261207	0.17972	0.0666123	0.886218	1.74139	0	0.155414	0.40992	1.08685	0.542822	0.623976	0.0430348	0.365091	0.0722969	4.2197	0.552061	5.45302	1.30591	0.281994	0.227367	0.145811	0.182039	0.282842	0.307378	0.688556	0.387868	0.166296	0.890852	0.375332
AC021078.1	0.988408	0.743535	1.18453	5.59986	3.35987	0.633535	0.687104	2.04937	0.787733	2.85741	0.918092	1.93077	1.16942	1.19681	4.18979	5.40497	1.3784	0.889045	0.579796	6.13252	1.84563	0.643357	1.13085	0.761217	2.89685	0.659109	1.08112	1.09096	0.779921	0.899466	2.13476	0.632367	1.25178	1.3788	4.22704	1.84873	2.4182	4.12368	0.749394	3.19883	2.84464	2.21394	0.633153	1.51454	2.75981	1.39455	1.08835	2.05614	1.35827
SNHG6	18.1873	30.7241	80.4375	23.4414	67.2547	17.4503	16.3336	21.1633	24.4233	19.934	14.2229	29.7836	41.1114	60.3388	36.4102	31.2796	26.2078	57.8329	93.5572	27.597	98.5026	18.1723	117.431	22.5615	24.5708	86.7589	70.817	12.093	36.3298	24.7404	73.4381	15.915	31.6724	33.5146	29.7588	38.144	28.119	21.6531	85.4497	44.2081	46.0148	11.4829	27.7666	39.0536	105.091	48.877	26.0805	15.0906	44.2802
AL158206.1	1.1018	1.82995	1.96487	2.72778	3.18828	2.14098	0.954096	2.39542	1.5872	0.755512	1.49674	1.61424	2.22767	3.86622	2.3817	4.16376	3.21884	1.49022	1.18914	9.3926	3.12252	1.43227	1.97701	0.4999	3.629	2.23974	1.71905	0.697021	2.52454	2.28554	2.18017	1.20038	2.12366	2.20533	1.3371	1.79525	6.04345	2.37047	1.0268	5.60782	1.03181	1.76759	7.936	4.31644	0.87988	1.50114	1.73658	2.46255	5.18302
LINC01343	0.326473	1.35942	0.0174349	2.90642	0	0.0907765	1.85766	0.103088	0.357575	0.515463	0.0979663	0.580244	0.481138	0	0.734312	1.24616	0.0251405	0.00782099	0.00731072	0.404612	0.0205945	0.0850185	0.0472676	0.0992927	2.26541	0	0.00919007	0.412075	2.15453	0.0320986	0.969874	0.208671	0.489346	0.0427511	0.162953	1.10993	0.0678846	0.373917	1.16726	0.712577	0.0948444	3.12887	0	0.00727045	0.0651459	0.0917427	0.806348	0.923424	0.260784
AC024075.1	0.487531	0.235208	0.0364504	0.839373	1.95182	1.59417	0.700074	0.603462	0.536715	0.76265	0.57348	0.267103	1.38123	1.86061	2.62263	1.47334	0.315362	1.24268	2.10922	0.862491	0.258337	0.933159	0.823504	1.19939	1.04053	0.752322	2.65144	0.582785	0.588642	2.12825	0.13224	0.702272	0.992966	3.68237	0.42585	0.424662	0.248366	0.883697	0.592653	0.224869	2.09103	1.02022	1.42664	2.7056	2.92825	0.863113	0.328936	1.68438	0.580011
AL021707.6	0.686714	1.61292	6.16108	1.82621	1.21677	0.0844166	0.370711	2.26882	0.724729	2.61798	0.865475	0.470286	0.200342	2.74372	2.91641	3.87616	0.631237	1.12732	0.951794	1.88132	13.3583	1.33417	0.54945	0.615574	2.75306	0.597567	0.512772	0.253591	0.82534	0.319818	1.9607	0.828268	1.1042	1.51072	4.21462	4.35127	2.5646	2.34333	1.39561	3.81338	2.24508	0.700721	0.622138	2.40018	4.69508	1.38637	0.914457	1.2391	0.386989
AC010969.2	1.01061	1.21892	1.70623	0.894233	1.13942	0.64142	1.24501	1.30143	0.913462	0.745255	1.09025	0.925312	0.654567	3.13738	2.18353	1.44528	1.19019	1.12183	1.36374	0.81284	3.68892	0.893592	0.690245	0.506707	1.12778	2.79088	1.46756	0.466727	0.895261	0.865102	1.53449	0.783977	0.905099	1.69163	1.29534	1.06619	0.839418	1.42442	1.06042	2.33701	1.15756	1.26261	1.12034	2.01894	1.41547	0.934556	0.389104	0.709412	1.00759
AC022034.1	5.13724	0.17037	6.25321	0.58434	1.29202	0.451471	0.198262	1.76159	0.210459	0.59919	1.06347	0.25457	0.144234	1.07324	1.90211	0.575384	1.1157	2.6106	2.41231	0.895372	0.0984862	6.85073	1.58229	1.0288	0.139523	1.06529	1.06355	0.440489	0.122937	2.58758	0.483974	2.07368	0.110124	1.93811	0.545488	0.96443	0.697964	0.334302	0.39074	0.257181	2.08638	0.706956	3.85837	1.55762	1.4175	0.665404	0.576845	0.711295	1.83086
AL160006.1	0.959706	2.03073	1.26983	1.36117	1.43238	1.15026	1.32543	1.17973	1.837	1.84224	1.3342	1.9919	1.75379	2.89154	2.36097	1.53111	0.854947	1.2409	1.54394	2.17812	2.13563	0.955293	1.68506	1.46368	4.45157	3.308	3.45867	1.50949	0.255215	2.30431	0.576573	0.890197	1.00538	4.71336	1.73172	1.60669	0.643301	1.47017	2.82178	2.38801	3.83325	2.25779	1.55053	2.57087	3.05146	2.2273	1.26023	2.33577	1.60747
AP001330.5	1.38169	1.92687	1.8885	1.79382	2.00362	1.86569	0.265722	1.48883	0.763937	3.39187	0.952311	1.80376	0.319117	0.26867	1.69955	2.62562	0.251368	1.30331	0.609138	2.64413	0.228795	1.00354	0.30632	0.551546	0.953315	0.380737	1.7867	0.875195	0.91799	0.815082	0.93694	1.21566	1.03931	0.379954	2.71549	3.3849	1.31978	2.21247	1.15782	3.58477	0.957885	0.518214	1.04053	1.17118	1.17607	0.764411	1.49302	1.48029	1.38695
AL590560.1	0.0484867	0.292403	0.217507	0.598868	0.264702	0.424678	0.49732	0.0857378	0.171573	0.247331	0.198603	0.0498081	0.111985	0.0603406	2.67191	0.482473	0.188183	0.146355	0.136806	0.791795	2.08752	0.26516	0.221131	0.0516132	1.04376	0.855098	0.286625	0	0.0763598	0.271729	0.230155	0.126988	0.359106	0.133334	0.349407	0.882392	0.344048	0.633799	0.0520071	0.712853	0.134457	0	0.250385	0.294781	0.863517	0.619953	0.163569	0.19329	0.103831
MIR4458HG	0.899781	2.86602	0.77516	0.0367384	0.0930331	2.09201	0.897721	0.0397765	0.660905	0.0292078	0.451025	0.0224073	0.940829	2.35658	1.17519	0.832032	1.03707	0.571996	1.24245	0.834862	2.64398	0.81638	3.05075	0.830094	0.573406	3.45316	0.759163	0.54523	6.44749	1.76127	0.848663	0.490056	2.04086	0.895255	0.091098	0.89317	0.598277	0.598772	0.0175475	0.96208	1.27026	0.0528623	0.612489	0.910446	0.989749	2.25265	0.620878	1.34673	0.630599
LINC01980	0.664294	5.70007	0.0212855	0	6.26877	2.94794	5.54818	0.0167808	0.022387	0.697077	2.39205	0	0.052603	0.0944799	1.56886	1.84664	1.81702	0.0381932	0.0178507	1.43349	0	0.0259488	3.11618	0	1.11048	8.7028	11.1524	0.133169	0.0747265	0	7.85094	1.40427	5.28893	0	0.0994713	0.0177132	4.1853	0	1.36398	5.67932	0	1.83986	10.2749	1.36693	6.87967	4.9282	0.0160071	1.24086	1.24642
SNHG19	1.66046	32.231	47.1361	9.61341	65.4844	14.8463	6.81242	5.68878	16.464	18.2105	3.82571	7.46248	17.5451	19.5662	48.2016	27.5376	7.88773	10.5461	13.567	35.801	57.3969	3.40521	20.6673	4.8607	31.1044	30.4844	12.3309	2.66988	25.4553	2.23455	33.568	4.45071	43.8109	8.10486	20.9399	33.2689	9.68628	21.7049	9.5173	43.4391	76.2056	6.56299	6.11833	6.74615	15.3838	8.62496	5.86411	5.37821	4.5188
AC107959.3	0.765441	0.558785	1.51354	0.633289	0.109967	0.846849	3.76022	0.747992	1.25924	0.308252	0.241174	2.81413	1.80508	2.35637	1.62538	1.33625	1.1857	0.304007	7.8621	0.246706	1.1741	0.385551	1.71483	1.01492	0.622631	1.42096	0.119074	0.251257	1.25305	1.49723	0.437097	0.2374	1.41726	1.30725	1.24043	1.29712	0.329839	0.273836	2.09575	0.0348406	0.0446868	0.223158	0.606779	0.489851	0.358737	0.475479	1.46099	0.321199	0.258813
AL135818.1	0.240814	0.234594	0.467425	0.280794	0.278103	0.248778	0.322999	0.38488	0.185721	0.387417	0.712061	0.279092	0.239587	0.726166	0.601539	0.942115	0.101851	0.372763	0.348442	0.321409	0.319011	0.759775	0.215899	0.322071	0.419215	0.459403	0.186157	0.346592	0.408421	0.502673	0.263789	0.830824	0.248666	0.529774	0.29125	0.605077	0.303328	0.571452	0.735157	0.176222	0.575331	0.65842	0.127545	0.389838	0.582182	0.382605	0.304644	1.05599	0.363627
MEG3	0.0945321	1.4605	0.306688	0.179434	0.36965	0.771459	0.535588	0.0825843	0.078317	0.259474	0.302105	0.0262038	0.0249522	0.0882322	7.1362	0.222721	0.129576	0.258166	0.0317529	0.173439	0.0283255	1.16472	0.161958	0.206047	0.567754	0.0161256	0.147687	0.263203	0.610564	0.0531103	0.57998	0.296214	1.08353	0.0977926	0.157772	1.25718	0.242019	0.297741	0.185892	0.654029	0.440652	0.147534	0.240207	0.567351	0.0954957	0.282249	0.090166	2.40285	0.472348
MIR193BHG	3.20915	1.64645	1.34291	4.94788	0.828043	1.3984	7.59028	4.6583	2.93781	6.01045	2.56557	5.54356	4.6905	0.268235	1.79106	0.794355	1.71955	1.78312	0.112621	1.931	0.412433	1.89906	0.242717	2.34537	1.24259	0.527945	0.141572	1.43763	2.03667	2.47237	4.64463	1.34854	1.33029	0.158058	3.04371	3.93371	2.16994	1.2522	2.56877	1.03558	1.9658	1.30449	0.577136	0.2912	0.250891	1.79016	3.02968	2.6541	1.55565
AC067852.2	2.23265	1.18448	1.02392	1.43005	1.80107	1.66654	2.06965	1.76369	1.80993	1.26803	2.89603	0.688312	3.3172	2.00509	2.67266	1.20455	1.91568	2.39306	2.87914	1.63661	2.36815	2.49649	3.49909	2.06899	1.52456	3.7125	2.1498	2.0815	1.63119	2.01861	1.97702	2.51679	2.1877	3.91585	0.76399	3.0145	2.43727	1.54848	3.68677	1.36686	1.52336	1.41665	3.3743	2.46142	2.97392	1.147	1.08707	2.05534	1.33082
SMIM25	0.941248	0.445369	0.836351	0.569082	0.454562	0.667979	0.438153	0.134431	0.204963	0.849463	1.28664	0.505763	0.494982	0.855995	0.897724	0.944605	1.84997	1.46427	0.469864	1.00501	0.249378	1.01958	0.924582	1.38216	2.39787	0.175572	0.316726	1.45065	1.49944	0.405764	0.903396	1.83938	1.29368	0.477849	0.417406	0.946004	0.632315	0.446716	0.186385	0.538502	0.859341	1.00935	1.00328	1.0429	0.781262	0.263484	0.488506	7.75271	1.7107
EBLN3P	7.8671	4.04439	5.75599	8.37856	13.716	6.07375	3.28213	9.56938	5.22732	7.30553	5.03513	5.46453	6.27916	13.0607	7.92469	7.46629	6.50185	5.4395	9.09051	7.56566	4.61253	4.91755	12.7642	5.66062	11.5283	7.71191	9.05193	3.36321	6.97938	6.79828	4.17648	5.29263	8.06376	9.36413	5.47303	6.95121	8.62696	6.23454	7.21982	7.04513	3.6102	6.86627	9.77711	12.3458	11.8664	6.10609	4.38402	4.97381	7.85292
AL354892.2	0.572456	1.64645	0.296306	0.395553	4.00666	2.10842	0.858155	0.545063	0.519401	0.718795	0.887969	0.0904703	0.650903	5.42527	1.47329	0.730294	1.9939	1.5064	1.65661	0.674156	5.01674	0.722446	6.91744	0.781242	0.826404	4.46539	5.62268	0.446284	0.970888	0.779309	0.836097	1.23979	4.64743	4.45621	0.519263	1.0685	0.672992	0.967024	0.42509	0.990148	0.78152	0.813079	3.94155	3.58328	4.29023	0.779586	0.854174	0.491523	0.628657
AC010531.6	0	0.640516	0.248153	0.347835	3.46291	0.36177	0.499305	0.391272	0.469793	1.53506	0.167324	0.242457	0.57238	0.605814	1.65484	0.53822	0.085879	0.311689	0.0832438	0.85819	0.996627	0.181512	0.313958	0.157028	0.390836	0.731685	0.418572	0.207005	2.1257	0.234959	0.300095	0.14488	1.06523	0.146036	0.231934	0.991231	0.289864	0.185114	0.0949357	1.30127	1.66901	0.24514	0.495151	0.331141	0.27817	0.565842	0.186616	0.423406	0.126359
AC009065.8	0.292766	0.869194	1.4396	0.885037	0.655709	0.473397	0.508176	0.457957	0.425013	0.758189	0.468317	0.169651	0.644966	1.09302	1.37398	1.12046	0.451591	0.543817	0.804866	0.873437	2.506	0.554211	0.958609	0.447489	1.39223	0.0992912	0.745515	0.316024	0.744799	0.159422	0.549768	0.280163	1.33434	1.04041	0.531124	1.49225	0.417936	0.541657	0.60389	1.90867	1.0242	0.353452	0.542713	0.926816	1.46274	0.509446	0.379863	0.46684	0.56264
AP002387.1	2.16607	3.77716	1.96092	1.0256	4.06045	1.00574	2.89089	1.61515	2.64727	2.5027	0.756487	0.607659	1.10905	3.73491	4.62252	1.24071	2.9542	2.8621	5.20347	0.346265	3.18059	2.89005	2.40686	0.500041	1.32525	2.93405	1.85126	12.5124	7.99387	5.14199	6.40624	1.6233	3.14085	2.06684	1.67547	2.72783	1.50992	0.955173	3.44302	1.71529	17.0503	7.75808	3.32423	1.70866	3.14407	4.67153	0.924408	1.37327	1.08046
MAPKAPK5-AS1	1.56538	5.61735	4.47576	2.57558	7.45998	3.01362	3.78346	1.98009	4.11325	4.3799	2.65165	1.31085	3.15006	5.14987	5.24649	3.70135	3.68436	4.43654	6.28258	3.4801	11.4566	2.23551	9.41677	2.95318	3.25085	8.15727	4.74591	2.60989	15.9998	4.4252	6.57919	2.41521	3.7378	4.01484	4.52844	3.97773	2.61403	2.10698	2.4853	6.32657	4.573	1.98176	3.67498	3.80532	6.49468	4.96945	1.94762	2.57027	2.89858
OSER1-DT	0.349078	2.23243	0.682819	0.446648	2.82902	1.57375	1.02417	0.509602	0.478771	0.944158	0.46041	0.322454	0.682484	4.718	2.28471	0.439802	1.11851	1.24971	9.89512	0.463994	9.75405	1.56494	3.50492	0.892961	0.555635	4.79614	1.49727	0.341757	1.48944	1.31218	0.341307	0.930191	0.616278	2.66996	0.414824	1.50011	0.203828	0.280147	0.940411	0.67399	1.15262	0.464675	2.18692	2.22477	3.63996	1.83643	0.321789	0.65372	0.706966
PLBD1-AS1	1.66742	2.04702	0.333925	0.969553	3.25104	0.973623	0.519182	0.552836	1.26434	2.06563	0.994448	1.03995	0.220062	0.222329	0.527402	2.30443	0.327426	0.20971	1.4002	1.67144	0.0394441	0.854874	0.18106	0.401475	0.887495	1.44405	0.528044	1.091	2.3915	0.263474	0.20191	0.916296	4.90667	1.7031	0.351112	2.00076	0.22753	1.61912	0.223561	0.618012	0.891749	0.549783	2.22952	2.31153	1.09175	0.43928	1.45648	2.91998	0.552607
AC104794.2	0.553156	0.871405	0.51907	0.532374	1.87969	0.632802	0.567363	0.399237	0.359517	0.56433	0.405485	0.231931	0.354591	8.45736	1.57743	0.811283	2.28561	0.692859	5.45729	0.334133	7.6119	0.972338	4.32472	0.360505	0.560801	2.17752	4.45778	0.968085	0.408904	0.91235	0.842061	1.10133	1.27503	7.05308	0.990996	1.36962	0.197176	0.377764	0.351147	0.70293	0.425747	0.583637	4.96486	3.97011	4.41122	0.544051	0.695014	0.981058	0.701061
SNHG10	0.264595	1.82676	1.89298	1.08594	6.52515	1.1401	0.823532	0.484011	0.613428	2.19676	0.87393	0.249937	0.977776	2.57749	1.54427	2.42105	0.590188	0.74359	0.540614	4.34882	2.15144	0.548861	0.480842	0.615113	1.21875	1.06601	0.463846	0.426781	3.87963	0.608208	1.79425	0.334543	1.55422	0.381371	1.30304	2.18837	0.597611	0.944579	1.55604	1.42032	3.69401	0.657026	0.565394	0.529102	2.51385	0.924302	0.353966	1.35305	0.436359
AL645608.7	0.0595508	0.902945	1.10672	0.191045	6.87363	0.298048	0.340305	0.112824	0.381309	0.0173582	0.348459	0.16313	0.36153	0.487006	1.27246	0.799496	0.676863	0.804603	0.288041	0.842232	3.52743	0.337297	0.206926	0.241488	0.619838	4.14462	0.362087	0.0795867	0.328245	0.090334	1.16531	0.323071	0.811215	1.83411	0.0891713	0.404915	0.148591	0.160133	0.793869	0.0147146	5.58641	0.337724	0.849341	1.10603	0.828842	0.585707	0.652906	0.115307	0.77122
AC022075.1	0.43268	1.67147	1.63857	0.774508	1.55192	2.56307	0.668905	1.23635	0.946742	1.18352	0.422815	0.845999	0.388141	2.00557	3.98622	2.78016	0.705786	2.29028	1.33287	0.58241	0.249208	0.291489	0.660945	0.582956	0.747628	1.65883	7.10238	0.205322	10.1668	0.443903	2.54284	1.21532	2.73431	1.27605	2.59627	0.989028	2.23161	2.22298	1.04926	0.943615	0.876414	0.45735	7.69072	2.07627	1.64888	1.40003	1.58128	2.78477	0.55504
LINC01589	0.291451	0.42964	0.435808	0.145445	0.324115	0.151272	1.22896	0.143157	0.267378	0.330377	0.387727	0.443547	0.0299172	0.161202	0.0637331	0.17902	0.691263	0.162914	0.517767	0	0.42899	0.309918	0.328199	0.137886	0.0357493	0.999435	0.114859	0.25246	1.68298	0.038207	0.263514	0.12722	0.299801	0.178104	0.381866	1.11823	0.176757	0.169322	0.625224	0.224048	0.682493	0.179382	0.139357	0.636071	0.474953	0.191103	0.136557	0.25819	0.0924631
AL391244.3	0.605909	6.85824	1.26755	0.876586	2.52327	0.598731	0.669276	1.19504	0.577241	1.22441	0.822377	0.534644	0.387529	1.21806	2.36202	0.631259	0.557753	0.363437	0.350684	2.33094	3.76633	0.557567	0.425129	0.363834	1.24773	1.93934	0.427058	1.55335	0.816594	0.653006	1.83312	0.305172	1.15424	1.10225	0.167935	2.0879	0.41976	1.54749	1.07484	1.55186	2.0292	3.39934	1.35386	1.02446	1.68454	0.309428	1.15959	0.984751	0.648759
AC016888.1	2.73259	2.15933	5.31891	3.10352	2.71495	0.256761	2.70613	3.58232	6.70561	6.40872	3.12724	3.14047	3.62713	6.01954	3.27622	5.38264	5.89196	2.43338	2.74727	3.55835	3.61992	2.01827	2.67393	2.34041	2.56585	4.08517	19.7184	2.93837	0.469917	0.463217	3.493	10.2621	5.05957	4.62956	4.48567	5.04183	6.06893	5.32095	5.65985	2.87932	8.32673	2.95774	9.1641	6.66875	6.54798	0.586951	2.41055	2.87985	1.23311
TM4SF19-AS1	0.182779	0.971993	0.801294	3.43294	0.801294	0.417202	0.443118	0.690478	0.274388	0.83912	0.701546	4.33554	0.19956	0.248142	0.670391	0.367426	0.177347	0.534991	0.0390692	1.9079	0.0550296	0.26125	0.084201	0.636756	1.41243	0.14652	0.0294676	0.77076	1.06636	0.40679	0.676057	0.130555	0.276895	0.0548319	1.39334	0.806381	4.33524	0.477842	0.258429	0.287403	0.645092	0.38351	0.193064	0.170958	0.104444	0.686395	0.840821	3.36498	0.800611
AL118558.3	0.361831	1.03151	1.21735	0.332408	0.957736	1.3829	0.809724	0.785228	0.562581	1.39267	1.23333	0.225268	0.546994	0.777773	1.16527	1.7093	0.393632	0.910142	0.494988	1.86327	0.544686	1.19175	0.466718	0.431848	0.381282	1.93972	0.350006	0.987285	1.32098	0.572432	1.2045	0.549203	2.07076	0.144728	0.45253	1.68842	0.610442	0.80835	1.0761	1.73528	1.18582	0.652912	1.81187	0.415345	0.637505	0.873511	0.429995	1.08837	0.446119
LINC01963	0.862503	0.496342	0.33507	0.645632	0.579604	1.64583	0.664937	0.468507	1.26336	0.931688	1.5737	0.536624	0.880143	1.15054	2.26329	1.58934	1.28721	1.44635	5.11633	0.443027	5.90704	2.30444	3.2337	1.21616	0.640989	3.31806	5.8384	1.34041	0.47053	3.97066	0.405205	1.24019	0.704551	3.27403	0.842015	0.862814	0.184618	0.901944	1.26373	1.35532	7.10344	0.697393	1.2178	1.63981	2.33274	3.18808	0.432643	1.77535	0.575427
CFAP58-DT	0.51341	1.64231	0.600812	2.13045	3.24968	0.886321	0.320537	0.532868	0.605576	3.0516	0.323529	0.183444	0.0824886	0.333354	0.175727	0.962519	0.447615	0.291974	0.188948	0.865746	0.266136	0.427258	0.113115	0.253457	1.70032	0.0738127	0	0.939723	5.695	0.329205	0.151369	0.745396	2.81051	0.294644	2.0473	0.374985	0.73104	0.303458	0.0718287	0.0386096	1.38658	1.31893	0.326603	0.417571	0.608008	2.7663	0.188259	0.765283	0.207141
ITGB2-AS1	0.196532	0.114131	1.00407	0.155289	0.344395	0.102006	0.171716	0.289602	0.0600997	0.118816	0.105499	0.0299094	0.127768	10.6075	1.67609	0.587491	0.193046	0.527311	0.212224	0.713201	1.03176	0.567245	0.162296	0.237616	1.17319	0.481387	0.189328	0.119168	0.177682	0.455161	0.276413	0.405107	0.202163	0.960795	0.543614	1.67113	0.389358	0.327309	0.140534	0.604324	0.411776	0.584646	0.181678	0.885068	2.98158	0.200457	0.0736666	1.0098	0.218225
AC124283.2	0.223222	1.07693	0.68843	0.250641	0.456986	0.521365	0.228955	0.542736	0.0658235	0.284664	3.27046	0.229305	0.515554	1.45842	1.20812	0.863799	0.613666	0.842233	1.57456	0.170871	0.22178	0.305184	0.735249	0.316821	0.43124	0.492085	0.989667	0.391551	0.3076	0.427966	0.68116	0.292312	0.929948	0.429689	0.292471	0.364568	0.67012	0.291787	1.676	0.0965239	0.123802	0.566726	0.720448	0.417571	0.76001	0.603757	0.141194	0.311452	0.398347
AC136475.2	0.452708	1.09204	2.58928	0.406653	2.43026	0.898756	1.1144	0.480307	0.587374	0.415668	1.05552	0.093009	0.501876	0.845077	1.15825	1.70179	0.468537	0.68324	0.68124	1.66338	0.899566	0.928398	0.367048	0.417646	0.89957	0.598787	0.0535228	0.741151	0.748599	0.694353	1.41213	0.503903	2.01172	0.497963	1.66082	1.05624	1.53201	0.946819	0.339904	0.626421	1.30561	1.5882	0.311704	0.423429	1.0908	1.15767	0.992683	1.29938	0.807873
CCDC18-AS1	0.482031	0.424858	0.686129	1.69034	0.570166	0.454669	1.2018	0.64255	0.432983	1.08567	0.34815	0.604358	0.373383	1.55968	2.72196	1.09869	0.494088	0.443958	0.491714	4.65107	0.962745	0.567773	1.10107	0.360494	1.83381	1.36914	0.526058	0.239927	1.00439	0.349978	1.1365	0.403013	0.926839	0.779011	0.733591	2.2147	1.441	0.977126	0.711909	1.17365	0.97888	0.513483	0.488267	0.856626	1.81793	0.809611	0.300208	1.1973	0.24615
LINC01559	1.07743	0.243657	0.196351	5.01552	2.74084	0.131067	1.63463	7.50565	0.725441	0.206099	0.217829	9.77973	0.153453	0.00558681	0.671479	0.397077	0.633053	0	0	0.0641469	0.1011	0.214818	0.818963	0.098761	0.044603	2.31082	1.13052	0.00699965	0.123725	0	1.39426	0.717211	0.0540293	0.587629	0.864649	1.2988	0.127419	2.02336	0.722284	0.0310595	0.677231	0.190651	0.340012	3.01064	0.366835	0.0309078	2.29061	1.78963	0.0801128
LINC00702	1.65038	0.132493	0.275723	0.167396	0.0618744	0.610885	0.410449	0.24512	0.0401053	0.162768	0.837272	0.157624	0.106317	0.139962	1.06553	0.0491599	1.73076	1.53948	0.0393583	0.40042	0.034648	3.95132	0.0795225	1.83011	0.115494	0.588108	0.0525683	0.232449	0.296571	0.681971	0.27668	0.212352	0.186446	0.0316465	0.123368	1.02276	0.0599593	0.0929934	0.126243	0.0588106	0.223391	0.272858	1.3709	0.0782829	0.0137001	0.964668	0.103674	0.884172	0.511552
AC109454.3	1.56506	4.1592	0.0297487	0	0.506851	0.030978	0	0.773947	0.0312883	0.622432	0	0.0181662	0	1.22142	1.14853	0.938503	1.52712	0.160137	0	0	0.14056	0	0.0268839	0	0.409968	0	10.5375	0.351557	0.0835507	2.97318	0.64756	0.0173683	0.294692	0	0.139022	0	0	0.0554788	2.16238	0.275288	0.0294238	0.293875	2.21454	1.71195	0	6.93988	0	0.0634477	0.113609
AC015813.1	0.0610672	0.250424	0.191759	1.13138	0.488961	0.199683	0.344496	0.52642	0.295322	0.918938	0.379047	0.347114	0.0846246	0.611774	3.47334	1.33347	0.233059	0.568348	0.143586	0.66067	1.42379	0.304738	0.572486	0.208016	0.650549	1.45054	0.389873	0.171388	0.891999	0.0756514	0.488641	0.147942	0.910214	0.651567	0.116017	1.13699	0.396651	0.609861	1.10369	1.8009	2.93642	0.360821	0.144536	0.842487	1.98961	0.591612	0.162233	0.620776	0.130772
SNHG5	9.05727	39.6516	11.4682	5.2632	12.558	16.9785	30.2345	9.77678	39.7361	5.65041	3.92641	15.0414	4.62382	33.3246	49.4885	38.7917	26.0972	25.1342	11.6367	9.84055	72.1078	14.5451	79.0286	21.2748	30.9986	89.0508	24.8107	7.67996	11.5982	16.1115	38.41	3.62639	12.0131	22.3776	22.6106	9.97622	7.01683	6.68846	21.8959	67.0799	47.598	9.2883	16.8971	8.32892	38.0736	37.2757	3.73362	4.42594	21.9799
AC019171.1	0.201661	0.0608065	0.0942325	0	0.0305811	0.157002	0.05171	0.014858	0.0198219	0.291457	0.0317695	0	0	6.62958	0.132295	0	2.15234	0.0338169	1.54892	0.0857591	3.27251	0.160829	8.56688	0.0238516	0.0185517	0	13.9873	0.0917081	0.436683	0.13879	0.0455827	0.0660194	0.0622313	2.40305	0.0440368	0.0313671	0.0183452	0.0175735	0.0360504	0	0.055922	0.0620588	11.7444	1.60326	0.0528154	0.165285	0.0141729	0.107188	0.0959655
PCAT19	0.242159	0.479438	0.671253	0.538679	0.295166	0.4322	0.196828	0.399926	0.14551	0.330955	0.331109	0.172097	0.202611	0.773304	0.881236	0.439493	0.5911	0.436729	2.0068	0.200523	5.81664	1.26183	0.37508	0.661457	0.680931	0.0956867	0.378132	0.299208	3.50066	0.611843	0.650644	0.813718	0.532972	0.38196	0.383134	0.639617	0.384059	0.219787	0.0588093	0.482073	0.552424	0.594768	0.460093	1.0342	0.148383	0.471853	0.323686	0.488142	0.776223
NRSN2-AS1	0.62872	1.76123	1.75137	0.933674	4.29967	1.30267	2.70429	1.00416	2.63144	2.81398	1.03521	0.652799	1.31157	1.66582	1.51677	1.16602	1.96786	1.18355	2.68954	1.40759	1.82696	1.69142	1.5416	2.28844	1.32097	1.6766	0.383651	0.980296	2.09208	2.27321	0.852682	0.889715	2.68498	2.18626	1.48809	2.53632	0.730622	0.615053	1.10945	1.92938	0.607408	1.19834	1.6059	2.7506	1.0411	2.31391	1.14601	1.03489	1.95441
AC005083.1	0.177264	0.0237557	0.751015	0.176923	2.50894	0.230014	0.303029	0.296038	0.906041	0.401879	0.31029	0.0674427	0.436704	0.392181	1.27919	0.500858	0.522359	0.0990862	0.537204	0.361844	0.913211	0.484704	1.37735	0.447276	0.260918	1.86703	2.70121	0.138195	3.22593	0.104571	0.480818	1.37989	0.929948	1.62487	0.20645	1.56244	0.666536	5.005	0.10563	1.12422	0.415101	0.200021	2.57666	1.38167	2.82682	0.116231	0.598	0.31407	0.520195
AL357033.4	1.14903	1.94258	2.63229	1.98488	0.241264	0.344066	2.20599	1.44136	3.4983	3.26625	0.816899	0.403537	4.34589	2.45657	0.985729	1.83502	2.21071	0.395248	1.42242	1.89443	1.57418	3.32984	0.50761	1.25448	2.873	3.4964	0.545713	2.34281	0.0927981	3.68462	1.62493	1.45323	1.06375	2.24692	2.39334	3.69364	0.192975	2.82421	0.526691	1.03618	0.991307	1.68641	0.811431	0.65218	1.13172	1.70967	1.37491	1.65213	0.609888
SFTA1P	0.136334	2.74058	1.07027	0.89297	0.124047	0.583782	32.8614	2.14959	9.62169	0.417264	0.10023	0.108927	33.23	0.141387	1.92293	0.301468	0.176376	1.14311	0.0854821	1.92487	0.120403	0.869834	0.115143	10.3845	0.100336	0.125226	0.0805926	0.301142	16.4788	7.97552	9.06003	0.119021	0.336575	0.124969	0.595427	0.212059	0.248048	0.237614	1.46233	0.23581	0	0.125866	0.645359	0.0637584	0	9.87797	2.1463	0.905815	0.34061
LINC01569	0.578509	1.49922	0.745225	0.307229	1.27325	0.2465	0.705625	0.324859	0.387286	0.430683	0.137938	0.160615	0.274447	2.61708	0.953919	0.777908	0.606828	0.235974	1.36023	0.486719	4.45318	0.545097	1.99661	0.194175	0.828503	2.18008	1.03518	0.231596	0.307794	0.198306	0.593739	0.230341	0.738223	2.35618	0.17413	0.678524	0.213354	0.318832	0.167706	0.743702	0.554982	0.22374	1.03618	1.12606	1.08106	0.199914	0.16483	0.548501	0.217635
AC053503.4	1.42603	0.382212	0.355391	0.17791	0	0.370076	0.0812586	0.0700447	0	0.242473	0.549158	0.162766	0	0.0985923	1.24735	0	1.17866	0.797113	0	0.485152	0	1.84132	0	0.843323	0.174916	1.30985	0	0.123525	0	0	0	0	0	0	0	1.92235	0.0864846	0.414233	0	0	0.615142	0.292563	1.15915	0	0	0.23376	0	1.0738	0.678613
AL441992.1	1.59846	9.48224	4.64621	3.33321	1.15759	3.08578	3.88129	4.52818	10.0042	6.82252	10.0522	2.01064	4.7014	5.84594	4.23731	2.4165	6.43593	5.97366	2.66923	2.92993	10.069	1.96238	5.45511	2.66226	3.56521	3.99118	2.62262	2.54316	9.78683	3.15601	3.0527	2.17864	3.83547	5.05945	4.10319	3.65334	2.92013	2.5585	5.45845	3.38543	6.76656	2.83098	3.28492	4.45473	3.93009	12.8659	2.17346	3.01703	3.14357
AL512598.1	0.130008	0.862428	0.0729007	1.16782	0.354876	0.607305	1.06678	0	0.843409	0.397904	0.901182	0	1.50134	0.161792	0.383799	0.431221	0.546627	0.0654041	0.427959	0.132691	0.516674	0.177745	1.25173	0.507435	0.143521	0	0.0768532	0.253385	10.9539	0.805286	0.793439	0.297934	0.842517	1.14404	0.936871	0.667326	0.212885	0.135954	0.0697238	0.224869	1.22578	0.300065	1.73435	0.364801	1.15768	0.575408	0.438582	0.725581	0.417608
AC005392.2	1.35602	1.91995	0.396716	4.43535	5.95448	0.137703	0.241886	6.67217	5.49375	1.624	0.445828	1.8573	6.48159	0.146742	0.464129	30.8975	0.533914	1.06776	0.443598	3.61043	0.859121	0.16121	0.896279	0.962304	6.83394	1.36468	0.209112	0.597517	2.64621	0.243458	1.91901	2.54778	1.09163	2.26979	4.2486	6.49267	2.57443	46.1783	0.379427	18.4576	4.31621	0.925316	0.101485	7.16876	6.29994	0.347921	4.47507	1.92725	2.35673
AC099850.3	5.58368	10.4686	4.15398	8.62838	9.2052	8.71581	13.6089	10.6555	12.9765	10.2085	31.6325	6.24696	23.8514	20.7775	13.9268	6.11233	17.0936	13.6835	4.78354	5.30392	4.17444	5.51756	8.12421	23.1472	5.79785	13.0403	17.2553	12.154	39.3967	17.8066	5.99817	5.24864	12.6929	10.9459	5.50501	4.43712	6.27647	5.83901	13.5792	3.25114	17.8449	16.945	12.6565	12.5135	8.51364	12.071	5.78149	7.62538	9.86561
AC090425.1	0.507033	1.07019	0.710782	0.426985	0.922676	0.296061	0.390041	0.672429	0.747567	0.905232	0.559143	0.173617	0.702626	0.788738	0.748409	1.54162	0.491964	0.765228	1.54982	1.03499	3.86214	0.173301	0.642333	0.0899545	0.419799	1.39717	3.14714	0.0988201	0.399253	0.448659	0.515735	0.414979	0.938804	0.836578	0.664326	0.94639	0.138375	1.06044	0.95173	0.438494	1.26543	0.702151	1.52735	1.42272	0.398379	0.374016	0.213809	0.606379	0.0904817
BLACAT1	0.456397	0.66485	1.31616	1.23123	0.221116	0.304565	2.05486	2.11716	0.405494	0.489805	0.888951	1.27864	1.0185	12.7684	1.76145	1.08129	2.84104	2.57632	0.719125	0.617053	3.21929	0.364662	3.64032	0.601499	0.804826	1.63983	0.021023	0.60071	0.723429	0.923093	1.06914	0.236735	0.521297	4.52471	1.2348	1.51568	1.93467	0.991725	1.76105	1.25075	1.93952	0.46513	1.01517	1.50794	2.73215	1.13679	0.774824	0.860083	0.393478
EPB41L4A-AS1	1.19935	1.68978	3.09479	1.16791	2.35153	1.27667	1.867	1.27153	1.33328	1.47263	1.2574	0.846797	1.47571	6.06272	4.10461	2.20027	1.66489	1.05188	5.02109	2.48611	11.199	1.68326	6.06144	0.862422	1.98601	10.2598	3.09946	0.943283	1.53779	0.867175	4.42631	1.32734	2.83971	4.03362	3.713	1.77802	2.14929	2.08663	2.91439	6.06732	1.34801	1.22484	2.81354	3.58375	6.02095	2.20785	1.17262	1.20587	2.47743
AL357060.1	0.507901	0.408391	1.2317	1.1552	0.604321	0.613414	1.63853	1.5429	0.32258	1.49691	0.358355	0.630253	0.577501	1.70173	0.871435	0.791926	0.334154	0.2708	0.285794	2.18872	0.828094	0.8487	0.29037	0.428208	0.512768	0.081342	0.174499	0.29443	0.745181	0.284253	1.1657	0.56278	0.486281	0.558674	1.19442	1.88792	1.0236	1.29831	0.246779	0.570643	0.987116	0.533026	0.291422	0.881081	1.07781	4.81182	0.79446	0.359951	0.622837
AL031665.2	0.339639	0.716877	0.761795	0.190679	0.849833	0.198318	0.261272	0.300287	0.600915	1.0395	0.0535065	0.407044	0.705988	0.739678	0.334218	0.187757	0.494318	0.427161	0.718725	0.95328	1.2373	0.580434	0.258163	0.964105	0.468675	1.31026	0.903485	0.264781	0.601745	1.25224	0.345469	0.166786	0.39304	0.373591	1.22376	0.554702	0.278075	0	0	1.46864	0.941844	0.39195	0.438474	0.238255	0.444761	2.33834	0.358053	0.406187	0.181829
FOXN3-AS1	0.659095	3.33877	3.17839	2.29417	1.63417	1.9435	0.828129	1.25287	2.39055	2.23576	1.6821	1.86191	2.05504	2.07108	1.65386	1.47564	1.3856	1.16051	0.650879	3.29621	0.873117	1.53187	0.667979	0.90038	2.3647	3.48708	1.28574	1.51579	3.85351	1.09839	6.5253	1.37016	2.39495	0.471239	1.83507	2.89101	1.96064	2.22278	2.05015	3.30601	2.17499	1.88631	1.6876	0.631881	1.79523	2.72264	1.05614	2.86392	0.729231
AC126768.2	0.719438	2.0729	0.291357	0.695614	1.40012	1.82037	0.368958	0.865778	0.542154	1.01941	1.61194	0.314778	2.0124	0.0497402	0.825946	0.41981	5.04152	1.16623	1.74798	1.46857	0	0.163933	0.0607613	0.524734	0.551538	4.9782	0.0472544	0.124638	7.41181	1.2968	0.785993	0.117764	3.66324	0	1.20447	2.46189	0.872638	0.292575	0.578755	0.34566	1.06403	0.387448	0.808395	1.90658	1.27709	4.08834	0.269669	1.912	0.185447
AC008035.1	0.356507	1.05108	1.02175	0.93403	0.396462	0.462595	0.690698	0.525335	0.747567	0.606182	0.449311	0.271276	0.731902	0.936627	0.623674	0.175184	0.435593	0.717402	0.707851	0.646869	0.734646	1.29976	0.521896	0.281108	0.874582	1.30985	0.0468324	0.185288	1.93388	0.420618	1.66539	0.207489	0.403392	0.435718	0.155702	0.924209	0.518908	0.207117	0.339904	1.23327	0.0878774	0.255993	0.409112	0.296401	0.37348	2.49344	0.367484	0.410569	0.197929
FOXD2-AS1	0.389015	0.921331	0.951864	0.635344	1.3579	0.933377	0.696447	1.26946	0.392108	0.447385	2.58066	0.702356	1.25459	2.79909	0.946572	0.391004	1.04772	0.903797	0.758351	0.988995	2.17378	0.522182	1.67022	0.642481	0.952593	1.74632	0.719155	0.860196	0.406573	0.367177	1.65951	0.59278	1.66976	1.07365	0.296551	0.541279	1.1273	0.473372	1.89663	0.477118	2.36936	0.541982	0.876598	1.03864	2.30443	0.688701	0.202816	0.580841	0.737125
AC062037.2	0.729294	0	0.545257	1.36479	0	0.283894	0.249341	0	0	0.496018	0.30638	0.83241	0.673751	0.907589	2.39217	0.806325	0.157249	1.71216	0.228635	1.98491	0	0.332358	0	0.517546	1.61019	2.1436	0.86223	0.189518	1.14854	0.860442	0.329694	0.15917	1.12528	1.6044	0.637025	0.907497	0.265377	0.762643	0.260748	0	1.88756	0.673296	0.209226	1.59163	0.764014	0.239097	0	1.74438	0.347053
MIR210HG	1.01691	3.64263	1.3548	9.82992	4.00019	2.71442	12.4692	5.68518	1.25357	4.13419	3.19441	2.13636	5.53786	9.09648	1.11353	3.16161	8.06162	4.26189	2.12135	6.64093	1.45853	0.491306	7.62497	4.34618	4.62545	7.76178	4.04071	1.72265	5.58111	2.37249	5.43363	1.47683	7.07845	1.2363	10.4586	4.0245	5.25838	7.29993	1.49259	5.84533	2.25596	2.59765	3.51402	1.17998	2.93163	4.47443	2.05057	2.84074	1.68644
AC016065.1	0.247986	0.838939	0.929298	0.624809	1.83812	1.21492	1.01122	0.508027	1.063	1.23413	1.11295	0.96513	1.68752	1.53554	1.23799	3.1631	0.817704	0.736365	2.53712	0.876602	3.47742	0.636737	1.28729	0.733984	0.881378	5.4201	2.92475	0.702586	1.90509	0.710046	0.95155	0.467311	1.90945	1.1776	0.800407	0.81285	0.647072	2.06196	1.16128	1.42279	2.36161	0.234529	3.31082	1.18237	2.44585	0.957772	0.734557	0.554573	0.250413
AL035258.1	0.040424	0	0	1.90636	1.17699	0	3.19259	0	1.62115	6.14486	0.66231	0.0830513	0	0	0.0795575	0.0893876	0.156891	0	13.953	0	3.15948	0	13.0281	0.143435	0.133877	0	10.4188	0	0.477466	0	0	0.50289	0.187119	1.82307	0.58261	0	0.0441288	0.0845451	0	2.02766	0.0448395	0.0746402	0.765414	1.32334	0.169394	0.0397587	0	0.128919	0.115421
NCK1-DT	1.47781	1.43791	1.30915	0.83664	2.62146	1.02969	1.94884	0.76858	2.08	2.82529	0.97038	0.705888	1.5603	8.71641	2.07746	1.59271	1.703	1.13704	4.99894	1.49563	8.53814	1.13755	7.99208	1.54226	2.26204	4.20226	3.8027	0.997191	6.22907	2.02195	1.34738	1.58557	3.83997	2.34952	1.33423	1.46031	1.39634	0.688282	1.97139	0.859191	1.90096	1.20383	4.86315	2.82255	3.30449	1.27027	1.05782	1.00992	1.43606
AP001207.3	0.686714	0.435925	1.9456	1.33922	1.94025	1.81496	0.185356	1.59776	1.87577	1.65928	0.0911027	0.668301	0.934927	2.20397	1.28037	1.95806	0.0701374	0	0.577875	1.14355	0.813946	0	3.44322	0.0769468	0.518693	2.23092	2.77752	0.366299	0.22768	0	0.833299	0.615284	1.97417	0.755362	0.520908	4.65485	0.907472	2.04096	0.542738	1.12526	1.68381	0.333677	0.684352	1.04797	0.53009	0	0.792529	0.288164	0.567584
LINC00667	2.7585	3.78075	3.31499	3.76233	4.96882	4.26511	2.51193	3.63474	2.17123	2.82239	8.86458	1.47621	1.88543	5.70709	2.89298	0.330352	2.74727	2.2601	2.21301	1.42405	6.8243	2.74645	4.40981	1.05073	1.84951	6.02808	4.04668	2.74533	7.39656	2.16393	0.571661	1.31531	4.49009	2.83177	1.38768	5.60941	1.39207	0.214813	5.03335	0.392219	2.66919	2.17725	4.5072	4.00987	3.57175	1.98365	1.35896	1.82497	0.954057
AL138789.1	1.68219	0.222957	0.0621934	12.1839	0.319573	0.0215878	3.28014	2.7621	3.61947	3.48892	0.663982	4.30425	11.6299	0.299063	8.62229	3.53579	0.75332	0.762571	0.0521575	3.20739	0	0.783465	0.168612	0.0524734	0.122441	0.468634	0.152986	0.0432338	1.52839	0.0545245	4.81353	0.508349	1.62579	0.223668	9.59121	0.379542	0.100899	13.5896	11.3415	0.191841	8.36593	1.74075	0.0318198	0.0518701	0.484141	0.509077	4.81738	0.913779	0.343077
AC108047.1	0.483187	1.00662	0.738932	0.246609	0.839316	0.512977	0.495597	0.0776733	1.03623	0.313694	1.19025	0.150411	0.446388	1.31196	0.691599	0.33996	0.45462	0.795535	0.413128	0.17933	3.89872	0.300274	1.38006	0.52993	0.339442	1.59775	1.19446	0.102734	1.14143	0.336865	0.774454	0.115044	0.121998	0.483172	0.172659	0.450941	0.143856	0.367478	0.895192	0.22793	0.877034	0.527193	1.02075	0.698449	1.88671	0.345625	0.0740921	0.770481	0.219485
LINC00106	0.0299766	0.325397	0.941306	6.02492	0.790977	0.105022	0.368958	0.901116	0.247505	1.86551	0.340019	0.0821161	0.332323	2.79789	2.59583	1.52457	0.484762	0.120644	0.140966	6.51676	0.436816	0.4918	0.881038	0.191457	1.75389	0.0991235	0.496171	0.186957	0.259649	0.300622	0.365893	0.117764	2.10914	0.956224	0.589141	2.12618	1.11261	2.44509	0.160765	1.76287	3.45809	0.359774	0.0257998	1.73835	3.14037	1.94589	0.101126	1.4579	0.449352
AL354766.2	0	0	0.0470494	0	0.114516	0.0489935	0.0430306	0	0	0	0	0	0	0.887563	0.743101	0.0927687	4.1249	0.0844224	30.3031	0.0856375	5.83549	0.114715	8.80133	0.0297722	0.0926271	1.89592	12.6977	0	0.198211	0.0494975	0	0	0.0776788	5.72222	0	0	0	0	0	0.145128	0.0465355	0	13.7209	1.72655	6.06515	0.247575	0.459967	0.0334488	0.209627
SNHG26	1.11462	1.32807	0.6288	1.66872	0.590063	0.402336	0.672092	0.979506	0.733054	1.57132	2.38386	0.814221	1.87224	0.941562	0.943939	2.8979	1.0662	1.24382	0.228722	6.19142	0.608523	0.766562	0.69148	0.474598	1.64063	0.722252	0.16772	0.505574	2.93626	0.243088	3.62801	0.256538	0.950598	0.304654	0.796585	0.939365	3.6577	1.58944	1.19555	5.66688	1.19891	1.11011	0.48838	0.518109	0.431691	2.47825	0.57542	1.17952	0.684727
AL391121.1	3.02566	1.30105	0.929444	0.576066	1.963	1.70526	1.09292	1.08167	0.962028	0.67104	1.57505	0.513515	2.06604	5.02594	1.88998	0.654504	1.82101	1.40301	9.47727	0.832442	2.70114	1.18703	6.99948	1.87644	0.493759	5.53896	2.31739	1.40502	0.227891	0.698431	0.64228	1.71406	1.18134	9.08722	0.413665	1.11722	1.06269	0.398941	1.07237	0.182029	1.45919	0.825856	1.61906	4.41723	6.14647	1.08683	0.55473	1.65717	2.02829
AL122010.1	0.394359	1.75393	0.608114	1.49445	2.55658	1.29527	0.834255	0.915251	0.668657	1.30756	1.97253	0.928368	0.77419	2.5152	1.8433	1.85305	0.478298	1.88473	1.04315	1.86154	0.946877	0.640251	1.57372	0.717137	1.27883	1.92887	1.28217	0.557236	0.349346	1.62847	0.935964	0.806903	0.844272	2.00624	0.968809	2.00122	0.430501	1.95886	1.34828	3.15472	1.74974	1.57009	1.48492	1.77511	1.75582	1.69692	0.498887	1.70965	0.686153
AL139385.1	0.650837	1.02702	1.20433	1.15707	0.572443	0.259687	0.411657	1.99482	2.20066	4.14437	0.430636	2.16915	1.04721	0.195738	0.587077	2.16474	3.8872	0.190995	0.306058	4.66647	0.143696	0.378169	0.170399	0.454171	1.68245	0.795088	0.230842	4.34241	0.170829	1.50056	0.441338	1.10441	1.92811	0.435505	2.78562	1.53369	0.911789	2.41045	0.523568	0.975623	0.613638	1.49214	0.760874	0.319591	0.193183	0.192037	1.46373	1.01187	0.329075
AGAP2-AS1	9.3463	10.4594	9.15487	7.53202	9.23599	13.4155	20.0707	6.31785	11.4986	9.63167	22.6117	8.7746	17.4002	5.74201	12.55	11.2361	5.91559	14.07	12.7515	11.0123	7.94593	9.42989	9.74805	13.366	11.232	19.9646	3.21708	10.8188	9.71649	14.7888	17.0559	10.5349	10.1094	10.1114	12.1217	10.9971	12.5405	8.44992	12.0045	18.9283	10.6165	6.47696	10.4471	5.89798	8.39074	12.3226	9.08972	17.3653	8.64764
AC103591.3	0.16982	0.307233	0.285673	0.0953396	2.5495	0.0991592	0.435453	0.450431	0.500763	0.519751	0.160519	0	0	2.53604	1.33687	1.12654	0.38447	0.170864	0.399292	1.03994	3.26197	0.116087	0.946596	0.120513	0.18747	0.0935903	0.301162	0	2.2064	0.450806	2.64859	0.166786	0.235824	0.560387	3.67128	0.554702	2.2246	2.13102	0.819672	0.587457	0.753475	0.31356	0.219237	1.42953	0.978474	1.67024	0.143221	0.203093	0.727317
WNT5A-AS1	0.603369	0.214039	0.31843	0.039852	1.80845	5.88569	0.327635	0.564841	0.418637	0.398302	0.380217	0.753497	0.393471	0.971725	1.25733	0.274688	0.41325	1.46414	2.70384	0.289797	0.799295	0.970486	2.15824	0.931928	1.17544	0	4.69973	5.61694	1.56507	1.59124	0.529488	6.78573	3.12153	2.0301	0.279017	0.596226	1.93726	0.482499	0.228415	5.58642	0.511798	0.589807	1.28297	1.79263	1.0411	2.33884	1.0776	2.29211	3.14153
AC245041.1	3.65235	8.99171	6.09586	2.05049	11.8071	12.2439	4.38521	12.2709	17.004	5.04124	19.4278	8.87212	4.00934	13.9566	6.2156	9.78654	13.0495	27.4099	2.5864	8.94652	1.84996	7.9601	14.6757	15.4752	6.19026	12.4088	5.96915	6.86716	2.21619	49.8088	3.61306	6.54119	2.92382	15.5736	15.0318	17.3237	5.81646	13.2555	11.2456	2.48976	9.4133	43.8349	0	11.9967	7.02227	9.88922	0.724775	19.7159	0.950825
LINC00909	0.535894	1.32702	1.32963	1.42176	1.51889	1.41226	0.851239	2.54093	0.895003	1.316	1.74527	0.675538	0.924442	2.69124	1.55869	1.54679	1.08595	0.911376	2.65833	0.803486	5.92429	1.69226	4.0181	0.713482	0.837654	2.69203	1.39611	0.854047	2.0128	1.68976	0.533836	1.30416	1.36104	2.02922	0.950686	1.91643	0.962933	1.05633	1.37851	1.00073	1.30985	1.04203	2.18776	2.25778	2.90143	1.97769	0.623942	1.11542	0.863228
MIR1-1HG	1.09095	0.21053	1.06035	0.146995	0	0.11891	0.0298392	0.0643033	0	0.192918	0.659972	0.129501	0	0.0181022	1.51727	0.0321649	1.91006	1.34647	0	0.341462	0	11.4549	0	0.980651	0.0321158	2.38893	0	0.03402	0.011454	0.0171618	0	0.00952411	0.0134665	0	0.0190585	2.94583	0	0.152112	0.0780107	0.050319	0.53245	0.0940039	4.30663	0	0.0152385	0.586571	0	0.62626	0.404943
SNHG3	0.768363	10.1312	5.56455	6.29267	18.9473	3.26985	2.79173	2.70584	3.60471	5.91235	1.38691	1.10294	5.5785	2.72277	11.0211	10.9622	2.79117	3.40247	1.60045	19.251	15.1357	1.91106	3.67802	1.96236	6.34012	4.17715	3.7466	1.56014	11.5537	1.4059	11.6688	0.790165	5.44153	3.28042	5.73323	11.4004	5.58714	11.5032	6.36039	14.2361	21.0954	1.47083	1.09096	3.54056	7.68562	7.12166	1.7793	2.7827	3.12968
AP006621.3	0.620026	2.20304	1.93569	0.77145	1.57047	0.704508	0.63595	1.09637	1.08711	1.21382	1.40446	0.493472	0.975317	1.39724	2.04475	0.981955	0.769613	1.14652	0.91411	1.48798	2.0645	0.687313	1.76626	0.915684	1.07295	2.38271	1.16891	0.653202	0.910478	0.751296	0.659076	0.42791	1.87717	0.792603	0.988021	1.68902	0.73173	0.788569	0.395431	1.36227	1.63573	0.634301	0.807664	1.41063	1.54486	0.988898	0.40985	0.935239	0.574162
AL138976.2	0.153425	1.11029	0.430156	0.574236	3.00136	0.776413	0.367186	0.519986	0.301612	0.469573	0.531749	0.245165	0.14174	0.350045	0.402602	0.706793	0.231568	0.385922	0.0721486	1.14833	0.270993	0.594318	0.207324	0.181464	0.254057	2.79031	0.48371	0.956875	0.523516	0.135761	0.589553	0.602736	0.639172	0.140635	0.469049	0.787522	0.111657	0.427842	0.52112	0.796114	0.652369	0.54297	0.572206	0.621843	0.348247	0.528149	0.215657	0.346585	0.292045
AC025171.1	2.29476	2.91382	1.75857	1.40284	3.96711	1.20594	5.09314	0.490313	1.78192	1.00798	0.815416	0.624247	0.906886	2.95097	2.18286	1.50114	2.34614	0.910724	0.983198	2.24452	1.8915	1.1155	3.088	2.21655	0.478507	6.84332	1.37913	2.21635	2.85601	4.08746	1.39184	1.43156	1.24516	2.95186	1.20266	3.92035	1.62134	1.29317	0.656366	0.981257	1.11008	2.67762	0.438894	1.56207	2.70451	1.88082	1.57515	2.78504	1.63348
AL049840.4	4.15754	17.1812	10.5276	14.0784	6.84896	6.15851	10.7281	9.28632	13.576	18.5288	10.1211	15.0004	5.84222	6.99847	15.9771	16.4997	5.64758	12.2191	3.4986	34.6166	9.04402	8.6159	2.99386	4.96913	18.4794	8.92397	4.8119	7.33535	5.46204	4.2985	12.7609	6.97738	8.54879	6.13766	13.2742	14.1929	6.54511	17.8025	19.7857	25.6987	19.5632	8.04025	3.2016	5.03479	8.25248	12.2243	5.68399	15.3003	5.18569
AC007342.4	0.433224	0.638633	0.413873	0.0360325	2.35049	0.356023	0.115202	0.524892	0.340663	0.180064	0	0.164826	0.919047	3.07508	0.852617	0.478983	2.08618	0.0322881	0.709266	0.343905	0	0.175495	3.6426	0.125253	0.726235	2.61748	6.16528	0.0125089	2.19842	0.227169	0.870439	0.756417	4.81286	1.359	0.483529	0.0598981	0.50796	0.738279	0.103262	1.19337	1.22806	2.31088	9.21105	5.40274	0.369803	0	0.270644	0.498919	1.29423
AL358472.3	0.598665	0.876786	0.479564	0.384115	1.55632	1.09864	0.877201	0.453687	0.30263	0.785262	0.431146	0.263563	0.15802	1.11754	0.757426	0.425507	0.774498	0.344199	0.36196	0.960171	1.35954	0.292315	0.260029	0.364153	0.755301	1.31974	1.61781	0.233358	1.11117	0.933355	0.40596	0.139993	0.356293	0.517402	0.336165	0.758252	0.746894	0.670758	0.366932	0.887555	1.18582	0.315827	1.21452	0.479955	0.627167	2.60759	0.360641	0.852339	0.183144
AC105460.1	0.0427618	1.2636	0.215804	9.77093	98.768	0.574287	2.43423	2.75993	39.7706	18.8463	3.26054	6.0473	14.4194	0	26.8465	134.507	23.5669	0.451761	0	3.14238	0	2.42622	0.0650072	2.18492	1.91186	0.0235667	0	1.20013	3.73758	0.0882904	13.8896	0.727963	13.8559	0	21.0944	1.85572	0	68.1043	11.8565	2.18191	66.6665	0.0789568	0	0.0799924	0	1.51409	19.2402	1.90924	1.09886
AC019131.2	0.122387	0.418237	0.228758	0.503875	0.222715	0.309673	0.230139	0.216414	0.384954	0.374579	0.591277	0.139692	0.30151	1.29462	0.80289	0.654019	0.184722	1.2314	1.4772	0.187369	3.62087	0.306763	0.826912	0.303984	0.517913	2.18087	1.8087	0.826909	1.28495	0.986706	0.414959	0.200335	0.37768	0.897478	0.374161	0.399768	0.311742	0.725241	0.481335	1.62293	0.950288	0.244811	0.877787	1.85063	1.47446	0.742299	0.189233	0.325261	0.873617
AC242842.1	0.277904	0.766135	1.24665	0.445771	0.614085	0.370904	1.14017	0.666913	0.889722	1.17457	1.20084	0.380636	1.10031	1.38338	0.937604	0.307257	0.847455	0.99862	0.485403	0.769875	0.525921	0.162833	0.201178	0.591647	0.657404	4.726	0.985681	0.247603	2.37587	0.726018	0.861482	0.129971	1.17613	1.39742	0.624199	1.29679	0.953459	0.41516	0.638745	0.68668	0.660555	0.476479	1.57177	1.41105	1.37249	0.702848	0.401788	0.88628	0.623454
LINC02031	1.19906	1.84392	0.201708	1.34635	0.0272751	0.140029	0.430451	1.35167	2.54577	1.95726	0.17001	0.20529	0.858502	0.969935	0.943939	1.624	0.0969524	0.392093	0.0563864	0.887259	0.0397106	0.204917	0.273426	1.55293	0.463292	0.826029	0.141763	0.163587	21.4565	0.38904	0.93506	0.333666	5.55036	0.0659465	0.942625	1.25892	0.850822	0.909074	0.192918	0.362943	0.997527	0.581173	0.128999	0.53272	0.0628075	0.117933	0.429784	3.68061	0.171182
MSC-AS1	2.14343	1.05589	0.823439	2.91723	1.73956	2.25909	1.67421	1.12357	0.20319	0.472496	3.75135	2.01135	1.27056	0.238981	2.35654	0.246662	2.27428	1.67074	0.185921	0.469814	0.673386	1.77989	0.269036	0.523064	0.978908	0.398429	0.223699	2.36231	2.27487	1.2078	0.995797	0.967051	1.96344	0.512544	0.913925	1.07794	1.25163	0.186049	1.18436	0.10746	1.88576	1.13152	1.00867	0.520352	1.52953	2.36924	0.716892	1.93635	2.64073
AC068831.6	0.367162	3.83794	0.823527	0.73291	0.965098	0.47642	0.502122	0.793518	1.29922	0.915637	0.308493	0.195568	1.16835	0.456924	0.80289	0.902096	0.0791666	0.205234	0.57553	1.9986	0.324257	0.2231	0.206728	0.202656	0.450359	0.49463	0.530552	0.636084	0.353362	1.68462	1.05123	0.427381	0.604288	0.0897478	1.33629	1.9798	0.668019	0.767903	0.0875154	2.89305	0.950288	0.263643	0.421338	0.305258	0.683807	1.40435	0.447278	0.455365	0.495049
AL078590.2	3.75222	5.86103	12.6126	6.0319	0.979444	1.22119	0.893798	2.94584	2.64823	3.94307	0.264874	4.10021	0.786108	0.102067	0.928125	2.15362	0.185683	0.309451	0.00964205	1.36025	0.108648	0.574667	0.0415606	1.73881	1.99188	0.282501	0.0848449	0.607421	8.08078	0.0604778	9.44074	0.906193	4.4798	0.0225536	2.61931	2.19102	3.07767	3.21623	8.19225	0.283717	2.9794	2.16743	0.15	0.0287668	0	0.100832	9.17364	1.61841	0.673255
POLR2J4	0.469175	0.624844	1.66309	1.07208	0.778249	0.636411	0.552232	0.962944	1.0802	1.10766	0.565752	0.349114	0.835953	1.44067	1.67626	1.29348	0.586124	0.731336	2.8982	1.31917	3.13198	0.71713	2.85143	0.595586	0.881715	0.856194	1.34966	0.614828	1.24882	1.0947	0.79104	0.926676	1.04381	1.90075	1.42634	1.45414	1.07983	0.992532	1.30794	1.76626	1.0458	0.681516	1.07763	1.46276	2.05453	0.695012	0.645529	0.683654	0.617038
AC245297.3	0.559983	1.70459	2.21298	0.179648	0.994771	0.6851	2.55729	1.50888	0.739142	0.571296	0.193242	0.438281	0.837591	0.481184	1.41697	0.560167	0.388101	0.617089	0.250795	0.544322	0.317923	1.16663	0.229715	1.12595	0.176625	1.51369	1.70243	0.498927	2.06826	1.01462	1.08494	0.619818	0.271555	0.351979	0.873457	1.38119	2.16868	0.543763	0.58634	0.622655	1.50851	0.45544	0.401632	0.723298	0.335225	2.38666	0.719657	0.563402	2.03669
AC084033.3	0.770983	1.23986	0.86464	0.30375	2.12912	1.5638	1.94228	0.490313	0.57435	0.593369	1.82403	0.565049	0.362381	2.2051	1.8368	0.104683	0.734946	2.34079	3.09128	0.51079	4.64081	1.33146	1.65871	0.489539	0.209046	3.56321	4.31772	0.674869	2.89702	1.28465	0.642048	0.965332	0.550975	0.803421	1.27599	1.28758	0.398673	0.381903	0.884993	0.561487	0.990228	1.13636	1.52502	1.61936	3.69836	3.63183	0.376447	0.873518	0.868956
AC018553.1	0.693779	2.21673	0.914559	0.942999	3.00123	0.980778	1.06116	0.602634	0.789611	2.6325	0.66729	0.366763	1.06824	1.25722	2.46732	1.49375	1.48017	0.734787	0.480793	1.80129	1.09643	0.416018	1.27057	0.881035	1.80051	1.86481	0.546828	0.464956	0.737988	0.524154	1.1225	1.04399	0.540875	4.29765	0.781426	2.2605	0.690928	1.18372	1.00526	1.28421	0.742558	1.75297	2.797	1.77596	1.56838	0.945727	1.34474	0.630778	0.556047
AC005332.3	0.994739	0.335936	0.535477	0.0893542	6.77008	1.02227	1.46921	0.949844	0.469325	1.38017	1.27876	0.681232	0	2.72345	3.36728	1.67171	1.6215	2.36203	1.72143	1.38076	3.58428	1.95838	1.29043	0.5365	1.31776	4.07873	3.99861	0.837534	0.250652	1.8778	0.539633	1.17236	1.5103	2.97617	1.2512	1.78244	0.260617	1.20666	0.725534	1.72055	2.20679	1.43264	1.8835	4.72646	3.12629	1.95673	0.268459	1.90343	1.33491
MYO16-AS1	0.458952	0.516646	0.308823	0.274841	0.334072	0.071463	2.19678	0.757449	0.577431	1.34224	0.424177	0.188584	0.508798	0.266539	3.43236	0.439772	1.28646	0.24628	0	0.249825	0.0405322	0.167325	0.0310092	0.369123	0	0	0	0.429356	0.216836	0.306842	0.705431	0.100167	0.113304	0	0.0400887	0.513988	0.801623	0.255968	4.10229	0.582139	2.03633	0	0.263336	0.228944	0	0.511584	0.361263	0.365918	0.786255
LINC00392	0.0318602	0.730115	0	0.0715475	43.3385	0	0.0326785	0	0	0.130015	0	0	0.0294338	0.0396493	0.0627033	0	36.622	0	0.149824	0.0650353	0.126618	0	0	0	0	0.140469	138.354	0.347733	0	0.112769	0	0.0208607	0.0294957	0.280361	0	0.118936	0	0	0	0	0	0.0588278	0	0.0595994	0.0667541	0	0.0537401	0.355626	0.341134
AL035461.2	0.169333	2.45083	1.74711	1.10277	0.523848	0.791003	0.590521	0.718627	1.51796	0.967424	0.704264	0.463862	0.688323	2.36019	1.13309	1.64753	0.788645	0.442976	5.8926	1.45175	9.46628	0.50932	1.40725	1.17765	1.19637	1.08254	2.2022	0.712863	1.28005	1.21869	0.505237	0.39914	0.564358	2.42139	3.50546	1.61193	0.776381	1.48744	1.7073	4.45189	2.51692	0.719125	1.28251	1.7422	5.10898	3.69733	0.714056	0.783046	1.2329
AL022323.1	2.54046	0.581506	0.91503	0.333141	1.01234	0.909529	0.989028	0.72138	0.306213	0.586462	0.689434	0.190489	5.56766	2.88462	1.97073	0.164017	2.23106	1.52992	1.32546	0.757046	0.343909	11.3832	0.112761	2.82929	0.143296	3.29072	1.31542	0.346955	0.219026	1.09391	0.0754471	0.388528	7.03858	4.85454	0.170073	3.02855	0	0.484787	0.139229	0.0962213	0.370242	0.564949	2.31417	1.4916	3.71043	0.638341	0.234586	1.37497	1.46927
AL359076.1	2.28165	1.57981	3.2696	1.13863	2.69114	1.4803	0.82342	2.01729	1.69449	1.03455	1.81056	1.73617	3.31796	25.7129	2.82732	2.14892	1.33923	1.9981	5.12633	2.02685	2.6867	2.88835	5.43842	1.46926	2.79866	2.09575	1.69846	2.3058	1.0314	1.57031	2.9798	1.85357	3.09023	5.90252	2.60195	3.50953	2.62913	1.72321	1.40494	4.1657	1.68725	2.3405	2.43649	4.86097	5.53304	2.57655	1.85301	2.25708	2.9859
AL365330.1	0.233942	1.08833	0.33732	1.27586	0.54735	0.234173	0.582736	0.354577	0.0788395	0.613717	0.58968	0.228873	0.216125	0.790223	2.82826	0.739005	0.237798	0.739769	0.62864	1.50083	4.86997	0.502606	0.575802	0.332035	0.996134	0.884084	0.276585	0.104217	0.315793	0.650598	0.634552	0.175057	0.742557	1.36016	0.569244	1.77782	0.583731	0.768867	0.179234	1.50294	2.33545	0.431957	0.345164	0.406365	2.41578	0.854624	0.140929	0.799369	0.238558
AC102953.2	0.287363	0.226347	0.355156	0.375341	0.704356	0.410924	0.120303	0.171107	0.643313	0.19744	0.2513	0.204829	0.308821	2.37925	0.715597	0.71324	0.667658	0.536958	1.36788	0.377091	2.42389	0.625396	1.49184	0.382886	0.660358	0.775692	1.25497	0.123444	0.0230896	1.34578	0.151119	0.165114	0.119445	2.99963	0.315039	0.629415	0.403328	0.349566	0.440325	0.679623	1.22947	0.249056	0.343225	1.50296	1.24718	0.421066	0.301706	0.621875	0.393503
AP002761.4	6.51554	3.42615	7.18269	9.16559	2.23394	1.54769	6.49875	4.27146	11.7146	2.51558	4.47514	4.8092	9.90213	1.04477	6.76485	4.54175	8.51118	6.18376	1.33086	3.23877	1.07017	7.21873	3.98128	17.2736	5.8463	3.71886	1.23601	13.6043	0.785795	14.9384	4.50418	3.58504	1.76462	21.1115	14.4863	10.5008	2.99724	6.87423	3.00725	2.63018	6.61227	3.79731	6.63018	5.6892	2.98695	6.23174	2.45807	27.1737	4.39837
AC106897.1	0.720656	0.217298	0.353587	0.202294	0.204909	0.420797	0.600571	0.159289	0.0531266	0.137853	0.255446	0.0308456	0.58255	1.51342	0.88644	0.0995968	0.903183	0.453181	0.381252	0.0919407	1.37233	1.17	1.50639	0.255708	0	0.645393	0.0532511	0.0702275	1.77333	0.185992	0.671939	0.383381	0.250189	0.84224	0.118028	0.420351	0.393351	0.0942013	0.386489	0.0779051	0.549568	0.16633	1.16296	0.674048	0.424668	0.620195	0.0759726	0.46684	0.385811
AC093159.1	0	0.252404	0.187754	0.187981	0.0380822	0	0.0429291	0	0.789882	0.170798	0.0263746	0.0573263	0.0386665	0	0.164744	0.323925	0.0270735	0	0.354277	0.128153	0.277225	0.057222	0.212091	0.029702	0.554452	1.61465	0.0989667	0	0.659144	0.0493807	0.227053	0.0822128	0.309983	0.0920762	0.32903	0.585914	0.13707	0.306376	0	0.144786	0.0464258	0.0386404	0.0720448	0.117442	0.13154	0.0411652	0.0705972	0.367069	0
LINC02482	0.462577	0.912962	1.36767	1.36932	0.918303	2.0626	3.36434	1.07822	1.38884	0.64353	0.74199	0.691176	2.40869	1.04667	2.40011	0.929885	0.680045	1.73476	0.672361	1.63097	0.445662	0.747412	1.06548	0.626697	0.789196	0.370813	1.3921	0.360623	0.761608	2.3567	0.456259	0.688354	2.56948	0.647588	0.771374	1.84456	0.642691	0.395779	0.496163	0.36368	0.279875	0.66	0.57909	0.904654	0.220273	3.26747	1.09944	1.37465	0.690406
AC046143.1	1.05893	1.36527	0.614256	0.5535	2.10972	1.08738	0.917587	0.661822	0.775255	0.670542	1.28856	0.575151	2.04089	0.817951	1.76066	0.847803	1.36994	2.31458	0.429279	2.4597	0.338602	0.599065	0.425579	2.13781	0.544184	1.54954	2.39597	1.20983	3.36408	1.84172	1.36185	0.418394	1.58882	0.502062	0.813321	0.596362	1.17591	0.458213	0.509156	0.505261	0.891069	0.70793	1.90133	0.853829	0.822442	1.52633	0.61591	2.2708	1.06865
AC018645.2	1.95508	1.85924	1.77093	0.548809	10.6391	4.21511	1.46541	1.06373	0.753902	1.03565	2.98525	1.23592	0.903093	4.86611	3.92175	1.99531	1.62946	4.35034	3.0764	2.22567	5.52852	1.64489	2.89594	0.933849	1.57721	10.4018	3.24493	1.08451	2.66451	3.81487	2.60053	1.05855	5.6736	3.55664	1.13301	1.15792	1.888	1.65132	1.6131	3.90186	2.33545	1.63141	3.13883	5.90792	2.95408	1.70103	1.30007	2.57797	1.58343
AC015849.3	0.29092	0.263163	0.122348	1.95993	1.22425	0.254807	0.186495	0.38582	0.0857864	1.15009	0.68747	0.174328	0.436742	1.04088	1.35981	1.00515	0.705686	0.878131	0.547226	1.78154	0.240868	0.19887	0.810814	0.516132	0.722605	0.320662	1.20382	0.2835	0.11454	0.235975	0.493189	0.452395	0.908986	1.44001	0.190585	0.814516	0.595468	1.06478	0.429059	1.06928	1.85551	0.470019	0.469472	1.93875	1.75243	0.608031	0.0306693	1.73961	0.571073
B4GALT1-AS1	0.168409	0.330072	1.03877	0.449103	0.402234	0.590015	0.647755	0.911994	1.46498	0.880534	0.23878	0.63433	0.544542	0.445361	1.24291	1.14046	0.531064	0.465975	0.197988	2.04113	0.836607	0.40293	0.789392	0.746953	2.16124	0.510472	0.970648	0.443108	0.646477	0.794778	1.3133	0.358368	0.584665	0.903068	0.413726	0.903729	1.42479	1.29882	0.474172	2.03903	0.443661	0.174913	0.579777	0.630071	0.551335	0.393389	0.798929	2.43367	0.796411
AF131215.5	0.256262	0.143502	0.174488	0.369951	1.36569	0.438213	0.00938728	0.153744	0.345446	0.35481	0.0461386	0.432475	0.287476	1.42372	1.11676	1.24463	0.503212	0.755099	4.07146	0.289573	0.872937	0.575585	1.03886	0.363715	0.72745	0.56492	0.627588	0.0285401	0.100894	1.6359	0.173774	0.617225	1.38109	3.74497	0.203855	0.341657	0.279748	1.57917	0.0196334	0.617375	0.446684	0.464721	0.764069	3.23579	3.15443	0.603105	0.254718	0.459709	0.248253
CNNM3-DT	0.171047	0.154727	0.335695	0.0960288	0.894885	0.24969	0.0877201	0.264651	0.30263	0.959764	0.431146	0.0292848	0.276536	1.91578	0.336634	0.472785	0.525552	0.473274	0.120653	0.349153	1.0763	0.292315	0.953439	0.15173	0.0944127	1.2726	0.303339	0.300032	0.404063	0.428839	0.231977	0.279986	0.712587	1.22295	0.112055	0.39908	0.0933617	0	0.321066	0.813592	0.332028	0.0789568	0.552054	0.639939	0.582369	0.294406	0	0.306842	0.183144
HCG22	0.0080263	0.00968064	0.0720105	0.432586	0.0876355	0.0187465	0	0.0567707	1.16446	0.0327538	0.0151735	0.0824503	0	0.399542	0.0473891	0.0621185	0.0103837	0.0565298	0	0.00819191	0.0106326	0.0219468	0.0325379	0.102526	1.21389	0	0.0474467	0.0438009	0.0252806	0.213067	0.0870833	0.0105106	0.0297224	0.00882865	0.389101	0.269663	0.166476	0.60432	0.0774814	0	0.08903	0.0444601	0.00690796	0.0525504	0.151351	0.118413	0.0473841	0.0831908	0.0744807
CYTOR	1.70991	3.79647	6.37483	0.864843	1.13065	7.56772	6.45705	2.96458	1.76249	0.75436	3.62084	1.88838	2.78936	1.50171	4.04233	0.84591	2.9329	3.44604	1.76273	3.15498	3.05422	5.19502	2.72174	3.11197	2.31278	2.38845	0.777072	3.99512	21.9959	5.32523	8.78859	3.16373	3.18028	2.47391	3.41774	2.38172	4.24896	1.76126	2.45093	1.64308	4.43699	2.27549	2.15225	1.61374	1.67298	16.7874	1.89248	3.72963	4.61101
AL050341.2	0.806119	3.05571	2.02764	1.3965	10.4886	2.79731	1.68908	0.865445	1.31758	2.65519	1.2627	0.465307	1.21284	4.12744	3.67162	2.44461	1.42279	1.78437	2.10119	3.00893	3.89014	1.74763	2.18252	0.923478	1.89423	3.92223	2.28734	1.09529	9.25847	1.63043	1.57744	0.746477	2.53739	1.71007	1.4485	3.76161	1.13143	1.56554	1.56872	1.95202	4.03654	0.956858	4.5097	1.60491	5.34446	2.72967	0.776982	1.92813	0.871349
AP001505.1	4.28631	1.98095	3.59402	1.75421	2.18693	1.59058	1.3559	3.25842	4.29978	4.37291	5.52832	3.42923	6.99454	3.34012	2.04982	4.11899	1.91751	4.87696	3.72991	2.49402	13.8505	1.91687	2.07055	2.78595	1.54779	7.81532	7.76721	1.18673	1.26175	5.81333	4.83526	2.177	1.8543	3.48102	2.93923	4.03765	1.57429	4.44043	8.07789	6.16664	6.53189	1.81217	1.20671	5.13315	2.7278	4.49156	2.53385	1.24561	3.00244
DNM3OS	0.1751	0.137519	0.33794	0.146313	0.307523	1.32677	0.07518	0.12601	0.0480309	0.120476	0.225812	0.0557741	0.0714772	0.131758	2.00354	0.207101	0.0948256	0.221246	0.0382983	0.14962	0.0970987	0.434247	0.127936	0.156048	0.809159	0.0224419	0.288861	0.250792	1.84693	0.273849	0.358971	0.487919	0.452384	0.152291	0.304115	1.1439	0.0755699	0.191623	0.126664	0.662068	0.460721	0.943613	0.112151	0.201863	0.119447	0.644815	0.212926	0.607121	0.872013
SMILR	0.256725	0.116115	0.215934	0.972878	0.437979	0.749521	2.46862	0.22698	0.605624	0.294651	1.03133	0.48349	1.18587	0.279553	0.631568	0.0709605	0.456676	0.742627	0.120726	0.524046	0.0850223	0.175495	0.878127	0.774292	0.318835	0.318342	0.834685	0.45032	8.38936	0.511131	0.348176	0.840464	0.207963	0.247091	0.967057	0.748726	0.385349	0.973186	4.30258	0.166517	0.854301	0.118507	0.718103	0.510259	0.235329	2.87219	0.135322	0.281442	0.0687203
AC010457.1	2.44437	0.383265	0.849806	0.0823388	0.133445	0.256912	0.200572	0.302562	0	0.274313	0.446698	0.167399	0.0451642	0	1.53943	0.0270256	2.68796	2.77914	0.137937	0.52391	0.129524	4.67865	0.0247732	2.20302	0	3.12535	0.0288994	0.133394	39.2076	2.9993	0.0994531	0.0640188	0.497851	0.0268873	0.256214	2.28124	0.026684	0.204492	0.0524369	0.0845581	0.189796	0.203102	2.65077	0.0914514	0.0256075	0.793366	0.0206152	0.506708	1.13414
AC080037.1	0.499048	0.168535	0.313416	0.179311	0.708354	0.0466238	1.61749	0.0529472	0.30609	0.753512	0.993752	0.0273412	1.06961	4.86906	0.196433	0.154493	2.60831	0.0401695	0.638327	0.183364	2.37995	0.109166	1.1127	0.339985	0.13222	4.57655	1.77005	0.0466867	0.361528	0.671222	1.89509	0.326755	0.295686	2.08596	0.523092	0.819708	0	0.354871	0.0642338	0.138108	0.0442847	2.6538	0.206166	1.13892	0.941052	0.608634	0.437719	1.00267	0.327729
LINC01006	0.134305	1.1987	0.83845	0.0603208	3.57642	0.287547	0.76224	0.106869	0.237622	1.52547	0.555757	0.0950425	0.566615	6.23429	0.748912	0.31678	1.84466	0.220714	3.88628	0.242168	6.33975	0.563097	6.97816	0.266868	0.464561	0.088821	7.38355	0.261759	0.267914	0.295786	0.710372	0.392785	0.132626	3.65387	0.598296	0.246505	0.346986	0.0795863	0.072028	0.0851767	2.03599	0.983673	7.132	2.57937	1.57114	0.444717	0.373788	0.299824	0.402648
AC104083.1	0.760064	1.53879	2.51152	0.693409	3.50105	15.1846	0.403714	0.684001	0.456259	0.837729	3.03626	0.487986	0.319742	3.75819	9.33579	1.04293	0.66285	1.65239	2.853	0.73419	0.584345	3.91534	1.24487	1.43033	1.90288	0.112201	2.39897	4.40704	3.93298	6.76563	1.90516	3.1459	3.76329	4.755	2.14287	1.90635	0.822315	1.07159	0.866202	0.751225	1.73134	3.47719	1.95664	3.66244	3.73953	5.84027	2.08903	4.26359	5.82266
AL139158.2	1.2194	3.72378	0.756505	0.903078	0.118032	0.333285	0.79833	0.734036	1.95854	1.00581	1.14444	0.497499	1.41416	0.581175	0.663793	0.286851	0.285301	1.07028	0.463622	1.40344	0.206216	0.141884	0.210355	0.478705	1.63255	0.200179	0.276065	0.525885	0.245155	1.05605	0.527799	0.441673	0.336268	0.256844	0.543893	1.16223	0.934641	1.05811	0.695709	0.673127	0.287786	0.598813	0.290286	1.40747	0.407698	0.663458	0.743954	2.02717	0.129638
DLG5-AS1	0.291518	2.19752	1.47119	0.409158	0.596803	0.936209	0.59801	0.644354	0.859625	0.483286	1.1711	0.124776	0.976271	1.4965	0.645445	0.402887	0.353568	0.733278	1.3366	0.557874	4.7307	0.896753	1.36644	0.568911	0.28159	2.45007	1.03397	0.681798	0.9182	1.01033	0.494202	0.190873	0.742176	1.12231	1.00263	1.15627	0.875146	0.304848	0.703538	0.567251	0.72756	0.841044	0.752698	0.920242	5.15357	2.5088	0.307323	1.13307	0.208089
AC034206.1	0.900312	1.20653	0.807743	1.23555	1.14684	1.40187	0.123125	0.45991	0.542766	1.02056	0.479085	0.232925	0.0369664	0.323676	0.511877	0.442403	0.0258831	0.38247	0.84675	0.918889	0	0.136765	0.0202766	0.312356	0.574246	0	0.0946153	0.0623893	0.378097	0.0708143	0.0542675	0.432289	2.96353	0	0.44563	1.32569	0.109203	0.648576	0.0858381	1.10736	0.244115	0.942007	0.154973	0.056139	0.188635	0.0787105	1.11364	0.781615	0.214218
AC115522.1	0.829856	2.46376	4.97548	9.7838	0.435616	0.186369	0.654746	9.62283	5.00709	14.881	1.62916	12.175	1.44485	4.13094	1.13069	30.1366	1.54845	1.12399	2.79174	4.65838	2.11409	0.872739	1.74678	1.51758	22.7618	1.86457	1.09433	15.502	1.48284	1.37449	1.3419	3.00934	0.650071	0.737272	4.30737	12.749	2.57836	15.5537	2.49915	9.82669	5.98325	9.16417	1.12628	3.73166	3.14308	0.659236	8.39853	4.42787	0.524013
UNC5B-AS1	0.251006	0.423839	6.69965	0.676412	0.685156	0.469007	1.51897	1.33154	3.52319	2.58638	0.521972	0.77354	0.811615	3.56104	0.790399	3.41348	0.714403	1.89413	3.82439	1.20407	6.11824	0.514756	8.57292	0.32063	0.498771	19.9477	1.21672	0.93928	0.90919	0.69594	2.21272	1.0847	1.09217	4.14147	2.72966	2.3894	0.301412	0.236236	0.511538	8.72647	1.89328	0.440293	7.71236	2.98161	2.60327	0.913437	0.359876	2.10131	0.107503
AC011374.2	0.539807	0.691761	2.57287	1.13646	0.82883	0.945594	0.31144	0.775552	0.875478	0.413034	0.276382	0.646937	0.218179	1.09164	0.730386	0.559522	0.174588	1.01836	1.04712	1.10189	4.96096	0.64576	0.581275	0.143653	0.893869	0.818114	0.757866	0.13151	0.185964	0.55727	0.686339	0.485983	0.78085	1.15043	1.14931	0.755673	1.28905	0.882017	1.08562	0.700257	1.04785	0.529506	0.49363	0.788899	0.848259	0.464557	0.654433	0.484181	0.602065
AC011451.1	1.70889	3.64659	1.08109	2.5584	5.82083	3.22377	2.24715	1.78208	1.44714	2.36925	5.60523	1.38036	0.364325	2.56291	2.32838	1.74405	0.906995	4.01194	1.68964	0.76027	1.27701	1.01841	1.33225	1.24381	1.5479	3.04272	1.0879	1.74216	5.86557	2.66241	2.02049	1.92222	1.1764	1.39774	4.42064	1.55395	1.62634	1.87868	1.40997	1.97052	0.972076	1.09224	1.92333	1.72132	3.53459	11.0327	0.849955	3.63328	1.25111
AC073508.3	1.42569	1.28212	1.06592	1.97996	2.83338	1.41667	1.03901	1.69174	1.91765	2.65382	2.62431	1.0877	1.45576	2.9882	1.47677	2.69627	1.52085	1.86229	2.79937	1.74869	2.28626	2.80408	2.10399	1.26025	1.1597	6.34092	4.79057	2.72991	3.58455	1.84438	1.56041	1.33472	2.44294	3.13643	1.34363	2.94121	1.73384	1.73937	2.70965	2.94184	2.87153	1.92815	4.55299	2.29266	2.26656	2.18944	1.24458	2.12382	1.13373
AC022509.2	0.406206	0.183724	0.398607	0.570128	0.254099	0.652266	0.468719	0.314249	0.539018	0.233107	0.143985	0.139092	0.164181	1.26379	1.09924	0.505251	0.295601	0.842955	1.40877	0.751441	7.73533	0.173549	0.952013	0.306283	1.40133	0.1679	0.150078	0.138546	1.15949	0.269581	0.413178	0.349081	0.0940147	3.68621	0.332638	0.236936	0.388005	0.265489	0.163387	0.570858	0.619542	0.281262	0.415159	2.42209	4.62781	0.774071	0.492463	0.951352	0.398689
AC025183.1	0.375801	3.37426	1.12387	1.73473	0.683866	1.99928	0.21414	0.553765	1.37904	1.44837	0.81569	0.171574	1.8902	0	3.04059	0.323162	3.29519	1.6805	0.0392715	0.511407	0	0.856311	0	0.85933	0.553147	3.5899	0.394935	0.39063	11.2448	1.00992	4.92679	0.136699	2.43537	0	1.64128	3.50721	2.8717	0.742306	0.313511	1.51667	1.94529	0.73244	0.646877	0.624882	1.39979	0.944572	0.31694	1.5314	0.715338
LINC00886	0.232158	0.980032	0.577999	0.464001	0.304179	0.628994	0.519103	0.336625	1.40751	0.819493	0.473998	0.15581	0.707774	0.190684	0.676218	0.462023	0.162186	0.546592	0.131008	0.217992	0.14147	0.279313	0.169407	0.523911	0.143521	0.122828	0.120769	0.16289	0.727576	2.56924	0.188914	0.103365	0.120359	0.326868	0.206842	1.19599	0.501801	0.305895	0.831706	0.337303	0.386274	0.0857328	0.0879165	0.125943	0.0389137	1.27869	0.195795	0.603417	0.198861
AL161431.1	4.21603	7.42646	2.2718	24.9158	35.4846	3.53865	25.5606	20.2646	2.99667	16.9292	28.0569	19.7572	45.8542	0.02626	10.0001	7.28831	7.06767	51.5915	0.0158767	12.5774	0.0167719	2.33678	0.064157	7.0081	3.74575	0.223281	0.00997904	5.73791	1.65493	51.5718	16.0546	1.95914	3.40693	0.00464213	54.5703	6.68381	5.88318	24.8951	11.0948	2.23366	15.8927	0.444167	1.41657	0.0907881	0.159162	36.0994	4.37431	14.7007	8.8898
RAD51-AS1	0.17788	0.908656	0.76275	1.09264	1.13294	0.439902	0.279039	0.185024	0.431967	0.597795	0.402214	0.0644921	0.299666	1.39331	3.33607	1.2957	0.338419	0.442172	0.393641	1.56988	1.08118	0.586526	1.08167	0.415827	1.27062	0.668928	1.03915	0.318136	1.1535	0.456772	0.298007	0.294596	1.18181	1.61133	0.754026	1.90422	0.788152	0.875361	0.258134	2.22608	0.928516	0.666547	0.810504	1.06676	2.88292	0.998257	0.352986	1.34314	0.395858
NRAV	2.75387	8.14046	5.17177	6.31007	4.02609	2.26757	7.20992	4.95214	4.80079	8.04757	8.71804	4.20662	6.54577	3.17155	4.92378	4.73742	4.18467	5.072	5.81222	3.65867	7.06126	3.48425	9.75427	5.53828	4.98783	5.2991	3.88495	2.14691	10.5998	5.60607	6.08971	3.2395	5.2459	5.61679	3.7305	6.1595	3.36294	5.35936	4.89633	8.00869	2.07097	5.26583	5.15008	6.99387	5.06583	4.87538	3.52711	2.45614	2.47885
AP000759.1	4.20186	1.67134	1.60418	8.43215	5.53141	2.81892	11.9207	2.09464	4.48164	2.23458	4.02808	2.54084	10.5718	1.39072	6.33414	3.16302	2.13969	6.97122	5.84374	4.01482	1.65804	2.93346	3.66955	8.05738	4.19447	3.15331	2.85383	7.77119	0.985561	23.1788	2.00059	3.42436	1.77947	5.40861	5.91535	2.46133	2.97664	1.3556	8.91798	0.773164	12.3958	9.82187	2.26986	6.0624	1.87315	8.96883	2.18656	10.5849	9.70001
ATP2A1-AS1	0.273954	1.50525	1.63858	0.854459	0.415442	0.533214	0.842971	0.403688	1.65157	2.01853	1.01662	0.10423	1.65915	1.78041	1.01842	0.572127	0.669454	0.796293	3.29227	0.869888	3.95171	1.37333	1.29568	0.691245	0.302428	2.24793	4.39052	0.474608	3.95486	1.09535	0.908213	0.717494	2.87438	0.970985	1.83459	1.16473	0.664582	0.604795	0.685638	0.526494	3.95041	0.0843063	1.17891	1.11036	0.765325	2.1855	0.641793	0.388304	0.564929
AC147067.1	0.643642	1.36778	0.996814	0.172072	0.418312	1.038	1.41466	0.460674	0.397669	0.281419	0.347654	0.398809	0.566308	1.335	0.965133	0.576079	1.28868	0.616764	0.345915	0.688206	0.771442	1.1733	1.02507	0.500265	1.31958	0.979707	0.579784	0.310626	0.458555	0.379694	1.78741	1.20408	0.652623	0.539417	0.96379	1.373	0.635714	0.224358	0.427374	0.742184	1.25791	0.45274	0.553961	0.630683	0.642177	1.20581	0.516981	0.855284	0.437563
LINC01614	2.98508	0.0330307	0.153564	0.246	2.69114	16.6626	0.0561788	0.435834	0.0323023	0.251453	1.69123	0.0562647	0.177102	0.477138	3.07217	0.090836	2.97608	1.62572	0.489378	0.0838533	0	0.898598	3.41388	0.777384	0.12093	0.0301858	1.42463	7.06686	55.8954	3.10184	3.45415	3.65796	4.3101	0.180742	0.681755	1.15013	0.298959	0.0572767	0.0881232	0.0473682	0.637925	0.986046	6.67037	0.794061	0.0860695	2.2895	0.715995	0.480362	6.49011
AL138724.1	0.864472	3.18698	2.30482	0.494487	0.727201	0.895258	1.13762	1.03831	0.731077	1.0317	2.52848	0.513829	2.637	1.44119	1.73345	0.757412	0.960114	1.60829	1.65677	0.865662	4.1702	1.15959	2.95898	2.1761	0.396134	1.36635	0.752074	0.788381	2.54304	0.615807	1.85816	1.28155	0.770113	2.35031	1.11128	0.94378	0.836866	0.97223	1.94195	0.959206	2.24346	0.692686	1.92322	1.44931	2.40931	0.882328	0.921657	0.520178	1.36222
TTTY15	0.0134339	0.0445577	0.139358	0.003771	0.229185	2.8592	1.24355	0	0.352562	0.695542	0.871941	0.802699	1.04561	1.93931	0.442851	0.00742641	1.77705	0.00337913	0.773873	0	0.218002	1.0423	1.29001	0.176368	0.25582	1.12535	2.36254	0.00261825	2.77414	2.81728	0	1.10389	0.19899	1.28928	0	0.987315	0.894569	0	0.554756	0	0.104309	1.38286	7.36504	5.23963	1.69585	2.11074	0	0.00267768	1.68532
AL049870.3	0	0	0.0552831	0.2214	0.0897046	0.0575674	0.0505609	0	0.0581441	0.0502907	0	0	0.0455406	3.12866	0.291048	0.490514	0.605845	0.0495981	16.0877	0.301872	0.457113	0.0673949	1.49878	0	0.163255	0	1.34045	0.0768601	0.271714	0	0	0	2.64691	0.216891	2.19597	0.18402	0	0	0.211496	0.0852628	0.0546793	0.182039	0.593969	1.3371	0.361492	0.727252	0.0415739	0.432325	0
LYRM4-AS1	2.19294	2.81744	1.00245	1.23115	3.40504	1.43358	0.855698	1.0748	1.9259	0.778171	0.623356	0.840683	0.550524	4.16776	0.914778	1.29135	1.02534	0.923345	1.02003	1.75163	0.789411	0.716947	2.02924	0.549755	0.828885	0.525463	0.873618	0.780473	0.488006	1.34989	0.792018	0.62428	2.6591	1.914	0.577772	1.25687	0.923742	1.0469	1.22721	0.53597	0.409819	0.75921	1.22065	1.13703	0.836533	0.328216	1.0353	1.49185	1.90565
BX322234.1	0.887307	0.960991	0.264005	0.243992	1.64764	1.43801	0.965816	0.608388	0.341745	1.81046	1.36933	0.198419	0.953564	0.698597	1.10479	0.60063	1.46418	0.510152	0.357651	0.535977	0.263873	1.48544	1.72512	0.963798	0.239885	0.279434	0.299728	1.03055	0.684434	1.37802	0.221029	1.18565	2.01172	2.78859	0.545697	0.692893	0.711645	0.227237	1.47615	0.438494	0.80345	0.685433	1.01304	0.575864	0.303527	1.26453	0.397073	1.6892	1.17626
AC004812.2	0.618657	1.15503	0.779348	1.06576	5.19721	0.870934	0.678009	0.561963	0.619759	1.78971	1.23364	0.359836	0.367978	1.25505	1.16753	1.60225	0.460482	0.946486	0.749234	1.34069	1.1788	0.880575	0.626996	0.697641	0.832649	1.10226	0.841642	0.825861	1.02768	0.964881	1.2643	0.338483	1.2004	0.596604	0.95493	1.5502	0.740117	0.877367	1.009	1.67105	0.733235	0.52421	1.99854	0.634133	1.06539	0.891874	0.378811	0.912174	0.471853
AL121899.1	0.0975063	0.784025	1.31221	0.766384	1.00548	0.0379565	1.2668	0.258627	1.11177	0.862126	0.102407	0.133551	0.540482	0.161792	0.447766	0.790573	0.967109	0.0654041	0.0611369	0.497591	0.0430562	0.222181	0	0.230653	0.179401	0.0358248	0.192133	0.380077	0.332711	0.786112	0.17632	0.425619	0.752247	0	3.27905	0.727992	0.461251	1.42751	1.08072	0.224869	0.32447	0.0300065	0.531495	0.334401	0	1.82213	0.137057	0.388704	0.255205
AC084824.5	0.214844	0.777381	0.819206	0.723704	1.1338	0.501798	0.793304	0.189952	0.354778	1.05209	0.352003	0.17656	0.158786	1.49727	1.18392	0.617597	0.222357	0.821432	0.969901	0.482411	4.43989	0.234985	0.827412	0.182958	0.996134	0.28417	0.457212	0.167492	0.27068	0.202784	0.641027	0.33761	0.397798	0.898022	0.675586	0.842127	0.562883	0.314536	0.921773	0.966174	0.381298	0.555374	0.295855	0.964558	2.07067	1.0988	0.108716	1.09628	0.613436
GSEC	0.285997	1.71898	0.817886	0.422818	0.468401	0.873948	1.10981	0.640581	0.803991	0.359856	0.789979	0.248091	0.484396	0.800814	1.29459	0.237154	0.545746	1.0647	0.493135	0.223789	0.34098	0.456178	0.859895	0.439745	0.452537	1.07706	0.0676259	0.364172	1.69653	2.37043	0.303835	0.31834	1.1341	0.487611	0.449665	0.894152	0.811743	0.279137	0.37834	0.371007	0.385971	0.237634	0.168201	0.329918	1.49307	0.914193	0.301503	0.49785	0.489957
AP001160.3	0.534943	3.00159	1.33027	0.966266	2.37018	1.49389	1.04965	1.27494	1.20708	2.30164	1.05526	0.668982	0.837995	1.41828	1.83097	1.72291	0.616836	0.79565	1.42185	1.56673	3.17352	1.20834	1.32002	0.973819	1.33514	3.76851	2.06235	1.41431	0.622688	1.24856	0.725499	0.822344	1.2704	1.43267	1.18847	2.97375	0.736309	0.705337	0.8482	1.32755	1.78012	1.13804	2.12188	1.19648	1.31575	1.50979	0.706157	1.07553	0.713893
DLGAP1-AS1	1.34888	1.06765	1.6451	1.85534	1.5188	2.57946	3.39827	0.752823	0.984444	0.696663	1.34938	0.300221	1.06701	1.44783	2.43899	0.708391	1.49965	0.983952	0.935613	1.10137	2.05491	3.00828	2.44361	1.22047	1.28433	2.34167	0.847211	0.387769	2.72839	2.77011	1.85224	0.778307	2.55217	1.11279	0.563336	4.04407	1.96026	0.85515	0.98564	1.12279	0.813565	1.14412	1.50921	1.04874	2.21679	1.67493	0.838983	1.71399	1.39011
AC005840.2	0.226379	0.688533	0.485681	1.72405	1.209	0.218392	0.171621	0.348087	0.255408	1.25517	0.396951	0.215697	0.200045	7.9005	0.348676	1.99144	0.477502	0.217869	0.157369	1.6274	0.234696	0.107652	0.22943	0.307332	1.11915	0.249522	0.38401	0.0767322	0.271262	0.197413	0.440506	0.122445	1.02055	0.259836	1.88281	0.909385	0.526487	0.874875	0.918475	2.82601	0.491294	0.208997	0.652279	0.395858	0.319646	0.542111	0.116213	1.27128	0.168618
AC006504.5	0.393515	0.757734	0.530356	0.399217	1.39137	0.65305	0.736433	0.711102	0.407156	0.662064	0.770031	0.609905	0.417758	1.06106	0.849196	1.1106	0.439875	1.03846	1.03564	0.348788	1.5456	0.401144	2.30195	0.629559	0.487765	0.559303	0.114271	0.344458	3.09594	0.639404	0.0795857	0.388745	1.06097	1.60991	0.606048	0.515443	0.463494	0.324876	0.0222151	0.913494	0.915114	0.732973	0.398103	1.18814	0.979997	0.818212	0.305679	0.448601	0.396705
NNT-AS1	1.21094	0.448896	0.719856	0.324024	17.1259	2.15747	2.81328	0.424441	0.661676	0.734641	0.754588	0.312141	0.316431	2.02051	1.50212	0.417459	1.55963	1.02573	1.50163	0.319305	1.86497	2.45571	1.61267	1.06988	0.378117	7.28906	3.40861	0.424716	4.21976	3.22016	0.3804	0.784045	1.75027	1.80369	0.568918	1.28618	0.771369	0.510476	0.41367	0.564445	0.81969	0.72705	1.8941	2.40148	2.57392	2.39529	0.418519	1.59121	0.956796
AC002401.4	3.34833	1.76224	1.05825	1.70892	0.110784	0.319929	1.34251	7.67008	2.51326	2.88805	0.843989	0.625378	3.31829	0.0757622	1.37786	0.269236	5.37532	1.77635	0.143142	3.44849	0.88712	1.41494	0	0.691245	0.235222	0.704576	0	5.33934	0.21572	20.1114	2.68336	1.53464	0.309983	0.535716	6.54071	0.937462	8.30727	1.40058	1.01213	1.42153	0.844105	1.18029	0.104792	0.484002	0.127554	5.86791	0.718808	2.01433	0.173824
ANKRD10-IT1	0.621115	1.41801	1.89068	3.01381	4.40001	1.11393	1.52441	0.980626	0.91577	1.99151	3.00539	0.92668	1.35255	4.49975	10.5214	1.76585	3.05633	2.18728	1.39782	10.9353	1.29298	3.85162	3.52962	1.2751	1.93457	1.85824	0.839237	1.26243	0.9083	1.80585	0.571606	0.98765	1.8072	3.63563	1.42415	2.7327	1.25922	2.04134	0.808971	1.91841	2.01766	1.92507	0.820951	3.7139	7.97089	2.44357	0.336749	5.58879	1.64677
OIP5-AS1	3.6016	6.91113	4.5071	6.60531	10.3866	7.70067	3.65676	5.87586	8.87784	6.08869	7.01873	4.54558	6.71541	17.5119	6.44885	6.83848	5.26449	5.69911	10.7323	8.00355	5.01041	10.52	18.3785	8.41596	9.40499	6.74495	15.4977	4.51954	13.352	5.58915	4.39648	7.04151	9.65158	18.1816	2.77043	6.91067	3.68404	6.50608	3.92317	7.88376	9.7048	14.2659	9.8742	15.5231	13.4199	3.62496	6.04073	7.8163	4.98081
BAALC-AS1	2.26118	0.314682	0.487666	0.298093	5.76821	3.44781	0.30047	0.428976	0.0863838	0.639757	0.149989	0.228832	0.41864	1.57788	0.792743	0.344132	1.23171	1.09149	0.439107	0.691417	0.0848907	0.506896	1.47984	0.315084	0.202122	0.908142	0.357168	0.674434	0.508206	0.869467	0.608364	0.950052	0.521222	0.573974	0.473785	1.1064	0.359769	0.248903	0.937738	0.411689	0.355408	1.01842	0.606685	0.81772	0.824775	1.59819	0.378315	0.857616	0.362674
AL109811.3	0.224377	1.1809	0.777775	2.0155	0.909419	0.47642	0.376592	0.342655	0.144358	1.22779	0.398469	0.223507	0.207288	1.62462	3.6933	1.98461	0.263889	0.800411	0.422056	2.4358	4.13428	0.529863	0.702875	0.332935	1.66633	1.61879	0.409972	0.318042	1.2207	0.204561	1.18955	0.253757	1.01974	1.30134	1.09576	2.30343	0.512148	1.06653	0.809518	2.46968	1.67432	0.376633	0.280892	0.934854	2.88481	1.02317	0.309654	0.91073	0.407688
AC129492.1	0.255765	0.664422	1.03702	2.61777	11.4209	0.0459518	0.100898	0.913221	1.1487	2.45878	0.309946	2.08841	0.318077	0.269325	0.290403	10.0387	0.127263	0.58396	0.786409	1.80722	0.690665	0.0403473	1.22627	0.356028	3.11669	0.216856	0.116302	2.03228	0.33308	0.0812428	0.346873	0.921051	1.19302	4.04686	0.695996	1.70759	0.289944	5.30806	0.126616	0.867752	0.840193	1.80727	0.0677317	0.487648	0.824435	0	1.37719	1.0745	0.983061
LINC00339	5.55813	6.5835	5.0174	3.35831	10.6814	5.34116	5.34298	3.12919	5.36526	4.32274	2.48944	1.95441	3.47695	3.62908	5.98447	3.41707	5.48162	4.05005	18.0031	6.00352	13.5703	9.95021	10.1041	3.54638	4.67754	11.1538	12.0375	3.36155	9.68553	6.77085	3.14367	4.24304	6.63393	9.55446	2.69416	8.02504	2.42157	2.41093	3.26155	4.46193	5.29436	2.68073	10.3826	7.58819	13.7213	5.56471	3.72063	4.38177	2.29508
AL445524.1	3.14599	3.98309	8.30383	2.36145	1.86614	1.42086	4.54603	2.87369	14.2894	1.61364	0.898133	12.0937	5.79672	1.94674	3.11287	10.2427	4.05874	5.15898	2.69727	1.54336	10.4074	1.66342	6.2887	4.81049	7.1762	4.73204	9.82261	4.11928	9.55313	2.54284	7.73182	2.65164	3.76533	2.37071	2.98329	8.15925	10.8532	5.2892	4.02691	9.80063	3.3161	5.96932	5.57984	2.38978	1.65698	6.97478	6.28861	2.74385	4.24316
AC009948.1	1.96933	2.78181	1.48232	1.1604	3.66845	1.66271	1.78789	1.29802	1.00971	1.13578	1.87825	0.725971	1.10636	2.34039	2.94176	0.642413	1.2337	1.74938	0.926085	2.50793	0.334915	1.55845	0.86308	1.37236	1.7872	2.56666	0.734149	1.14109	4.70801	2.00426	0.998557	1.15294	2.66495	2.44429	0.633443	3.00522	1.49616	0.992586	1.32257	1.38858	1.38249	1.93687	0.496265	2.77539	1.33822	2.39061	0.852883	1.98741	2.04845
LINC01127	0.217149	3.02586	0.300523	2.00245	0.0210191	0.00539554	1.14206	1.52774	0.39782	0.0942705	3.156	0.215157	2.30916	1.31669	0.463737	0.612983	0.0836804	2.74733	17.3682	1.17416	10.3497	0.347414	2.09306	1.20002	0.209116	0.0254626	0.0382365	0.270141	0.716701	0.714086	0.789514	0.0544518	0.496166	14.555	2.0824	0.125044	0.388359	1.01461	0.143713	0.103887	1.49133	0.230333	0.357879	0.159891	3.46555	0.654357	0.249379	1.81603	1.4445
SPINT1-AS1	1.36068	5.09617	11.3886	3.02347	3.41442	1.50539	1.42501	2.67199	6.50425	2.90785	1.83222	1.47133	4.98851	9.46486	6.99078	4.16482	2.47372	2.2049	6.27742	5.55503	11.6879	1.15534	9.63863	2.31747	2.68798	10.9248	11.1763	2.95902	6.6091	1.58847	6.41027	4.2295	6.82887	7.65681	2.81494	7.09792	4.2998	3.83435	1.70528	9.63697	4.59147	2.41984	11.8095	7.46192	7.89255	1.29602	4.7352	2.06694	1.80964
LINP1	3.52214	5.08838	3.81978	1.49934	0	0.271201	8.7933	3.64446	5.79792	3.25765	4.78046	1.88195	15.9655	0.0240836	2.81843	0.770274	2.62882	2.14186	0.0182011	2.92325	0	3.83643	0.0392265	5.5346	0.534096	2.90099	0	2.38375	4.5716	4.60075	8.60871	0.544858	0.537484	0	2.25668	4.42491	0.802789	2.52967	3.73635	4.98745	7.53465	2.80503	3.68096	0.21721	0.0202737	1.16107	5.66348	1.51209	3.30155
AC097468.3	0.700506	2.2061	1.39662	1.39831	1.52262	1.63613	1.07775	1.3075	3.16732	0.87347	2.08452	1.22598	1.58194	4.35882	1.99138	1.63505	1.03212	2.66264	0.951645	0.91356	5.7225	1.43657	2.91867	1.21517	1.24589	1.75872	1.51836	0.394414	0.949977	1.28563	1.68896	1.24858	0.972774	2.78248	1.32574	1.63439	0.594772	1.54647	1.75319	3.76951	4.74846	1.22158	0.535912	2.0384	3.26158	2.18176	0.689252	1.2101	0.416692
AL359091.5	0.347113	2.51195	1.2165	1.12053	0.276352	1.82414	2.44769	0.652152	0.511782	1.59356	1.83191	0.208001	0.761608	0.971941	1.11011	0.575665	0.449062	2.22646	0.36727	1.06283	0.459827	0.474565	0.21987	0.615825	0.526887	0.0478249	0.359087	2.40164	3.51909	1.53575	0.941521	0.937507	1.00422	0.286359	1.47809	2.02467	1.6578	0.862091	0.651551	0.975623	1.0107	0.881266	0.896244	0.324664	0	4.77959	0.329339	0.968624	0.402633
AC019080.4	0.346113	0	0.0352871	0.317968	16.748	0	0	0	0.22268	0.545707	1.82415	0.0215482	0	5.56032	0.0619251	0.660977	0.0610594	0.538193	0.147964	0	0	0	0.382667	0.0893165	0	0	0.0744005	0.245298	0.991053	0	0.68277	0.0412036	1.45648	0.0692204	0.412259	0.0293649	0	0.625169	0	0.0544231	1.39607	1.71388	3.30384	0.382588	0.0329628	0.340416	0.185756	0.0752598	0.35936
AP003555.2	2.01245	0.504363	0.322417	0.264115	0.214023	2.16704	2.86835	0.254183	0.0308275	0.186646	1.15287	0.0357973	0.917519	0.650506	1.13161	0.0866888	1.35248	4.65448	0.0245808	0.2134	0.103868	0.857572	0.397319	0.259662	0.230818	0.288076	0.278098	1.07989	3.16933	2.6827	0.212674	0.239575	0.48392	0.201239	0.410924	0.682962	0.114124	0.409963	7.03636	0.452056	0.840724	1.15819	0.427388	0.195563	0.08214	3.77871	0.484927	1.25027	2.10813
AL021807.1	0.691	3.48524	1.19764	1.09328	0.74304	0.476842	1.38528	0.472089	0.14819	1.79444	2.05844	0.322651	0.145085	1.21172	0.432708	2.01415	0.975221	0.853263	6.55799	0.416744	2.4965	0.429418	1.36879	0.178317	2.28846	1.07322	0.92836	0.244864	1.87967	0.870849	1.10754	0.678656	0.087234	5.18234	0.617294	0.234504	0.788617	0.755444	1.6171	0.977881	1.98587	0.434961	1.45977	1.67453	0.164522	0.617843	0.503302	0.450759	0.762289
AL499627.1	0.194656	0.0684768	0.882305	0.100176	0	0.0757743	0.0582329	0.294009	0	0.107569	0.0562209	0.105535	0.0224789	0.0403742	0.558684	0.0179347	0.802702	0.783415	0	0.248341	0	7.22985	0	0.425927	0.0358147	0.321834	0	0.0189691	0	0.0382768	0	0.0159315	0.0375436	0	0.0425072	0.666106	0	0.152668	0.0347982	0.0280572	0.0179932	0.172222	0.712019	0	0	0.430767	0	0.530258	0.254738
MIR100HG	0.640826	1.22703	1.37023	0.347172	0.927927	2.12863	0.895135	0.224867	0.470577	0.478245	0.641085	0.110996	0.209626	0.204804	1.45258	0.294984	0.675814	0.494239	3.4028	0.22141	1.19244	1.9227	1.07401	0.767969	0.76799	0.115433	0.359656	0.509305	3.32608	1.215	0.767648	1.21631	0.620967	2.46025	0.434514	0.902907	0.427356	0.187741	0.216637	0.254459	0.224034	0.370627	0.884176	1.35735	2.85252	1.68728	0.258661	1.80513	1.04657
LINC01278	2.0364	2.13066	1.05765	1.81798	5.07515	3.51848	1.52658	1.10684	1.78507	1.63478	2.04233	1.01165	3.68808	3.7806	2.19005	1.23647	0.512864	2.31204	2.58768	1.92225	0.154783	1.80283	0.374988	1.77681	1.36972	3.51406	1.61493	3.00813	0.931006	6.26088	1.66387	1.58654	1.94192	2.30729	1.31584	1.42018	1.2421	1.09385	1.49496	1.52535	2.53038	0.398095	2.27702	2.26118	2.93772	1.5131	1.23881	5.4608	3.70948
LINC01871	0.876353	0	9.91	0.901999	0.93027	0.596995	0.674145	1.4205	2.8426	0.223514	1.24254	0.700183	0.26987	5.90742	1.581	3.79493	0.566872	0.367394	3.70897	1.71433	11.8994	9.98442	1.70232	1.14016	6.44959	0.321981	0.863413	0.683201	0.115011	0.0861622	0.79235	6.50304	1.08175	2.57055	3.44466	1.49942	7.01558	1.2219	0.313327	6.31576	0.243019	5.66344	1.06852	3.82515	7.03857	0.574619	1.04705	1.22274	1.56388
LINC00623	0.87234	2.08366	2.25395	0.403321	0.58362	0.74907	0.385969	1.34594	0.494295	0.898688	0.743727	0.573982	1.39848	1.6497	2.3396	0.444418	1.01791	0.800263	0.627398	1.13475	1.49549	1.22772	0.51139	1.36557	0.679771	1.68738	1.23358	0.606732	1.73747	1.87176	1.58904	1.13114	0.419634	1.29821	1.53515	1.02963	2.08197	0.54555	0.504532	0.91714	1.4799	0.844838	0.574136	1.25588	1.09306	2.14496	0.685218	0.729603	1.50178
AC004148.2	0.0457847	0.662659	0.790736	0.791693	1.24142	0.299422	0.291156	0.242879	0.151211	0.43907	0.461624	0.112878	0.126893	0.638154	3.46014	1.07316	0.0710784	0.377744	0.551179	1.1402	1.74677	0.212826	0.649625	0.220941	0.758151	0.353257	0.55213	0.128497	0.47589	0.199867	0.484333	0.185863	0.991848	0.836002	0.275946	1.26478	0.289889	0.718175	0.0687524	1.40961	0.518014	0.355061	0.133978	0.890731	3.31914	0.369255	0.108118	0.89069	0.333354
AC012146.1	0.132698	1.39776	1.36912	0.357595	0.378316	0.330596	0.14518	0.148609	0.448689	0.216606	0.18954	0.175694	1.30765	1.13396	0.835711	0.224962	0.246064	0.525157	0.840343	0.306988	2.05086	0.604739	0.493117	0.276231	0.214852	0.370535	0.34515	0.137934	1.77634	0.427933	0.851846	0.220109	0.401309	1.05094	0.428865	0.520137	0.482865	0.203523	0.189777	1.16291	1.46211	0.0571709	0.258873	0.54611	0.861896	1.59227	0.328281	0.458462	0.309424
AC090559.1	1.11611	0.269231	0.41127	0.0537088	0.551284	0.688947	0.359787	0.310135	0.188067	0.309064	0.411947	0.131032	0.206222	1.03181	0.564837	0.282057	0.55694	0.930466	0.989726	0.537023	0.126731	2.24528	0.72717	0.644957	0.668863	0.281191	0.169657	0.919835	0.351543	0.61138	0.172993	1.80607	0.457593	0.508611	0.250689	0.744017	0.36552	0.266777	0.0855103	0.110313	0.371406	1.70754	0.466576	1.40184	0.768362	0.297958	0.255495	1.856	2.95915
LINC01176	0.368807	1.22981	4.74434	2.65517	2.19107	0.532041	2.51445	1.74547	1.868	2.14688	1.70887	0.57943	0.440931	1.21493	5.42246	2.37462	1.76818	1.39699	0.265251	4.58344	3.64988	0.355924	0.681596	1.21626	5.53232	0.358687	0.53863	0.405911	2.01579	0.857462	1.79478	0.582391	1.40591	0.692035	3.97946	6.21575	5.47073	2.51821	3.00179	4.16516	1.90107	1.16167	0.504137	0.730493	3.52275	1.64299	0.548898	1.83347	0.882695
AC124248.1	0.397302	0.372705	1.23768	1.38788	0.923824	0.463976	0.452784	1.24896	1.14553	1.62131	0.222544	0.241854	0.611739	0.439496	0.60816	0.878533	0.171331	0.399746	0.871886	1.622	0.175438	0.543182	0.715834	0.250619	1.12086	0.0486576	0	0.825959	3.99749	0.729164	0.179609	1.21397	1.87994	0.388461	0.983269	1.81274	0.144571	0.784776	0.0946995	0.152709	0.244832	0.611326	0.531913	0.330317	1.66487	0.043418	0.781838	0.668726	0.346622
AC027020.2	0.163422	0.734667	1.45786	1.09263	0.324424	0.0346995	0.16	1.06395	0.569515	0.757834	0.0702147	0.406971	0.40489	0.110932	2.89464	0.985546	0.158565	0.142006	0.0139727	1.53906	0.52154	0.589035	0.0451704	0.17396	1.61547	1.13809	1.12414	0.0579105	0.23397	0.271687	0.3929	0.282095	1.3135	0.441226	0.749418	1.16467	1.68669	1.61573	0.294801	2.29985	2.27414	0.925817	0.351629	0.326549	1.87544	0.591787	0.31324	0.373117	0.0954433
AL136295.7	0.547173	0.552934	1.34338	1.46124	0.995721	0.587188	1.06178	0.719126	0.784945	1.19189	0.913266	0.303829	0.368879	1.78518	2.12465	1.20994	0.267847	0.937405	1.57168	1.4188	3.78098	0.687427	1.28895	0.409293	1.71418	2.81995	0.524523	0.426574	0.605534	1.09049	0.942649	0.590653	0.985745	1.12241	1.16257	1.7804	0.67804	0.618588	1.68139	1.71378	1.27949	0.983012	0.343654	0.81609	1.6577	1.19269	0.436526	2.32277	0.39058
ARHGAP27P1-BPTFP1-KPNA2P3	0.216131	0.260679	0.707507	0.826423	1.71141	0.143255	0.335519	0.516459	0.578762	1.81762	0.312884	0.180017	0.151102	0.748756	1.35656	2.5769	0.15492	0.429045	0.357102	3.1002	0.742868	0.29549	0.337447	0.315048	1.49606	0.663172	0.310777	0.113848	0.28978	0.158512	0.507021	0.233306	0.984231	0.86742	1.03323	2.07704	0.644051	1.66151	0.469913	1.37408	1.64578	0.496144	0.231264	1.20746	1.86033	0.22981	0.270956	1.51828	0.604602
AL033384.1	0.82489	1.00155	4.22461	1.92035	6.53479	0.571571	1.20707	4.23489	2.02378	2.95666	0.336144	3.11456	0.56901	0.917058	0.865838	5.25931	0.202762	0.276655	0.237917	4.44529	0.648364	0.466146	1.96741	0.640023	2.90794	0.739499	1.59941	1.02464	0.0606241	0.0097323	2.03609	1.99478	1.42043	2.03852	1.18167	6.43073	0.960523	5.61273	0.837593	5.45027	1.62259	1.57895	1.28265	0.915563	0.37447	0.0378613	3.92833	3.17877	0.408247
AC009309.1	0.231471	0.372242	0.60571	0.129952	1.54448	0.630739	0.158278	0.341087	0.273024	1.4956	0.510522	0.15852	0.534607	0.528112	0.227776	1.06634	0.499094	0.698687	0.616819	0.748118	0.306635	0.527438	1.21206	0.273774	0.298118	1.10559	0.136832	0.541362	2.39986	0.295855	0.680172	0.277855	0.428585	0.339481	0.454919	1.33215	0.547485	0.403427	0	0.600547	1.36936	0.284931	0.830081	0.469086	0.606229	0.493267	0.390433	0.522892	0.247841
AP000240.1	0.196307	0.142061	0.220154	0.484924	0.607292	0.320951	0.241619	0.590111	0.787261	1.44196	0.544298	0.403313	0.652883	0.928338	1.31358	0.564309	0.27936	0.513538	0.184628	1.16207	0.988196	0.268387	0.159162	0.195034	0.780158	0.302926	1.39254	0.15304	0.432818	0.509539	0.798705	0.179947	0.109043	0.259117	0.565853	0.403053	0.257158	1.64227	0.673791	2.64843	0.479048	0.507455	0.439282	0.477388	0.411305	0.965379	0.298008	0.719963	0.392354
AC026801.2	0.19277	0.300885	0.24162	0.127323	0.959524	0.979933	0.662946	0.0802045	0.2675	0.323917	0.100038	0.0543593	0.230467	1.4535	0.535602	0.100297	0.205378	0.262411	0.746535	0.381921	2.29829	0.15503	0.965347	0.0965645	0.025036	4.33703	0.361971	0.229844	2.25903	0.575277	0.107651	0.178189	0.556384	0.461499	0.252571	0.867776	0.0618932	0.154153	0.0608134	0.117679	0.138358	0.219843	0.761235	0.509089	0.890943	0.936831	0.25821	0.452039	0.169979
AL354920.1	0.610317	3.01995	1.94807	0.562285	0.811613	0.694464	1.18778	1.43894	1.01521	1.86794	0.266258	0.718045	0.910812	0.934801	0.862364	0.847803	0.971781	0.677054	1.22161	1.22985	1.84504	1.73301	1.06262	0.466431	0.76013	5.79566	1.68365	0.3904	1.9593	0.323108	0.700381	0.819711	0.492583	0.87789	0.635621	2.59965	0.837086	1.27645	0.990337	1.10977	0.555472	0.621245	2.22233	0.409838	1.16399	0.646447	1.10864	0.436692	0.3798
AATBC	0.167485	0.276661	0.502243	1.66799	1.73925	0.824889	0.261415	1.61922	0.339273	0.921205	1.04624	0.379008	0.440643	6.42513	0.974538	1.61022	0.242584	1.861	6.66383	1.08882	7.71725	0.219026	0.944654	0.338483	1.51934	0.433426	0.835105	0.0908318	0.602074	0.854852	0.567866	0.865377	1.08201	3.19195	0.920707	1.89268	0.349771	1.15747	0.183551	0.566786	0.201934	0.544549	0.87116	1.4201	2.61662	0.200539	0.826019	0.473176	0.415837
AC004918.1	0.507033	0.778323	0.646165	0.569314	1.84535	0.484463	0.378222	0.224143	0.271843	0.470251	0.624497	0.647117	0.425834	1.89297	5.35226	0.942807	0.417424	1.50727	0.910385	0.964422	5.40394	0.283583	0.910945	0.408884	1.19579	0.635077	1.06267	0.46715	0.725914	0.815744	0.718904	0.452704	1.1095	4.5378	0.936096	2.00032	1.03153	0.530219	0.692167	2.39179	1.04814	0.425546	0.69425	2.71611	1.69009	3.96683	0.291557	1.10251	0.625147
AC139530.1	0.448815	1.27752	1.12747	0.725681	0.980081	0.461238	0.478756	0.634902	0.296455	1.2546	1.08039	0.252039	0.456097	1.31815	1.64294	1.42912	0.394832	0.605112	0.599402	1.12687	2.21174	0.871326	1.12806	0.458645	0.654012	1.44452	0.923288	0.49685	1.14505	0.275353	0.949558	0.634748	1.49582	0.8985	0.776224	1.6587	0.646732	0.694621	2.14705	1.30417	1.44373	0.654678	1.43696	0.738827	0.705273	0.379628	0.325526	0.658418	0.506185
AC004585.1	0.414768	1.26851	1.87722	0.249491	0.0539126	0.224888	1.23068	1.2311	1.22306	0.559159	1.66156	0.233325	0.957949	1.4379	0.583067	0.622355	0.622826	0.52165	0.557275	1.42117	1.04003	1.01261	0.37532	0.651757	0.768581	0.293895	0.350266	0.288707	3.40598	0.393232	1.40629	1.0087	0.21942	0.553994	0.65989	1.92161	0.905562	0.29432	1.36642	0.256215	0.42721	0.697462	0.0637458	0.56806	2.63812	1.01985	0.524706	1.46449	0.687299
SNHG8	6.11406	30.8884	37.3026	18.8466	62.9779	10.0815	18.7935	18.6138	19.3898	20.733	9.02625	7.55788	30.4801	32.3015	62.1701	25.7215	17.4364	26.0189	68.7687	18.3086	85.9607	12.6174	60.9903	12.2389	20.5458	45.0757	11.5247	11.1218	29.3406	7.13415	49.5433	10.9522	17.5149	40.711	29.9019	54.0637	35.7437	30.5809	32.7073	54.7049	34.3146	10.9164	19.2615	23.2522	57.0218	30.1049	12.9397	9.826	14.9182
AL365226.2	0.0447006	0.808711	0.350915	0.150574	0.406721	0.313213	0.183395	3.12219	4.63981	0.820866	0.0281684	1.68369	0	0.278144	0.0879741	0.494221	0	0	0	1.04933	0.0592158	0.0611137	0	0	2.86211	0	0.0528487	0.592423	0.703972	0	4.72865	0.175608	0.124149	0	0.292839	1.75213	1.41512	5.23541	0.383569	1.23706	0.198333	0	0.192361	0	0	0.0879298	3.43063	0.0356394	0.15954
AC093484.4	0.291877	1.19693	1.5712	1.5731	1.38098	0.136344	1.07775	0.670955	0.481984	0.357328	0.2575	0.399776	0.701085	0.435882	1.60842	2.6462	0.302083	0.587346	0.549026	2.74068	0.69598	0.159619	0.76911	0.45569	2.83549	0.38606	0.276065	0.182037	1.83866	0.241056	1.34589	0.152887	0.594473	0.385266	1.22376	1.79783	1.40196	2.74702	0.81398	2.6252	1.16553	0.592825	0.251209	0.600601	2.6908	0.918635	0.147697	1.02393	0.500031
AL512329.2	0.388602	0.156233	0.254221	0	0.707161	0.037818	1.56111	0.0572628	0.229181	0.363414	0.0816267	0.864916	0.0299172	0.161202	1.52959	0.143216	0.146632	0.35841	0.639595	0.330517	1.88756	0.398466	5.74349	0.0689432	0.0714987	0.464023	0.268005	0.50492	0.0254997	0.401173	0.746624	0.572489	0.11992	0.106862	0.169718	0.0604446	0.0707028	0.169322	0.208408	0.0560121	0.53881	0.119588	0.195099	1.1207	0.78028	0.0955514	1.17439	0.206552	0.485431
FGD5-AS1	11.2889	12.7981	8.77375	14.2057	25.8362	16.7781	8.02786	9.65069	11.2145	10.5572	16.6708	7.32838	8.42257	17.2339	18.2627	10.7491	14.4166	16.8914	36.0839	16.4285	15.115	14.9753	29.6542	16.2679	14.1537	15.5423	35.17	17.0866	29.9903	22.2718	6.01808	15.8224	16.4131	29.6245	7.56317	12.0881	14.2038	11.8268	9.6898	10.0321	24.8982	16.2398	34.25	47.7864	36.7907	19.9509	5.10166	15.4973	18.716
LINC00265	0.381699	0.700866	1.23948	0.93393	1.59136	0.432449	0.642765	0.549025	0.376303	0.749759	0.58876	0.218484	0.684205	1.65901	1.58091	0.705459	0.276384	0.596133	0.4983	1.33735	0.339612	0.802248	0.860294	0.707507	0.918213	0.759809	0.855402	0.457459	0.206355	1.14265	0.355413	0.611744	0.849143	1.43503	0.529968	0.882588	0.957744	0.601709	0.29331	1.25143	0.859421	0.59433	0.509934	1.27352	1.09218	0.756436	0.331524	1.06741	0.756387
LINC01315	0.154071	0.337867	0.267034	0.503261	0.598975	0.343496	0.086197	0.061918	0.330416	0.114315	0.132394	0.0767367	0.129397	1.42932	2.0123	0.263259	0.407705	1.81795	9.01044	0.128659	17.1816	0.172344	10.6322	0.198794	0.309244	0.293328	0.182155	0.251145	0.452192	0.132202	0.49389	0.559419	0.466809	9.62912	0.0734062	0.366007	0.107031	0.175763	0.150234	0.266488	0.264118	0.142241	2.09754	5.47604	12.5456	0.110207	0.22444	0.323849	0.189962
SNHG16	4.16349	7.33688	4.17561	4.28472	10.359	4.4757	4.04638	6.73892	5.36765	4.69667	6.2609	4.44468	5.63202	8.0892	4.83958	5.00211	3.41249	4.90505	7.1966	6.04645	2.83226	4.40266	5.72565	4.21118	2.67809	4.68033	6.6167	4.31145	10.1846	3.1082	4.67259	2.96228	5.41406	6.37809	3.05712	3.93197	4.54507	5.62405	8.07249	3.03969	6.84296	4.14019	7.19808	7.29316	6.24786	3.10215	3.96076	3.21924	4.3658
HLA-DQB1-AS1	0.417935	0.387752	6.09315	0.866347	0.672785	0.300352	0.131898	0.966414	0	0.295184	0.283623	0.0880665	0.326704	0.480102	1.45524	2.63029	4.45025	2.03784	1.36063	0.623431	6.09011	3.42835	0.521314	3.96973	0.922747	0.141742	0.0760179	0.626577	0.20252	0.11379	0.130802	2.12602	2.38103	0.14145	1.17942	1.32015	5.58014	0.974949	0.241381	0.389243	0.392264	2.81963	0.996098	1.53355	7.84729	1.39126	0.189794	0.820222	1.65227
AL359771.1	1.35788	3.72733	0	4.46889	14.2297	0.0546814	1.63289	1.90433	0.883668	1.14647	3.3342	3.17458	0.994924	0.0582709	2.02735	3.52032	0.212016	3.06226	0.0440379	6.97731	2.4191	0.384097	0	0.299057	4.18692	1.03221	0	0.912587	0.184352	1.82305	2.60362	1.01172	4.07476	0	1.34969	1.48576	0.562264	1.56687	1.3058	3.23954	2.28528	1.12394	0.926888	0.0437953	0.0490528	0.414476	0.750305	1.82927	0.635043
PSMA3-AS1	1.1497	2.90046	3.08642	2.61144	7.71055	1.94124	1.25539	1.84451	1.84485	2.16259	2.07839	1.01044	0.889544	5.41311	6.08101	2.95275	2.19079	2.35452	2.73029	4.35879	3.8996	1.72903	4.3695	1.56039	3.2391	2.65856	1.89732	1.19694	1.98037	1.24059	2.37785	1.61063	2.88712	4.01258	3.49289	4.04378	2.3611	2.21169	2.35331	3.55459	3.07928	2.91892	1.45747	2.82951	5.66086	3.02483	0.993868	3.96832	1.79351
AC135050.6	2.79337	7.55931	5.1071	6.51021	6.53562	7.12739	1.92613	2.86405	2.76877	8.76495	2.15965	1.67187	3.57819	4.58637	9.00862	8.43477	2.93053	3.14121	5.47515	6.61243	12.0653	4.07578	5.04351	2.78193	5.51958	5.79566	4.49591	2.0862	4.65795	3.97423	5.18919	3.05855	7.75818	8.6498	4.82867	8.96003	3.66439	5.54766	2.46745	7.91726	3.77547	2.96897	6.6468	7.61859	7.15606	4.68674	1.3858	4.45426	2.79823
MIR200CHG	1.5211	7.33848	8.52938	10.0769	3.87524	2.07243	4.31646	4.30355	7.17664	5.6383	0.670971	7.36135	7.77573	16.5319	13.9703	7.90429	0.918333	7.39721	1.38292	13.4031	9.80647	1.10913	1.33605	1.1874	2.23893	2.62668	13.6076	1.2649	3.11417	2.45267	15.197	1.56032	7.08797	1.95202	6.57683	18.1707	8.13647	6.20356	2.66485	21.3985	6.52402	1.02982	7.46219	3.9362	4.99301	1.99475	4.70379	4.93188	1.91821
LINC00346	1.3823	0.843857	0.489209	1.12272	1.85824	1.12139	2.0715	0.553471	1.24288	2.62394	4.42316	2.18234	4.88306	0.433586	1.72259	0.833052	5.735	1.66156	1.41995	6.5771	0.176362	7.33867	1.38084	2.46646	0.691066	4.25863	0.328193	3.91306	0.332339	4.1925	0.510933	0.632437	0.61101	1.94423	2.91339	2.28667	0.952394	1.22039	0.543846	0.568328	0.72894	1.44614	2.06978	1.60818	0.11573	1.32333	0.797901	2.95398	1.28798
AC008556.1	2.08778	3.97651	5.07303	6.34896	14.3026	2.56006	2.30201	2.11508	7.56215	13.8802	1.18407	4.0451	2.4833	0.584594	1.62644	16.4947	7.14071	1.81179	2.11084	7.26269	0.161334	0.677913	1.84261	1.44456	4.59996	14.0566	0.575947	6.1036	1.06859	2.01677	2.87868	1.6233	2.83482	3.47344	9.141	3.12564	4.86213	6.78628	4.86129	12.0521	4.49656	5.2363	9.82296	2.06667	0.127585	1.11227	3.14739	5.93696	1.67657
LINC02195	0.181083	0.218407	5.14471	0.677754	0.549212	0.493435	0.185734	0.373572	0.142394	0.123161	0.684665	0.62006	0	3.15495	0.71277	1.66842	0.81994	0.303662	4.93899	1.23213	4.31792	2.31068	1.16232	0.257013	2.13231	0.266128	0.642274	0.752915	1.33084	0.142431	0.163725	2.60844	0.335287	1.52709	1.1863	0.788658	3.49233	0.189364	0.323718	0.417614	0.401725	3.06495	0.0519507	2.14538	1.4544	0.118735	0.559975	0.625629	1.16334
AC106900.2	0.335889	2.49825	0.690602	0.502864	1.42622	0.130752	1.32064	0.84142	0.792374	0.913799	0.776097	0.996791	1.60326	1.81136	1.10176	0.0618946	0.39833	1.57713	0.842417	0.17141	6.74855	0.22961	2.0425	1.03292	0.618001	2.28307	0.992789	0.74193	1.14612	1.02375	1.21477	0.549814	0.414614	2.40153	0.586787	0.626946	0.366673	0.702498	1.20092	1.16194	1.24193	0.67188	0.240907	1.41375	2.58046	1.32144	0.613773	0.446335	0.479525
C10orf91	0.217477	1.03872	0.331698	0.380938	0.32452	0.345404	0.776259	0.307647	0.636165	0.204121	0.328907	0.0893616	0.474158	0.562943	0.136964	0.288538	0.0900326	0.481394	0.0818156	0.621501	0.172858	0.130825	1.10204	0.228414	0.115239	0.632835	0.0822782	0.142417	1.24669	0.169347	1.35675	0.113916	3.93009	0.679378	0.10258	0.592653	0.218416	0.363875	0.485196	0.361113	0.868435	0.176685	0.351889	0.122047	0.109359	0.0855591	0.330146	0.436949	0.149029
LINC02577	2.16441	1.31735	0.736067	0.393794	0.683801	0.918608	1.88597	0.496127	0.283662	0.224902	6.61752	0.439189	1.22196	0.230698	0.936743	0.354522	0.651415	0.34279	0.0282728	0.726129	0.0398227	0.787732	0.0355441	1.72798	0.127212	2.14269	0.0236939	0.14452	0.650956	4.29152	1.89579	0.291961	0.051022	0.0165332	0.800868	0.958547	0.814938	0.518692	1.3005	0.372634	1.06148	0.360789	0.832237	0.524852	0.0472386	4.92281	0.295783	2.26094	0.890512
SNHG1	2.95769	14.9417	16.7015	11.0452	17.3978	3.11195	7.65683	4.38201	4.59208	8.68117	5.37706	1.55959	7.49892	17.8041	22.6794	14.8147	5.64789	5.76162	19.1477	22.2402	25.6868	2.88097	13.2783	7.55752	20.7225	12.7434	8.41807	4.33903	16.0164	9.63813	6.49749	1.84376	8.51198	10.4097	15.3895	14.8906	6.84951	9.82231	9.17269	19.8665	32.0634	6.98786	3.26127	6.92927	37.9542	14.1315	3.87315	8.67539	6.39443
FLJ20021	2.06664	6.01476	3.22461	2.97629	2.47312	3.38409	9.05488	4.42895	3.15303	3.048	7.41749	1.95374	5.02215	5.33946	5.03992	2.63263	4.19934	4.72375	3.3592	3.64539	7.618	5.65093	3.75643	3.02885	1.88467	6.11571	2.284	5.67403	12.3111	4.17423	12.0338	2.61804	6.67561	2.81683	5.23893	5.22012	9.02418	3.35917	6.77054	7.14912	4.6595	3.50483	6.99874	3.71889	3.27108	6.03159	3.08805	4.81777	2.98246
LINC01816	0.402103	1.06696	0.931962	0.361196	0.439038	0.438278	0.632393	0.474019	0.75886	0.574317	1.1318	0.11015	0.569601	3.9699	0.369305	0.563128	0.606904	0.539436	0.100848	0.32832	0.0710232	0.769645	0.353186	0.361449	0.562269	0.620495	0.126773	0.334376	0.696582	0.395344	0.908899	0.193072	0.719703	0.324353	0.280984	0.975697	0.409691	0.280327	0.373791	1.11279	0.356819	0.296982	0.692152	0.250732	0.196582	0.553678	0.791286	0.320593	0.325297
LINC00839	1.30609	5.87073	0.187352	0.0852631	2.58405	2.12829	0.0545201	0.0402825	0.0358269	0.271144	3.04334	0.00520033	0.0350762	0.4158	0.896681	3.74445	0.0785908	2.03995	6.40619	0.263508	25.1081	0.975884	11.2745	0.145498	0.318547	1.37266	0.736173	1.68717	0.574022	0.237416	2.0597	1.35734	0.337439	5.09512	0.258681	0.0496075	0.082895	0.619382	0.138463	0.118208	0.134768	0.315472	5.02581	12.9265	117.934	0.388366	1.19758	0.423799	0.547459
KCNMB2-AS1	0.451262	2.20241	0.306002	0.813065	9.99748	1.20105	0.602784	0.630941	0.210433	0.802985	2.19557	0.646828	0	2.24634	1.15662	0.98625	2.3963	0.98199	1.14494	0.278486	0.0139022	0.172174	0.0319077	0.588348	0.602432	2.39444	5.44685	0.441798	4.32189	0.414786	0.982062	0.267982	1.60307	0	2.20002	0.803116	0	0.0329231	1.14816	0.272276	0.721727	1.35641	2.95354	1.26623	2.03391	1.98177	0.867373	0.610801	0.531868
AC011468.1	0.184034	0.475642	0.972982	1.35792	1.07646	1.01319	0.701111	0.0232445	0.465153	0.858294	0.861494	0.702184	0.121442	1.83221	1.70748	0.872026	0.323117	0.952284	0.247265	0.509828	2.61207	0.323495	0.21316	0.597031	1.77041	0.69548	0.87032	0.266448	0.600358	0.992589	1.06967	0.619702	0.535466	0.751887	1.17118	0.515257	0.229601	0.962248	0.394792	1.3642	0.291623	0.679613	0.362038	0.713118	0.716098	0.879167	0.354764	1.00614	0.506698
LINC01770	0.250239	0.125757	0.140319	0.234148	0.284609	0.803644	0.256666	0.147497	0.221371	0.361667	0.31538	0.0571242	0.500893	0.72664	1.84684	0.322783	1.78055	0.0839263	0.88257	0.383104	0.745868	0.399142	0.803105	0.10359	0.299269	4.59703	0.197236	0.0487714	1.31364	0.848815	0.87673	0.300384	3.06959	0.779889	0.191257	0.467078	0.295938	0.479751	0.424979	0.432826	0.346966	0.192521	1.13071	0.721671	0.240307	0.389691	0.5452	0.532036	0.19351
AC125807.2	1.45444	1.04766	1.43856	1.07172	2.59618	1.19132	0.92201	0.76798	1.46535	0.844952	1.95716	0.989132	3.16788	10.0996	2.36549	1.82024	3.26669	2.41357	2.07561	1.13395	1.46511	4.97809	1.84767	3.68419	0.624403	0.695801	0.280622	2.24412	0.218714	2.1569	0.924625	0.737373	1.84675	3.26632	1.55495	1.39979	0.523732	0.792159	2.04213	1.2753	3.82039	2.49436	2.97299	1.93664	1.62949	2.5133	0.715535	2.41585	2.00069
AC082651.3	0.191407	0.901448	0.827968	0.31726	0.439539	0.361903	0.317856	0.104761	0.268771	0.595119	0.465234	0.143566	0.395761	0.113429	0.251135	0.473635	0.282999	0.165072	0.0685789	1.42331	0.193189	0.0124613	0.0369498	0.135833	0.452788	0.401857	0.355609	0.468977	0.667472	0.548438	0.655154	0.244682	1.43449	0.310799	0.394092	0.884658	0.378098	0.438445	0.127093	0.268006	0.252755	0.715254	0.454989	0.187553	0.152777	0.0717167	0.0922441	0.377884	0.28627
LINC01703	0.302614	0.338917	0.412098	0.121352	0.570351	0	0.310386	0.0573326	0.254956	0.11026	0.177073	0.0592116	0.379412	3.57766	0.297783	0.262882	0.517331	0.260979	1.26042	0.50741	0.515415	0.206864	1.16105	0.0766969	0.405653	1.26273	1.07332	0.151661	0.187226	0.102009	0.41041	0.183986	0.680376	1.0937	0.169925	0.262246	0.330348	0.18083	0.394139	0.261708	0.431573	0.199556	0.669727	0.424564	0.452887	0.170076	0.0911486	0.241271	0.185151
AL117332.1	0.255078	0.835059	0.633428	0.347784	0.281824	0.680879	0.299005	0.257742	0.279378	0.817869	0.608513	0.0998208	0.454471	1.3151	0.896451	0.302165	0.624636	0.293311	1.30233	0.502087	0.796495	0.672565	0.978668	0.62063	0.321817	0.943878	0.926263	0.525553	0.4591	0.343941	0.222391	0.691916	0.539764	0.641319	0.501314	0.935216	0.417683	0.285795	0.527653	0.567251	0.54567	0.252313	0.658611	1.32924	0.572618	0.698879	0.322689	0.464849	0.403173
AC004687.1	0.0873656	0.144888	2.9761	0.306553	0.039746	0.0255068	0.0448047	0.386216	0.128812	0.111413	0.192689	0.059831	0.050445	1.94345	1.71942	0.905565	0.15541	0.131855	0.112981	0.523864	2.17003	1.59757	0.0664074	0.162748	1.13324	0.0120371	1.00709	0.0766236	0.103192	0.0966343	0.133298	0.386122	0.323526	0.816843	0.844206	3.40409	0.953726	0.331183	0.12885	1.53001	0.629905	1.17961	0.0469954	0.429006	2.00211	0.408156	0.0644715	0.957767	0.280633
AC008124.1	0.333766	0.40696	0.501127	0.671708	5.82481	0.749737	0.385364	0.401522	0.326993	1.11456	0.371229	0.252306	0.235894	2.07682	1.41067	1.06875	0.684266	0.58172	0.607235	0.53611	1.21288	1.03233	1.28652	0.539727	0.573826	0.89459	1.17735	0.301437	0.570156	0.496	0.422977	0.466926	0.732808	1.28998	0.535285	0.897028	0.344445	0.530219	0.226929	0.804432	0.855761	0.469785	1.92135	0.864892	1.44066	0.724711	0.307638	0.628191	0.37755
AC023906.2	0.192058	1.38986	0.516932	0.905726	1.1184	1.07659	0.354583	1.12072	0.724913	3.64444	0.387285	0.815473	0.674237	0.191209	0.453581	1.01925	1.01871	0.0386479	0	2.43066	0	0.0525155	0.0778586	0.109036	0.636059	0	0.0454133	0.119782	5.98879	0.475851	1.66702	0.201202	2.70262	0	1.56016	2.22258	2.85137	0.642689	0.453205	2.25891	0.383465	0.531933	0.132238	0.0718547	0.0402403	0.377793	0.518324	1.74564	0.164512
PTOV1-AS1	2.11113	3.137	2.80795	1.62613	2.209	1.52856	2.09606	2.27343	1.18031	2.18393	2.12323	1.19999	1.48616	3.85155	2.70897	2.23142	2.12759	2.82083	5.09488	2.47789	8.56335	1.61055	2.88416	1.62102	3.02506	2.27111	2.60078	2.00462	1.23348	2.93164	1.57473	1.94901	1.26648	3.42752	1.81453	2.91201	1.7976	1.69107	2.99355	1.98642	2.54311	2.96252	4.88403	3.41605	4.1048	2.65361	1.59174	2.43725	2.37797
DHRS4-AS1	2.21271	4.79547	2.99664	3.50493	11.0012	5.08157	4.69613	1.44542	2.87209	2.03066	4.52232	1.04856	1.92099	4.77589	3.33413	3.53312	1.88497	2.61395	6.82387	3.30186	3.66403	2.78883	14.5915	2.68136	2.43724	8.32935	4.20436	2.99953	6.91498	4.86578	2.15691	2.92668	5.19439	9.42052	2.4591	3.32343	1.00826	1.98334	4.43947	2.43472	1.70932	3.35149	5.90876	3.65415	7.32671	4.19228	2.22854	8.27744	2.45734
ZNF710-AS1	0.892811	0.58267	0.706373	1.38699	0.500763	1.23546	0.232071	0.275738	0.937679	0.99195	0.423885	0.213581	0.271172	3.35608	2.70789	1.08853	1.71673	1.26747	1.44359	1.59154	3.39426	6.73856	1.2767	1.16736	1.20163	1.07845	2.48706	0.75324	0.370774	1.2662	0.290271	0.508499	0.543484	3.06053	0.729111	1.90044	0.260348	0.479608	0.419785	0.941358	1.70934	1.23639	3.62627	4.35266	2.99814	1.05254	0.340385	1.86246	0.746428
AC015912.3	0.458952	0.430538	1.54411	2.40486	4.4543	0.655077	1.41222	1.08207	1.02253	4.00591	0.739097	0.174615	0.98933	1.65	1.40506	2.98819	0.59375	0.564393	0.52757	2.5503	2.7697	0.209156	0.465138	1.04947	1.0696	2.02349	1.56754	0.278287	6.26414	0.150413	3.04304	0.36728	1.51072	0.448739	3.07346	4.14046	2.95042	2.66633	3.33652	2.73429	2.54541	0.423712	0.526672	0.763146	0.42738	2.60808	0.559097	0.650521	0.728014
BAIAP2-DT	2.0821	3.34982	1.55946	1.97047	3.36604	2.62256	2.43303	2.15314	2.16642	1.58553	6.49463	0.725677	2.79598	3.47025	4.28797	0.949582	3.15298	3.08999	2.5422	2.06814	3.71863	1.82995	2.61886	2.65171	1.15746	3.76208	5.73206	2.33334	0.649947	5.27932	1.05387	1.93292	5.01856	3.16543	2.6111	2.38382	1.04311	1.01089	1.28014	0.758844	2.02495	1.77462	4.22397	3.07765	2.13058	3.14853	1.43614	2.54045	1.44907
GAS5	4.77988	28.8077	25.8708	14.3943	50.1259	7.5911	23.7663	8.75028	12.2905	16.6537	8.14922	8.75257	15.3651	32.3637	39.0137	26.1914	13.5246	22.4089	38.3589	40.0806	49.3028	10.1098	49.9339	13.4919	26.146	79.098	19.9524	4.97992	83.847	12.5388	37.5166	6.78092	24.9626	26.0143	18.6216	27.413	37.3739	28.7692	26.9504	52.513	24.0269	7.33672	12.9894	35.6699	36.6086	32.8603	9.42266	8.23368	21.1415
AC005332.6	4.0948	1.24569	1.38312	0.341081	11.8904	4.51237	6.24387	3.41624	2.85923	3.44614	5.48232	3.8777	0.426563	11.6585	6.27731	3.49288	5.80442	6.64455	8.67374	3.16857	7.25139	5.09995	9.50064	4.03117	2.39434	12.6697	13.2882	4.52319	3.13347	4.1753	1.89509	4.61435	6.19817	11.668	2.22087	3.99162	1.39939	3.72932	2.64569	2.91079	5.82247	4.82364	9.44332	14.6096	8.59222	3.76448	1.8958	5.15384	4.23694
LINC01133	1.30363	1.53851	4.103	1.30636	11.2365	0.147329	5.11839	1.52439	18.8486	1.71608	0.114832	0.335988	1.11369	0.191889	3.94501	3.06862	1.01553	0.437216	2.70263	0.586576	0.427093	0.843234	1.37802	0.98481	3.9924	10.4909	43.7186	1.54084	6.45711	0.802105	4.60061	1.01876	13.5481	0.940544	2.27739	6.41018	0.520274	3.79655	0.932184	9.57691	3.34295	0.0388235	15.7802	7.85344	11.0577	0.248162	2.71905	4.79451	0.150088
AL031123.1	0.624864	1.95951	0.946041	0.7367	0.540123	0.291891	0.640913	0.331479	1.10556	1.08373	0.669396	0.149775	0.346365	2.21624	0.491912	1.2781	2.00077	0.314354	0.323229	1.11608	0.993324	0.25629	0.601622	0.909047	0.965735	6.64639	1.14509	0.365356	0.639648	0.147447	2.28812	0.347764	0.665262	0.859162	4.78947	0.816428	0.750345	2.51574	0.636721	0.702517	1.97538	0.374975	0.537799	0.467561	0.785536	0.215103	0.922238	0.896757	0.24532
AC040169.1	0.544987	1.35572	1.26058	1.07088	1.36365	1.35245	0.838476	0.632419	0.522292	2.08499	0.708319	0.373226	0.818157	0.805391	1.27368	1.92063	0.683021	1.50794	0.896988	1.5644	0.721955	0.8848	0.690416	0.435096	0.488826	1.5393	1.0873	0.584196	4.34504	0.502337	1.43205	0.869783	1.38748	0.262267	0.758684	1.78016	1.22705	0.569909	1.16911	0.942637	2.90923	0.440248	2.31594	0.414164	0.463883	0.837527	0.287267	1.27638	0.364706
AC009283.1	0.770375	0.530949	2.86958	1.88447	2.30311	1.12457	2.06006	1.53251	1.00603	1.76836	1.62975	0.602948	0.305016	8.18331	4.87336	3.28531	1.63734	1.19036	1.47496	3.62246	6.52411	1.50463	0.864411	1.62058	1.82238	1.8499	2.37459	0.128696	0.93159	1.00629	1.90302	1.18896	4.12637	2.20926	2.01873	4.80164	3.12364	1.49612	4.24959	4.61609	1.64801	1.39705	1.16031	2.62487	8.96404	2.62487	0.696121	2.14975	2.6906
CPNE8-AS1	0.101214	0.122075	0.681054	0.189411	1.90324	0.315198	0.207626	0.238631	0.517328	0.275356	0.0637805	0.138629	0	0.797735	1.19518	0.969838	1.44035	0.746801	0.349038	0.447643	0.0446933	0.369006	0.0341926	0.430961	0.260712	7.02834	0.598316	0.289321	1.62054	0.835905	1.23541	0.728974	1.06196	0.705101	0.221021	0.0944591	0.736599	0.423368	0.542812	0.583548	0.785884	0.186884	3.62963	0.820455	0.106032	0.265461	0.569073	0.403484	0.409404
AC002310.1	0.330251	0.960656	0.697166	0.327192	1.29033	0.521793	0.547951	0.249048	0.412451	0.931492	0.336649	0.226168	0.17947	4.69012	0.745541	0.386612	1.23776	0.215007	0.475041	0.674131	0.887848	0.318715	0.708781	0.234364	0.814936	1.26334	0.918705	0.204455	0.718961	0.41829	0.447893	0.216234	2.46391	0.80132	0.521789	0.824918	0.296897	0.233621	0.302137	0.403213	0.387873	0.269024	0.71895	0.6087	0.80388	0.496777	0.270333	0.418192	0.235738
AC016876.1	1.52637	5.5027	3.25428	2.33537	3.93751	4.27022	2.37416	1.94271	2.03779	1.67699	2.70587	4.53734	2.6188	10.7292	4.29144	2.26249	7.32366	1.0801	20.65	4.75919	31.9078	3.34808	22.6092	2.03545	1.75908	1.95973	10.6293	1.71301	3.57931	2.88929	1.86536	1.58147	4.11503	16.2914	3.03279	3.30297	2.54517	1.73649	2.68068	3.45242	4.59554	1.56402	7.03043	6.47935	14.4616	2.78803	1.68339	2.86186	2.68195
AC006547.1	0.461854	0.660905	0.860338	0.729535	0.9473	0.841038	0.52189	0.352973	0.313932	0.551046	0.838591	0.396707	0.961836	1.03263	1.29412	0.476017	0.805111	0.574962	0.618435	1.47008	0.829596	0.941804	0.483946	0.677734	0.630841	0.500442	0.71263	0.970329	0.604075	0.854306	0.329112	0.399786	0.833411	0.576908	0.769235	1.23465	0.606728	0.630321	0.51218	0.866544	1.16353	0.737151	0.437926	0.849324	0.967684	1.894	0.382913	1.58527	0.491723
LINC01503	1.73676	6.09622	5.55605	3.27516	2.52231	3.6794	10.0373	4.01601	9.07398	6.01974	1.80301	5.24554	9.53438	15.4066	3.13324	5.42828	15.1591	3.15885	11.0048	9.61294	14.5418	2.35924	19.2603	2.80473	5.00213	11.2896	12.886	2.04832	5.08459	7.7366	6.32644	3.38231	4.73083	5.96381	3.26745	7.11722	8.15495	8.68507	5.43334	25.765	3.55655	1.69591	22.8432	4.39431	1.90109	8.67228	3.66184	8.93844	2.14568
AL035071.1	0.391398	1.75771	1.37287	2.45919	1.89428	1.65327	0.700403	1.4431	4.07636	5.77717	1.15449	1.95044	1.22325	3.24378	4.55624	3.85782	0.624863	3.30127	1.51161	2.74532	35.0148	0.888056	2.23656	2.09795	3.29115	2.19377	5.30677	0.980318	0.924596	2.03381	2.6654	0.89422	1.70381	2.21674	6.17565	3.07765	0.9909	3.00441	2.09014	10.6156	2.40168	0.468979	1.21844	3.74653	2.41657	9.11608	1.00433	1.55365	0.546882
UBL7-AS1	0.529271	1.76488	1.32679	1.08369	1.17088	0.848362	1.04315	1.05518	1.1996	1.03758	1.10521	0.490391	1.62987	1.98891	1.06207	0.929396	1.76551	0.835337	1.86425	1.34518	1.04483	1.12088	3.36568	0.920587	0.836325	1.60143	1.61958	1.00323	3.85711	0.722402	0.731881	0.706677	1.2586	2.4657	0.924618	0.86199	0.940305	0.683703	0.612224	1.1129	1.69218	0.776062	1.94715	1.90251	3.0224	1.61271	0.638925	0.868788	0.770418
TRAM2-AS1	0.913097	0.655736	0.898947	0.360014	1.28109	1.05819	0.764967	0.677888	0.690604	0.511993	0.803795	0.147977	0.70189	1.28379	1.4541	0.292844	1.28498	0.715335	1.08166	0.661605	1.28347	1.27696	2.87511	0.751858	0.561711	1.67485	1.46685	0.777054	3.46876	1.04852	0.45375	0.725643	1.14862	1.96275	0.602747	0.780604	0.357624	0.225957	0.859772	0.470184	0.935518	0.469756	2.17764	1.73416	1.70868	1.40537	0.382101	0.978081	0.676658
AP005230.1	0.393734	0.904549	0.620292	0.46315	1.6036	1.10573	2.05769	0.721094	0.586048	0.277356	0.100427	0.0256803	0.614906	1.46998	0.479698	0.228026	0.345648	1.05642	1.60468	0.287042	0	0.320419	2.57476	0.55883	0.40361	8.01841	0.498754	0.0950093	2.53936	0.973319	1.34769	0.527876	0.0260366	1.19616	0.749254	0.402453	0.634495	0.196066	0.462542	0.551303	0.613517	0.692384	0.677746	1.36786	0.549972	2.17599	0.624597	0.463406	0.796316
LINC01518	2.80382	5.89741	0	0.345537	0.342226	0.0798623	0	0.0302312	0	0.0697674	0.0646408	0	0.0315889	0.680837	0.134589	0.945114	1.96849	0	0.0643175	0.104695	0	0	0	0.0242652	0.0754938	0.0376886	3.67874	0.773044	0.134623	2.72308	0	0.0223881	0.443174	0	0.134401	0.159555	0.0373267	0.0715131	0.0366755	0.236567	0.113783	0.12627	3.32544	0	0	0.437192	0.0576748	1.39035	2.83126
ASMTL-AS1	0.13293	0.897841	2.04237	6.22407	0.65313	0.201809	0.46357	0.470113	0.21951	2.02067	0.32669	0.191174	0.40526	3.60634	3.21788	1.5138	0.335346	0.347744	0.562597	6.7158	1.63768	0.218087	0.956523	0.122635	2.0251	0.586078	0.644358	0.124358	0.366356	0.462662	0.649015	0.113148	1.87058	0.862688	1.09726	3.36199	2.16218	1.91832	0.541809	3.67875	3.14068	0.282263	0.102967	1.56659	2.52058	2.19646	0.112109	1.16582	0.322616
LINC02381	0.54444	0.125078	1.72997	0.0727757	4.97733	2.42212	0.75786	0.744961	0.0611596	0.396742	0.122529	0.878864	0.0838293	1.77452	2.19402	0.702271	4.19254	1.76075	6.425	1.19073	0.807091	1.87859	6.01701	0.404762	0.8443	1.21449	0.781613	2.15253	2.92951	2.63056	1.28337	2.64811	1.35609	12.2625	1.40969	1.74208	0.933958	0.623559	0.556161	0.538108	0.747696	0.741986	1.53962	4.23145	3.92462	10.7351	0.677816	1.46759	1.87837
AC021016.2	0.502576	0.752481	1.0398	0.330802	0.386326	1.1536	0.639911	0.482652	1.08339	0.618811	0.567879	0.676495	0.424275	1.31559	0.66509	0.871813	0.661397	0.906716	1.80921	0.654449	3.27147	0.710805	1.89689	0.608774	0.813088	2.25403	0.542964	0.675528	0.53903	0.756528	0.599341	0.799969	0.264726	1.47736	0.340597	1.09981	0.444585	0.878951	0.353181	1.03414	1.4129	0.535985	0.417635	1.5561	2.69606	0.647709	0.285009	0.677044	0.321634
CRNDE	0.954348	3.63391	3.12239	2.09001	5.63345	1.41846	1.71503	0.934428	1.41406	1.58516	1.0487	0.777803	1.33343	4.76047	11.052	2.36319	2.11217	3.10286	0.83081	2.96237	4.14797	1.06753	1.37488	0.839575	2.62079	5.00745	7.38529	0.922321	4.1611	1.91229	1.76496	0.97603	2.19785	3.73919	1.98412	2.78975	1.73062	2.54034	2.03882	4.33817	2.91331	1.23059	6.09582	5.25248	6.90759	2.02467	1.0776	1.92424	1.19355
LINC00665	0.160186	4.22668	0.0663304	0.024904	6.40178	0.80871	2.50495	0.176488	0.401139	2.27031	0.788903	0.0151894	0.00683014	3.36744	2.91007	0.0326964	3.07344	0.637248	4.17202	0.0628813	1.17201	0.562669	1.01153	0.844705	0.359112	0.0869229	0.110717	1.93468	0.131957	2.80435	0.0802143	0.440508	2.59407	4.24775	3.09653	0.170195	0.153345	0.0128855	0.02379	0.110826	0.0738067	0.102383	2.44554	2.02611	2.48104	2.43353	0.105999	0.261324	0.153044
BOLA3-AS1	0.241905	0.420142	0.195329	0.217295	2.83494	1.57071	0.535935	0.153991	0.148372	0.434354	2.42072	0.231931	1.43028	0.457589	0.38087	0.395835	0.513245	2.54103	1.56529	0.474041	0.205092	0.701142	1.6377	0.391405	0.192274	0.0533271	0.36608	0.716634	5.40972	3.30501	0.223091	0.240751	2.49034	0.532174	0.849425	0.812739	0.21126	0.0708307	0.103787	0.100418	0.31126	0.30373	0.841125	0.796435	0.689307	4.7204	0.277462	2.22185	0.725235
PRKCQ-AS1	1.93785	6.24739	1.55452	0.870354	0.331898	0.734828	0.72022	0.765957	1.85547	0.58147	2.09463	0.262299	2.13147	1.25971	0.879425	0.408342	0.946765	1.54605	1.04208	0.614293	0.308053	2.4499	0.725513	2.00294	0.387584	1.67861	0.118597	0.671835	5.66207	0.780043	1.35427	0.800103	1.43944	0.727241	0.860279	1.8298	0.572416	0.658005	1.00748	1.23819	0.708077	0.989242	0.502314	0.396622	0.84548	2.23781	0.649886	3.97345	1.41256
AP005482.3	0.739423	1.18911	1.29915	1.96492	0.807342	1.38162	1.39043	0.958834	1.54082	0.452616	0.916373	0.506382	0.500946	2.14712	1.45524	1.44429	0.334809	1.23995	1.94721	0.955928	3.29774	0.404369	0.899267	0.507243	0.952322	1.5757	2.79746	0.30744	1.37798	0.857853	1.23681	0.91987	1.71136	1.65379	0.613579	1.63318	0.618846	1.08253	0.60805	1.61999	1.3123	0.750912	1.95161	1.95954	1.96238	0.70301	0.893839	0.51093	0.668559
AL392172.1	0.298812	1.04116	1.95482	0.521915	3.24749	1.02749	1.68568	0.851282	1.25317	0.609698	0.690429	0.409274	1.15023	4.99952	2.25433	1.13796	1.8255	1.97093	1.70183	0.948821	7.16915	0.70358	2.59096	0.742187	0.549784	4.64765	6.6927	0.685917	9.81699	1.47874	1.77862	0.73912	1.79813	1.46082	1.45729	1.48731	1.86658	1.57974	0.979329	2.44064	0.810215	0.643694	3.00041	3.61781	2.20866	4.80027	0.910037	0.900019	0.876886
AC007228.1	0.601338	1.36998	0.809264	0.285086	2.21289	0.436957	0.315244	1.19329	0.551668	0.804348	0.71577	0.997513	0.148144	0.848131	0.841584	0.605756	0.648296	0.73949	0.640971	0.600107	0	0.292315	0.352122	0.436225	1.06214	0.397688	0.932135	0.364622	0.336719	0.236492	0.833668	0.323734	0.754649	0.764343	1.10304	1.19724	0.408457	0.838448	0.630665	0.392928	0.38539	0.653861	1.0351	0.84992	0.797957	0.683442	0.811443	0.436824	0.515092
AL365356.3	1.94478	3.32298	6.84601	0.394274	0.0983064	0.283894	0.748024	3.29562	0.191159	0.192896	0.459569	0.036996	11.0046	0.739517	0.637913	0.149319	0.122305	1.49474	0.152424	0.30325	10.162	0.0369287	0.793873	7.22648	0.17891	0.119089	0	0.0421151	28.522	15.7748	0.219796	10.0454	1.45036	1.0696	9.59077	5.34415	1.91661	2.79636	0.115888	0.467193	1.13853	0.548611	0.139484	0.176848	0.0282968	0.903254	0.0227802	3.61797	0.79051
LINC02100	1.34215	0.359729	2.09054	0.669781	0.339219	0.870768	0.382393	1.38441	0.439745	0.22821	0.0469868	0.612765	0.27554	1.39189	0.293494	0.0824394	0.81994	0.600179	1.19217	1.75035	1.08654	0.815534	0.453412	1.05829	0.493881	4.68463	0.17631	0.116259	0.880705	1.09966	0.202249	0.683495	0.345149	0.574122	1.46543	0.765462	1.05817	0.23392	0.0799773	0.773814	0.827081	1.51444	0.0641744	1.1856	0.312454	0.293345	0.691734	0.297244	0.958042
AC124067.2	0.208778	1.46889	0.35121	0.234423	1.48804	0.853352	1.82019	0.307647	0.123129	0.461491	4.34158	0.0714893	0.0642926	1.2991	1.09571	0.153887	0.450163	1.26038	0.327262	0.355144	0.322668	0.66602	0.705307	0.296321	0.076826	0.268476	0.246835	0.271271	2.30158	2.38112	0.707872	0.205048	2.89925	0.421023	1.04859	0.909277	0.417839	0.218325	0.186614	0.421299	0.849137	0.192747	0.988285	0.488189	0.328077	1.3005	0.79235	2.38588	1.19223
LRRC75A-AS1	26.0315	91.7082	71.8671	29.1336	42.5428	35.169	41.1734	29.0176	29.6354	17.1077	21.3988	40.0386	61.4482	52.3593	45.3598	49.3464	30.947	48.5215	128.768	65.5975	102.052	24.8882	214.035	31.5661	63.6813	117.066	31.5244	18.6672	142.69	28.8328	64.8142	21.888	61.7216	64.8127	26.9813	50.3243	24.5829	39.09	56.0556	82.0972	60.8445	22.5944	21.734	42.2357	83.4048	36.3289	43.8407	24.7896	62.8418
AC025181.2	1.06211	1.65467	1.2904	1.11804	1.61066	3.41098	2.42844	0.939053	1.20058	2.43803	0.37648	0.439454	1.51272	1.70729	2.6129	0.978582	1.50288	0.667905	1.01974	1.19695	1.75875	1.5126	4.19359	1.52317	0.512972	7.58513	3.29626	1.60429	7.94523	1.29227	0.960305	1.18802	1.96657	1.53338	0.956729	4.06818	1.42516	0.671037	0.854421	1.07163	1.30085	0.49028	4.39922	1.96615	1.15904	2.30689	1.28765	1.16437	0.789741
LMO7-AS1	0.029926	0.108283	0.0671228	0.067204	0.762414	0.698963	0.521809	0.0264587	0.21179	0.183184	0.905189	0.143461	0.387057	1.60142	0.942347	0.0992609	0.212935	0.572093	0.731788	0.244348	0.951447	0.2864	1.91075	0.191134	0.165182	2.57287	0.176905	0.466604	1.10754	1.32404	0.689966	0.509451	1.1082	0.757105	0.235259	0.307218	0.196012	0.0312945	0.353087	0.258808	0.531117	0.221026	0.566639	0.783737	0.971874	0.883004	0.378582	0.167018	0.427233
AC006206.2	1.20594	2.06833	0.260561	0.0993814	3.71458	0.465133	1.69083	0.2152	0.156598	0	0	0.681912	0.511054	0.151453	0.413709	0.648311	0.88026	0.25603	2.62218	0.203256	0.410376	0.0453781	2.02952	0.816544	0.659535	2.07311	0.575537	0.120753	0.357187	0.60045	0.420133	0.311493	1.18814	0.937065	0.362398	0.423338	0.0603883	0.161974	0.462811	0.15309	0.62588	1.87941	2.42814	1.35561	1.47198	0.663776	0.34524	0.793887	0.221127
LINC02012	0.0617257	0.843748	0.438419	0.219475	0.458664	0.144169	0.0844147	0.845896	0.618855	0.755672	0.285244	0.711577	0.114049	0.678543	0.384689	0.693829	0.079855	0.175966	0.0774047	0.146999	0.436103	0.0703251	0.135542	0.248222	1.20383	1.50813	7.16392	0.44913	0.145814	0.394473	0.181379	0.141454	0.476205	0.407377	2.26449	0.316835	0.224609	1.90418	0.551728	1.1744	1.3123	0.522374	2.06303	0.269424	0.53887	0.0101183	0.329699	0.426516	0.176243
AL157394.1	0.391459	0.279789	1.39834	0.195353	0.14511	0.592606	0.34203	0.384559	0.666947	0.147914	0.1005	0.188652	0.308069	1.78626	0.542148	0.288538	0.206325	0.291754	2.98627	0.547513	7.58654	0.535194	2.21878	0.277801	0.656222	1.05473	0.599945	0.429512	0.867657	0.393432	0.57023	0.588565	0.335561	2.51976	0.208959	0.527705	0.506472	0.560975	0.171063	0.576778	0.305561	0.535409	0.324437	2.86133	0.212642	0.456315	0.269008	0.196512	1.00387
LINC00857	0.64576	0.069013	1.58592	0.0275348	0.0595001	0.992779	0.603657	0.0722709	0.713477	1.10079	0.169984	0.173537	1.01947	0.122071	0.933069	0.126526	1.63912	0.452346	0.0922545	0.383771	0.021657	0.156458	0.0911279	0.643893	0.117309	2.9282	0.666828	1.13431	2.13695	1.89025	0.0886877	0.508449	0.529726	0.026974	0.73899	0.945954	0.18739	0.444495	0.026303	0.0141385	1.00644	0.233943	0.703524	0.772198	0.0171267	1.18183	0.0965143	1.42727	0.495962
LINC02446	0.0408897	0	4.21884	0.18365	0.427854	0.0716277	0.0838798	0.921879	1.08518	0.0208579	0.270553	0.980095	0.132215	2.56976	0	0.949383	0.145473	0.226277	3.71111	0.897269	2.05836	6.76433	1.2225	0.406246	1.57989	0	0.0966863	0.175326	1.07863	0	0.110911	3.5474	0.30284	0.247375	0.642897	0.572413	4.84314	0.448975	0.0877171	0.671887	0.249458	3.26538	0.0351924	1.20473	7.60347	0.0603251	0.689705	0.211906	1.02157
AC244153.1	3.76821	0.514517	0.86114	4.90166	1.31969	2.29163	8.56132	6.61294	25.6784	12.505	0.358425	14.0521	11.823	6.90146	4.81348	10.1247	12.399	2.86143	0.441332	24.1643	1.45046	1.32198	5.67806	3.54196	6.73428	10.0937	0.638842	5.09937	13.4252	6.61844	19.1307	3.39831	9.83375	5.53697	13.8428	7.11309	10.0899	8.56507	8.52592	3.36952	6.51419	0.30194	7.18393	0.970902	0.774625	8.34942	8.53864	11.8927	1.49208
AC009065.2	0	1.11511	0.0576032	0.173019	0.257041	0	0.0790243	0.0227062	0.181753	0.183404	0.0323672	0.0175878	0.0711778	0.159802	1.11196	0.908623	0.614658	0.103359	0.555541	0.655294	2.38149	0.140447	0.26028	0.200477	0.198458	0.254766	6.19408	0.0400429	0.0808906	0.0454503	0.0348302	0.0504461	0.356637	1.07347	0.033649	0.263647	0.25232	0.241706	0.0550929	0.177682	1.85166	0.142259	1.23779	1.153	1.61427	0.0505183	1.88436	0.266186	0.0733282
AL118508.1	0.113418	0.729575	0.839492	0.458459	0.0894371	0.309054	0.915137	0.213924	1.02564	0.208277	0.0381179	0.00517818	0.125736	0.00940974	0.0744051	0.861065	0.347261	0	0.0142227	3.43416	2.13351	0.3308	0.214567	0.107317	2.02834	0.0083342	0.0446973	0.347786	0.0476314	0.0356837	0.0615278	0.113867	0.280001	1.00636	0.673667	1.35487	0.817164	0.0237209	0.137873	3.85808	1.92065	0.160554	0.240784	0.0848663	0.0158424	0.0520573	0.0956536	1.53123	0.291454
MIR31HG	5.04991	6.03331	11.0329	6.1249	0	2.05852	4.25119	8.8875	3.73683	3.2078	2.05644	3.2626	18.3312	0	0.281281	2.81799	3.23574	1.62975	0.0448064	6.73438	0.157776	3.8103	0.16899	6.10241	1.44629	0.0262555	0	2.20986	4.783	18.8718	7.85025	4.4762	2.09498	0.602636	6.83498	3.60136	8.26909	4.25954	6.94955	2.47205	0	6.48744	0.102507	0.93575	0.149726	6.3022	4.64065	0.11395	6.10418
AL604028.1	1.03865	0.536887	1.0317	1.86598	1.16106	1.31693	1.61321	0.997024	0.980088	1.69542	1.04722	1.68681	1.0418	4.21012	3.09543	1.83738	1.70844	1.4332	1.39552	2.60478	3.65603	1.94746	1.17296	0.800264	2.2277	3.10742	3.43835	0.902271	2.92096	2.01321	1.24765	1.01038	2.60997	2.87253	0.77764	2.16024	1.84655	1.52061	0.986744	2.41245	3.16006	1.47945	4.29088	3.27528	1.70988	2.56849	0.926028	1.86916	0.932053
RAB11B-AS1	0.598702	2.24037	2.41026	1.53409	0.614585	1.20115	1.71627	1.12653	1.68397	2.33356	0.357929	0.67284	2.16988	1.7576	2.68892	1.96885	0.744755	2.08518	4.36029	2.49123	5.6738	1.42718	2.28706	1.32909	1.52522	3.51951	4.21071	1.16088	2.06707	1.24067	2.08198	2.11079	1.81914	2.60044	2.9366	2.97998	1.91044	2.21536	1.26788	4.43426	1.24305	0.736975	2.43108	2.41223	2.70181	2.11381	1.6831	1.67681	0.865682
AC005520.2	1.39287	0.902199	1.01245	0.434433	4.31834	3.10262	2.1165	0.456105	2.85988	1.44732	1.08903	0.300297	0.953175	1.05929	1.72598	0.427774	0.684078	0.596908	0.630741	1.05304	1.77682	0.952148	2.09132	2.76401	1.53764	8.10277	0.609911	1.62881	0.97492	0.578214	0.629677	0.607992	0.382072	0.397212	0.439344	1.54063	0.647629	0.431573	1.49399	0.3123	0.543613	0.547705	1.30979	0.796146	0.89172	2.53693	0.543845	0.966563	0.294592
AC022706.1	0.2734	0.11991	0.58535	0.167445	0.203532	0.116102	0.305915	0.153824	0.146582	0.101427	0.360232	0.0510638	0.206655	1.23724	0.44024	0.137399	0.385854	0.325097	0.91166	0.177572	0.921909	1.76699	0.478601	0.352763	0.329254	0.739678	0.411391	0.3294	1.05685	1.74479	0.202249	1.56227	0.368159	0.519444	0.488475	0.695875	0.325589	0.207929	0.159955	0.257938	0.275694	0.734276	0.29948	0.650919	5.0253	0.220009	0.335386	0.455775	0.461279
AL139289.2	0.402711	2.33144	1.14413	0.904356	0.439702	0.250823	0.936256	0.427262	1.01334	1.50644	2.11476	0.367721	4.31568	3.0404	0.634053	0.623347	0.642555	1.02648	0.909007	2.82234	4.01888	0.293642	1.95907	0.457257	0.711309	3.04799	0.698306	0.355812	2.17747	2.86662	1.09233	0.12305	1.34216	0.531562	0.914579	0.826838	1.34817	0.449202	1.58382	2.04321	1.69746	0.37179	0.323493	0.426889	0.70314	5.06986	0.611344	0.556535	0.325789
AL513318.2	5.83894	7.46796	0.0098916	0	8.81174	2.9562	0	0.0233947	0.17686	0.980818	4.99115	1.49801	0.00814842	10.5045	0.121511	1.27748	1.63173	6.57594	3.04442	0.063015	11.0767	0.108528	5.26509	0.0312963	0.194738	3.91791	0.125135	2.11098	0.96539	0	6.79444	0.0404254	0.00816555	11.846	0.138676	0.0329261	3.59143	0.018447	0	0	0.00978356	6.96219	0.986856	0.486733	13.4258	2.61117	3.26558	3.3614	3.89719
AL590666.2	0.117059	0.141187	0.183791	0.0262876	0.426038	0.628837	0.552301	1.82153	0.0828438	1.00316	0.221297	0.128266	5.01788	0.262219	0.322533	0.440039	2.12016	0.306226	0.528455	0.215054	0.217098	1.02426	1.56601	0.249214	0.284297	3.35468	0.083038	0.127762	0.239657	0.248597	0.0952545	0.62849	2.88267	0.746813	0.0920241	0.262192	0.30669	0.905848	0.251116	0.161977	0.727133	0.0648425	2.98216	0.9416	0.0245264	0.0230265	0.612091	0.298656	0.434503
AC055822.1	0.638064	0.625282	1.20753	1.70154	0.471705	1.35057	0.695354	0.775686	0.376303	0.773007	0.7539	0.655452	0.442102	1.14146	2.27606	1.32274	0.283755	4.6143	0.337558	1.05825	2.64142	0.436173	1.01041	0.452804	1.23267	0.571426	0.660074	0.777237	1.09907	1.48209	1.29803	0.287221	1.77212	0.482521	1.35851	1.2654	1.43662	0.625539	1.8393	1.51749	1.19434	0.47862	0.343225	0.447598	1.87999	1.84346	0.47086	0.572312	0.654722
AC092171.2	2.50007	17.1442	7.94607	4.40076	2.27476	7.42019	2.76584	4.12158	9.10417	5.35176	6.48062	3.13643	6.72729	7.06492	7.01523	5.67916	4.42077	5.72842	3.23437	5.21474	8.69192	3.48521	4.88497	5.08239	5.92962	4.13349	8.26072	3.15337	1.99442	9.683	2.5985	2.88788	3.93166	9.62498	6.20801	5.65985	2.9616	7.52923	4.43224	7.355	5.89749	5.72491	5.9149	5.12096	5.18101	6.15268	2.47679	5.20082	5.60313
MYLK-AS1	0.32595	0.960991	0.934171	0.406653	0.346004	0.211472	0.575775	0.320204	0.469899	1.05303	0.308099	0.0992096	0.501876	0.473243	0.71277	0.240252	0.44511	0.291516	0.800457	1.40463	2.18295	0.148544	0.825857	0.475474	0.199904	0.578827	0.599455	0.183523	2.39552	0.640942	0.491176	0.260844	0.150879	0.418289	0.735504	1.06469	0.593037	0.113618	1.08769	0.219247	1.42612	0.117025	0.296119	0.525052	0.815728	0.320585	0.0916323	0.462003	0.168038
AC138207.4	1.11114	0.631421	0.275583	3.14305	1.97339	0.823481	0.997216	1.31301	0.95775	3.47705	0.962762	0.658511	0.700793	1.76837	1.21956	3.42563	0.352461	0.978227	0.512468	3.06416	0.481213	0.350567	0.422293	0.515573	1.89891	0.211973	0.555786	0.63302	0.412233	0.913885	0.652043	0.909406	0.870415	0.45833	1.27386	2.47281	1.24796	1.29602	1.55852	1.12725	1.48138	1.61764	0.395401	0.389728	0.559633	0.609473	1.56784	2.70029	0.884662
AL161785.1	0.152197	0.22028	0.0682741	0.0341784	0.193873	0.391024	0.0312211	0.161475	0.179519	0.0310543	0.191816	0.0833837	0.0843634	5.90945	1.07832	0.100963	0.452866	0.153133	0.515312	0.0932023	0.241942	0.832321	0.431895	0.172811	0.369635	0.26841	0.287903	0.0949216	0.599222	0.269349	0.123847	0.637772	2.0008	5.15627	0	0.454527	0.36552	0.0954939	0.130598	0.0526494	0.168821	0.562042	0.366773	0.996475	0.255108	0.0299383	0.256717	0.946491	0.760481
AC009779.2	1.50037	1.80962	2.66186	0.814714	3.30098	2.67132	2.51018	1.04383	1.65366	1.50558	2.25517	0.833794	1.29521	4.04044	2.92863	0.775033	2.79223	1.57147	3.70126	1.50622	6.09303	3.63176	3.00379	2.46112	1.66989	4.39193	1.61392	0.594427	1.32669	2.71331	1.06745	1.91644	2.58448	3.43598	1.06347	3.32843	1.8124	0.681604	1.53015	1.82934	0.859408	0.783412	3.41881	1.84044	3.86508	2.76991	0.840121	1.3237	1.90495
AC055736.1	0.366772	2.41602	0.348046	1.61562	3.72224	1.38381	1.44689	1.07261	1.53079	3.10859	2.3468	0.502357	0.938324	0.0351108	0.66631	0.405513	0.0729994	0.0567737	0	0.172772	0.112124	0.694306	0.0285935	0.060065	1.18354	0	0	2.02353	0.755343	0.58252	1.10964	0.942114	1.09701	0.0931009	0.887177	3.44928	0.985567	0.767089	3.29852	0	0.156475	2.37027	0.0728466	0.131943	0.0295565	1.88692	5.54407	0.449883	2.07432
AC136475.3	0.949212	0.298659	0.995095	0.231697	3.79263	0.337372	1.65087	0.109465	0.243394	0.0421038	1.1833	0.0847896	0.171571	3.28702	1.62445	0.775697	2.26914	0.228382	1.572	0.673947	0.656056	0.592448	3.57615	0.322163	0.728954	3.22973	0.0487929	0.128696	1.00742	0.608646	0.139928	0.405328	2.82733	2.0655	0.351475	0.731801	0.473051	0.79841	0.177066	1.10643	0.572225	0.647721	1.31423	2.14236	6.42038	1.05536	0.348061	0.806154	0.854316
AC011374.1	0.452997	0.505389	3.9118	2.02184	4.34841	1.19029	0.406552	2.14273	2.89867	1.15537	0.228367	0.426563	0.418497	2.38182	0.468054	4.41995	0.388255	0.410205	0.149116	1.44483	0.420065	0.154832	1.17071	0.329508	0.900144	0.873788	2.90546	0.723966	1.25738	0.534459	1.82773	0.704431	4.27764	1.12113	2.93796	1.82846	2.57147	2.73568	0.376562	3.03616	1.73355	0.825972	1.1404	0.656734	0.688117	0.178216	0.563516	0.60496	0.549704
AC034223.2	0	0.755432	0.561936	6.32943	0	1.65794	13.191	1.62438	1.13278	1.36317	0	3.3457	3.66468	0.0519639	0.0821782	0.600159	0.0540196	0.798238	0	5.1993	0.0553145	0.342524	0	5.48193	1.52116	0.460244	0	0	0.0657593	3.1283	2.6616	0.0273398	0.193283	0	5.52563	6.23504	0.273495	0.130995	3.22469	0	1.6674	0	0.0359376	0	0.0437435	8.0494	4.89496	6.65827	0.0298057
AC108676.1	1.27911	6.57472	0.0201097	1.24831	2.84432	0.0139604	0.288141	0.00528461	1.50873	0.152447	1.94353	3.63081	0.0165658	1.78522	1.49396	0.819451	6.32533	2.18305	0.292321	7.51579	0.0158361	0.384076	0.508847	0.00848341	3.07485	0.296469	2.85493	5.21427	2.35329	6.94623	0.0324253	1.17799	0.918567	0.0262986	2.45906	0.440682	6.61629	1.07508	0.615467	0.640979	0.0198901	0.0220728	3.87368	1.05662	0.313085	2.8806	0.00504096	1.74895	1.45063
LINC02035	2.006	0.762191	0.992187	2.32154	3.19634	1.94527	2.25364	1.83661	1.46401	1.77872	1.09051	2.38137	0.838293	1.35509	2.67875	1.4762	2.21995	2.63461	1.83485	2.56999	2.37405	1.68364	1.03458	1.97322	1.83528	2.83975	3.94638	2.40265	0.321531	5.15406	0.483462	1.23706	0.882058	2.39546	1.26957	2.85507	1.0224	1.27762	2.45406	0.958506	2.49112	1.81009	5.23806	3.62825	1.762	4.07027	0.762543	3.87827	0.895234
AC087741.2	0.412701	1.49329	1.50421	1.73773	1.87754	0.24098	1.90485	3.10151	1.33867	1.68415	1.10528	0.847896	1.52508	0.641996	3.04585	1.82517	0.133479	0.83048	0.291111	4.9493	2.87024	0.564236	0.418264	0.732187	1.70849	0.909784	1.46379	0.080435	0.893676	0.486917	1.25935	0.540438	1.24173	0.794425	1.08146	4.81448	1.4642	1.18683	2.43466	4.28297	1.83112	0.762025	1.06559	0.482513	0.864698	1.21772	0.957167	0.822607	0.36824
FAM83A-AS1	5.48062	7.94502	3.81195	14.1863	0.899044	1.13853	4.89168	3.52938	1.24317	4.99995	5.86124	88.1489	5.18493	1.13129	1.55571	8.72511	9.30605	7.1978	0.0495631	37.7441	0.174526	2.7018	0.37386	10.6396	7.63555	1.03102	0.654194	4.34456	1.0789	3.89371	26.3011	5.41721	7.75716	0.695596	12.6355	4.65993	6.90336	10.4154	8.4504	3.28138	11.4425	2.03122	1.00916	0.850254	1.69762	1.87887	5.44442	8.26662	4.87137
LINC00467	0.698196	1.37624	0.912767	0.403179	0.664314	0.596382	1.73508	1.22755	0.978829	0.748933	0.208673	0.620228	0.129004	1.37533	1.20136	0.247022	0.611637	0.879118	1.02439	0.997644	0.71879	0.747283	0.367955	0.382226	0.458054	3.67197	1.74055	0.62829	3.85789	0.779034	0.708827	0.506782	1.66211	0.947921	0.376372	1.01277	1.69858	0.650853	1.40363	0.54516	0.641694	0.596702	1.22586	1.67925	1.32494	0.992778	0.642676	0.636189	0.623689
AC005586.1	0.246047	0.185476	0.17246	1.38135	1.81897	0.143669	0.220821	0.217539	0.290217	0.439281	0.251953	0.105314	0.0284135	0.99515	0.544769	0.646085	0.21884	0.12378	0.75208	0.062781	0.814859	0.588683	3.42875	0.10913	0.373478	0.1017	2.14536	0.0479543	0.0968724	0.27215	0.208558	0.362477	0.427099	1.35322	0.241783	0.60277	0.268597	0.739733	0.0329889	0	0.204692	0.425915	0.952939	1.2082	0.902163	0.0604993	0.129693	0.17165	0.153678
AC092747.4	2.37442	3.96794	3.44353	5.06447	3.37513	3.21833	2.42562	3.77707	5.11768	5.41875	1.47823	2.35096	2.45787	5.69621	4.57919	5.50346	2.46731	2.91672	3.45287	8.17536	8.74154	1.17334	2.37743	3.05874	17.0852	1.93396	2.77341	1.43478	1.65944	2.2895	3.49181	2.9907	1.54492	3.42992	5.38494	4.77899	2.74818	5.27512	3.37529	11.0177	5.7541	3.52145	2.6427	4.93226	7.96187	4.70819	2.69415	6.77411	2.49809
AL512274.1	1.51459	2.89327	5.95977	5.95715	6.96218	0.286275	2.18208	5.48802	10.0064	16.229	0.441356	4.91643	3.672	0.305067	1.34396	13.5708	4.1624	0.687082	1.51506	9.45379	2.72547	0.754077	0.594483	1.8266	9.26858	11.5027	6.05518	1.74727	0.227497	1.15688	3.14649	2.70565	0.923984	8.59002	8.08695	5.22102	1.0513	28.6284	4.17879	9.34315	22.3551	6.91067	6.00542	4.70848	3.32015	0.8783	4.94703	6.62419	0.199979
AC021054.1	0.950148	2.47994	3.29255	1.50715	3.47637	3.48144	0.840486	1.32454	1.3164	2.2259	1.33371	1.11892	1.08214	3.58485	2.08763	2.14548	1.32677	0.950935	1.65485	2.13448	1.37855	2.62554	2.09914	1.28434	0.982306	2.46028	3.0669	0.607478	1.243	2.28651	0.804527	1.34627	5.26847	2.8589	1.50838	1.97522	1.03723	1.64548	1.22404	0.852145	1.03163	1.9029	10.4448	1.18493	1.8275	1.37951	1.72985	7.67965	0.667463
AL606834.2	0.429342	1.12198	1.00312	1.32572	0.488312	0.919222	0.330277	0.664295	1.18164	1.27754	1.51059	0.441043	0.264429	2.49343	2.18286	0.909825	0.370295	0.755972	0.740299	2.15449	1.70627	0.733734	0.797736	0.863273	0.987431	0.907033	0.761405	0.948354	0.225385	0.675401	1.01899	0.843344	1.25868	2.75486	1.17195	0.667815	0.820209	1.15985	1.95719	1.54711	3.88928	0.792752	1.90919	1.0374	1.31187	1.19645	0.512968	2.70996	0.996029
AC006001.2	0.624331	2.16777	0.318261	0.446104	1.5837	0.552353	0.892632	0.334542	1.33893	1.3897	0.214596	0.466433	0.541826	4.70888	0.781919	0.669359	0.379375	0.761421	0.355872	1.89233	1.35338	0.594914	1.30384	0.322225	1.04428	0.375359	0.469722	0.324484	0.640592	1.35044	0.744095	0.297298	2.29447	0.894847	0.520554	0.741574	0.309796	1.44425	0.568197	1.24349	1.28012	0.454128	0.635039	0.7963	0.277478	0.427978	0.223382	1.52349	0.76977
AC010343.3	0.0181268	0.546575	0.50822	4.37598	0.0329864	2.20156	13.9815	1.49047	0.812473	0.961636	0	1.75036	3.78466	0.0451168	0.0356749	0.941948	0.105528	0.729533	0.0170484	4.19969	0	0.66913	0.0367422	5.73724	0.580315	0.339659	0	0.141316	0.0570944	4.14899	2.2863	0.0118686	0.67126	0	5.34379	6.51308	0.336398	0.0568671	1.88596	0.658413	1.36726	0	0.0312022	0.0678179	0.0379796	6.98875	3.31742	5.66531	0.077635
LINC01322	1.10675	4.06214	0.267499	1.33911	0.451417	0	0	5.9892	3.67996	3.25105	1.13031	4.14907	3.92237	0.23747	4.07467	1.2342	2.1292	1.56474	0.0179467	0.00973781	0.0126391	0	0	5.68067	0.0631956	0.178778	0.101521	1.07852	7.67811	3.20253	6.78035	0.043729	0.362146	0	2.86268	0	1.79144	1.25713	1.14617	1.50172	1.54513	0.0792752	0.10675	0.0267717	0.00999517	1.1073	3.00941	0.707442	0.653803
AC008736.1	1.03103	4.03207	2.55781	1.05243	1.19396	0.729728	2.43547	1.71264	0.810742	0.796859	0.570955	0.470722	1.09682	1.74967	2.2136	1.31264	0.94986	0.534403	1.96876	1.37118	1.20027	1.49503	0.538293	0.776016	0.896754	1.44636	1.62528	1.75371	1.2793	2.52502	2.11863	0.920552	0.694186	0.652963	1.02339	2.79918	1.50069	1.0455	1.07237	7.18729	1.73279	1.29799	1.18316	1.66569	0.654613	1.96665	1.39653	1.12095	0.624451
AL080317.1	0.573484	1.53708	1.6436	2.53994	1.13057	1.37666	0.686249	1.09858	1.31529	3.28289	0.923539	1.2655	1.05962	1.74457	3.51138	2.85326	0.453396	0.705237	0.659225	3.60946	5.52897	0.348469	1.38845	0.83656	1.72341	0.66723	3.3901	0.422248	0.32614	1.0713	0.864188	0.688403	1.09134	1.26163	1.12709	2.37872	0.939065	1.99903	0.99103	3.74728	1.37827	1.47069	1.97431	0.864191	2.036	1.84881	0.456791	1.60032	0.614041
ASB16-AS1	1.52934	1.1398	1.94165	1.1097	2.57956	0.825601	1.97558	1.97082	1.56564	1.09658	1.4365	0.909018	1.4062	4.50671	2.74011	2.16145	2.13251	2.08312	3.43985	3.76972	5.28467	2.9588	2.40536	1.09554	1.54495	4.63565	3.46271	0.584887	2.23241	1.70223	1.44797	1.36977	2.17051	4.0548	1.10586	2.53813	2.27588	1.5691	1.48563	1.70941	3.09671	1.16549	2.73184	3.12401	4.87447	1.12103	1.22288	2.18559	1.34398
AC073365.1	0.0351757	0.742454	0.0394488	0.592447	5.00888	0	0.342752	0.0311001	0.165961	0.107659	0	0	0	0.0218877	1.48841	0.213901	0	0.0707843	0	0	0	0	0	3.70694	0.0194159	0.0581577	1.95462	0.178248	9.63905	2.63533	0	0.0115158	1.00952	0	5.11577	0.0164141	0	0	0.622539	0.0304208	0	0.389697	1.55914	0.460611	0	1.50496	0	0	0.0125544
AC048341.2	0.0361429	1.00263	2.47254	0.608737	1.28254	0.295458	0.296569	0.159776	0.0852622	1.14306	0.614943	0.0247519	0.166951	1.61924	5.54828	0.839169	0.303929	0.145461	0.101978	0.700884	5.98489	0.345896	0.47619	0.256489	1.15708	0.239027	0.640965	0.0845304	1.39454	0.319818	0.980352	0.236648	0.73613	0.278291	0.99446	1.754	0.473464	0.377956	0.155068	1.62538	0.962177	0.900927	0.248855	0.642302	4.35431	1.59966	0.0304819	1.29674	0.36119
AC108488.1	0.301175	0.57282	0.623558	0.403202	0.221334	0.581686	0.344553	0.26628	0.491872	0.449071	1.29931	0.0793289	0.502968	0.735194	0.592734	0.704394	0.247267	0.629365	0.501147	0.780296	4.02041	0.380086	0.457851	0.419239	0.434779	1.04696	0.123256	0.225764	0.848282	0.553502	0.659818	0.508159	1.32977	0.47144	0.516024	0.799984	0.189679	0.21804	0.260918	0.46082	0.668143	0.27805	0.189423	0.758414	0.728107	1.7887	0.28331	0.489483	0.372086
LINC02001	1.2168	3.84215	2.5299	2.05707	7.07823	2.58654	2.7345	2.52636	3.8703	5.914	3.60126	1.38573	4.1176	3.93032	3.92847	3.80923	2.70618	3.60408	3.3175	4.6746	5.34288	2.05611	4.29542	1.90166	1.46402	3.78247	2.68323	2.4941	20.3148	3.05674	6.26723	1.41438	4.89835	3.21827	3.74387	7.24739	1.97009	2.04449	4.78065	3.9255	10.8432	1.37581	3.73012	4.33503	5.68616	3.54998	1.63733	2.50711	1.28822
AC000123.1	0.58466	0.746647	1.00281	1.39019	2.19046	0.763103	0.846601	1.24669	0.811313	2.14028	0.801871	0.918554	1.17558	1.41239	2.70742	2.28146	0.667393	1.17651	0.67926	1.12325	1.18454	0.846354	0.766816	0.658969	1.70849	0.833969	0.528589	1.6087	0.460379	1.50133	1.25935	0.472883	1.87852	1.36187	1.71231	1.09128	0.450525	2.26576	0.553331	2.67686	2.2889	1.52405	0.591996	1.15803	0.864698	1.62363	0.783136	1.53553	1.22747
AC022031.2	0.461313	1.14757	0	0.258989	2.62337	0.53873	0.783674	1.89912	0.0340079	0.500047	1.40808	0	0	0.0897021	0.567437	0.350652	0.475579	0.928303	0.284726	0	0	0.788372	0	0	0.652491	1.33475	0.93741	0.573173	0.783262	0	0.821154	0.528584	1.92184	0	1.69994	0.403619	0	0	0	1.34647	0.319814	0.652147	1.56333	1.06521	0.845732	1.65891	0.364743	0.988464	0.370453
PRR34-AS1	0.665683	8.94929	10.7066	2.04182	1.90571	0.872202	4.41309	2.13889	5.18988	2.20303	4.51202	1.83465	2.62494	1.33357	5.08069	3.94925	1.91144	6.22404	2.5654	1.39198	7.39889	3.04109	1.41513	2.29289	2.63479	1.73592	1.30531	2.86063	6.96775	1.58036	22.0638	3.33806	3.06636	1.71449	4.97789	5.57617	10.3155	5.45014	1.54994	14.238	2.9896	1.90367	3.80091	2.36903	4.03117	4.2158	3.23158	1.65695	0.996706
AC012510.1	0.701429	1.38181	0.629309	0.420047	0.850953	0.382266	1.12713	0.702847	2.09595	0.644039	1.16396	0.752568	0.475206	1.19298	1.24242	0.594563	0.423474	1.05862	1.03353	0.477268	4.89377	0.895046	0.781971	0.663696	0.774333	2.29364	1.13336	0.145822	0.441861	0.662053	0.602484	0.719515	0.692662	1.1316	0.735223	1.28741	0.94438	0.782404	1.15361	1.81984	1.37455	1.14404	0.201232	0.896621	1.2492	1.14981	0.414096	1.02528	0.433931
MYOSLID	1.00227	3.78657	2.31417	3.64096	1.97142	3.2188	4.59584	2.09808	2.32963	2.45104	2.98148	4.53221	3.54036	0.238456	2.61073	0.994066	6.08281	3.36641	0.360424	1.80522	0.292882	1.32998	1.04566	2.47898	1.07391	0.714831	0.017426	1.74659	6.91729	4.39964	3.87801	0.733451	2.64721	0.551234	2.20155	2.64109	6.50043	1.57216	2.57694	1.19821	1.68398	0.802848	0.190284	0.592801	0.540436	5.7407	1.40467	4.04252	0.526057
AC007406.5	1.10843	0.76973	1.00451	1.26973	5.17514	2.22279	1.61348	0.994856	1.54513	1.43352	1.26645	0.920115	0.558555	19.3537	2.17046	1.54117	1.37605	2.0728	1.51109	1.34271	1.60185	1.58431	1.34465	1.41827	0.964082	2.49287	3.52109	0.637187	0.339428	0.924681	0.584608	1.67877	4.11504	3.49146	1.18091	1.489	0.440008	1.35231	1.31501	1.90752	1.96224	1.28174	3.55097	2.4662	3.38392	2.04273	0.774298	1.89693	1.16684
HAGLROS	0.221629	0.133655	0.0710148	0.0177752	0.014404	0.0924365	0.276033	0.62984	0.67221	0.0161504	0.628474	0.260193	0.511875	1.02445	0.654273	0.280044	0.98305	0.398201	0.119111	0.145416	0.104856	0.432866	4.87738	0.730228	0.594185	5.4441	7.91698	0.703465	0.934914	2.90434	0.193228	0.2384	0.630197	3.09954	0.808926	0.738708	0.432037	0.132436	0.424501	1.56074	0.614593	0.306917	2.32986	0.133261	0.0497529	2.7559	0.36048	0.580594	0.463305
AL121832.2	0.451623	1.50596	2.2047	0.86505	3.48075	2.4199	2.28886	0.563713	1.31608	3.60467	1.07141	0.618575	2.52791	1.32244	2.03908	2.64349	0.807666	2.0849	1.77398	2.2776	2.60425	0.871694	0.888497	0.942637	1.2904	0.819896	1.97874	0.745589	3.76541	0.830601	2.37794	0.608801	3.39403	0.32144	3.09787	2.67766	2.55207	1.02789	2.99197	2.2975	2.50477	0.833892	1.16609	0.819982	1.809	1.64612	0.492912	1.20731	0.284449
AP002360.1	0.211824	4.05936	2.85067	2.2463	3.29789	2.58366	2.19678	1.22773	2.27641	3.19353	1.24584	0.628613	5.93598	4.01273	3.52037	1.87358	3.0601	2.24968	2.78911	3.24292	6.04865	1.02969	4.26973	1.3529	0.675539	7.70481	2.75479	0.678897	3.92899	2.94346	3.57503	1.12496	2.78902	2.7701	3.05291	1.95491	1.00203	1.50135	0.403917	4.80366	3.0806	0.521492	4.45646	1.69507	4.73405	4.76861	0.952781	1.29479	0.823216
AP001453.3	0.270457	2.73508	1.16658	1.56511	1.98759	1.1662	1.57906	1.41633	1.5705	1.50695	1.5732	0.541408	2.63313	1.26864	2.57951	2.07017	1.30537	0.941958	0.997901	2.63298	1.21264	0.796413	1.30726	1.77167	3.42204	1.00898	2.28749	1.86519	0.851864	2.1232	0.987535	0.776443	1.88751	1.05267	2.7531	2.194	2.27111	1.65344	1.24963	3.09465	2.56153	0.480174	1.32502	0.603225	1.46026	3.27391	0.807109	2.04022	0.31186
AC026471.4	0.75095	1.09641	0.709199	0.93195	3.09271	1.01544	0.851315	0.733831	0.606045	1.33063	1.14568	0.48721	0.328622	2.11501	2.25578	1.44205	1.2783	0.278368	1.22669	1.73459	3.19383	1.89126	1.96276	0.729252	0.741739	2.48317	4.25226	0.677875	0.311222	0.979256	0.857644	0.569325	1.5368	2.13026	0.776774	1.06969	1.55326	1.36393	0.25436	3.14466	0.613772	1.13116	2.31313	1.55264	2.11167	1.1662	0.233332	2.04827	0.423189
FGF14-AS2	0.198281	0.0398583	0.129714	0.0556592	1.08247	0.617483	0.0677912	0.0584358	0.136427	0.134858	0.208247	0.0226316	0	0.534638	0.812983	0.109612	0.684047	0.216126	2.82835	0.0843218	1.68545	1.03916	2.61239	0.234518	0.0729632	2.67726	0.371171	0.206105	0.585497	0.126716	0.112047	0.162282	1.22377	0.854234	0.129896	0.4472	0.072151	0.086395	0.0354462	0.142899	0.146626	0.137292	1.80608	0.772739	0.934743	0.276275	0.0975477	0.474263	0.212304
AC016747.1	1.9293	5.42498	2.03564	2.41624	0.888102	1.85312	1.89689	1.70072	1.7101	1.95663	1.41	1.03589	3.40126	1.06552	3.79701	1.3316	1.09659	2.49251	1.92189	1.45644	1.39131	1.45152	1.62556	0.680517	1.46189	0.0817899	0.668097	1.02348	1.72145	4.42117	1.49407	1.97706	0.369905	3.52229	1.03955	2.22138	2.06873	1.05055	0.691833	1.66851	2.8365	2.14477	0.44214	2.8189	1.8896	4.80562	2.1711	2.60313	1.80498
CEBPA-DT	0.250287	1.08091	0.633818	0.226638	0.822769	0.499721	0.298121	0.278394	0.419018	0.55187	0.493511	0.143759	0.73097	0.582762	0.540253	0.54452	0.898278	0.292444	2.15654	0.601547	1.81823	0.364263	2.08656	0.372423	0.793251	1.47726	2.11909	0.415422	0.095363	0.114308	0.339444	0.296036	0.971692	0.896968	0.454873	0.941869	0.264412	0.388377	0.415678	0.558592	1.03886	0.715568	2.46683	0.362477	2.35982	0.524098	0.115756	0.296108	0.397659
AC004816.1	0.817909	3.07905	10.2011	9.21159	2.84148	4.71795	1.77952	7.29717	7.45479	19.2172	2.92066	7.53633	3.18275	1.14125	2.39017	21.9224	2.78963	2.24438	0.606075	17.0246	1.21483	0.813256	1.10524	5.57567	13.7901	2.64994	1.23073	4.52143	11.9051	4.83959	3.19333	2.35309	7.57206	0.736095	6.65718	13.948	8.46873	19.5166	2.55213	6.04461	4.61872	6.17815	4.22368	1.80821	6.30952	6.48433	3.61623	6.778	2.6361
AC004656.1	1.11473	0.531747	2.36765	5.17166	9.27195	5.05654	0.970573	1.10283	1.10769	0.683815	1.3236	0.832141	0.622538	10.1034	3.04039	2.06074	3.03731	3.41527	3.6644	1.70477	4.09775	1.57795	4.11218	0.918259	2.19212	6.17114	3.708	1.74367	0.59271	6.29053	0.578479	3.10492	3.52075	6.69859	1.59674	1.93684	0.391286	1.23693	2.42979	2.28768	2.13107	2.37927	2.20573	4.86789	5.00542	4.6429	1.59612	5.18686	2.14663
AC084036.1	0.244533	0.632005	0.626831	0.588366	0.667487	1.63183	0.60912	0.247087	2.63709	1.6394	0.726445	0.574166	0.129091	1.652	4.19384	1.12007	1.44619	1.30049	2.03701	0.499159	10.0421	1.00296	0.637275	0.917252	0.771285	5.54467	3.30408	0.462976	0.770212	3.2148	1.61083	0.411711	1.0349	3.26617	1.19003	0.684642	0.30508	0.511431	1.27397	1.81267	2.78993	0.451515	1.47323	2.38521	2.26898	1.47741	0.176771	1.72683	0.349103
AC010503.4	3.3274	5.16431	9.74846	7.47224	17.6019	0.753062	3.20121	3.69445	8.39709	13.9995	0.958995	8.00202	5.90969	5.87427	6.59934	17.3676	2.6362	7.83766	16.4478	10.6884	32.8711	0.987413	14.6915	4.50295	10.8774	12.7654	24.4574	3.05653	0.913987	7.39505	9.62006	4.13773	5.73107	20.4281	11.6257	7.4143	6.11024	15.1051	3.29232	10.0828	13.6762	3.38149	21.2009	16.8397	28.508	1.72511	9.41939	4.11303	2.72497
LINC00707	3.09835	1.68721	2.30136	2.52482	0.0578551	0.243021	4.64831	2.19251	6.0682	1.92841	4.2218	1.2747	9.92221	0.0503559	1.94538	1.38047	14.8407	0.180298	0.0108732	4.77882	0.0229726	3.01104	0.00585841	4.20471	3.60544	0.936604	0.00683418	2.96074	0.0955866	2.36995	9.16452	0.552584	0.519095	0.0445085	1.17393	1.49974	0.586856	12.3073	5.02216	1.26978	14.446	1.18474	3.49251	0.454159	0.0545013	0.358178	3.10057	2.94499	1.51019
AP002336.2	0.230469	0.635366	0.258466	0.295747	0.389441	0.115348	0.878015	0.145547	0.388346	0.134357	0.871391	0.0901906	0.121667	1.59796	0.453581	0.364018	0.14908	0.0662535	0.185793	0.134414	0.0872307	0.495146	0.300312	0.116824	0.145385	0.290321	0.583885	1.71973	2.67033	0.524407	0.267914	0.064672	0.365768	0.181077	0.560795	0.276543	0.21565	0.241008	2.08357	0.0569473	1.97211	1.18545	0.141684	0.0923846	0.275933	0.323823	0.111069	0.630004	0.352526
AC025575.2	0.0314091	0.606128	0	0	4.68687	0.476842	0	0	0	0.576785	0	0	0	0.0781758	0.556339	3.78521	1.93012	0.0316024	0	0	0	0.171767	0.0318324	0	1.10956	4.15441	12.7	0.26935	5.54008	0.166758	1.66131	0.699221	2.35532	0	2.92186	0	0	0	0	3.20528	0	0.347969	10.1373	3.52533	3.38916	4.35579	0.0264896	0	0
AC103702.2	1.61227	3.1784	0.274337	0.149819	5.50368	0	0.0684283	0.0688159	0.065576	0.703313	6.11694	5.71108	0.123268	3.62543	0.153183	1.18019	6.13517	5.24696	2.41571	3.1549	3.9623	0.912111	0.078883	0.0473445	2.87231	7.81924	0.0657297	0.0346737	0.306444	0.00655934	9.51546	0.0800837	5.34254	0.0122307	4.37057	0.0207542	6.94305	1.80228	8.16961	0.0769288	0.0246673	2.58687	1.73215	3.90001	0.0815395	1.12642	1.53792	0.0265956	2.45253
AC005332.5	0.480152	0.0860851	0.189195	0.0218566	1.74752	0.416759	0.432587	0.206523	0.130107	0.556048	0.891357	0.29772	0.0419606	1.1224	1.14929	0.60978	0.612781	0.515748	0.512611	0.754956	1.62455	0.514517	0.453743	0.322323	0.479917	1.55911	1.86412	0.318681	0.0970761	0.876539	0.175997	0.488567	0.600697	1.24187	0.450576	0.599496	0.254995	0.481752	0.306224	0.370355	1.38188	0.611013	0.497017	1.11668	1.3255	0.899825	0.103973	0.858759	0.509477
AC024075.2	0.361429	1.26418	1.02685	1.51508	1.55659	1.71647	0.951492	0.649756	1.0942	1.3643	1.0249	0.585795	1.09075	3.67328	4.97923	2.74395	0.568893	2.82437	2.28884	2.79124	5.52206	1.12004	1.06227	1.2568	1.95507	2.43011	4.03096	0.91105	1.48941	2.16766	1.40517	0.95448	1.23804	4.34665	2.60454	2.82214	0.565526	1.95277	1.26639	3.4383	3.03353	0.86756	1.41018	2.70443	3.3951	2.01438	0.589317	2.36294	0.610583
AC092718.4	5.40316	18.0259	13.0085	5.81638	5.86337	5.15212	11.8719	7.6697	12.7755	10.5189	5.87256	5.65225	6.15943	14.3118	8.97533	7.91948	6.78168	8.62841	6.27055	8.98027	21.3417	4.60845	9.54529	6.9476	9.74059	15.0254	8.99601	4.4055	15.2619	13.5538	8.77326	4.93338	5.57579	14.8855	9.25511	6.10659	5.4925	7.17942	13.1328	9.4313	10.2821	6.22391	13.8656	12.8197	8.04918	9.67774	5.49751	7.07442	6.20988
AC046143.2	0.887307	1.60529	2.48774	1.49445	2.01835	0.77716	0.796334	1.47094	1.30824	0.905232	1.32796	0.835531	0.409865	2.3465	0.654857	0.613143	1.86536	1.22755	1.04315	1.47163	1.46929	0.758192	0.899267	0.314841	0.85709	2.68955	1.7047	0.605273	0.611356	0.785153	1.65465	0.726213	0.61609	0.976008	1.59854	1.34565	0.968628	0.811897	2.02243	0.959206	1.23028	1.43356	0.572756	1.45236	1.74291	0.436351	0.374165	1.50331	0.633372
AC069544.1	0.230931	0.68561	0.398436	0.398919	1.21223	0.352665	0.674145	0.157057	0.14667	0.634297	0.570896	0.145984	0.393865	0.884271	0.454489	0.962371	0.149378	0.589816	0.668284	1.10596	0.588305	0.267151	0.630117	0.365581	0.274543	0.332859	0.294027	0.180033	1.04909	0.293417	0.578202	0.162835	0.707157	0.195397	0.302571	1.12733	0.407231	0.278643	0.743093	0.430155	1.04432	0.213199	1.29955	0.166151	1.86096	0.262073	0.254687	0.878106	0.228242
AC019069.1	1.4378	4.64045	4.94188	1.44998	1.62316	0.621883	0.92853	2.36586	2.29261	1.10013	2.67617	1.02112	1.79566	0.84495	1.67685	1.47191	1.50702	1.25912	0.713692	1.79357	0.264539	1.65631	1.33574	1.45493	1.36679	1.84892	0.535148	2.13801	0.691879	1.4529	3.61105	1.00242	2.18151	1.43509	1.58731	2.21156	1.8893	1.37825	1.05669	2.62505	1.28474	1.33969	1.35204	1.09577	1.40862	0.82491	1.95363	1.12511	1.18787
UCA1	0.787345	0.148961	0.502092	2.44416	0.407358	0.838346	1.4172	1.33764	0.264038	1.7325	0.593435	1.10484	7.16685	0.048031	0.470943	3.08092	21.2906	1.53001	0.573528	3.48223	0.0306768	0.844268	1.34557	0.443707	0.528325	0.0765739	0.136892	1.15541	0.486258	4.86324	0.439687	0.505412	0.507379	0.288684	0.940575	2.932	0.269649	1.88886	17.0475	1.0147	10.0606	0.306434	1.4948	0.267134	1.13212	4.49448	0.410133	2.43712	2.18195
AC025165.5	0.675459	0.518433	1.58389	0.792902	1.25711	1.00394	0.314912	0.76007	1.15886	1.62879	0.580425	0.756946	0.482195	1.41372	1.32935	1.25599	0.595804	1.05031	1.38605	1.19077	1.87093	1.46916	0.840145	0.63186	0.982921	2.40274	1.92386	0.861684	0.821991	0.74259	1.7905	0.562878	0.625328	1.11447	1.16659	1.69057	0.335165	1.18795	0.36225	2.54903	0.987632	0.793666	1.16269	1.83789	0.997096	1.32868	0.932176	1.49322	0.43832
AC008764.2	0.943944	0.853879	0.582236	1.64283	2.23307	2.811	0.968188	0.959762	0.612369	2.07048	1.10044	0.484834	1.6133	3.28921	4.08705	2.40039	0.824302	2.94423	3.41798	1.97501	1.06289	1.29054	1.67417	1.90914	0.937849	0.520223	3.12482	0.883073	1.1521	3.06265	0.704106	1.1743	1.35452	5.29536	0.742067	1.84999	0.618273	2.02357	1.16435	0.89798	3.76938	1.17648	1.66546	3.22257	3.55998	0.974827	0.477658	2.40831	0.64011
AC005696.1	0.440649	1.11126	0.404328	0.674695	0.765425	0.982414	1.39699	0.247923	0.472503	0.817365	1.21169	0.0823014	0.296065	3.34012	0.788391	1.19584	0.958756	0.644888	2.10984	1.18568	8.70298	0.547678	2.15174	0.511705	0.574894	3.53235	1.23139	0.0936895	0.946311	0.354471	0.380301	0.367205	1.40927	2.37943	0.367404	0.972026	0.393573	0.670254	0.773415	0.554304	0.888692	0.184916	1.27567	1.08658	0.881289	0.945592	0.135139	0.287448	0.42892
CTBP1-DT	1.38429	1.39317	1.4532	1.76837	1.63327	2.66606	1.78761	1.40648	1.55249	1.03951	1.93054	0.819019	2.01473	3.05853	3.17101	1.24448	1.04076	0.984098	2.46941	0.924145	1.77668	2.66201	2.87029	2.12578	1.17494	4.29728	2.16785	1.21541	0.61292	2.20619	0.898689	1.61067	1.96855	3.06531	1.26664	1.93998	1.22379	0.968225	2.19312	1.11474	2.38883	1.99033	1.79883	2.05464	3.80616	2.12038	1.11197	1.57953	1.19061
FOXD3-AS1	0.102834	0.0354369	0.757854	0	0	0.0343117	0.180814	0.0649421	0.329227	0.344708	0.083316	0.0704241	0.176432	0.9141	0.346944	0.211149	0.893246	0.206933	5.27792	0.434816	12.0852	0.401691	7.59314	0.145953	0.535174	6.00737	0.225788	0.412296	1.96652	0.771288	0.777018	0.144281	2.20324	5.00931	0.0192479	0.315333	0.192443	0.0460869	0.157571	0.0508189	0.57033	0.230563	0.73333	4.90533	6.89468	0.852475	0.0743375	0.374804	0.115349
AF064858.3	0.906483	0.714865	0.4301	1.68333	0.348949	0.325725	0.750964	0.339077	0.205618	0.711381	0.219702	0.382025	0.934074	0.390495	0.411698	0.192737	1.10507	0.385872	0.0983716	1.88596	0.184744	0.38133	0.388681	0.420612	0.461862	0.38429	0	0.135902	0.521617	1.27517	1.46581	0.251107	0.419603	0.03835	0.411125	1.07375	0.0761201	0.36459	0.897506	0.422126	0.928151	0.0321877	1.05024	0.326099	0.47482	0.308618	0.411655	1.25088	0.273756
AC099518.6	0.118308	0.856156	0.265359	0.2214	4.09053	0.460539	0.889872	0.244067	0.465153	0.643721	0.248508	0.18905	0.400757	8.24494	0.465676	0.305209	0.994861	0.079357	0.333808	1.00624	4.96294	0.161748	0.319739	0.0839575	0.348278	4.95529	2.33121	0.245952	0.558954	0.139583	0.695287	0.258209	0.4016	1.82188	0.413359	0.0736081	0.387451	0.206196	0.296094	0.341051	0.481177	0.436894	1.96858	1.03279	0.0413133	0.426655	0.133037	0.440186	0.281499
AC022364.1	0.552941	1.52212	0.364771	0.598948	4.30306	1.36744	0.773982	0.368094	0.398995	1.13486	0.844453	0.392038	0.552898	0.939084	0.832175	0.53223	0.727967	0.621795	0.2692	0.697138	0.137881	0.444687	0.501058	0.637068	0.854577	0.32266	0.599895	0.319499	0.425158	1.18963	0.344075	0.319449	0.566105	0.479417	0.332407	0.643531	0.269852	0.340133	0.286077	0.573836	0.432944	0.396376	0.962992	0.456335	0.490672	0.857347	0.570574	1.74786	0.664019
AC125257.1	2.2107	2.69558	2.62189	4.30483	11.7492	2.34121	2.41036	3.21297	4.12922	4.39949	4.64489	2.82883	2.78652	9.18059	4.3985	4.43304	2.19005	3.00433	4.69951	3.43701	6.30642	1.24209	3.73211	1.89979	2.90851	7.0898	7.86964	1.61485	7.91216	3.7766	2.10284	2.48251	6.1567	4.13054	2.69812	3.54412	2.10255	2.78048	5.54797	3.49898	4.38703	2.94121	3.77407	3.86919	4.16236	3.05595	2.33949	2.48208	2.7756
AC009159.3	0.353157	1.01163	0.445565	1.14004	1.00416	1.00528	0.316949	0.0975747	0.156208	0.562955	0.180817	0.0906954	0.0815652	0.521901	0.868799	0.634496	0.142776	0.177665	0.207592	1.0588	0.84795	0.392298	0.313177	0.297611	0.682261	0.41359	0.208765	0.189282	0.139043	0.286457	0.449023	0.43356	0.204342	0.704085	0.375956	1.62734	0.240952	0.461633	0.236749	1.90887	0.416215	0.387173	0.493919	0.350962	0.485586	0.390762	0.167537	0.985491	0.236333
AL513123.1	0.445883	0.752901	0.76674	0.767668	0.838445	0.451282	1.6464	0.289096	0.490865	1.395	0.0187317	0.407142	1.53785	0.665869	0.468017	0.62444	0.346105	0.239267	0	1.15288	0	0.12192	0	0.759415	0.590672	0.851875	0.562303	0.324435	1.89595	0.806635	0.967543	0.253019	0.880621	0	0.662101	0.776769	0.584097	0.404103	0.478256	0.257074	1.64862	1.12517	0.460508	0.139015	0	0.555489	0.401115	0.995395	0.254622
AC132872.1	0.801918	1.20005	2.49815	2.40112	5.89123	0.988522	0.715892	0.735264	0.858294	2.84826	0.748643	0.325441	0.548774	2.5134	4.03327	3.41513	0.797297	0.926385	1.18718	2.804	6.33455	2.05061	1.11374	1.04332	1.70496	3.48649	4.95115	0.740944	0.45605	0.911085	2.23557	0.612571	1.64978	1.84584	2.04301	3.45096	2.12369	1.16471	1.08314	1.95213	2.63559	0.671793	1.58486	1.11119	2.08468	2.59985	0.425828	1.6576	0.424015
COLCA1	0.0548661	0.0122546	0.0296261	0.0114084	0.85791	0.109163	0.00416854	0.0125764	0.278037	0.0248776	0.0179274	0.00834983	0.00187732	42.0855	0.291948	0.0966088	0.0525783	0.0224904	63.4418	0.00829604	17.5864	0.0805682	30.2783	0.00865244	0.047109	0.427806	0.139344	0.0332682	0.0864065	0.0215776	0.0385832	0.0239493	0.0244564	34.8806	0.0372747	0.0967197	0.0266198	0.0467501	0.00653885	0.224946	0.0157783	0.0225126	0.33055	0.830587	1.04525	0.0439699	0.138818	0.131233	0.0377137
MIR133A1HG	0.072996	0.0048912	0.0955073	0.0364278	0.0221392	0	0.0249569	0.0358547	0.00478333	0.0455098	0.030666	0.00277723	0.00374648	0.0201871	0.415022	0.0358694	0.20461	0.0816057	0.00381407	0.0455291	0	2.66684	0	0.368369	0.026861	0.156447	0	0.0126461	0	0.00956921	0.00549992	0.010621	0.0112631	0.00892146	0	0.912111	0	0.0339262	0.00869954	0.0140286	0.0134949	0.0262077	1.05756	0.0113792	0.021242	0.0279201	0	0.119631	0.0781584
AL049840.2	1.2273	3.04055	0.669597	3.46377	2.50502	1.0459	2.07536	2.02357	1.76062	2.74108	2.02754	3.43015	2.60475	1.52735	2.48071	2.8239	1.78088	2.13597	0.62394	6.46627	0.351531	1.72329	0.739584	1.85962	2.38017	0.548422	0.823551	2.56009	1.07089	1.15449	0.944711	1.67233	2.8559	1.56891	0.956133	2.10505	1.30357	3.43403	2.20588	1.43433	3.34821	3.27671	0.685166	0.961778	1.63323	1.5986	1.31482	4.01986	1.77581
AC008610.1	0.135467	0.217851	0.50641	0.405618	0.369775	0.210934	0.277892	0.239542	0.372832	0.41461	0.142275	0.154621	0.333733	1.62966	1.68852	0.649027	0.408927	0.318034	0.467161	1.19827	4.30693	0.246943	0.366114	0.0640897	0.648036	0.0995439	0.480479	0.0352031	0.0355569	0.106552	0.73489	0.177396	0.376238	0.447026	0.532475	0.716415	0.197176	0.330543	0.193736	1.24965	1.55272	0.291819	0.544094	0.253411	2.27066	0.222062	0.190415	0.180011	0.290094
LINC01089	0.141729	0.678584	1.22822	1.21523	1.1567	0.205638	0.277522	0.167077	0.212763	0.97709	0.44385	0.114708	0.186483	1.48051	3.13588	0.892708	0.316705	0.237668	0.407969	1.21421	2.55455	0.546074	0.552792	0.283448	1.33702	0.336105	1.51822	0.194196	0.598589	0.276159	0.500924	0.241837	0.819068	0.845621	0.658378	1.65538	0.262552	0.341331	0.253365	1.37427	0.795575	0.428224	0.236569	0.377602	1.95269	0.608273	0.181106	1.1026	0.153285
AL589843.1	0.125267	1.96412	0.187312	0	1.13978	0.48763	0.299796	0.147671	0.0985029	0	0.210501	0.0571914	0	0.623567	1.56139	0	1.32348	1.42843	2.31702	0.46879	1.21692	1.02757	0.719413	0.325953	0.0921912	6.12125	0.0987338	0.325525	0.723352	1.69963	0.566297	0.382757	0.193283	3.49066	0.109418	0.545566	0.54699	0	0.0895746	0.28889	0	0.154198	0.251563	0.312441	0.0874871	3.08013	0.105647	0.432788	0.20864
ZBTB11-AS1	0.67284	1.69327	0.856152	1.017	2.07207	1.01997	0.51759	0.903763	0.946246	1.70948	0.962141	0.801941	0.90251	1.18354	1.83351	0.951344	1.18433	0.865752	0.620641	1.10272	0.874183	1.10564	1.11466	0.909055	0.585648	1.21227	0.757241	1.43745	0.906798	1.43883	1.02658	0.821788	1.17393	1.00341	1.11044	1.26191	0.734505	1.00805	1.51278	1.0295	1.09079	0.722715	1.03568	1.0045	0.82687	0.782664	0.703862	1.11416	0.831258
TMEM161B-AS1	0.14392	0.18805	0.49766	0.278308	0.396487	0.238103	0.26653	0.749332	0.443252	0.346676	0.123442	0.202599	0.350865	1.22389	1.54998	0.362444	0.793896	0.273522	0.259436	0.571238	5.40186	0.530171	0.761713	0.261008	0.542836	0.965019	0.642804	0.0903829	1.13957	0.304227	0.704842	0.240817	0.466336	0.769549	0.602369	0.540992	0.375319	0.593644	0.300163	1.15476	0.394666	0.199304	0.447298	1.12177	1.67105	0.81392	0.411337	0.430298	0.64493
OTUD6B-AS1	2.51027	3.06686	2.99406	3.41882	8.39184	2.5832	1.24497	2.1907	2.25029	3.66371	1.98757	1.63215	2.551	3.4621	5.51581	2.70358	3.09664	3.93418	2.95811	2.58317	1.72921	2.46296	4.00173	2.13352	1.96917	4.1178	4.74856	1.89483	2.93011	4.80317	2.19088	1.74997	2.49621	2.59879	2.78599	4.34372	1.78605	2.17417	2.29974	1.49667	3.33481	2.03397	2.99166	3.46664	6.39192	4.80139	2.3039	2.63481	2.55288
VPS9D1-AS1	0.718754	9.32834	3.1675	6.68367	6.81612	1.11128	13.8825	3.05208	5.5882	5.29817	11.4444	3.18215	15.9644	2.8094	2.45058	4.24198	2.71754	3.66681	2.37074	8.96834	0.321853	4.53964	3.98078	5.8981	2.49213	0.100424	0.347089	4.45903	7.96342	5.23137	12.9468	1.28589	8.72531	1.63689	2.71908	3.58068	7.01744	6.70108	4.74508	5.30546	5.00816	3.87859	1.69899	1.82744	2.015	1.34415	3.73952	3.46255	6.41682
LINC00460	0.462139	1.59786	0.345519	0.224859	0.15418	1.27728	5.4669	0.231537	0.23621	0.220022	5.48465	0.833421	1.42314	0.0191707	3.45619	0.255476	2.04273	3.31688	0.231811	1.14774	0.469357	0.147426	0.499592	0.327959	0.527178	0.169795	0.0182126	1.89748	1.29792	3.05337	4.61714	0.827076	0.0285227	0.423614	4.44038	0.201272	8.30733	0.273854	1.32185	0.239802	0.119611	2.20438	0.0795495	0.25935	0.112966	3.42415	1.35115	1.46155	0.89068
LINC01929	0.235122	0.0472641	0.0188346	0.0502864	0.178277	8.79964	0.0287097	0.0890916	0.00660311	0.022845	0.2928	0.0230029	0.108608	0.0418006	0.749196	0.0247578	0.0434542	0.535097	0.0684464	0.034282	0.0222479	0.0382684	0.363111	0.031782	0.0370801	0	0.450064	0.514987	16.3807	0.472248	0.417577	0.568141	0.549364	0.0923666	0.315398	0.203757	0.0794458	0.040979	0.144111	0.0387314	0.186289	0.103366	0.496268	0.178027	0.0234587	0.765335	0.231345	0.142827	1.47054
AC015878.1	0.470443	0.0315227	0.234485	0.0293461	0	0	0	0.0924301	0	0.159982	0.181166	0.0178986	0	0.227677	1.69742	0	1.43701	1.02556	0	0.37345	0	2.78711	0	1.79909	0.0577044	1.03707	0	0.0203753	0	0	0	0	0	0	0	1.65862	0	0.0819925	0	0	0	0.144773	0.652329	0	0.02738	0.0514111	0	0.416755	0.503713
LINC02454	0.277593	2.48716	2.62394	1.04639	0.216494	1.15778	1.34227	0.70123	0.280651	0.829375	2.18659	1.04558	1.13572	0	0.975579	0.241147	0.256518	4.30922	0.037297	1.27495	0	0.406628	0.0200953	1.28047	0.722336	0.0218552	0	0.510111	1.70184	3.19325	1.98995	0.194739	0.569052	0.0218102	1.29896	0.518135	3.63641	0.352492	0.531693	0.205774	0.241933	0.329501	0.102392	0.0741829	0.0207721	1.75516	0.334449	1.73896	0.183996
AC100801.1	4.34377	0.631849	0.367194	2.18132	0.0595824	0.560804	0.358218	1.31233	1.18434	13.2723	1.11416	1.15104	0.0201656	0.0271644	0.515509	12.6219	4.49	4.52423	0.0205294	2.27239	0	0.0596855	0	0.0309806	15.0364	0	0	0.136136	0.790648	0	2.84193	0.014292	0.20208	0	2.05917	0.570395	0.047657	0.661958	13.5326	3.05813	10.2176	1.85398	0	0.0204163	0.16007	0.515249	14.488	1.6011	0.249298
AL158212.3	0.318316	0.661768	1.23066	0.931164	0.617368	0.811949	0.386635	0.296248	1.39809	1.08961	0.324638	0.479014	0.975087	1.6888	1.22821	0.940047	0.327821	0.834401	1.13843	0.803662	1.4093	0.807402	1.23524	0.974914	1.4426	1.23724	2.44126	1.15589	0.211075	2.15946	0.32378	0.375704	0.337345	3.69487	0.680476	1.0593	0.365779	0.740204	0.476202	0.912797	1.51455	0.661219	0.757006	1.79813	2.1193	1.17404	0.512192	1.25894	0.654749
LINC01184	1.70763	1.85099	2.70018	1.71701	2.49047	1.76336	1.88383	1.5923	2.49343	1.61609	1.60373	0.808457	2.18882	3.27307	2.93929	1.4509	2.1186	1.86177	1.40722	2.56386	2.68037	1.95929	2.09513	1.58394	1.88208	5.79488	2.02539	1.08727	2.2634	1.71023	2.86697	1.41827	2.25442	2.96849	1.79853	1.22215	1.61238	1.87184	1.62843	2.32679	2.15604	1.89333	2.90868	3.36642	2.321	1.53101	1.25494	1.44684	1.57755
LINC00324	0.383562	2.40562	0.745604	0.411536	4.10263	0.776413	0.655689	0.316513	0.552955	0.304353	0.478037	0.105071	0.393723	1.76083	1.19103	0.640826	0.270163	0.771844	3.88801	0.704658	2.20182	1.15368	1.71906	0.568588	0.940952	0.845549	1.15889	0.664496	1.886	2.03642	0.393035	1.42871	1.50718	3.469	0.591895	0.588653	0.279143	0.294141	0.219419	0.633942	0.803643	1.0702	0.388807	1.14802	1.03581	0.410782	0.424126	1.01937	1.00999
AC009275.1	0.412358	0.515114	0.0330322	0.148825	0.683393	0.171986	0.740161	1.02864	0.573238	1.02167	0.334093	0.494196	0.979595	0.0916376	0.057968	0.358218	0.304841	0.859427	0.567889	0.330681	0.0975463	0.120807	1.07464	0.282181	0.260125	0.0162327	0.0870578	0.78072	0.603021	1.76361	0.0199731	0.231424	0.231779	0.534577	1.65944	0.357351	1.15753	0.308011	0.236945	0	0.375721	0.0407889	0.253502	0.647408	0.0617129	2.67967	0.0372613	0.234835	0.494083
TP53TG1	12.0216	18.4956	14.7659	6.44721	12.6744	61.95	20.426	11.9324	10.4352	11.7158	9.55407	5.45289	8.52584	26.6829	13.8952	5.75383	10.8844	9.28547	15.3525	6.83417	34.2404	7.6842	12.4297	4.53026	6.81746	107.266	8.40878	6.57255	15.1759	12.5768	16.8215	7.96208	17.8584	18.8332	12.9781	18.7312	9.82831	7.96364	8.70791	20.013	5.36851	9.22475	7.45012	10.0921	6.54229	13.2739	7.12487	9.723	6.64948
LINC02582	0.0078005	0.0846747	0.00874809	0.0963454	4.76243	0	0.0160017	0.00689671	0.0460041	0.33424	9.02002	18.3179	0.172954	0.0582453	2.04181	5.50239	0.292656	0	0.0293457	0	0.0103335	0	0	0	0	0	0.0184448	0	0.141274	0.0138049	0.0317376	0	3.97187	0	0.275951	0	0.00851541	0.179459	0.0418343	0.0404764	0.0692203	0.0144031	0	0.00729601	0.00817187	0.0306884	5.21693	0.0186578	0.00556811
LINC01807	0	1.61479	0	0.176858	5.54152	0	0	0	0.0309643	0	0.413567	0	0	1.11077	5.01153	0	3.61695	0	0	0	0	0	0.053211	0.633407	0.0869407	0.925935	1.02422	0.368383	3.70018	0	0.249221	0	0	0	1.78857	0.0489995	0	0	0	0.817312	0	0	1.58157	0.785725	2.17262	0.0774588	0.752758	0	0.0187388
AC100814.1	0.34182	0.343562	0.766686	1.08745	0.647947	0.997958	0.496682	0.503692	1.27674	0.871813	0.9693	0.253598	0.421049	1.24071	1.12121	1.16527	0.165831	0.372583	0.294694	1.68622	2.26408	0.389441	0.25982	0.303217	0.943369	1.28728	2.5258	0.177654	1.41309	0.688952	1.12032	0.690077	0.817498	0.219328	0.597147	1.11653	0.342052	1.45959	1.98595	1.57661	1.95897	0.341871	0.392257	0.666069	1.73078	2.54947	0.336328	0.476927	0.243996
AC003102.1	0.441008	0.308505	0.237398	1.3964	1.70136	0.133904	0.316634	0.92019	0.343316	0.953823	0.277904	0.410744	0.15482	0.603706	1.57964	1.04344	0.308089	0.195237	0.240567	0.729174	0.689369	0.422055	0.214537	0.162741	0.457634	2.76101	0.64653	0.220037	0.534785	0.390235	0.622027	0.225227	0.718568	0.358969	0.50848	2.15666	0.895451	0.599526	0.52979	0.961113	1.03706	0.431574	0.546566	0.684727	0.850086	0.442424	0.327302	1.04077	0.245542
C5orf66-AS1	0.147358	0.0253901	0.802686	0.094548	1.09178	0.196672	0.669347	0.0744485	5.28884	3.04966	1.91024	0.374831	0.894605	4.16544	3.77016	3.37483	3.41788	4.78684	9.16684	0.365254	9.20268	0.172684	2.09082	0.567684	0.883089	4.50144	10.2291	0.0492342	0.0828817	0.149021	0.571	10.3927	0.604154	8.26654	5.62668	4.40077	2.11421	7.50671	0.135478	0.364111	2.14825	0.0583044	8.08064	4.70584	14.445	0.0621141	0.514865	0.738492	0.0300533
LINC00491	2.12607	1.97118	0.01622	0.0162396	3.64521	2.02682	0.0148345	4.27096	0	0	2.29672	2.56534	0.0133615	3.3838	2.61872	0.719581	2.32951	2.1828	1.07461	3.9856	0	1.12709	2.38925	0	4.4067	1.62604	1.41925	0.879475	0.0113886	0	3.33455	2.27275	0.0535585	2.14769	0.0189498	2.06517	1.35782	2.87364	1.25656	1.07569	0.529413	2.06964	3.01238	2.97608	3.66669	0.02845	3.93986	2.09869	1.73442
AC009237.14	0.734784	1.74561	0.137341	0.0125006	3.33269	1.13112	0.833589	0.374041	1.23438	2.53283	2.30111	0.404089	2.32446	2.64628	2.16916	1.0955	1.84358	0.952135	1.91615	0.386336	1.20935	0.791488	1.0042	0.173814	0.884897	6.41786	2.1718	1.0068	2.55983	2.31835	0.966329	1.00595	2.81376	2.95129	1.21071	1.0494	0.279529	0.0232844	0.728426	1.34794	1.06203	1.01755	4.2256	1.9889	2.95077	1.73008	0.85443	1.95279	0.28609
FLJ46906	0.21819	2.29829	2.85478	1.15963	1.49557	1.74967	1.89479	0.925968	1.30395	2.95314	1.28328	0.717237	1.39757	2.71533	1.25962	1.59216	0.743323	1.28792	0.560906	2.85046	2.06183	0.477288	0.633909	0.598713	1.50944	1.20248	0.963059	0.657721	3.26438	0.463369	2.48567	0.876218	1.66984	0.464004	2.49667	5.06357	1.95314	0.821404	0.811311	1.8618	0.726069	0.671456	1.02658	0.7755	1.70672	1.10161	0.932346	1.25252	0.571073
AC139795.2	0.496608	0.452281	0.647863	0.204836	1.14346	0.579948	0.197508	0.385306	0.167359	0.134415	0.249076	0.201281	0.09363	2.64865	1.01725	0.347366	0.734247	0.377297	1.72528	0.444792	1.36944	0.484966	1.46882	0.215767	0.402777	1.307	0.7429	0.308143	0.135668	0.280999	0.0824705	0.411424	0.497282	1.77253	0.531158	0.472925	0.21021	0.339146	0.173931	0.438244	0.517126	0.243273	0.872273	1.62098	3.07904	0.448562	0.205139	1.0343	0.274907
FLJ22447	0.50837	0.395323	0.255056	0.262876	0.206933	0.843657	0.212687	0.165594	0.0788989	0.211551	0.518466	0.183237	0.142132	0.191462	0.803042	0.443737	0.739893	0.942234	0.0377468	0.170678	0.0797505	0.292646	0.162702	0.180384	0.199377	0.184323	0.0949006	0.23988	0.890155	0.260435	0.553383	0.148911	0.23532	0.095651	0.27169	0.168552	0.0949277	0.188864	0.243941	0.0578489	0.437764	0.209966	0.339667	0.156412	0.0981056	2.4737	0.276428	0.837304	0.587296
MAN1B1-DT	0.824741	0.971865	1.04187	0.723807	1.24206	1.0185	1.45849	0.452597	0.313084	1.12187	1.79212	0.318112	0.542984	1.15614	0.970159	0.97474	0.870748	0.658129	0.490369	0.667602	0.539996	1.51638	0.883895	0.699646	0.470929	4.27361	0.493142	0.502547	1.64223	0.391458	0.424269	0.583453	1.00927	0.573509	0.484405	1.28283	0.765795	0.525403	1.40319	1.85283	0.683491	0.577624	3.66336	0.452201	0.516417	0.67131	0.335789	0.846511	0.399241
LINC01578	1.91441	7.58955	6.38558	5.28528	5.8811	3.39578	4.65929	3.80399	3.488	5.24514	2.72783	1.75709	2.62861	8.32627	7.91736	4.94606	3.45119	3.65712	7.03193	5.51931	9.19431	2.86918	9.83443	3.64153	5.62845	9.53545	9.50073	2.97468	6.77065	4.99277	6.11617	3.32968	4.77798	8.25672	7.7318	8.34384	3.8386	4.17246	3.87043	9.99068	4.61556	4.27581	4.95716	11.2174	11.6818	6.78104	3.67299	4.4479	3.50556
AC068580.1	1.40842	0.679489	0.710782	0.948856	0.576673	0.411196	1.22791	0.31131	0.913693	0.93397	1.28692	0.289361	2.60232	0.175275	1.66313	1.63505	0.40997	0.354272	1.12594	0.934366	0.466442	1.05906	0.785074	3.49823	0.855147	0.388103	0.749319	0.549001	0.166355	0.33234	0	1.15272	1.49948	0.619687	1.56855	1.11727	1.15313	1.47283	0.604273	0.365412	1.48415	0.65014	0.606091	0.856268	0.737738	0.346311	0.178174	1.17907	0.85455
DGCR11	0.504972	3.76067	0.853966	0.863999	0.838702	0.898613	1.19209	2.33153	0.661803	0.891331	1.01524	0.757515	1.87346	1.04738	1.0096	1.20524	0.902156	0.967769	0.655855	1.88977	0.307928	1.31502	0.536148	0.927173	0.495517	0.441743	1.84791	3.84925	1.66626	1.17738	1.09794	0.771478	1.03888	0.511368	0.871666	1.55594	1.68876	1.84403	1.23802	2.31527	0.560129	1.27279	1.37282	1.28199	0.814511	1.42691	0.946398	1.30369	0.486329
AC079305.1	0.21338	0.343149	0.199418	0.319455	3.68886	0.207658	0.182384	0.314429	0.545319	0.544228	0.224105	0.219196	0.361404	0.265547	0.209974	0.865035	0.299056	0.214693	0.133791	0.181486	0.188446	0.437594	0.324385	0.0757132	0.196299	0.548788	0.630689	0.471326	0.784104	0.377629	0.337622	0.139712	2.73269	0.0391185	0.23298	0.46466	0.155291	1.0785	0.190727	0.738147	0.473375	0.131331	2.08136	0.332634	0.0372565	0.279824	0.179959	0.396961	0.304628
USP46-AS1	1.016	1.63388	0.968508	0.79856	3.63612	1.22605	1.31999	0.853369	0.75898	0.552814	0.586886	0.800162	1.56437	1.68585	3.09933	0.97354	1.21583	1.05633	0.987408	0.846855	0.179455	0.879734	1.5617	1.10555	0.654267	3.56491	0.760759	0.805271	1.20004	1.61825	0.78082	0.809367	1.16007	1.7136	0.887459	1.58033	0.887293	0.495815	0.998954	1.58159	1.18333	1.23502	3.67264	1.66301	1.31272	1.46561	0.699775	1.25557	0.821933
AL049840.3	1.16178	2.9426	1.10747	3.58733	3.06552	1.4585	1.72784	2.87607	2.36383	3.55574	2.04989	3.75933	1.31479	1.59038	3.4297	3.43601	1.22119	2.63008	0.874128	8.21131	0.384757	2.18399	0.735897	1.6077	4.39266	1.12048	0.858467	2.24165	0.731855	1.2165	1.49684	1.65448	2.15111	2.10856	2.09301	1.70768	1.23655	3.97881	2.71033	2.71278	4.67145	3.0032	0.999902	1.84729	1.49093	1.97108	1.17577	4.79347	2.17689
AC007383.2	0.755155	2.21491	0.866137	0.655206	7.38632	1.10235	1.60191	1.2898	0.607308	1.1206	1.11396	1.03431	0.443955	1.15336	2.06042	1.06262	1.67636	0.86341	0.290548	1.33127	2.86469	1.19668	0.782727	0.75513	0.890483	2.23223	0.223201	0.575336	1.91904	0.890954	1.58279	0.483206	1.15989	1.11382	0.629632	3.05929	1.21781	1.364	0.975661	1.45458	2.0941	0.903154	0.605622	1.31632	1.27656	1.78929	0.709249	1.13574	0.428782
MANCR	0.452896	1.24856	0.383526	1.86806	0.723244	0.205084	2.37952	0.580204	0.697729	1.01839	1.24642	0.322819	3.19353	0	0.891334	0.562048	0.161426	1.83203	0.00869291	0.481108	0.0489764	0.278004	0.0655715	1.62668	0.173459	0.356569	0.0109276	0.223375	2.21253	2.16462	0.614226	0.314692	0.684545	0.111834	6.4668	0.905725	0.958538	0.715243	1.32846	0.255788	0.809936	0.11093	0.835269	0.15561	0.0774625	4.19079	0.592428	1.37067	0.052781
AC104031.1	0.71557	2.35903	0.802496	1.01772	0.173622	0.222842	2.05506	0.421775	2.19447	0.681358	0.270553	0.359368	1.58658	0.0593674	0.563318	0.738409	1.20346	0.575978	0.1346	0.632957	0.252781	0.391325	0.0966953	0.575515	0.315978	1.36712	0	0.929759	2.93	1.21009	1.55275	0.18741	1.28076	0	1.93762	1.42467	3.43707	1.24715	0.255841	2.14532	0.370408	0.396376	0.36952	0.133858	0.0999517	0.656873	1.16675	0.874793	0.272418
AL451062.1	0.416221	0.0912746	0.509217	0.0849722	0.172141	0	0.19405	0.0669084	0	0.0386027	0.190752	0.025913	0.0349565	2.30735	0	0	0.465041	0.647208	1.81495	0.038619	0.10025	1.29329	0.0383483	0.268521	0	0.375359	0.49209	0	0.089385	0.066964	0	0.0247749	0.14012	0	0	0.847513	0	0.118706	0.081171	0	0.0839426	0.174665	2.44246	0.0353911	0	0.0744309	0	0.120672	0.216076
AC147651.3	0.679743	0.468485	1.57908	0.408878	0.309242	0.708764	0.373501	0.493667	0.286346	0.272437	1.14735	0.332508	0.448553	1.35952	1.14667	0.644178	6.12431	0.586221	3.03669	0.668991	2.95868	2.09099	0.492075	0.58575	0.830793	1.63226	0.17221	0.435295	8.35373	0.486917	2.60102	1.27162	0.921467	3.71177	1.14508	1.13282	1.16606	0.507733	0.182274	0.545868	0.215426	1.14304	0.982017	1.0445	1.80569	0.429785	0.921337	1.10326	1.73289
LINC01605	3.20643	6.96119	7.32264	2.68385	1.61256	5.56914	11.445	4.66989	3.8233	4.16336	15.6648	8.77552	4.05018	0.536881	6.51702	3.63535	15.1069	4.96242	0.328983	4.39123	0.123567	2.07233	0.330873	4.97291	8.85569	0.0771105	0.165421	4.73583	9.69539	11.0465	5.51879	5.65702	4.77112	1.37231	25.543	3.69975	3.79305	9.08374	4.32718	5.34433	3.46613	5.40377	0.521828	2.09389	0.390875	9.40363	7.57181	6.57242	4.89386
TNRC6C-AS1	0.810308	0.641825	0.840925	0.80573	3.47733	0.306015	0.748421	1.05859	0.442223	0.547005	1.28036	0.541123	0.502788	10.4503	1.02349	1.52882	1.10306	1.28987	4.48161	0.752966	7.58344	1.25665	2.78646	1.13577	2.03828	1.45747	1.58715	0.443142	0.384106	0.782419	0.453797	1.47552	1.1943	4.3856	2.12337	2.30631	0.990192	0.864225	0.808603	0.913447	1.22972	1.59667	2.3455	3.00144	8.51842	0.666125	0.557593	0.932113	0.995669
AL031775.1	0.420145	1.06175	1.3238	1.14569	0.782766	0.607476	0.328332	0.61911	1.03833	0.775622	0.529515	0.917997	0.203315	0.647352	1.53563	1.01753	0.310597	0.664291	0.263433	1.5519	0.7421	0.547061	0.283872	0.198772	1.54605	1.36724	0.3075	0.202765	0.283573	0.826167	0.352739	0.81218	0.388964	0.770243	0.891261	1.40038	0.502332	0.899638	0.536488	2.38774	1.88634	0.77577	0.516578	0.617529	0.71262	0.669039	0.928031	0.973031	0.371312
AC080013.4	0.765627	0.494697	0.551979	1.1667	1.76645	0.415124	0.420692	0.435162	0.322525	0.474236	0.654774	0.880122	0.707318	1.29309	1.93733	0.937192	0.990498	1.07297	1.33729	1.0326	0.724458	1.12152	0.332549	0.640354	0.362231	1.08501	0.969843	0.59688	0.47369	0.677482	0.370842	0.859371	1.08852	1.08278	0.286612	0.689013	0.656697	0.629073	0.469266	1.04049	0.727933	1.64088	1.10609	1.81585	0.744786	0.188256	1.01469	0.828437	1.19062
TRIM52-AS1	2.98017	5.02569	4.38568	0.80249	3.06741	4.39367	2.68326	2.20566	1.28836	2.02233	1.7845	0.775735	2.94007	5.28622	5.38748	1.90838	3.1053	2.49649	4.78136	2.21587	8.57459	4.70125	4.592	2.54552	1.72683	5.336	2.98133	2.3864	7.45414	1.51144	5.06591	1.96894	3.18345	1.60196	4.32872	4.25372	0.956851	0.9025	2.09728	2.63563	4.54719	2.37785	4.57276	3.89735	5.41061	4.58898	1.56945	2.40831	3.17649
MAFG-DT	0.290306	1.86366	0.787674	0.473176	1.25255	2.12164	1.89223	0.455383	2.14289	0.888513	2.66146	0.352731	1.91198	1.49174	1.41915	0.817955	0.890468	1.49815	10.4986	0.32497	6.5998	0.755391	4.54616	1.0035	0.858059	5.05783	4.43977	1.21922	2.64729	1.45291	0.533425	0.8339	4.15278	2.20439	1.28834	1.4071	0.654271	0.636542	0.662947	1.15003	1.20496	0.276661	2.04721	1.51532	1.52064	2.71712	0.789795	0.783972	0.568197
KC877982.1	10.2701	8.47048	0	0.0847914	2.81711	0.0440942	0.077455	0.100149	0.0445359	0.077041	0	0.206863	0	0	2.67516	0.125238	101.774	0.531861	0	5.51077	0	0	0	0	11.7544	0	0	0.0588716	0.505437	0	0.0512077	0	0.0349555	0	0.0494711	0.0352379	0	0	2.95644	0	0.711994	0.313727	0	4.48511	0.0395553	6.57312	0	1.86644	10.2687
AF131215.6	0.0793025	0.106276	0.513852	0.346281	0.561211	0.308703	0.0361508	0.0389524	0.405334	0.395533	0.0721833	0.259477	0.130245	1.49132	1.10986	1.17879	0.165291	0.310296	2.30384	0.27879	5.24101	0.252982	0.410787	0.181338	0.661451	0.602156	0.479207	0.0480853	0.0485685	0.680934	0.179253	0.323082	1.03599	2.15168	0.323257	0.485178	0.230855	1.25315	0.00945114	1.0516	0.215025	0.23591	0.614277	1.59061	1.85541	0.554647	0.141194	0.358287	0.106925
LINC00342	0.18302	0.956553	1.29993	0.479502	1.18418	0.324559	0.312867	0.323629	0.279838	0.573982	0.598013	0.199613	0.269277	2.87657	6.95046	0.494636	0.328853	0.757044	0.178507	0.678001	3.04409	0.454104	0.480891	0.355969	0.501364	4.13173	0.76134	0.142681	0.197491	0.659793	0.808996	0.328433	0.671471	1.78947	0.435187	1.63847	0.939769	0.843529	0.298097	1.57108	0.924827	0.387998	0.711752	5.09112	5.60997	1.4934	0.651716	1.01604	0.217737
AC114956.1	1.03981	1.37955	0.233225	1.9459	4.66744	0.728588	0.995418	0.582247	1.51266	0.954737	0.742611	0.28484	0.384249	0.345073	1.63714	0.881393	0.358724	0.592853	0.130394	1.94566	0.321408	0.094774	0.105383	0.811698	0.497418	2.40684	0.532719	0.783613	0.927951	2.69896	1.26919	0.385801	1.50814	0.0762506	1.27156	3.88168	0.756741	0.978626	0.37177	1.19901	0.922712	0.35199	0.447466	0.291769	0.363106	3.74989	0.643096	2.73581	0.494822
LINC00958	15.5138	26.7208	17.1001	21.5367	19.5712	8.12218	20.7231	19.4023	11.4165	17.6853	20.4156	17.9593	22.7306	14.3019	8.45387	18.1949	37.0753	22.0962	10.5054	32.589	9.73656	9.78419	9.70326	27.7037	5.35584	11.5657	5.64065	20.8653	25.0666	24.7123	15.6079	6.30044	16.7947	5.73549	23.2197	15.8924	23.1204	13.6781	33.2544	13.814	18.29	17.1052	9.64131	8.44997	4.15385	21.3618	21.1925	10.6277	30.7194
AC008608.2	0.554567	0.360162	0.526252	0.191596	0.698661	0.24909	0.393792	0.150866	0.201268	0.217604	0.349464	0.204501	0.433511	0.637058	0.587693	0.235824	0.303536	0.686743	0.240727	1.08848	1.69534	0.46658	0.475574	0.302731	0.141279	1.55166	0.151305	0.332568	1.14209	0.0503304	1.50423	0.167588	0.671381	0.375388	0.39125	0.756429	0.419118	0.758365	0.411806	0.442711	1.04101	0.078767	1.24832	0.0798002	0.491589	0.377612	0.14391	0.374128	0.274055
U62317.4	0.39218	0.473014	1.97919	0.220177	0.356836	0.0572494	0.201126	0.303398	0.462583	0.600154	0.154459	0.738591	0.045289	1.22015	0.38592	1.13821	0.380525	0.690538	0.829909	0.350238	1.16894	1.87663	0.397466	0.313101	0.703531	0.0540342	0.405709	0.229306	0.733434	0.0578382	0.598367	1.38021	1.63383	0.485308	0.834996	1.46403	1.07031	0.922756	0.946472	0.423959	1.25067	0.407325	0.168768	0.320964	1.59205	0.144647	0.826884	0.703533	0.349929
LINC01023	1.26177	1.62002	4.06254	0.77693	2.44425	1.14079	0.751456	1.22353	1.72832	1.20421	0.769462	0.947725	0.97766	2.5833	2.00262	2.25007	1.65869	0.737147	1.33982	3.82187	7.00946	1.94765	2.02129	0.750996	1.48278	6.55003	2.74292	0.920206	4.26267	0.456205	3.58806	1.4391	3.50437	1.52221	1.91984	1.3295	3.19914	1.44716	1.09143	2.18241	2.75403	0.751538	3.81837	1.40858	2.132	0.680548	1.23577	1.84973	1.04594
AC004918.3	0.729031	0.578484	0.473342	0.366207	1.3092	0.58252	0.610011	0.39013	0.678872	0.430597	1.12433	0.670067	0.496269	0.907262	2.86957	0.7424	0.235788	1.17749	0.378917	0.920302	0.406636	0.39344	0.894406	0.462901	0.508297	0.317195	0.952648	0.762784	0.574061	1.1657	0.5464	1.05517	0.586118	3.81962	0.502734	1.41447	0.37698	0.481496	0.20578	0.862767	0.659698	1.06272	0.891642	1.90209	1.16571	1.69823	1.21351	1.89671	0.917534
PVT1	1.32135	2.79385	2.66663	2.01328	3.71556	0.630066	1.5773	1.15112	0.990768	1.52273	1.06067	1.13058	2.07432	1.95799	0.947376	1.68595	0.804565	1.56027	2.73767	2.65436	2.05428	1.30741	3.22839	1.13028	1.43016	1.23209	0.45453	0.790849	2.50324	1.14159	3.28613	0.691707	2.26412	0.636102	1.49845	1.9206	2.89548	2.05746	3.50337	2.57604	1.02848	1.1155	0.903675	0.894436	0.659976	1.83978	0.850097	0.958195	1.23607
SERTAD4-AS1	0.176754	1.10857	1.07042	0.416778	0.948868	1.61005	4.24228	0.31255	1.12582	0.450813	0.434394	0.0605238	0.571525	1.18782	3.3743	0.390848	1.93225	1.04927	0.415597	0.703566	0.32781	0.362482	0.412015	0.802781	0.273176	1.03257	0.39705	0.509849	2.78364	0.844587	0.982842	0.497644	0.883636	1.22487	0.208429	1.35266	0.771815	0.388158	0.189588	1.28404	0.921487	0.195819	2.46445	0.529034	0.111102	4.55474	0.223605	1.01466	0.41636
LINC01679	1.79491	1.34635	1.30877	1.13944	0.623252	1.94059	2.53057	1.73835	0.568557	0.698821	4.65619	0.799208	2.9883	10.4898	0.748944	0.582026	9.83401	1.5826	5.55948	3.22371	4.36061	3.63325	10.5997	1.38629	2.50659	1.9085	1.0348	0.934518	1.07875	3.45715	2.9762	2.17604	1.02755	4.68819	1.19664	2.08355	1.08702	0.364786	0.578249	0.713063	0.4995	1.92644	2.52739	1.64916	3.46173	1.26008	3.02221	1.09226	0.774172
ZBED5-AS1	2.96214	6.81277	3.12245	3.18616	1.56208	4.94474	1.93424	2.59534	2.84338	7.26908	3.02133	1.55951	1.47921	7.08481	2.06578	3.17666	1.65139	3.51737	6.56739	4.74824	5.58552	2.37149	2.87585	1.35721	2.25857	9.44192	1.30408	2.56586	5.16227	6.93191	1.12195	2.29476	4.1505	4.25627	2.84378	8.35148	4.8747	2.03715	3.40619	4.47726	1.30244	1.69173	3.78201	3.57761	4.3612	4.3657	1.63545	3.95033	0.869895
AL451165.2	0.529392	2.49851	1.44553	1.91248	2.26181	2.04286	1.48732	0.773308	1.71039	1.22107	0.783235	1.00882	2.06262	1.40356	2.80856	1.24696	0.967763	1.22741	1.08238	1.66793	2.50027	1.51048	2.07613	0.898378	0.736872	3.42497	1.85046	0.62804	6.07165	1.72442	1.68567	0.859023	2.4292	1.39249	1.44756	2.7066	1.80911	0.938714	0.419699	2.94604	2.62971	0.552493	1.92157	1.70075	2.50774	1.40357	1.10648	1.17448	0.591476
AC116407.2	0.16508	0.398212	1.06452	1.228	4.93793	0.0963919	0.825436	0.237175	0.0730182	1.0526	0.247063	0.183711	0.610032	2.59366	1.50262	1.04947	0.146826	0.560574	0.504593	1.70593	5.63115	0.31033	0.250958	0.263587	0.683394	0.0682338	0.0487929	0.305653	2.29106	0.146075	0.839569	0.189153	1.16532	0.31777	0.675914	3.5242	0.810944	0.496309	0.575465	0.963668	1.60223	0.60962	0.0887994	0.36671	1.44837	0.243545	0.417673	0.394851	0.294592
LINC00847	3.37126	4.12721	3.74834	1.23471	4.21937	2.96544	3.46527	2.09797	1.37384	1.28423	2.90855	1.43678	2.28575	7.35555	4.79819	1.25578	5.28799	3.07173	6.39583	3.52943	14.9313	4.40141	7.50061	2.33082	2.73135	8.95487	3.64365	1.54535	2.57488	2.47954	2.87477	3.07419	3.87118	4.98946	1.70618	3.15303	2.24289	1.36932	2.50639	1.61419	3.04135	2.55137	5.61626	3.68779	5.84332	1.82154	1.98294	3.18392	3.64066
AC020915.3	0.524258	2.6004	0.411561	0.625446	0.775143	1.52294	0.914129	1.30943	0.541075	0.675247	0.722673	1.33739	1.05947	1.01126	1.71533	0.717296	0.864752	1.47036	0.505396	0.494945	1.71888	0.78843	1.06265	0.739434	1.14303	1.02569	0.720542	0.337185	1.88864	1.31439	1.11984	0.828119	0.831161	1.24704	1.39096	0.525966	1.116	0.507114	0.808338	0.748096	2.97303	0.750206	1.33671	1.20749	1.2838	1.67579	0.674271	0.90912	0.771835
AL354836.1	1.27689	3.45731	4.79282	4.47676	7.72961	0.912963	1.73734	1.91229	2.76633	3.6422	1.06738	0.463998	2.02224	4.89689	4.35931	8.24007	2.20818	0.917675	5.19583	7.50026	24.1991	1.74573	2.29768	2.05271	11.9097	5.39992	2.09501	1.25956	1.31326	1.72173	2.79199	0.938425	2.53312	5.67546	9.25277	9.48474	2.27578	3.24282	4.30445	20.1025	9.79891	3.96958	1.32326	3.09545	8.51747	2.48611	0.681299	3.11648	1.63691
AC010735.2	0.395034	1.28277	1.63577	0.136479	1.27184	0.745222	0.841527	1.50452	0.931899	2.23208	0.823395	0.83241	0.870262	0.0378162	2.51178	0.302372	0.668307	0.825503	0.0857383	0.713328	0.0402546	0.540082	0.0615936	1.25074	0.603821	5.49298	0	0.213208	0.263206	2.34829	0.49454	0.417821	0.14066	0.0334249	0.597211	0.935856	4.08018	1.74772	1.56449	2.94332	0.337064	0.392756	0.130766	0.0568439	0	2.42085	0.256278	1.25983	0.108454
LINC01836	0.387559	0.615054	0.251633	0.137421	0.148477	0.23821	1.59005	0.396759	0.914266	1.76885	0.462739	0.0419075	1.77137	0.177693	1.4452	0.383391	0.158333	0.800411	0.805743	1.81123	0.648515	0.33465	0.227401	0.217132	0.270216	1.07919	0	0.159021	0.208805	1.3838	0.719263	0.106845	0.37768	1.77252	0.106903	0.590134	0.356277	0.490604	0.0437577	1.72878	2.0137	0.0376633	0.0175557	0.248023	0.0427379	0.802485	0.395669	1.20346	0.160163
AC023043.1	1.04903	1.01923	1.14379	0.196315	1.21963	0.47642	0.986311	1.10783	0.412451	0.416199	0.312165	0.638591	0.646093	1.19671	0.516144	0.386612	10.6498	1.61255	2.57618	1.78446	2.74075	0.318715	2.33307	0.599696	0.675539	4.23969	0.72348	0.318042	2.04216	2.32065	1.14608	0.610544	0.620474	1.92317	0.725414	0.951829	1.36785	0.487557	0.437577	1.31044	0.743422	0.430438	3.03464	3.05259	2.80849	1.37569	0.294909	2.16066	0.416008
Z83851.2	1.72345	3.24794	2.11401	0.695444	1.29861	0.943442	0.607652	1.71424	1.11171	0.961552	2.15512	0.99586	1.29366	3.92095	1.11296	1.2207	1.11482	1.27344	0.810459	0.549691	1.81933	2.02491	0.900631	2.35055	0.654012	3.97737	1.46453	1.17564	2.84142	0.794288	1.71651	0.722907	1.14679	0.799763	0.846789	1.08067	1.41105	1.68962	2.74399	2.88781	0.388314	0.795558	2.96663	1.63717	0.959172	1.00646	0.749466	0.386463	0.672778
AL928654.2	0.358911	1.05817	1.16281	1.83588	1.41512	0.0931428	0.899871	0.423102	0.141114	1.01711	1.08059	0.109242	0.884204	1.68737	4.78757	1.0141	0.335346	0.521616	0.112519	3.05264	0.369799	0.436173	0.363748	0.594306	2.06912	0.527471	0.0471482	0.435253	0.282617	0.470504	1.18986	0.182777	1.36601	0.570252	0.627005	2.30749	0.696541	1.37618	1.41155	1.72442	2.47715	0.920423	0.0686449	0.484898	2.63199	1.49046	0.269063	2.76618	0.483925
EXOC3-AS1	1.86745	4.15722	1.5079	1.53369	2.70894	3.09057	1.23681	1.14161	1.87544	2.66725	1.96356	1.29351	1.21259	2.62944	1.78514	1.45119	1.93965	1.27768	1.50545	1.21983	2.0639	2.31971	4.21785	2.01437	0.78928	7.49246	1.14809	2.41257	9.78086	1.69338	3.32866	1.06901	3.91216	1.60809	2.53067	3.92385	1.51439	1.60692	1.83135	1.53196	2.71062	0.640366	4.14212	0.758557	1.41976	2.5819	0.512987	2.37374	0.868363
LINC00640	0.645108	0.668872	0.685397	1.00392	1.26662	0.740152	0.650069	0.600383	0.640772	1.02762	0.984205	0.224772	0.56461	0.5493	0.6014	0.663196	0.0732089	0.614916	0.0745106	2.18318	0.239884	0.278519	0.871738	0.14457	1.01202	0.648686	0.20071	0.308813	0.606009	0.260383	1.41213	0.274182	2.07459	0.348574	0.45969	1.62661	0.457133	0.236705	0.327764	0.724299	0.502156	0.585126	1.90919	0.2223	0.320126	0.367337	0.439071	2.03029	0.371621
AC011477.2	0.173415	0.534516	0.324135	0.129811	2.57718	1.37262	0.49408	0.579219	0.568183	0.727331	0.376404	0.0527825	0.0178009	1.79843	2.61659	0.766928	0.162029	0.988732	0.797369	0.275323	0.204201	0.632238	0.292921	0.464911	0.638131	0.191144	0.0911224	0.390559	1.06207	1.81867	0.339717	0.807429	0.249736	1.48362	0.782621	0.467543	0.252411	1.24927	0.165339	0.26662	0.555698	0.355777	0.149252	1.42375	1.19095	1.47819	0.373759	1.5977	0.34385
AL118516.1	1.05947	3.06683	4.01008	2.29	7.30222	3.12411	2.87971	1.33482	2.53057	2.48601	1.83599	1.14276	1.39477	7.64723	5.36918	4.18767	6.18504	1.33249	2.44128	1.622	11.7543	2.13652	5.04663	2.124	2.25146	4.14563	1.4718	1.58997	14.6413	0.859372	4.05917	0.50293	6.49807	2.18509	3.40095	4.20225	3.12274	1.91116	1.87505	4.48966	8.05009	0.831403	3.78418	2.37828	5.71604	3.10005	0.670147	0.696883	1.53144
ADGRD1-AS1	3.37691	7.29107	0	0.0312075	10.1281	0	0	0	0	0	0	0	0	0.0691767	1.47689	0	0.143827	0	0.02614	0.0141835	0	0.0189993	0	0.433923	0	0	0	0.639197	0.350167	0.0163958	0.018847	0.00909899	0.205846	0	0.127455	0.116724	0	0.0145322	0.0298114	0.096146	0.0154147	6.22241	0.0119604	0.142978	0	0.259692	0	3.30176	0
SH3RF3-AS1	0.829776	0.400322	0.186115	0.0621134	0.452997	0.865665	0.15887	0.714072	0.117448	0.146733	1.08761	0.21215	0.132874	0.082611	0.566128	0.122323	0.407925	1.30242	0.166488	0.146796	0.0146563	2.23865	0.190618	0.84795	0.0366408	1.19508	0.130804	1.43178	0.217797	0.352438	0.120038	0.63023	0.368732	0.876216	0.0724795	0.216832	0.0966212	0.0694176	0.225472	0.0191363	0.552247	0.960132	0.971257	0.362185	0.115904	0.402618	0.335909	0.864455	0.67128
MAST4-AS1	0.0456786	0.413203	0.384207	0.435961	1.22608	0.160033	0.0234259	0.383668	0.40409	0.838825	0.187101	0.297182	0.189899	1.79065	1.07879	0.757551	0.443211	0.183839	0.558494	0.629386	0.907671	0.187353	0.393502	0.129664	0.352984	2.21533	0.945087	0.302692	0.773328	0.188626	1.239	0.269176	2.36815	0.427082	0.658342	0.682083	0.373988	0.788163	0.440956	0.869088	0.202672	0.0632569	2.41781	0.405882	1.45953	0.13478	0.231145	0.145677	0.0815151
PDCD4-AS1	0.661489	1.37557	1.89298	0.358565	1.09998	1.27862	1.02941	0.645348	0.780237	0.651581	0.531832	0.765432	0.590037	1.13546	1.30186	0.68092	0.442641	0.75736	1.50171	1.51324	1.38997	1.40334	0.5317	0.760797	0.881327	2.81589	0.566323	0.569041	0.71845	0.766988	0.5259	1.59804	1.30926	2.43375	1.04602	1.554	1.74303	0.644031	0.366991	0.828518	0.531331	0.589639	0.588952	1.17341	2.19842	0.94225	1.00034	2.01866	0.862949
GAS6-DT	0.372742	1.82021	2.07991	0.500191	0.0992633	0.403444	2.85338	1.6317	0.932927	1.73441	3.29986	0.373561	2.16691	0.101825	0.608338	0.321649	1.86419	1.07022	0.675482	0.835097	1.83059	0.820339	3.04055	0.974199	0.441592	0.130269	0.0107484	0.389813	0.436683	6.80037	0.776773	0.327391	0.681739	0.880007	0.619403	1.46783	0.267961	0.161619	0.195027	0.487465	0.766406	0.41966	0.273859	1.24148	0.228578	0.929929	0.437037	0.543628	0.402347
AC026979.2	0.220175	1.00912	0.938303	0.494441	2.60433	1.54275	0.451661	0.272531	0.986863	1.75206	0.194243	0.633292	0.772947	1.75362	1.03997	1.80139	0.569685	0.930427	0.5384	1.61797	2.0417	0.662242	1.20497	0.124999	0.875016	0.77659	1.14536	0.274637	3.74485	0.285747	1.31387	0.230658	1.42684	0.629682	1.26931	1.0685	0.480709	1.05912	0.708484	2.13263	1.75842	0.243923	2.31187	0.947305	1.66074	1.03945	0.259966	0.491523	0.188597
BX537318.1	0.646918	0.673859	0.972835	0.363191	1.99327	0.652462	1.82472	0.272983	0.450894	0.119998	0.379865	0.251723	0.475403	0.933155	0.839144	0.422647	1.03664	0.458588	0.331872	0.57023	0.584308	1.24627	0.596034	0.406919	0.422002	1.19923	0.712691	0.653343	1.51663	0.49438	0.777662	0.423574	1.27948	0.679243	0.481595	0.74096	0.706207	0.261375	0.331174	0.381457	0.309864	0.393639	2.49286	0.605079	1.00117	0.462742	0.508393	1.26601	0.377819
AL592424.1	0.427479	0.0696741	0.220268	0.0259453	0.32588	0.0809542	0	0.0919337	0.0136275	0.0589344	0.174732	0.0791223	0	0.172537	0.409286	0.0383214	0.739868	0.523105	0.152126	0.117919	0.0612205	4.7545	0.0234184	0.368954	0.0255086	0.49665	0.696633	0.0270211	0.0272927	0.0340778	0.015669	0.0378236	0.16044	0.139793	0.0151376	1.06746	0.0882864	0.108736	0.037177	0.139884	0.0640772	0.138663	1.36228	0.0216125	0.108932	0.193176	0.0389755	0.350036	0.280399
AC087481.3	0.487222	2.5201	2.30122	2.18828	1.09123	0.776886	0.451685	0.869827	1.39251	1.17575	1.70636	0.519751	1.35035	1.5858	3.78024	1.71965	0.812148	0.829604	1.38352	2.71589	0.608197	1.08885	1.31044	1.46283	1.03435	0.991444	1.69487	1.30751	0.420544	0.873314	1.52488	0.625755	2.1599	1.59748	2.03788	2.31726	1.77974	1.37174	0.814046	2.8685	1.89154	1.05533	0.999954	1.57746	5.63423	1.30859	0.869233	1.18778	0.789207
LINC00520	0.136952	0.895451	5.76363	0.485605	0.137727	0.1431	0.791067	0.477966	0.272063	0.191194	0.472387	2.88774	0.35293	0.0717617	0.283718	1.07586	0.205151	0.0580189	0	2.45716	0.0286458	0.0985465	0.350648	0.158571	0.183016	0.119174	0.00852191	0.162961	0.24406	0.0170085	4.00802	0.047195	0.693998	0.0713572	2.51214	1.08977	2.62025	1.07788	0.62624	3.0171	1.29525	0.0998184	0.0496296	0.0404511	0.38511	0.148877	1.63526	1.32753	0.313856
AL118505.1	0.156151	0.288044	0.370843	0.773524	0.58503	0.386166	0.781967	0.389814	1.30012	0.777787	0.61934	0.257909	0.534607	0.857324	0.994263	1.32022	0.481269	0.415885	3.61107	1.17186	2.08074	0.0376741	0.390985	1.4145	0.943027	0.769455	0.238913	0.264952	0.108493	1.32214	0.0498295	0.294695	0.586753	1.6873	3.42995	0.557204	0.110299	0.316978	2.62071	1.46165	4.4117	0.407044	0.229261	0.670123	0.153963	2.42116	0.395081	3.60312	0.97694
AC021087.3	1.0698	0.0379502	0.176435	0.105989	0.0572583	0.293961	0.258183	0.0278192	0	0.321004	0.436211	0.0430964	0.0872054	0.0391572	0.433475	0.0695765	1.24154	1.01307	0.147964	0.256912	0.125046	3.18333	0.0637778	0.602886	0.0694703	5.54904	0.0744005	0.0245298	0.074329	0.148492	0	0.0618054	0.349555	0.0346102	0.0412259	1.84999	0	0.0987109	0	0.0544231	0.20941	0.116195	1.11031	0	0.362591	0.340416	0	0.351212	0.26952
MHENCR	0.974819	3.09969	3.47848	2.58714	7.03526	1.39714	1.6134	0.803109	1.88152	2.48628	1.15877	0.925523	2.6608	3.28099	5.01431	4.60508	0.759545	2.0508	1.47942	6.73842	4.84261	1.54478	1.93101	1.14773	2.12782	2.53967	1.83354	0.863597	3.17508	0.993286	4.17653	0.986417	2.35873	1.90084	3.22211	5.58264	3.07155	2.08513	2.42388	5.21157	4.96414	0.879515	1.62078	1.9686	3.99208	2.89811	0.766081	2.34931	0.759098
AL365181.3	0.0881249	0.378654	0.259429	0.0927653	0.466063	0.192963	0.468889	2.74161	0.155917	0.887813	0.187422	0.165965	4.92551	0.191921	0.216795	0.882987	1.78493	0.0831254	0.502473	0.34853	0.25537	0.662653	0.898708	0.222792	0.243211	6.11944	0.0455824	0.167461	0.0780662	0.198197	0.306261	0.429146	4.24749	0.587664	0.00721646	0.195329	0.625309	1.10586	0.177231	0.181005	0.959178	0.0813583	2.14739	0.93759	0.0173101	0.0216686	0.520255	0.382045	0.672295
AL357033.3	0.520245	0.941214	1.36137	1.33056	0.157787	0.303776	1.30437	1.12437	2.11364	1.76918	0.473541	0.257315	3.28426	1.3668	0.625705	0.894749	2.15001	0.523446	1.22324	0.884967	0.382877	1.81768	0.585841	0.922986	1.9463	2.42115	0.546734	1.80258	0.0682761	2.98375	0.744764	0.889434	0.936511	1.36705	1.2118	1.72631	0.378617	0.997398	0.31001	0.449921	0.60913	1.36085	0.721387	0.540666	0.363342	0.881231	1.1944	0.875661	0.577668
AP002748.3	0.379597	0.728378	0.570837	0.929944	1.35015	1.30975	1.60163	0.358498	0.885305	0.748126	0.570831	0.324951	1.59403	1.56751	0.899885	0.467384	0.468765	0.755184	1.12784	0.563534	0.914289	0.648721	1.62629	0.477541	0.29524	2.78619	1.41777	0.423721	2.29614	1.29777	0.491415	0.271138	1.26992	0.597846	0.429535	0.805145	0.395551	0.451085	1.10118	0.746101	0.545463	0.310626	0.757363	1.06514	0.614579	0.950342	0.298314	1.03176	0.431075
PCAT6	1.21631	3.415	2.14672	6.80618	6.58573	11.084	8.16019	2.36232	7.66718	6.65193	1.93501	6.45894	9.89203	1.31515	4.86606	7.14277	3.53403	2.66827	0.918909	14.0014	0.739599	0.626999	1.19229	1.82537	2.79552	2.65933	6.05854	2.51825	4.9772	4.23454	4.81353	1.64499	15.34	1.0747	9.77082	5.73151	6.48654	6.19283	1.73236	9.55326	6.19289	1.10451	6.26385	0.969796	1.06533	5.64805	2.72426	6.00928	1.39484
AP002807.1	0.132105	0.478003	0.855996	0.576848	0.961598	0.2057	0.331218	0.233598	0.0865669	0.254573	0.28674	0.0904703	0.29833	1.11428	0.635539	0.860124	0.617159	0.22153	1.73944	1.06367	2.70282	0.401359	0.669429	0.322914	1.31252	0.113253	0.138832	0.114432	0.0693491	0.372336	0.318513	0.211437	0.611504	0.694265	0.769278	1.17809	0.672992	0.798178	0.251905	1.87874	1.85611	0.650463	0.075799	0.87866	4.41325	0.44754	0.148552	1.47457	0.83821
LINC01705	0.852573	0.79979	0.637427	1.84369	0.948124	3.46634	0.615368	0.502527	1.08011	0.289932	2.18881	1.79486	0.233375	0.314372	0.559309	0.907713	0.326809	0.158855	0.118793	0.0644567	0.0836607	0.863422	1.79213	0.448172	2.33554	0	0.0746653	2.75712	9.02581	0.335297	0.299775	0.413502	0.438499	2.01454	0.744708	1.00196	0.0689415	1.08968	0.169347	10.268	2.13658	1.83659	0.543541	0.32488	0.396961	2.91936	1.03861	1.68678	0.428259
PICSAR	1.16209	5.43127	3.39391	5.16499	0.13217	0.0848196	0.744963	3.61748	1.39927	10.4725	3.63099	2.32121	10.3109	0.331421	9.72012	8.00348	1.62869	6.55264	1.07019	14.1835	0.0320718	6.61996	0.0490732	1.97581	6.68166	2.05477	0	1.41557	64.5885	24.1223	49.777	7.22845	11.5205	0.106522	2.91832	1.76238	0.29072	34.5582	4.33667	0.0418753	6.12288	1.67635	0.291718	0.498179	0.0760887	0.666731	34.854	8.49316	1.62447
AP003469.4	0.684718	0.469749	1.14832	0.529008	0.840207	0.396145	0.444578	0.927516	0.45198	0.70496	0.233553	1.37664	0.185709	1.00847	1.53302	0.458392	0.536371	0.967032	1.12845	1.43616	5.44236	0.626951	1.10777	0.624109	1.43549	1.76563	1.22544	0.132227	0.163234	0.163052	0.383378	0.518246	0.657163	1.1263	0.460913	0.92629	0.198869	0.545234	0.48513	1.03221	1.72109	0.429161	0.210855	0.775573	1.79658	0.438668	0.466216	0.505852	0.582927
ESRG	0	0.00681653	0	0	13.8945	0.00660009	0.00579679	0.00999364	0.033331	0.0230632	0.00712284	0.0464453	0.0156636	0.1055	0.0556142	15.7152	0.00731157	2.88301	0.0212616	0.0634508	0.0224605	0.038634	0.0286391	0.0240642	0.0436734	0	0.0200455	0	0	0	0.00766485	2.27948	0.0889472	0.0621661	0.503534	0.0263723	0.0061696	28.1556	0.0242479	0.00977535	0.0250758	0.00521768	0.0145925	0.0264306	0.0059207	0.0389103	0.0142993	0.072096	0.0685817
AC024896.1	1.94936	3.54352	2.03782	2.03247	3.408	2.52041	2.43502	1.16952	4.42616	2.64218	1.5355	0.510157	1.3764	12.0777	3.72687	2.57862	3.16589	3.35532	15.9308	2.6433	30.1029	0.761464	8.01543	2.96437	8.91531	2.7779	3.62166	0.781567	3.03708	3.65933	2.53045	2.14702	2.64257	9.28145	1.57807	0.565272	6.80206	3.50914	0.784085	8.68215	2.37852	2.16605	8.1191	4.86427	9.67841	2.10216	1.31523	3.3804	1.15791
GASAL1	4.28442	0.438821	1.46327	2.85261	0.913218	1.66292	1.12596	1.27561	0.702908	1.27993	1.72743	1.61097	0.666448	0.398133	0.666663	1.62291	2.85255	0.637465	0.359885	11.3322	0.199437	1.0463	0.445024	0.836904	1.91128	0.345712	0.118662	2.14687	1.30897	2.28691	1.09746	0.788592	1.89321	0.138	1.27394	3.65894	1.10935	1.37756	0.605555	0.857149	1.2455	1.22196	0.853027	0.316831	0.170861	1.8324	3.33826	4.7863	1.0254
AC138028.4	0.153896	0.986087	0.539347	2.1816	1.04145	0.202188	0.759647	0.493236	0.170178	1.58968	0.660667	0.487445	0.657562	0.32319	1.59011	1.36121	0.665729	0.445173	0.0814165	3.49484	0.0891928	0.368206	0.282696	0.655278	2.04932	0.0424073	0.113718	0.217458	0.416565	0.380165	0.821822	0.251911	0.534279	0.497261	0.94518	1.90304	1.071	1.38805	0.495209	1.1812	1.46167	0.808077	0.140731	0.40484	0.715426	1.00278	0.227136	1.85584	0.308962
AL391834.2	0.487531	0.470415	1.09351	1.78823	0.621032	0.645261	0.666737	0.603462	0.728399	0.49738	0.450591	0.445171	0.660589	2.99316	1.02347	1.83269	0.798916	2.09293	4.12674	1.4596	3.832	0.710979	1.21879	0.668892	2.47574	2.11367	1.69077	0.633462	0.537456	0.99702	2.90928	1.10661	1.14342	4.18289	1.36272	1.57732	1.09991	1.18959	1.53392	2.81086	1.11762	1.20026	0.447575	2.5232	1.29388	0.831145	0.712696	0.958804	1.27602
AL591845.1	1.00413	0.919971	1.25605	3.41495	0.54467	0.417191	0.831862	3.20117	1.44633	3.22101	0.809205	0.925705	1.70368	1.05737	1.8242	3.03169	0.562092	0.563443	0.517602	5.46917	1.25345	0.409209	0.450122	0.37685	3.98634	1.00037	0.182641	0.767765	0.684247	0.808791	4.80567	0.448846	1.21564	0.690321	1.17649	6.65897	1.67586	3.12996	1.29452	3.4068	8.97477	1.79167	0.174507	1.09272	2.91306	1.07307	1.56343	1.22397	0.902848
PRRT3-AS1	0.606953	2.6842	0.713097	1.65509	0.552253	0.303776	0.889345	0.0255538	1.29546	1.20894	1.67561	0.356282	1.70888	1.33083	1.02388	1.18235	0.934785	2.18103	2.52802	1.68144	0.191439	1.81768	1.4646	0.799921	0.638131	1.97515	2.28945	0.563307	3.18622	1.31285	2.74387	0.529875	2.08708	1.23988	1.47688	0.350657	1.26206	2.38771	0.341011	1.74969	0.961785	0.213466	1.39302	0.405499	0.635849	1.5919	0.731267	0.62218	0.515775
AC096677.1	0.208778	0.944289	0.409745	0.410241	1.75716	0.426676	1.39191	0.230736	0.985029	0.372743	0.296017	0.0714893	0.578633	4.15711	1.74629	0.115415	1.01287	0.945282	0.687251	1.06543	3.45716	0.713592	1.11086	0.11112	0.633815	2.99159	0.925629	0.122072	2.17828	0.831339	0.707872	0.546796	2.12612	1.83719	0.0683865	1.07165	1.02561	0.109163	0.559841	0.270835	0.984227	0.385495	0.359376	1.07402	2.18718	1.38606	0.528233	0.540985	0.968687
MYHAS	0.304353	0.0188249	0.166287	0.113913	0.0142013	0.164044	0.248135	0.158694	0.0276146	0.119424	0.196708	0.0587885	0.0576767	0.10683	0.59899	0.0517693	0.605761	0.416153	0.22019	0.199124	0.196422	5.00393	0.150273	1.06331	0.0430753	0.378477	0.0184529	0.066923	0.0798857	0.105884	0.0740868	0.0970839	0.0794722	0.497875	0.0511245	0.706463	0.0255575	0.0979295	0.108817	0	0.0432817	0.223346	0.402995	0.124087	0.327019	0.15351	0.0789795	0.429318	0.328663
AC083880.1	0.0995111	0.560102	0.0743996	0.148979	1.08652	0.348633	0.136089	0.381253	0.39125	0.71065	1.96484	0.272595	0.490306	0.536637	0.587536	0.916849	0.23602	0.200247	0.467955	1.15106	0.834887	0.408148	0.705966	0.141237	0.18309	0.146246	1.09807	0.206876	1.14925	0.176109	0.494849	0.130311	0.337794	0.474321	0.391145	0.959657	0.289683	0.659057	0.533681	1.20484	1.1406	0.183741	1.02775	0.341276	0.208497	0.587239	0.1119	0.211571	0.331485
MIR155HG	0.321649	0.0668872	0.920463	0.273982	0.575231	0.129527	0.125138	0.333413	0.0654121	0.124469	0.328496	0.0911489	0.215179	2.92622	0.764	0.735772	0.401771	0.401745	0.469417	0.826375	1.17543	0.727864	0.202335	0.204646	0.881578	0.550135	0.288488	0.103761	2.04368	0.0850583	0.451268	0.508349	0.33885	0.195202	0.508625	0.973007	0.762794	0.220372	0.309312	0.402867	0.541325	1.60763	0.0859134	0.663937	2.31226	0.283628	0.233853	0.309506	0.498781
AC027307.2	3.0973	5.40384	3.05847	2.25288	7.85186	5.84647	4.77526	1.55006	3.83713	3.45797	2.541	3.02829	2.93339	3.10301	4.44719	4.75977	1.57508	6.21311	3.51762	8.56906	6.70939	3.48885	4.69869	2.46066	4.58047	14.1925	7.94558	1.71606	3.58933	5.88362	3.80432	2.86978	6.61852	4.30686	1.91422	3.16329	3.12598	3.54449	5.72501	2.72916	3.75972	1.52865	3.38666	3.97196	3.02027	1.57106	1.88931	6.60072	3.97683
AC005261.3	0.948169	2.88991	2.87392	1.26605	3.03117	2.82808	2.64158	2.10711	1.88916	1.62092	3.08437	1.61457	1.07719	4.57639	3.12692	2.30914	1.38413	2.28187	2.63913	1.77854	6.5349	1.22625	1.38948	1.23663	2.29147	7.40046	3.02974	1.03886	1.55377	1.86698	2.03315	1.77857	1.83863	2.76242	3.69337	2.30789	1.39874	1.88926	2.78991	2.92541	1.4639	1.58512	3.76048	2.08529	2.21481	5.24252	1.66416	2.27812	1.52741
LINC01269	0.44218	0.106664	0.89261	2.11838	0.455974	0.0344257	0.362829	1.1989	1.04312	1.44356	0.0743047	1.47372	0.462971	0.146742	0.580162	4.237	0.839009	0.0889801	0.0831747	1.74504	0.312408	0.201513	1.28467	0.857705	5.20681	3.57415	0.348521	1.33292	0.185699	0.0173899	0.359815	0.463232	4.03904	1.62128	1.00421	4.07168	0.257443	3.97664	0.221333	1.58062	0.653971	0.462658	2.15656	2.28849	0.89558	0.0289935	0.994459	4.46558	0.147296
NORAD	36.9914	58.1341	36.3781	48.8427	132.151	80.374	33.639	36.2319	34.7126	65.6501	33.7831	30.3499	38.3687	76.1857	67.7124	47.2489	49.3374	43.1317	51.7593	44.0341	35.1639	48.5107	35.0038	47.1571	38.6749	87.833	97.2927	49.7991	17.1146	135.891	26.6822	41.0129	44.3914	61.5183	57.373	77.9048	22.8741	35.4504	25.2452	41.4282	54.6735	68.4095	69.9623	128.283	53.1614	97.336	25.7087	54.2394	42.2161
AL139287.1	1.24131	4.60239	4.17631	5.26541	4.72692	1.61069	1.88621	2.92663	2.38602	4.4089	2.69431	1.41682	1.5715	2.97514	7.41946	6.50631	1.69511	2.72918	1.2107	6.61616	4.81136	1.25711	0.559129	2.47957	6.75014	2.33103	2.82645	1.57703	0.760235	1.76287	3.17992	0.993369	4.2988	4.29848	3.31303	6.69338	2.15808	6.39421	4.93124	7.95197	5.71157	2.16466	2.21584	3.05308	5.77959	4.65743	2.52028	3.44557	2.1003
AL049555.1	21.9968	32.1003	29.2917	35.5534	63.0169	15.5459	19.5673	31.867	25.0251	29.7842	26.7278	28.632	10.6696	6.87789	37.4553	42.9156	16.9367	21.7257	2.64214	54.2995	5.1201	6.0624	6.50375	20.2944	47.7959	8.21677	18.897	14.2571	36.0154	14.2273	22.6607	15.4905	30.4019	12.1584	37.746	25.5325	27.4202	34.5808	27.838	23.5013	21.263	27.0375	17.5807	17.0879	16.427	5.6886	29.1899	18.5772	14.6662
PCAT7	1.73802	2.8134	0.341957	0.0855927	3.19053	0.142435	0.562946	0.0943558	0.287723	0.419953	0.307432	0.0730861	0.112678	2.10601	1.29021	0.185418	0.729775	0.859019	4.33032	0.529054	1.49454	0.250125	4.65085	0.681614	0.0841522	0.60496	0.0540746	0.641821	0.648272	0.773462	0.165413	0.0898408	0.296401	2.34778	0.239705	0.199197	0.0332862	0.095658	1.29187	0.553769	0.186022	0.211128	1.61395	1.91082	2.84295	0.989663	0.360021	0.0729321	0.228536
JPX	1.54733	2.86223	2.71083	2.46205	5.08076	1.79763	1.64052	2.71129	1.98586	2.63779	1.28576	0.927891	1.82944	10.2516	4.98601	2.1451	2.11588	2.81523	2.08488	3.44081	3.70127	1.19475	2.90479	1.66417	1.93384	3.58776	2.01421	2.13444	5.52704	3.66298	3.93607	1.68766	2.83529	4.30352	2.0431	2.34192	1.46158	1.82768	1.80586	5.03372	1.59184	1.46923	1.79059	2.962	2.58687	1.66774	1.85265	2.14773	1.69681
SLC9A3-AS1	1.56341	2.2588	2.89137	7.8231	2.73993	0.905663	1.12969	1.44062	0.900139	3.0974	0.863019	2.82501	4.78653	5.19005	3.05255	2.38074	1.83048	0.668226	3.09986	3.79761	10.7762	0.693688	3.01428	3.29624	7.99655	11.7399	1.78499	0.797544	3.17676	0.433154	6.08125	0.55099	10.0591	0.880267	5.88582	5.04323	7.09246	8.56274	2.02204	4.84464	5.60977	1.59951	0.607105	0.821819	4.96106	1.88254	0.608823	1.77929	1.20138
AC012313.1	0.815377	1.32169	0.862008	1.19544	2.52339	1.60724	0.873607	0.808148	0.87599	1.36699	2.09781	0.725563	1.69368	1.49299	1.50251	2.48056	0.8197	0.977157	1.87077	1.83933	1.65806	1.07216	1.30534	0.685518	1.20399	2.26115	1.09295	1.13367	0.404861	1.34497	0.922698	1.00994	1.68762	2.41074	1.0343	1.01785	1.4117	1.17852	2.02211	0.601855	4.30905	1.09799	1.85946	1.18525	1.54517	1.10844	1.04245	0.952365	0.726608
AC010275.1	0	0.037883	0.0352246	0.0705344	2.37201	0	0.0322158	0.0277699	0	0	0.376061	0.02151	0.029017	0.0390879	1.17449	0.0694534	0.0203171	0	0.0295405	0	0	0	0.0954973	0.0222896	0	6.26624	2.41374	0.0244864	0.0741974	0.0370574	3.32261	0	0.697872	0	1.19344	0	0.0342877	0	0	5.16104	0	0.0579948	5.02809	1.02822	0.0987133	0.988548	1.93374	0.100169	0.291463
AC093726.1	1.56638	1.17799	1.69466	1.05527	1.29108	0.624095	1.03957	1.49894	0.739028	0.921212	1.07996	0.302883	0.374539	2.31625	1.48697	1.10022	0.607931	0.81582	0.970573	1.10969	1.92854	1.41088	0.541614	0.928502	1.38335	0.52811	1.1765	0.330427	0.377279	1.23929	0.674794	1.20659	0.784774	1.07432	0.676054	1.66822	0.925377	0.655203	0.83017	1.62557	0.858515	1.46312	0.47581	1.67191	1.0811	0.670613	0.310833	0.852162	1.13126
AC011287.1	0.66391	1.81792	0.120739	2.51845	3.06937	0.901055	0.386492	0.571123	0.550282	0.567486	0	0.14746	0.580194	1.07185	1.94228	0.912585	0.800872	0.198593	0.118132	0.531099	1.73522	1.03034	0.818342	0.496614	1.06966	2.5118	0.848572	1.30095	0.621688	0.0105851	0.584048	0.4347	2.02664	0.335533	0.658281	1.12198	0.528877	0.412809	0.173217	0.15518	0.258745	0.414144	0.108104	0.721671	0.244371	0.864761	1.05931	1.54507	0.294592
SERPINB9P1	2.21219	0.205243	2.50819	0.313902	1.27184	0.156142	0.448815	0.0752261	0.630824	0.297611	0.574462	0.6909	0.0561459	1.07398	1.05256	1.26324	0.61327	0.807159	0.90311	0.744342	0.305935	1.22972	0.184781	0.198393	0.402547	2.77329	1.65261	0.217946	0.325418	0.172088	0.692357	2.26021	0.337584	2.8478	0.143331	2.00784	0.265377	0.114396	0.899581	0.105119	0.283134	4.42131	1.87257	3.0582	0.993218	0.39451	1.29164	0.610532	2.68966
HOXC13-AS	3.22657	4.28686	10.7566	3.22665	0.860094	3.8858	2.85698	2.84159	1.21904	8.49941	0.182674	1.25157	1.26919	0.0313703	4.81221	3.19113	1.47566	1.66126	5.90327	2.01963	0.0834825	0.999435	0	0.983877	5.80206	2.44505	0.0447037	1.83744	0.168718	2.27516	1.52132	2.64078	0.093347	0.0970462	6.91928	9.21016	1.19703	4.24401	1.48708	3.68422	3.14561	3.23482	0.683402	0.25935	0.0132038	0.991708	1.47753	3.10511	2.11424
HOTAIRM1	1.32859	2.20334	7.06411	0.626017	3.11928	0.595684	3.40678	1.19563	1.53911	1.74269	0.956822	0.625531	3.68221	2.34723	3.5953	3.73788	1.10495	3.97448	1.3388	4.08012	2.10572	0.518976	0.577069	1.07753	1.61073	6.61601	2.74884	0.591864	5.30558	2.91808	2.57408	0.48932	1.31784	4.88004	2.98414	2.347	2.42157	1.24048	2.46839	2.87249	4.38165	0.7009	2.30736	3.62813	4.56076	4.0835	1.26056	1.78752	1.04151
LINC00649	0.579324	0.977926	0.816289	0.835346	1.01481	0.0534876	0.361855	0.358979	0.567976	0.594816	0.666946	0.718882	0.905729	3.04095	0.821008	0.63641	0.21059	0.838214	0.718329	0.674664	1.36598	0.778501	0.380131	0.672023	0.776191	1.93748	0.734684	0.378296	1.07416	1.72775	0.661457	0.926408	0.469861	3.07726	0.639025	0.804062	0.56215	1.00322	0.261566	0.419653	1.70812	0.682266	0.704226	0.793103	1.07246	0.30681	0.518862	0.789555	0.587601
AL035661.1	0.58947	1.81484	3.82729	2.64751	17.53	0.670278	0.445502	1.56352	4.17174	4.16217	0.44966	0.828626	0.788203	15.9844	5.25107	3.92755	4.99705	0.327764	32.6075	4.29059	13.6243	0.508996	8.99267	0.891682	1.88372	9.6776	18.2666	3.44661	0.525241	3.3218	2.29316	2.45795	1.86694	17.2337	3.88201	3.25735	1.16845	4.89896	0.499159	11.4032	1.99598	0.243462	9.54594	10.5917	6.25659	0.991708	3.53233	2.95592	0.586866
AC092611.2	2.51015	4.15405	1.50574	5.89914	6.16129	1.22709	3.47274	3.0451	2.20336	3.51373	4.15678	4.2776	7.55015	6.0297	3.44662	4.25973	3.28516	4.64004	6.69811	2.20446	0.541318	2.79334	5.85707	6.17253	4.89766	0.96515	3.72688	2.68505	0.321766	2.96154	1.26672	2.56086	4.6477	8.66849	2.14158	3.37774	0.700981	3.17433	2.94285	0.504845	6.47517	6.73665	7.98844	9.33662	8.31703	0.803805	3.93858	4.65422	3.33354
LINC00944	0.861928	0.392732	0.88071	0.0860269	0.174278	0.324341	0.225928	0.77053	0.146851	0.293114	0.3621	0.518133	0.0707808	1.44212	0.584295	0.222359	0.538957	0.385436	1.39612	0.215041	5.98818	0.497551	0.68913	0.598078	0.528619	1.98454	0.0905815	0.373309	0.520343	0.265531	0.246781	0.884154	0.0886621	0.737405	0.56466	0.241322	1.25456	0.180269	0.719062	0.397556	0.648007	0.671964	0.0164852	1.478	1.79589	0.357935	0.242309	0.083992	1.05961
AP001542.3	2.86228	6.70141	0.981877	34.3317	1.22557	3.18532	2.1414	2.61996	7.86435	6.66471	2.41906	4.65834	1.36881	2.09532	2.78346	8.86091	2.46138	3.42199	4.8456	5.15531	8.74326	2.11776	2.66197	2.38968	10.8548	2.33834	7.88278	4.85662	0.344706	2.64201	2.3748	2.27097	5.61145	3.51881	6.08861	5.84535	1.24984	5.14121	10.1855	4.07708	5.64016	2.48706	1.53604	4.59843	2.39884	1.19231	2.32877	4.91316	3.50939
AL158152.2	0.679639	0.728643	1.60909	0.508748	0.618389	0.352753	2.01383	0.734426	0.801646	0.924493	0.428279	0.568872	1.32552	1.03375	1.4862	0.834918	0.58617	1.36764	0.639206	0.462442	2.40089	1.03243	0.382667	0.696669	0.833644	2.41383	0.357122	0.235486	1.07034	0.267286	2.04831	0.296666	0.279644	0.498387	0.89048	0.84571	0.824364	0.552781	1.13398	4.31031	0.921404	0.209151	0.584943	0.282527	1.18666	0.594181	0.445814	0.903117	0.323424
AC109347.2	0.0508485	0.122658	0.114051	0.285473	0.416394	0.237527	0.312927	0.314699	0.299884	0.155627	0.224298	0.139292	0.046976	2.27807	0.900664	0.393536	0.19735	0.511614	0.430411	0.155693	3.16592	0.417114	0.463805	0.216509	0.449069	0.504422	0.541056	0.118924	0.680675	0.449945	0.482732	0.366228	0.564897	0.727112	0.199869	0.0949102	0.222035	0.638085	0.218162	0.791551	0.564027	0.375554	0.218818	0.66584	1.49154	0.700163	0.214421	0.0810821	0.254075
BX284668.5	0.558934	3.24429	0.744362	0.353019	3.43279	1.0199	2.68729	0.52506	2.14263	0.677142	1.01262	0.358854	0.22591	4.73864	5.01886	0.347609	3.86405	0.984152	4.00832	0.891354	0.277661	1.14624	1.23915	0.347068	0.771285	10.5118	2.27156	0.98042	7.01443	2.16381	1.32656	1.07502	1.0349	2.30553	1.32735	3.03199	0.457619	0.109592	0.187349	0.543802	1.9762	0.387012	2.736	2.80997	4.97712	3.81378	0.32408	1.72683	1.12212
DCST1-AS1	0.323835	1.04155	1.33164	0.993875	1.39468	0.302544	1.28432	0.40084	1.68066	0.99113	0.911498	0.295698	1.59558	1.61202	0.807286	0.954773	0.712211	0.47788	3.39087	1.3441	4.5187	0.354192	2.66936	0.383018	1.16781	1.59434	5.00275	0.538582	1.10499	0.942439	0.819822	0.367524	4.0573	2.65968	0.905165	1.10815	1.55546	0.948201	0.625224	4.36894	1.05367	0.199313	2.9172	1.07021	4.27457	0.658243	0.273113	1.25653	0.277389
LINC02562	0.103075	3.68818	1.38716	1.466	10.5666	1.94603	2.43162	0.318964	0.790264	1.332	0.855223	0.423538	1.9045	7.95305	1.96098	0.455851	1.52241	2.47174	2.87598	0.280539	4.32396	0.0469741	5.18841	2.14567	1.17582	5.16939	5.97134	0.589286	14.5961	2.65518	3.63461	0.922354	2.6242	4.81862	1.17045	2.16442	1.06896	1.67073	0.47909	1.03999	1.35295	1.06263	8.35385	5.07754	8.98056	3.24412	0.825844	0.684842	0.367883
AC091271.1	0.213809	0.497337	0.359673	0.565884	2.62629	0.39237	0.32895	0.513099	0.432328	1.76061	0.818023	0.0941296	0.225743	1.04532	0.300566	0.624752	0.691516	0.768302	1.10599	0.49879	0.768786	1.16926	0.619116	0.487705	0.168594	3.24884	0.902794	0.535772	1.71967	0.486498	0.393533	0.379981	1.45628	0.40317	0.540265	1.21149	0.150046	0.255527	0.278475	0.79246	0.694549	0.25379	2.95743	0.399962	0.671964	0.766056	0.270481	0.596638	0.141718
AC036176.1	0.949475	0.736185	0.633818	0.507668	0.390815	0.686409	0.579679	0.559644	0.426637	0.507391	1.11116	0.154818	0.417697	3.76987	1.06779	0.374916	0.482563	0.295693	2.72149	0.253803	8.68473	1.45264	4.14694	0.930484	0.648862	2.21767	2.08473	0.246736	0.409425	0.320063	0.367913	1.00652	0.816222	2.26285	0.207338	0.379762	0.789709	0.472806	0.412214	0.54742	0.250758	0.250449	1.14794	1.86072	4.38132	0.333517	0.285986	0.793056	0.435696
AL031673.1	0.152327	0.137793	0.298956	0.128279	0.589048	0.177891	0.11718	0.0336696	0.314427	0.34966	0.0719926	0.0521596	0.316634	2.70134	0.299792	0.252626	0.295601	0.306529	0.787958	0.349809	1.36209	0.468582	0.270166	0.16215	0.33632	3.44195	0.360188	0.0593769	0.209908	0.471766	0.103295	0.0498687	0.282044	0.963441	0.34927	0.568646	0.249432	0.398233	0.326774	0.856287	0.211207	0.0703156	0.327757	1.63847	0.997372	0.187275	0.192703	0.303623	0.217467
MIR3945HG	0.467951	0.0434156	1.02941	0.303134	0.163761	0.105093	1.19992	5.99912	0.743018	0.183617	0.170125	0.468378	0.465567	0.268779	0.850119	1.95012	0.349264	0.0905443	0.0338547	0.73478	0.309952	1.00887	0.0364814	1.03457	1.07292	0.0198381	0	0.238531	0.793647	0.0637041	2.14803	0.895614	0.133299	0.0395946	0.471631	0.638285	1.10027	0.959878	1.38995	0.809391	0.0998201	1.79455	0.123923	0.117839	0.03771	0.194721	2.3983	0.932732	1.05348
TNFRSF10A-AS1	1.14222	2.08327	1.84335	1.53277	4.18246	0.845888	3.11462	2.09364	2.39879	1.87583	1.7731	3.75852	2.67667	7.62736	2.74142	4.80504	4.23485	2.15834	2.09612	1.27952	3.28457	0.952203	2.06111	2.15495	1.66074	3.71555	1.02105	0.67328	2.52275	2.02143	1.51131	1.18565	2.50176	4.19821	1.60606	1.14399	2.91957	5.50612	3.79497	1.20466	1.69961	1.59463	3.76443	5.83681	4.40697	1.06862	1.50371	0.53308	0.775558
TTLL11-IT1	0.607282	1.13937	2.00532	0.54929	0	0.433397	1.17655	2.50563	0.35815	1.08421	1.33939	0.670042	0.981807	0.020993	0.232396	0.111904	0.240059	0.339455	0.317308	0.499294	0.111733	0.553509	0.051289	0.826008	1.73187	0.037187	0	0.144661	0.358644	0.0597075	0.686339	0.563298	0.062468	0.0371106	0.287327	0.629727	0.699769	0.352807	1.79128	0.0875321	0.785884	1.09016	0.0290371	0.173558	0.0530162	0.315235	0.910516	0.201742	0.445528
PITPNA-AS1	0.720323	5.8841	4.40632	3.74991	5.51137	4.93253	5.77626	3.09748	3.32129	4.47606	3.96145	1.39022	6.83613	4.07466	3.80188	3.83724	2.64741	4.97445	6.46675	2.74024	10.3664	3.40207	12.1783	3.57826	1.26508	10.8629	3.87102	1.17417	16.7841	7.2238	4.61815	1.80079	7.48705	3.6015	4.16123	5.01133	1.60842	3.4924	2.07203	5.49331	7.55421	1.78345	3.80428	3.21556	3.22427	6.21519	1.57398	2.63659	2.57088
AC005034.3	2.66141	2.27883	3.49736	2.61193	3.70628	3.17922	3.00066	2.45185	3.82213	2.31101	3.21339	3.56874	3.36901	4.2981	3.37862	2.56067	1.99095	5.7644	2.39799	3.01699	2.69132	2.23595	2.93407	3.00603	3.36416	5.63186	3.80707	3.41317	1.55976	3.90105	3.09972	2.40103	4.37294	5.35212	2.11619	2.01927	3.96988	3.54794	3.00718	2.47736	3.80846	3.423	4.33638	6.93581	3.55432	3.43686	3.43538	3.28007	3.41521
SNHG17	1.8399	6.1563	4.61176	3.50823	7.43696	1.21791	2.28285	2.55628	3.3603	5.47118	2.6234	2.56361	10.696	7.79769	5.02276	4.52782	5.67651	4.34653	7.21283	4.77688	11.423	1.91269	16.0347	2.76181	3.28539	6.72417	3.32307	2.26063	5.09748	3.62629	4.07069	1.25465	6.60931	2.72797	4.89358	5.64194	5.32213	2.95255	7.31191	8.50591	6.05678	1.95694	2.28409	3.44975	7.53678	7.25932	1.68044	1.6596	4.01872
AL033397.1	0.0044432	0	0.00498295	0	2.98357	0	0.0182293	0	0.00524083	0.0589285	0.00279991	0	0.0246289	0.0276473	0.0174891	0.0147375	0.0057482	0.00447054	0.0125366	0	0	0	0.0180123	0.00630627	0	0.0146923	0	0.1247	1.00063	0	0.0120519	0	0.234466	0.00488737	0	0.01244	0	0	0.0095316	0.576388	0	0.0246122	0	0.132987	0.00930947	0	0	0.00708504	0.250558
NEAT1	4.56378	6.4709	27.9433	38.5707	7.73405	3.3216	9.92643	5.54771	5.77748	11.2284	4.6201	4.16156	5.269	27.8428	60.0458	26.3512	5.04353	3.82172	6.36987	50.2518	15.2088	7.4938	9.41965	6.36955	23.6375	3.73646	12.2032	1.84914	1.29814	6.79797	27.8236	3.36635	11.6014	4.17205	37.2041	36.1651	14.2433	28.0716	4.25973	38.4899	13.6089	6.09372	2.94374	7.60333	21.4327	13.5557	3.01804	29.1528	10.0134
AP003068.2	1.58536	0.836556	1.35569	2.18062	2.30798	1.13399	1.42282	1.1301	1.02848	3.89184	2.94713	0.814283	2.90178	0.986473	0.799528	2.72782	0.192281	0.358901	0.652332	1.80011	1.23384	1.6527	0.843533	3.19938	0.196891	1.20136	1.72205	2.27877	0.82704	5.16714	3.31921	0.746082	2.24742	0.610345	0.960695	6.30662	1.26554	2.08268	1.16907	1.66241	4.64911	1.87528	4.59655	0.88043	0.550153	2.27068	0.442898	0.718897	1.55602
SREBF2-AS1	0.552155	1.66133	1.11195	0.613312	1.17765	1.4283	0.444543	0.572168	1.08546	0.835878	1.2945	0.471652	0.279734	2.21659	1.29701	1.12249	0.814179	1.82795	1.20613	0.630205	4.08197	0.495146	1.21547	0.467679	1.21253	1.04052	1.20733	0.851658	0.822816	0.637439	0.66027	0.579221	1.83584	2.67104	0.894585	1.31874	0.395358	0.807124	0.923392	1.05773	1.65959	1.07981	1.05264	1.41051	3.65725	1.56497	0.405586	0.752648	0.461944
TPRG1-AS1	0.127304	0.798424	0.485412	0.371647	2.01546	0.208135	0.417835	0.56277	0.450471	1.1429	1.02683	0.209237	0.611564	0.221797	0.400869	0.619301	1.33402	0.435496	0.191568	0.0779583	0.337284	0.139238	0.206431	0.451708	1.93939	1.31899	0	0.0992455	3.62879	1.78734	0.379834	0.2834	4.17209	0.0840179	0.533749	0.475232	0.972797	0.426001	0.355021	0.0440382	0.112967	1.1988	0.131479	0.476282	0.373421	0.751251	0.279148	1.01498	0.308962
AL391988.1	0.434226	0.620203	2.61429	0.230952	0.561448	0.667233	0.808714	0.242473	0.377394	0.361393	0.496856	0.313025	0.42227	0.469281	1.28188	0.694869	0.613503	0.229946	0.322416	1.25958	0.333027	0.656156	0.0926482	0.583864	0.378441	0.516404	0.324238	1.93313	0.557874	0.384235	0.883358	0.553662	0.243315	0.289094	0.61385	0.842488	0.536394	0.310688	0.759913	0.770824	2.0407	1.13936	0.383559	0.491647	0.778117	3.48407	0.395126	1.39393	0.448622
AL512791.1	0.236615	0.428078	0.331698	3.45384	1.82997	0.207243	0.121346	0.679901	0.0697729	1.81046	0.670971	0.850723	0.491838	1.03062	2.32838	3.2701	0.573958	0.53566	0.0556346	3.56209	0	0.404369	0.239804	0.419787	3.0039	0.195604	0.279746	0.876205	0.512374	0.174479	1.28361	0.426045	1.09527	0.325336	1.24008	1.71139	1.93726	2.47435	0.50759	1.3301	1.77161	1.25607	0.203647	0.663937	2.54077	0.930883	0.448998	2.82977	0.380023
LINC01637	0.441059	0.125169	0.378252	0.0873947	0.566555	0.575674	0.745108	0.229386	0.397828	0.185281	0.310635	0.0177678	1.48606	1.00091	0.561671	0.516331	0.251736	1.74899	0.63443	0.82088	0.0687388	0.461123	0.18406	0.239352	0.171848	1.05809	0.368087	0.485432	1.1032	1.63765	0.140746	0.79841	0.936746	0.342459	0.645873	1.21066	0.849673	0.108524	0.16697	0.134626	0.316564	0.479051	0.424264	0.582401	0.706676	0.408282	0.087524	0.682619	0.592629
IPO5P1	0.719189	0.489317	0.144766	0.49004	2.71258	0.775276	0.0252192	0.532602	0.137757	0.85914	0.433834	0.033677	0.0227151	4.42152	1.76625	0.489325	0.401592	0.785461	1.95983	0.15057	2.5976	0.588275	3.07127	0.514738	0.135716	0.0135506	2.33283	0.215645	1.92159	1.15312	0.308453	0.426622	0.967421	2.93445	0.636253	0.229468	0.100654	0.28926	0.131864	0.148848	0.300007	0.300771	1.03164	1.99503	2.49855	0.798038	0.129603	0.568502	0.109694
AC083799.1	7.41048	12.5836	6.51732	8.84626	16.4307	5.10136	6.22066	7.60362	10.742	11.957	4.16592	10.6975	4.63013	10.4113	6.87001	9.03409	7.55606	6.06296	1.9625	9.17558	4.28839	5.43899	3.71565	4.5254	14.5315	11.2633	7.86209	8.45292	4.49927	8.98469	9.17744	3.94549	7.1313	4.71916	10.9869	11.8663	12.0919	6.79087	17.0475	7.65679	5.62415	4.12289	9.34872	9.10178	4.63754	3.97032	7.17081	12.7029	6.50077
AL359921.2	0.686315	0.827775	1.35611	0.807314	2.25996	0.648826	2.31295	0.635691	0.925166	0.633496	0.432486	0.313342	0.241541	1.58619	2.31552	0.614272	0.570787	1.1509	0.614747	0.400272	3.07388	1.2064	0.894298	0.649395	0.757649	2.59364	1.85467	0.229306	0.591894	1.02181	0.797822	0.641956	1.11948	1.68959	0.813586	1.18952	1.32004	0.717699	3.50545	1.07403	0.906286	0.301723	0.450048	1.28386	2.77324	1.44647	0.385879	0.859874	0.746516
AC004847.1	0.8822	0.0224007	0.635278	0.218967	0.185887	0.130137	0.219071	1.48608	0.427181	0.284217	0.163851	1.10021	0.120107	1.68726	0.47518	1.89943	1.18936	0.579294	0.90832	1.61125	0.996443	1.89171	0.282344	0.224062	1.29169	0.102357	0.23056	0.412655	0.277868	0.131475	0.314857	0.997165	0.343884	0.81717	0.219009	0.623993	0.669068	0.398149	1.20523	0.690669	5.44904	0.874474	0.167841	0.764344	0.933928	0.100468	5.11418	0.740389	0.881617
AC087612.1	1.72607	0.845747	0	0.0908479	7.26362	0	0.055325	0	0.159057	0.0275147	2.1414	1.97628	6.15421	0.268507	1.69852	4.44296	4.22182	2.2794	1.36973	0	0.0714549	0.0368726	3.63533	4.30633	2.73912	0	0.0318859	1.55589	11.8926	6.50715	0.0731539	0.0176587	6.59161	0	1.76683	0.0251699	6.6538	0	3.9342	4.75813	0	0.049798	4.38707	0.0756767	0.536822	2.1486	2.0926	0.193525	1.42461
AC114956.2	3.53682	4.71484	0.417522	4.66797	4.65774	1.92026	3.75494	1.75553	2.4884	4.08304	2.1701	0.93486	2.00633	0.617753	1.46541	3.36157	1.30445	2.55968	0.087537	5.47803	0.369892	0.593829	0.2201	3.45664	2.05496	2.59893	0.990359	2.82985	2.5407	6.97304	3.07157	1.68603	4.76788	0.273009	3.94299	7.44124	3.01426	2.56303	1.53076	2.20014	2.78749	1.7472	1.20159	0.49331	0.292516	7.23184	1.98857	7.42072	1.43948
LOXL1-AS1	0.386791	0.704843	0.561082	0.127458	2.84989	1.18817	1.09099	0.249048	0.550447	0.463232	0.43979	0.0575844	0.586493	0.538906	0.761234	0.571744	0.682604	0.401861	1.30882	1.26155	0.451126	0.459837	1.16749	0.205866	0.464123	0.435602	1.18301	0.517863	2.21145	0.815969	1.04344	0.613866	1.77485	2.19203	0.286443	0.702337	0.0550748	0.167067	0.171361	0.101806	0.424376	0.481298	0.897377	1.37239	2.57218	1.91039	0.152467	0.58325	0.420147
ZNF667-AS1	0.391207	3.40905	0.213881	0.126288	0.271413	1.20497	0.0601882	0.0691761	0.0749833	0.284366	0.342049	0.0669781	0.027106	2.30036	1.25113	0.129759	0.240401	0.27061	8.15893	0.124775	5.26014	0.68862	6.88884	0.277622	0.194341	0.14553	1.82694	0.392666	0.639201	0.357708	0.238753	0.723612	1.1001	4.55596	0.185806	0.419864	0.101427	0.122729	0.0629417	0.270661	0.233242	0.284421	0.446126	0.928488	2.87907	0.543485	0.379424	0.49905	0.544536
AC108010.1	0.76948	0.425371	0.449456	1.26	3.71946	0.580354	0.526162	0.637805	0.226904	0.637833	0.848563	0.559903	0.755307	0.957601	1.73524	1.24069	0.632546	0.951639	0.376928	2.01248	0	1.00818	1.05605	1.13764	0.495517	0.229706	0.379059	0.574889	0.100985	0.766003	0.217413	0.409356	2.50814	2.02784	0.168032	0.703167	0.735002	0.68732	0.240727	0.305005	0.978003	1.08039	0.827832	2.12916	1.66261	0.583379	0.513759	1.44428	1.61347
AL451060.1	0.173641	0.33509	0.662098	1.87172	0.063197	0.121669	0.178101	0.644795	1.39273	0.814886	0.0437685	2.02157	0.0962502	0.0432185	0.273391	0.268775	0.134785	0.104826	0.0326622	2.41025	0.0920104	0.759676	0.0351963	0.0492901	0.421716	0.0382786	0	1.11003	0	0.0614601	0.282595	0.113693	0.321508	0.0381999	3.54914	0.51857	0.379111	0.254214	0	1.8621	0.192608	0.256494	0.0597789	0	0.0727632	0.0683133	0.234311	0.664524	0.198316
LINC01004	0.376576	0.984087	1.35495	1.53277	1.19923	0.219886	0.643746	0.554908	0.240596	2.00095	0.276852	0.182674	0.260922	0.800594	2.40867	0.936791	0.314637	0.505191	0.250872	2.73847	1.43422	0.278875	0.174924	0.267239	1.33376	0.639906	0.742031	0.220183	0.667187	0.749749	0.383039	0.164377	0.857043	0.327925	1.02791	2.31368	0.411089	0.935266	0.690025	3.33814	1.00946	1.05747	0.24308	0.337545	0.49313	1.97535	0.145564	1.06335	0.190404
AL355574.1	0.684739	1.44528	1.08788	1.72991	2.07676	0.866288	1.05349	1.76576	0.13461	2.445	1.97768	0.312622	2.26678	3.55059	1.57222	2.08193	2.14081	1.03343	0.697669	2.03836	0.529134	0.46808	2.42889	1.49828	0.440947	1.94975	1.41672	0.311395	4.08881	1.61575	1.70253	0.52306	1.79611	1.25532	1.42051	1.22483	0.622912	0.298354	1.53011	1.87523	1.64565	1.89649	3.19221	1.60113	1.73357	1.62755	0.57749	1.04638	1.14048
LINC01527	4.27436	1.61842	2.61106	25.8329	2.04564	0.477374	0.674483	8.36748	3.32269	8.61262	0.0503984	2.44646	0.944106	0.0221178	0.419738	11.3676	0.0689784	0.375525	0.0417886	4.14488	0	0.145792	0.0180123	0.485583	28.6355	0.215487	0.1681	5.2582	0.685747	0.0157267	0.976204	1.57098	6.34292	0.00977474	4.23812	10.0515	1.00889	4.82294	0.562364	11.4663	7.08722	4.40559	0.0841304	0	0.0744757	0	5.24618	9.54355	0.932456
AL390719.2	0.161819	2.12521	4.29494	2.72544	1.06337	0.146981	0.387275	0.635867	0.466567	1.3207	0.441876	0.295518	0.382043	3.15495	8.20949	2.42524	0.255868	0.542715	0.625678	1.96355	6.93113	0.221235	1.02044	0.370026	3.05669	3.07179	4.44277	0.182221	0.566316	0.371231	0.707155	0.211904	2.51347	2.19528	1.31923	3.25531	0.824364	2.82031	1.02212	6.68626	4.74662	0.331986	1.25345	1.10993	5.23637	0.654306	0.379093	1.31884	0.218183
AC115618.2	6.23087	7.61027	5.70521	11.6014	5.02346	17.086	4.8943	5.0208	6.83775	5.3107	6.61031	8.83131	3.24249	15.263	7.99411	13.124	6.73444	9.91963	31.2666	7.56693	5.11967	7.17081	13.1093	6.60466	4.65822	20.1255	6.48078	6.27178	8.63274	8.77046	3.69037	6.58433	7.15578	13.7942	7.95715	8.75936	5.46737	7.2581	4.18761	2.86483	13.9979	10.5219	6.14334	12.246	17.7647	6.94283	4.5565	13.1427	6.33372
AC134312.5	0.412153	0.269857	0.594284	0.17189	0.717875	5.06074	0.108704	0.301931	0.0277795	0.180205	0.831108	0.0403224	0.184943	0.131892	3.03601	0.247373	0.327541	1.17298	0.188279	0.132207	0.0623986	0.499089	0.63253	0.509762	0.285995	0	0.529048	1.32197	5.56358	0.965595	0.542999	2.49813	0.981166	0.427449	0.786876	1.088	0.359941	0.184715	0.391555	0.488832	0.483296	0.717527	0.476347	0.484626	0.0863551	1.26244	0.983208	0.995207	2.00897
MINCR	0.669427	1.12732	1.7848	1.29058	4.17174	0.914523	2.05986	0.580698	0.938582	0.992212	0.756136	0.259499	3.48896	1.57186	3.0327	1.46631	1.10298	1.6521	2.22142	2.5267	3.11218	1.12245	2.20176	0.896343	0.739006	4.9423	1.68744	0.443108	1.7803	1.02079	1.18197	0.248101	1.55521	0.639094	1.04259	2.15716	0.716991	0.766081	1.74766	1.20157	3.46055	0.163252	1.03273	0.732457	1.4026	1.42862	0.362181	0.745205	0.468831
AC068473.5	0.565273	0.692114	0.701177	1.27903	5.40046	2.47051	0.553437	0.499778	0.383886	0.908727	0.631464	0.733179	0.371885	0.77808	1.14621	1.50563	0.653736	0.387785	1.36939	1.30248	2.40533	0.925053	1.61451	0.413304	0.557841	1.57654	1.00247	0.454038	0.660925	0.813447	0.197466	0.555175	1.63339	0.894988	0.987512	1.11105	0.953668	0.841901	0.542009	1.6888	1.50104	0.332099	1.99764	0.785061	2.09956	0.833953	0.483959	0.614573	0.4035
H19	78.1584	62.5373	17.1614	54.0999	10.2254	28.4858	28.3048	13.1963	27.7486	9.4016	45.5706	17.8878	427.38	85.7511	72.2499	22.6835	122.756	57.9461	6.80613	32.615	1.23161	348.55	5.37332	567.676	22.4894	1075.18	46.7522	8.12949	50.4938	4.70999	3.94454	6.12024	321.091	2.60499	17.5805	59.5933	1.28922	8.21792	490.136	5.16104	24.5412	14.7539	138.673	41.1347	0.895001	25.0288	13.6209	23.2442	37.1593
LINC00526	0.662523	1.24428	0.467031	0.998956	1.09368	1.63584	1.05814	0.510448	0.580511	0.840055	1.5984	0.123152	0.664528	1.50765	0.707828	0.115107	0.728544	0.561848	0.712123	0.376736	2.54521	0.68581	2.30212	0.308964	0.522417	2.59762	0.995895	0.560771	3.21212	0.552748	0.0770164	0.266472	1.06899	1.44709	0.297618	1.6871	0.278965	0.0494871	0.365464	0.114593	0.934359	0.506797	1.23003	0.655085	1.24932	0.726089	0.32727	0.445217	0.175655
AC007785.1	1.06904	2.3209	0.6594	0.960288	2.33448	0.124845	3.0702	0.51985	1.00877	1.69049	3.46938	1.17139	0.543195	1.59648	1.36757	1.06377	0.380334	2.63528	0	1.69121	0.0708092	0.438472	0.975108	0.455191	0.118016	0	0	0.500054	0.505079	2.17573	0.0724929	0.314984	0.197941	0.0587956	2.031	2.79356	0.466809	0.950241	0.91733	0.0924536	2.01589	0.542828	0.50605	0.149986	1.51192	1.68232	0.225401	9.67405	0.381549
AC005261.1	1.60457	6.07231	6.31458	6.96333	6.29112	3.59681	3.38561	4.30757	5.27475	4.18813	3.33017	5.0291	1.9213	7.94592	8.21058	9.8149	2.42631	4.47432	4.29999	8.63504	7.61906	2.82621	2.16263	1.80416	8.76932	11.7142	5.52856	2.44985	2.271	2.63808	5.68625	3.5857	3.06743	4.50641	6.81488	6.83399	4.19481	10.2464	4.31832	9.58035	8.75587	5.1136	6.1589	5.89794	5.39654	6.57499	4.07381	6.13072	1.89208
AC064807.1	2.77203	0.874904	0.745716	0.746618	0.848593	0.867293	1.02746	0.717694	0.519477	1.4008	0.821708	0.662363	0.638233	1.23588	1.27466	0.907034	0.776449	1.12953	2.07919	1.57767	1.04102	2.16057	4.8661	0.790549	0.781719	1.87513	0.643211	0.50492	2.22358	0.845648	0.714417	0.893366	1.77482	0.99738	0.577043	1.3862	1.35749	0.406372	2.01924	0.567589	1.33146	0.661719	1.04796	1.21156	1.61032	2.17433	0.335019	0.839979	0.89381
AP000251.1	0.172712	0.286427	0.435808	0.339372	0.333937	0.075636	0	0.133613	0.331039	0.462527	0.516969	0	1.11691	2.20309	0.0849775	0.310301	0.516702	0.412714	0.994926	0.132207	1.08678	0	1.44408	0.153207	0.0476658	1.47536	1.02097	0.117815	1.85298	0.445748	0.117117	0.381659	0.739508	0.593679	0.424296	0.503705	0.164973	0.293491	0.162095	0.0373414	0.287365	0.0199313	1.52363	0.424048	1.51533	0.403439	0.218491	0.137702	0.169516
AC100810.1	1.0202	2.41239	1.49038	2.50205	2.14965	3.16664	3.92402	1.73279	2.96086	2.72528	3.48513	2.44535	4.39009	4.71095	5.57438	4.97193	3.89875	3.48463	5.84542	2.50723	7.75324	2.03714	5.82278	1.52419	4.25303	9.48426	3.53914	2.1872	4.23866	2.90622	2.18466	2.5401	4.38689	5.59617	3.02515	1.7539	1.48005	3.8884	2.24614	4.4347	3.15667	1.99527	8.69965	2.97566	6.17356	4.52855	1.39251	4.01347	1.36065
AP001033.1	0.380819	2.11283	0.170832	0.812433	0.173249	1.42313	1.60146	0.235687	0.943282	1.28209	1.43985	0.130399	1.3369	1.70611	0.449688	0.168417	0.788269	0.191581	1.3252	0.388676	0.706269	0.312388	1.89116	0.486449	0.12612	5.12096	0.855446	0.356261	1.19947	1.50516	0.516473	0.349081	0.141022	1.04722	0.548853	0.639727	0.582008	0.11947	0.0408468	0.724551	0.675864	0.246105	0.393309	0.747998	0.718108	1.23602	0.192703	0.667971	0.0543667
AC108860.2	0.178843	0.235315	0.382904	0.611562	4.57111	0.417713	0.0583662	0.158122	0.373955	0.638597	0.225399	0.13918	0.232814	1.37587	0.975937	0.772959	0.294472	0.343529	0.688106	0.506116	0.52768	0.0333424	1.60657	0.0980722	0.412812	0.985635	1.5666	0.139426	0.339264	0.541898	0.220501	0.180971	0.797747	0.438153	0.511254	0.584178	0.257354	0.459053	0.374937	0.337458	0.973857	0.120081	2.04999	0.45621	0.672785	0.335809	0.164544	0.213885	0.075436
MIR503HG	0.412455	3.72463	1.87396	0.985612	0.28868	0.86454	2.59253	0.607778	0.17464	0.74447	0.719755	0.10864	0.654612	1.42142	4.95371	0.432635	0.205229	2.14945	0.0696261	1.68386	0.0140099	0.5639	0.0750282	0.998184	0.980699	0.139883	0.42512	0.577138	0.774474	3.71833	1.31956	0.22851	0.362262	0.197761	1.60737	1.50024	1.43158	0.729919	0.941521	1.06096	4.97392	0.761571	0.16384	0.0989179	0.620439	9.24711	0.169467	1.88876	0.739815
SNHG20	0.347182	1.34547	1.4936	1.18227	2.32001	0.471912	0.467015	0.513272	0.396081	1.28323	0.835665	0.12083	0.504773	2.08947	1.80341	1.22078	0.368158	0.652825	2.03946	1.31863	2.45039	0.513567	1.41898	0.545266	0.73512	2.07021	1.04299	0.195232	0.726031	0.396186	0.802769	0.234773	1.3647	1.00794	0.835202	1.98126	0.478411	0.660647	1.91079	1.53571	0.972231	0.325779	0.504545	0.745279	2.33729	0.531794	0.321604	0.65798	0.353453
AL365203.2	0.948992	1.44635	2.42848	2.38298	0.698623	3.55647	1.15919	2.53237	3.76509	4.02228	1.92452	0.868506	1.72155	0.55829	4.21078	0.887075	2.20989	1.16316	0.730255	2.31577	1.34858	1.04975	0.349739	5.11827	2.22859	0.627605	1.11177	2.12533	0.699712	3.11975	1.95396	1.12974	0.870573	0.806618	7.06473	1.73911	0.602744	2.64336	1.56385	2.19354	3.49288	2.32571	1.08407	0.903755	0.948982	5.99055	0.720318	4.21645	0.794409
MIR22HG	10.3648	10.9098	8.29801	11.5312	23.7822	6.38524	5.90069	13.7301	2.93018	14.497	4.51284	6.77257	3.13507	2.0709	18.9951	11.9918	6.52767	11.6963	3.72264	10.1723	6.59754	11.8548	2.34905	5.33099	7.53839	3.01987	2.04469	6.57918	13.3046	16.1553	7.95538	4.93805	5.99722	6.73988	22.7297	19.0023	9.47867	6.6375	10.1803	9.57022	12.3407	6.18909	3.75955	9.01074	3.33717	8.47568	8.5459	10.1165	8.74758
AC036176.3	0.297184	0	0.333285	1.04874	1.35201	0.148739	0.174181	0.750718	0.951449	0.476438	0.294286	2.18059	0.274551	0.0528341	0.417772	1.54899	0.466856	0.299013	0.0399291	0.866618	0	0	0.860542	0.36154	1.03109	0.187181	0.301162	0.330976	0.167151	0.400716	0.345469	0.277976	0.58956	0.233495	1.94689	0.316973	4.21747	3.50731	0.227687	1.24835	0.282553	0.352755	0.328855	0.357382	0.889522	0.75161	0.751911	2.84331	0.242439
AP000894.4	0.183707	0.354516	0.659276	0.330037	2.10611	1.58757	0.414537	0.064969	0.476709	1.31193	0.787199	0.27678	0.40732	0.640135	1.08465	0.690579	0.380262	0.369676	0.863892	0.824992	0.681411	0.150697	0.968155	0.20859	0.567844	1.45792	1.47692	0.257792	1.12832	1.6039	0.298977	0.192454	1.22453	0.282901	0.770234	1.40587	0.320871	0.384216	0.669955	0.381299	0.896604	0.169602	1.10678	0.446749	0.885286	0.975692	0.247894	0.380817	0.104906
TMPO-AS1	0.348896	1.74062	1.65997	0.611372	1.05818	0.314846	0.368702	0.444013	0.729529	0.587848	1.06598	0.14481	0.864417	5.80241	0.738674	0.666293	0.943774	0.819101	3.3162	0.388468	5.5883	0.361366	3.72886	0.952869	0.332638	4.53903	3.2812	0.778904	1.26959	0.748433	0.552043	0.484575	0.601959	2.21542	0.519469	0.606823	0.467434	0.491996	0.260826	1.52696	0.903014	0.60029	2.36132	1.66627	2.29826	0.530329	0.584041	0.446761	0.411305
LINC00165	0.0215366	0.571463	0	0.12091	0	0	0.0883589	0	0.0254028	1.3183	0.0542857	0.029498	0.0198964	0.0268018	1.82258	1.02389	0.111448	0.0433382	0.141787	3.01139	0	1.56055	0.0436537	0	2.32995	0.617196	0	0.201478	0.712259	4.64994	4.76095	1.67805	0.657961	0	0.310395	0	0	7.56719	0	0	0.023889	0.0596488	0.0370716	0.100719	0	0	6.53881	0.910058	0.0153731
Z95115.1	0.4454	1.09547	0.930453	0.529529	2.89244	1.64203	0.680781	0.501895	0.607766	1.38992	1.26027	0.215312	0.564775	1.46724	1.30628	0.598659	0.971661	0.790836	0.895301	0.82896	3.36665	0.549242	1.14179	0.409045	0.298873	1.91561	0.9809	0.517444	1.27223	0.767637	0.710659	0.291629	0.776177	0.893393	1.02984	1.39374	0.333681	0.347043	0.627617	0.906337	0.95904	0.548268	1.29283	1.14359	1.40896	2.24188	0.338811	0.452596	0.261827
AC073335.2	0.66013	1.39956	0.954319	1.26238	0.952574	0.92148	0.76172	0.784273	0.480563	1.29432	0.484233	0.286082	0.490743	2.13081	2.37507	1.47112	0.617159	0.985909	0.785772	2.06863	1.24341	0.846108	0.512224	0.435525	0.426997	2.21127	1.20727	0.305564	0.162439	0.964424	0.629494	0.388327	2.98884	1.98548	0.858161	1.90598	0.69248	1.67186	1.12847	3.42538	1.7219	0.390424	0.710189	1.09981	1.62084	0.95868	0.508891	1.34457	0.522748
AL031058.1	0.979235	5.71253	2.53256	14.2713	18.7471	8.86849	2.82868	2.93304	4.92653	9.99018	2.21642	2.7372	3.96942	6.54084	2.12386	14.6933	2.27515	3.09653	0.563864	18.663	2.77974	0.327867	2.51146	3.06331	5.36095	2.70938	8.86019	2.72646	5.05136	5.36404	4.74306	1.40009	3.0897	1.4728	7.04351	4.84918	3.62145	7.35618	2.27215	10.7155	4.27828	1.77119	3.59478	1.81312	1.67487	4.16696	4.04503	2.70867	0.713257
AC004241.3	0.926781	0.372602	1.34732	0.655206	1.49913	0.200428	0.66893	0.606964	0.445359	0.77041	0.562387	0.517157	0.317111	0.384453	1.08087	0.796967	0.688306	0.448974	0.258265	0.420402	1.2732	0.469287	0.313091	0.608976	0.568394	1.02153	1.09572	0.829554	2.48664	0.708714	0.884497	0.314646	0.730887	0.226539	2.47356	0.800862	0.974248	0.215369	1.65678	1.18741	0.875714	0.570413	0.23634	0.738421	0.61131	1.62049	0.434234	0.301039	1.51911
AC023043.4	0.355713	0.524372	1.5957	0.0887572	0.899044	0.461565	0.162155	1.04833	0.372951	0.524188	0.77209	0.406008	0.292109	1.0821	0.933427	0.655476	5.11321	0.994172	2.45337	0.927803	2.09431	0.432288	0.600846	0.7573	0.610844	0.740593	2.14949	0.585438	0.373466	1.07252	0.911247	0.336419	0.841579	1.13034	1.60533	0.442632	1.51011	1.11594	0.720687	1.57233	0.613772	0.401378	3.80987	1.92231	2.89838	1.32169	0.533331	1.0714	0.592464
PTCSC2	0.173982	0.104921	0.0975583	0.879087	0.474907	0	0.892251	1.69206	2.05214	1.06498	0.109636	0.357447	1.20549	5.52117	0.513614	1.05797	0	0.525157	0.899972	0.0887859	2.07429	0	6.70042	0.308667	0.0960325	1.53415	0.102848	0.0678177	1.30149	0	0	0.79741	2.41604	5.45416	0.341933	0.730669	0.0949635	3.72972	0.466534	0	1.3509	0.160623	0.0748701	1.46457	0	0	0	0.069357	0.248381
RPARP-AS1	0.322942	0.975655	1.19904	0.506951	1.64036	0.402768	0.482383	0.288297	0.787719	0.438222	0.304268	0.130979	0.784972	2.14214	1.25881	0.842368	0.245403	0.640394	1.63365	1.78243	3.7672	0.462953	1.26787	0.295928	0.927613	2.19795	1.00456	0.241987	0.696224	0.471647	0.433728	0.33257	1.01013	1.33123	0.299886	1.35772	0.393612	0.462302	0.363204	1.23646	1.59285	0.422614	0.267151	0.700888	2.58172	0.382386	0.322602	0.60995	0.516993
AC124798.1	0.0677099	0.0742417	0.386579	0.117496	0.520866	0.251595	0.997539	0.179594	0.217813	0.370508	0.0969724	0.0337237	0.13648	1.13373	0.872235	0.142918	0.394186	0.464499	1.37205	0.157061	0.80727	0.260883	1.97134	0.480506	0.305785	0.963431	0.0509423	0.302322	0.61072	0.649983	0.375665	0.145092	0.45019	0.162499	0.12904	0.402125	0.48381	0.50208	0.0792283	0.0638805	0.129728	0.159119	0.508587	1.0939	0.586813	1.58618	0.166123	0.196307	0.325144
LINC01426	0.0661552	2.41367	0.0370958	0.0185703	0.737367	0.296153	0.373199	0.0633645	0.169068	0.28684	0.0521102	0.139692	1.19178	0.164657	0.564193	0.188952	0.591967	0.144218	1.56586	0.703337	0.197184	0.150743	0.206728	0.786368	0.0791172	0.0607654	0.084732	0.270765	9.74132	1.92853	0.104674	0.815777	1.00544	0.139473	0.4984	0.360151	1.49251	0.368962	0.059132	0.0286063	0.0978417	0.0152689	0.782891	1.0055	0.173262	0.206043	0.051144	0.984572	1.61737
AC092953.2	0.355431	0.275587	0.626383	1.22578	1.61699	0.38543	0.442679	0.538713	1.10798	1.63175	0.159984	0.45205	0.234544	1.10581	0.799445	1.54382	0.525512	0.99622	0.596938	1.71018	0.336319	0.173549	0.437412	0.486449	1.40133	2.1827	1.5308	0.811484	0.199912	0.913579	0.344315	0.249343	0.963651	0.558517	0.798332	0.92405	0.471149	1.16815	0.953092	1.18563	1.49253	0.773471	0.349608	1.73346	0.611721	0.399521	0.535286	0.587005	0.507423
AL355607.1	0.902346	0.653	0.0674641	0.675457	0.054735	3.9341	1.41913	0.691424	0.212867	3.19133	0.606528	0.0823944	1.00035	4.71639	0.473569	0.465573	1.63432	4.7816	0.961819	0.491182	1.27505	0.164489	3.65803	0.0853805	0.398454	0.265225	0	0.281386	0.047369	2.87446	0.652682	0.393878	0	0.86021	0.394092	2.24567	0.985045	0.440351	0.387145	0	0.200182	0.555374	0.362422	0.225063	0.126041	1.24249	1.57276	5.41972	0.987631
LINC01560	1.07638	2.03277	0.873587	1.43124	4.18813	2.23286	0.508434	0.914103	0.584689	0.708003	1.4726	0.775941	0.418697	3.24308	1.00345	1.84775	1.16349	0.641253	3.74302	1.08414	1.46343	1.25861	2.25355	1.01513	0.797384	2.07624	2.42796	0.541026	1.51672	1.65427	0.403368	0.871687	2.04544	2.08755	1.13195	1.28212	0.81943	0.740529	0.425354	0.612422	1.66525	0.60147	2.85235	1.31145	2.06237	1.60193	0.537508	1.01628	0.859324
ZFPM2-AS1	0.986342	3.6463	2.49111	2.05293	2.83099	1.50773	1.48873	0.850792	0.586433	4.30323	0.864107	0.225161	1.45944	0.0997951	3.09329	1.74661	1.12561	1.83959	0.0905037	2.87276	0.010623	0.811296	0.0162543	2.18525	0.734759	0	0.0284423	1.14404	3.38454	2.79103	2.01198	0.551305	1.82628	0.00882067	1.83868	1.75871	1.09425	1.36688	4.68769	1.27605	0.0533697	0.962431	0.0897223	0.0450025	0	3.11539	0.696593	1.06132	1.76302
AC005229.4	0.298729	0.798507	0.660982	1.60459	1.719	0.858011	0.529992	0.499682	1.2761	1.81211	1.27702	0.779617	1.18596	1.62771	0.985166	1.32113	0.809495	0.771727	1.13902	1.54919	1.43319	0.463608	1.52196	0.55577	0.873468	2.57186	3.47455	2.02046	0.915484	2.3576	1.07308	0.718944	0.605439	1.48311	0.899168	1.44671	0.696284	1.1398	0.355059	1.92714	1.48664	0.767745	5.23246	1.07233	0.676652	2.27109	0.783057	1.075	0.438001
AP000695.2	0.723103	0.708618	0.388577	0.473623	0.178191	1.14353	2.25593	0.479491	0.408687	0.199797	1.16765	0.330137	0.876792	4.72439	0.800505	0.0666233	1.04267	1.09133	1.00596	0.707272	1.13752	0.350133	2.83979	0.491771	0.0997825	0.664189	0.0890532	0.493262	2.15895	1.27971	0.42905	0.67073	0.57181	1.64049	0.335547	1.56058	0.542695	0.220549	0.420119	0.182396	0.317492	0.33379	0.713109	0.83133	0.268291	1.88172	0.254102	1.90973	0.473147
AC006329.1	1.71168	12.478	4.48851	5.51144	4.99292	0.587922	8.33932	1.93621	1.92989	1.64354	4.6159	1.29289	10.8367	2.78799	1.58528	7.62559	3.30535	0.557188	2.86459	4.7015	1.13375	2.40901	4.38791	4.85882	2.02853	8.43454	1.13089	0.431725	5.1733	2.9253	8.80773	0.510924	9.90405	0.553763	6.13442	2.81903	4.47905	6.81763	10.1518	11.5812	8.46016	6.32102	1.16989	2.47211	0.263702	4.03548	3.03578	1.74603	5.48024
AC073611.1	0.548567	0.595472	1.6303	0.646747	0.873476	1.88985	0.843984	0.751763	0.420579	1.31517	0.501241	0.319326	0.557468	0.546143	1.9973	0.697486	0.816138	0.85551	0.361152	2.01559	0.690363	0.974986	0.667153	0.603404	1.66535	0.181394	0.583704	0.855321	4.1036	1.14881	1.63675	0.610603	0.533247	0.814597	0.898432	1.56147	0.958148	0.544969	0.529556	1.85022	0.730184	0.582413	0.967872	0.795288	0.804557	1.21396	1.17975	1.57452	1.15515
AC090152.1	1.19122	2.45598	1.89542	0.834536	0.555829	1.56948	0.386386	0.972187	0.696528	1.27761	1.60397	0.181287	0.0940597	0.582843	1.26238	0.202622	0.131717	1.61855	0.181938	0.145481	0.391137	0.751667	0.196053	0.0939284	0.348428	0.044889	0.096298	0.11906	0.208445	0.0600615	0.193314	1.03995	0.216792	0.313577	1.82756	0.750651	0.32232	0.13841	1.61625	0.0704409	0.81313	0.751969	0.438138	0.4571	0.575969	2.53349	0.377815	1.10398	0.559606
AP001830.1	0.153868	0.0309305	0.17256	0.316742	0.32667	0.35938	10.2583	0.204061	0.241987	0.497093	0.129281	0.0175624	0.331683	0.127657	0.605649	0.368595	0.0165884	0.283828	0.337667	0.81139	0.781358	0.105183	0.259904	0.0909944	0.0566203	1.38505	0.0303193	0.0199925	0.0605803	0.438718	0.0347798	0.16791	0.118707	0.16925	0.0336003	0.430799	0.0839851	0.214539	0.110027	0.354851	0.0568917	0.0473512	0.331073	0.239862	0.376119	0.151336	0.129768	0.0817852	0.0915278
AC036214.2	0.445105	0.840284	1.04176	0.717074	2.60603	0.203401	0.456537	0.564635	0.935885	0.848964	1.07316	0.940977	0.536356	0.86701	0.571304	1.66893	0.2754	2.25869	1.54709	1.24436	0.128183	0.502705	0.823756	0.398272	0.384549	0.746579	1.28128	0.497872	0.807649	0.696392	0.682398	0.392805	2.02452	0.532174	0.532475	1.10171	1.60558	0.748782	0.954844	0.70293	0.236128	0.661058	1.11595	0.886939	0.750128	0.551982	0.408032	0.462884	0.400606
AL162231.2	0.640462	1.70587	0.209494	0.479422	1.4083	1.40239	0.301084	0.424692	1.69973	0.789526	0.285878	1.1148	0.567032	0.830251	3.88647	0.531083	0.91488	2.14801	1.02903	1.03499	3.07557	0.875626	4.70594	1.36352	1.91487	1.4707	0.252402	0.332868	2.8368	0.393561	0.289536	0.471766	2.84112	2.28958	0.559433	0.24905	1.48571	0.502312	0.915951	0.553888	1.36164	0.0739107	0.643095	1.47264	6.56975	0.682414	1.1028	0.553187	2.13346
AC009065.5	0	1.04146	0.200355	0.0668657	0.325104	0.0347723	0.152701	0	0.140482	0.121508	0.112579	0	0.0550155	0.0370548	0.175801	0.954693	0.59707	0.179752	0.616088	0.395067	3.19497	0	0.331944	0	0.361572	0.459472	6.65335	0.0464256	0	0.0351299	0.121146	0.0194956	0.165393	1.01531	0.117037	0.16673	0.130017	0.093411	0.127749	0.309006	1.51928	0.109957	1.46072	0.779792	1.31011	0.146427	1.78293	0.474793	0.0850164
AC010186.3	0.516534	0.725411	0.420574	0.532313	0.708194	0.8098	0.783815	0.469199	0.283765	0.382594	0.428052	0.25198	0.470659	2.45679	1.04443	0.453745	0.279198	1.18893	3.26088	0.324982	1.02171	0.57076	2.20872	0.461967	0.484298	1.27907	1.88226	0.717116	0.729894	0.521766	0.383854	0.940487	0.897442	2.42834	0.333753	0.501873	0.648842	0.303375	0.33394	0.440592	1.10667	0.783901	2.9597	1.83986	1.4603	0.974309	0.34015	0.992901	1.44958
AC138696.2	0.557054	1.15178	1.42794	0.893542	0.724073	0.929339	1.14272	0.351794	1.40797	0.649494	2.25663	0.272493	1.32333	2.17876	5.79485	0.879846	0.772141	1.12096	0.823292	1.1371	1.47588	0.326397	1.61303	0.395316	0.439252	3.85945	1.78761	0.620395	1.75456	0.891953	1.18719	0.52105	1.17877	0.525206	0.625599	1.78244	1.38996	0.416091	2.13392	1.2388	1.41234	0.146937	1.16435	0.521027	0.500206	1.40885	0.469804	1.07861	0.511242
SNHG25	0.38301	0.692932	2.29087	2.00693	1.68438	0.372739	0.851169	0.790145	0.82824	2.47474	1.16656	0.262299	0.825628	1.74771	1.75885	5.15217	0.660671	1.54147	0.660411	2.8667	5.83488	0.610917	0.905736	0.906016	2.39598	0.70361	3.01884	0.248828	2.86514	0.225943	3.20325	0.376168	1.12285	0.842596	1.92368	1.6681	5.2961	3.33771	5.27217	3.31237	6.65592	0.412535	0.549406	0.537359	2.80871	1.00455	0.861387	0.661636	1.09359
AC108449.2	0.417935	0.387752	0.396596	0.397076	2.77889	1.46421	0.923286	0.397935	0.834241	0.491974	1.13449	0.836632	1.69292	1.80038	1.45524	1.49287	1.4141	0.873359	1.39087	0.623431	0.0851763	2.1537	3.71436	1.36887	0.780786	0.77958	1.25429	0.877208	0.15189	1.15687	0.0872016	0.58939	1.78577	3.39481	0.252733	0.27003	0.315857	0.806854	0.827592	0.222425	1.06981	1.8105	2.10287	2.7664	2.2902	0.790492	0.460928	2.07619	0.826138
NUP50-DT	4.92469	9.01366	10.1049	5.78496	2.56152	1.41031	5.71877	6.75302	4.40282	10.8004	2.4115	2.38982	1.89085	7.17288	7.05305	4.11833	2.43482	2.93512	1.32756	2.63321	11.0635	3.04483	2.19353	3.21101	3.30695	2.94745	0.741703	2.93447	22.1062	2.48418	6.33863	4.23598	5.1908	4.58029	4.70577	5.6499	8.07261	5.46151	4.47477	4.05554	3.8534	4.49588	2.02477	5.91177	6.96649	1.95905	2.9166	3.67632	1.53935
AL034376.1	0.402618	0.373541	0.416794	10.0847	0.169077	0.036168	0.31766	21.5772	6.13709	46.5729	0	0.233307	0.200283	1.0021	0	5.68415	0.0200334	0.124645	0.0291281	7.68114	0.0410273	0.0423423	0.031388	0.0439568	0.205138	0	0	2.89734	0	0	1.17608	0.162226	0.0573441	0.953864	7.54758	14.7698	0.067618	9.65127	2.5911	23.2486	1.9925	0.0285926	0	0.0289676	0.19467	0.0304608	7.70532	1.06178	0.265287
HCP5	17.797	31.949	59.471	23.5772	42.3378	16.2994	44.9944	38.145	11.5132	11.6197	24.5253	17.1144	25.6473	39.3414	47.881	17.676	31.7195	27.591	17.0095	18.1008	32.184	44.3878	3.61082	32.2626	23.8172	15.7642	2.34682	9.63323	27.0526	11.0959	18.4381	23.9201	21.984	19.7254	11.6257	37.1876	51.2836	25.9618	34.0415	15.5234	16.6171	39.3978	2.24381	18.8094	39.6762	8.37105	9.47694	16.3131	28.3383
AL133338.1	1.22831	0.902999	0.511651	0.577945	3.95954	1.85794	0.335962	0.972222	0.400148	0.704136	0.43493	0.496702	0.464712	1.7033	1.19719	0.827763	0.749134	0.553197	0.4951	0.776072	1.50319	0.543779	1.13816	0.456591	0.374508	0.515764	1.45221	0.337435	3.05822	0.351948	0.698073	0.29106	0.498179	0.424631	0.919634	0.818811	0.523583	0.477092	0.439164	0.263039	1.49224	0.831596	1.80221	0.95192	1.58091	1.10454	0.345307	0.373074	0.718128
LINC00294	3.67162	5.39306	3.50962	7.64854	3.89263	3.27852	6.79406	4.23336	3.22906	4.05246	7.55333	2.31594	4.9888	6.19252	5.06032	2.00597	2.25347	6.77811	4.67997	3.70355	4.75009	2.40713	2.78539	3.5541	3.6088	2.97015	2.15775	2.47738	3.24619	8.17928	1.9656	3.27916	3.5482	5.35535	3.34072	4.87437	1.95132	3.05365	4.57729	2.01474	2.46503	2.7851	2.71652	5.08597	4.23443	6.80001	1.81084	5.06294	4.552
RAB30-AS1	0.445663	3.47185	2.48262	3.48643	2.56594	1.14329	1.61112	0.716999	1.78382	1.34909	0.676772	0.390263	2.1261	2.30939	2.60254	2.25366	1.10586	1.02913	1.31929	1.98348	0.98719	0.759128	1.21433	0.990277	1.67758	1.79578	2.65177	0.905614	2.73839	2.62472	3.2797	0.636221	2.06293	1.3501	6.05935	3.49782	0.661969	0.955004	0.274274	2.48943	1.34526	0.667752	1.42108	0.772179	2.34205	4.1677	1.02283	3.11635	0.943931
AP005233.2	0	0.0576924	0.321864	0.0537088	0	0.0558606	0.147185	0.0422911	0	0	0.180855	0.0327579	0.0441903	0.0595274	0.188279	0	0.309411	0	0.269925	0.0488203	0.190097	0.130793	0.290868	0.0678902	0.158415	1.95076	0.565524	0	0.0753307	0.141088	0	0	0	1.15753	0	0.044641	0.522171	0	0.307837	0.16547	15.0154	0.0883209	0.247011	0	0.300663	0.0940919	0	0.800877	0.102432
AC006449.6	0.255062	0.195767	0.528752	0.312428	1.03379	0.568654	0.348817	0.143506	0.4923	0.772759	0.516282	0.179969	0.621224	2.0488	1.00396	0.700735	1.14992	0.458826	2.07176	0.670535	3.07169	0.982744	1.551	0.449772	0.529015	1.43125	2.67745	0.668843	2.63531	0.469633	0.241096	0.521254	1.60999	1.75987	0.293681	0.995441	0.202501	0.493038	0.331613	0.895705	1.23457	0.399598	1.61649	0.759075	1.21457	0.691777	0.254224	0.511478	0.308962
IGFL2-AS1	2.50331	2.40809	1.25026	2.58321	5.24703	0.153864	17.0273	1.09319	5.34355	2.90543	7.30622	6.98929	2.84635	1.96757	2.61295	2.86857	0.12456	6.70977	0.0571915	3.1756	0.134259	0.83137	0.472487	0.323651	0.0783178	0.011171	0	1.4459	2.05099	5.40475	0.948411	1.294	0.234567	0.078036	11.6191	3.45235	0.763396	1.38838	3.14163	0.192827	13.7713	0.39298	0.218068	0.0189588	0.828155	3.48882	1.26502	17.6153	0.96941
ZNF674-AS1	0.427001	1.51413	1.08225	1.34246	4.12607	1.08708	0.578117	0.445482	0.39285	0.670865	0.672693	0.292425	0.21302	2.52943	1.19332	1.72789	0.54689	0.644442	1.41362	1.70838	1.27838	1.00411	1.08189	0.424232	0.725928	0.960134	0.777446	0.419439	2.51502	0.921932	0.787584	0.380231	1.60496	0.516655	0.850389	1.88094	0.494103	0.919845	0.439683	0.84196	1.6388	0.567668	0.75706	0.814745	1.59249	0.76435	0.38893	1.21198	0.524254
AL356234.2	0.508972	0.122776	0.91328	1.25728	7.2244	0.832141	1.39212	1.95	0.480272	1.8347	0	0.0929497	0.125389	1.52017	0.200339	1.87577	0.0219487	0.170701	0.287215	0.103895	4.00052	0.324732	0.137555	0.409353	0.41204	0.598405	0.080233	0	2.88561	0.0200167	0.184074	1.04419	0.565437	0.11197	1.1559	2.18502	0.111124	3.51282	0.946271	0.410826	0.48929	0.0313261	0.262833	0.634739	0.497656	0.0667459	2.68998	0.108213	0.0242207
URB1-AS1	1.64435	5.33166	3.4487	1.70246	3.41979	3.24206	0.898049	2.19018	2.11586	4.27017	3.74107	1.74035	2.13071	8.15884	4.03474	3.04579	3.09426	3.63123	6.06558	4.90406	7.12898	4.96338	7.14219	1.18207	1.39091	11.8869	5.04956	2.73034	9.21501	2.64552	4.34434	2.3071	3.83543	4.25168	2.2384	4.94264	2.02817	2.43416	2.33638	3.73063	3.38735	0.650609	11.4138	3.19585	5.25739	3.33958	2.28732	2.96257	1.79875
AC007114.1	0.311336	0.876183	0.581927	0.605936	1.24642	1.16347	1.36248	0.513825	0.489635	1.0164	0.235429	0.0426427	0.42185	3.59037	0.980371	0.481909	0.859259	0.542969	1.11269	1.5888	2.66707	1.24858	1.24109	0.279858	0.206217	6.65739	2.60114	0.339803	0.555685	0.514253	1.15412	0.434879	1.40272	1.347	0.326336	1.33657	0.611765	0.282163	0.267152	1.436	0.667662	0.28743	3.37625	0.970668	0.891499	0.653251	0.490135	0.529547	0.370393
LINC01291	1.35561	0.05638	1.01511	0.682331	0.0154663	1.69228	1.52554	0.751437	1.4937	0.875752	0.00803366	0.573318	2.72066	2.08895	0.0167269	0.700064	1.66305	0.0812383	2.32211	1.3272	0.00562947	0	1.78303	0.805196	1.29009	1.53167	0.165798	0.68909	0.495242	3.18373	0.380379	0.854205	0.794701	2.45872	0.473269	1.60225	0.556683	0.0266633	0.505949	0	0.575075	1.66346	1.48127	0.0198736	0	0.330189	0.0394235	0.697955	0.940351
AC027644.3	0.0637204	0.806969	0.928994	0.500833	0.927646	1.89755	0.392142	0.253519	0.375797	1.00762	0.803077	0.261828	0.264904	0.55509	0.250813	0.457931	0.391569	0.577012	0.119859	1.07308	0.801911	0.566262	0.452055	0.316536	0.351717	2.03681	1.13003	0.273219	0.602105	0.601434	0.302466	0.250328	1.09134	0.385497	0.834881	0.773083	0.799944	0.46644	0.10252	1.48789	0.494764	0.411794	1.48073	0.387396	0.767672	1.06542	0.21496	0.68585	0.20468
AC009318.2	0.299858	0.394542	1.37571	1.22433	0.669684	0.700359	0.615119	0.795346	0.964603	0.500589	0.463805	0.914756	0.503675	1.49267	1.07299	1.23571	0.969822	0.630834	1.41009	0.806847	2.60004	0.857188	0.386781	0.599696	1.95605	1.08168	2.19156	0.276271	0.579561	0.980939	0.554554	0.535457	0.479497	0.749622	0.964345	0.992183	0.47613	0.826685	0.584781	1.08445	0.755934	0.931168	0.703848	1.6063	1.37077	1.2065	0.551764	0.738956	0.330794
AL162413.1	0.967971	0	0	30.7947	3.22937	0	0	11.9815	4.37666	5.76057	0	5.96611	11.0291	0	14.9228	1.42695	3.75682	1.13625	0	0	0	0	0	8.2431	0.890483	37.1647	3.81472	0.880397	67.4556	8.18463	17.0661	2.11262	2.83775	0	6.3413	0	28.7066	0	0.173042	6.41796	0	0.595765	0	19.7672	0	14.1219	11.7012	0	7.83078
AL121944.1	1.34519	1.77846	1.82773	1.51042	1.20042	0.845888	1.24707	1.14359	0.976414	1.34597	1.28782	2.3208	0.932055	0.386321	1.57828	3.06035	1.40561	1.30141	0.85155	2.00661	0.753922	0.990292	0.996272	1.00969	2.74155	1.22609	0.734027	0.887364	2.48515	0.854589	1.43844	0.626703	1.74828	0.910561	1.52524	1.61755	1.29903	1.24439	1.60934	0.850142	1.52082	2.0778	1.15776	2.12925	1.51763	0.737854	1.1345	0.639379	1.2926
AL138781.1	0.146333	0.144404	0.193946	0.567607	0.169457	0.217496	0.395694	0.211709	0.29813	0.298577	0.125744	0.428185	0.135188	0.794651	0.183269	1.23548	1.12726	0.120463	0.250231	1.67003	2.22046	0.236438	0.390985	0.160489	1.14548	1.09972	2.72092	0.0207419	0.628509	0.36099	0.198459	0.226465	0.443363	0.541414	0.191728	1.08012	0.290443	0.250403	0.513678	0.667274	0.531217	0.564949	1.99219	0.236409	0.459898	0.19626	0.16829	0.392434	0.0664708
LNCAROD	1.22127	0.272777	1.52181	0.253942	0.0548745	0.897993	0.355688	1.86627	0.0533523	2.49189	2.35629	0.0413022	2.0058	0.0187635	0.178041	0.25005	0.243822	0.136532	0.0141804	0.138497	0	0.123681	0.0152807	2.42885	0.0332891	7.16272	0	0.293858	1.41282	0.0088944	2.80142	0.463987	4.98316	0	0.829703	0.745775	0.345645	1.35595	0.210238	0.078236	1.00346	5.01111	0.0519065	0.0282046	0	0.341073	1.14443	0.480844	0.0753374
AL450992.2	0.666357	0.253801	0.353986	0.354415	15.381	0.491485	0.971249	0.620159	0.537775	0.572479	0.663015	0.312236	0.518407	2.4878	1.03535	0.426534	9.64159	0.529308	16.4925	1.68237	5.52872	1.72616	23.3525	0.52266	0.774333	3.01524	3.85618	0.437465	1.85029	0.889634	0.380516	1.21705	0.487028	3.43339	2.98684	2.16024	1.072	0.440102	0.225707	0.545951	2.17853	1.68368	11.1382	15.2863	1.61661	0.482918	0.473252	0.92275	1.00138
U91328.1	0.227735	0.860302	0.313226	0.313605	1.79453	0.47169	0.308507	0.11777	0.192594	0.210417	0.85293	0.141248	0.412843	0.967875	0.718811	0.389561	0.250151	0.285339	0.16165	0.517495	0.540756	0.44647	0.823057	0.198205	0.308327	0.213127	0.320048	0.576172	0.666549	0.892249	0.233101	0.143484	0.819465	0.538813	0.157637	0.160405	0.248607	0.211189	0.377927	0.356741	0.224013	0.317356	0.902357	0.618924	0.922798	0.460652	0.148579	0.661192	0.432472
LINC01214	1.32434	1.34174	0.653495	5.71013	0.192798	0.0618635	0.434673	2.52914	0.874765	8.64699	0.0667633	5.00638	0.293635	0.131849	0.417024	6.50115	0	0.106599	0.049822	3.244	0.0701751	0.144849	0	0.526301	7.66081	0	0.0626296	3.26254	0.625695	0.0312499	0.646593	0.832435	1.32414	0	4.92791	8.40451	0.173486	1.21871	0.170459	1.00788	0.176279	9.78121	0	0.0495476	0	0.156305	4.51232	2.53412	0.189066
AC098484.1	1.50329	1.01713	0.616794	1.27625	1.30109	0.942012	0.601717	0.778017	0.691963	0.972564	1.10904	0.903956	1.11781	3.92414	1.58753	0.851306	0.806387	1.21741	1.1035	0.486488	1.11715	1.00257	2.26675	1.01478	0.526195	1.05076	1.60391	1.42922	0.923891	1.73037	0.944804	0.888261	1.39172	2.2182	0.768642	1.16343	0.320207	0.69016	1.1405	0.380512	0.691399	2.09872	1.70407	1.166	2.03579	0.576994	0.649378	0.93546	1.518
AL136018.1	1.03066	0.361629	1.1979	1.1783	1.5175	0.787829	0.557398	1.62368	0.154723	0.917659	2.161	0.718668	0.605926	2.77516	1.47522	1.57462	0.509108	1.2067	0.0704979	0.363394	0.198595	1.76778	0.854636	1.25005	0.330993	0	0.0221552	0.394446	2.02156	2.19987	1.60112	1.64414	0.0693942	0.371027	1.59593	0.332286	0.265938	0.568291	2.63309	0.38895	0.685945	1.33214	0	0.192801	0.117789	0.184309	0.726995	0.253992	0.936347
AC100861.1	0.486295	1.07676	1.31865	0.350436	1.1491	0.279714	0.811456	0.436369	0.873232	0.584976	0.539704	0.507004	1.65623	2.81817	0.642805	2.19076	1.54464	0.452773	5.14023	0.74079	2.07684	0.674775	3.53822	0.628394	0.737153	3.68007	0.858116	0.509257	1.02303	0.732168	0.393745	0.337414	1.4514	3.46493	0.665685	0.494484	0.49917	0.834904	0.801867	1.15497	0.708482	0.629878	1.28685	2.00267	2.95783	0.5354	1.05287	0.295129	0.248686
AC098487.1	0.071557	0.539413	0.381186	0.54234	0.341818	0.480502	1.98166	0.50613	0.738524	0.419765	0.270553	0.061256	0.6776	0.378467	0.668941	0.197788	0.694304	0.359986	0.286025	0.45646	0.616155	0.22012	0.453259	0.139647	0.730699	0.670416	0.296102	0.209196	0.887452	0.675401	0.994731	0.409959	0.0993694	0.196776	0.234389	0.500862	0.527277	0.187073	0.287822	0.340363	1.52793	0.231219	0.27714	0.501969	0.112446	1.16126	0.890151	0.270996	0.370318
BBOX1-AS1	3.28682	10.1473	0.121353	11.3299	10.2395	1.61119	0.0832405	0.0358766	1.1487	4.95394	7.76492	0.0277893	0.387373	6.09348	3.24767	5.89215	0.717448	5.37565	7.89994	3.00952	8.3678	1.81226	10.0619	2.71646	0.0597275	2.77304	3.80599	3.74341	5.15499	2.09853	3.39368	5.37575	3.86935	5.16272	14.6385	0.18935	1.9343	5.29006	1.59589	4.49189	2.56559	3.90857	7.84629	4.64301	6.57487	6.6783	5.73796	4.06563	3.10893
ARRDC1-AS1	1.2713	3.81988	5.06927	1.84484	1.44084	1.99689	3.3857	3.12223	2.00813	3.42828	4.46002	1.2423	3.6814	3.86736	3.92128	2.35085	2.45261	1.97478	3.42618	2.80752	6.67737	3.59816	3.05155	1.89406	1.74814	4.55616	4.57063	1.1244	4.66576	2.0262	4.05328	1.7232	3.04217	3.14841	2.5521	2.98349	3.50605	1.95917	3.79576	4.30779	4.181	1.23546	3.89676	3.74803	4.72758	1.0822	1.1098	2.07461	3.13635
AC122685.1	0.130295	0	0.0292245	0	16.0283	0	0.0267282	0.0230397	0	0	5.38616	0.0178461	0.0481486	0.227008	0.0512859	0.230491	0.640541	1.59938	0.0980346	0	0	0.0356272	0	0	0.0287674	0.086169	1.23236	0.0406309	0.0615588	0.0307451	0.0706832	0.0341245	0.0482499	0.0573279	0	0.0243199	1.13789	0	0	0.0450728	0.0289053	2.02088	0.22428	0.0487472	0.0545991	3.66509	0.549435	0.0207766	0.0558037
AL122035.1	1.19383	1.94581	0.796076	1.77522	1.70276	1.84634	2.9454	0.770237	0.989507	1.08628	1.66726	0.33145	1.55004	2.81078	1.71454	0.642128	1.62795	1.16871	2.67046	0.559835	2.90653	2.24976	2.91035	1.12198	0.712387	1.9916	0.26703	1.38348	1.93093	1.0088	0.700149	1.07744	1.19484	1.5971	0.887782	0.602248	0.317005	0.438635	2.52641	0.223234	2.36214	1.75751	0.72202	1.02608	2.29853	1.80888	0.54424	2.57252	1.8195
DANCR	1.18049	8.73017	6.77623	5.02292	27.0292	5.79554	3.29785	1.24971	15.0783	4.09632	1.07669	2.17534	16.2583	12.8642	14.9027	8.97309	5.85764	5.97782	18.962	3.29747	15.2266	4.44895	15.1518	6.81213	4.50113	34.7207	26.5361	3.80836	23.728	5.30079	8.63697	2.90358	11.7268	9.67892	8.45599	5.77671	2.81474	10.8178	4.2984	15.2734	26.3437	1.63477	11.0424	7.79436	15.5481	7.98991	2.79682	3.52328	4.37955
LINC02081	1.10303	3.82273	3.28828	2.86897	0.558978	0.440248	3.43703	0.950536	1.2681	2.50702	2.2876	0.35379	3.06996	2.17198	2.9952	1.18866	1.42699	3.28729	0.118185	0.826526	0.110977	0.725383	0.382064	1.01066	1.17143	2.33924	0.115552	1.42593	2.16589	1.51553	1.53381	0.713071	1.27968	0.168939	3.67705	2.25428	1.78331	0.54023	5.22665	0.555449	1.843	0.928099	0.15622	0.430959	0.424185	6.71521	1.57791	1.94811	0.817254
AL365356.4	1.30273	0.837999	1.03893	0.390068	0.079022	0.101424	0.178159	0.383932	0.580492	0.354414	0.2554	0.13878	1.36399	0.972734	1.02555	0.640149	0.468155	0.699067	0	1.09324	2.22431	0.59369	0.176039	1.12993	0.639172	0.255274	0.0684533	0.406243	1.61851	1.31499	0.39262	0.663425	0.750431	0.254749	2.04825	2.48562	1.42213	0.726564	0.155258	0.951383	0.321118	0.454356	0.323908	0.352006	0.0303279	0.768776	0.0976614	0.830927	0.599275
AP002884.1	0.420843	1.50143	1.36037	0.758442	1.14231	0.846647	1.25506	1.04746	0.667417	0.69994	1.62461	0.489227	0.316915	0.946234	1.19714	0.140761	0.544448	1.93213	0.153001	0.851835	0.388844	1.40699	0.21505	0.702713	0.284997	2.30764	0.209057	0.44664	0.849347	1.34353	0.805772	0.312599	1.06406	0.431793	1.56616	0.924135	1.80291	0.347632	0.53485	0.526053	0.439352	0.313435	0.35003	0.492859	0.789136	1.26958	0.644238	0.795132	0.701783
AC012073.1	0.544557	1.46814	1.74231	0.719349	0.597491	0.71076	1.11709	0.623069	1.22795	0.653597	1.85708	0.559397	2.32306	1.91347	1.92281	0.867697	0.787379	1.82099	1.03938	0.88273	2.67337	0.63502	1.76931	1.44349	1.41449	1.83599	2.68889	0.57437	1.26118	1.59676	0.521321	0.545315	1.52725	1.84983	0.839402	0.89685	0.856729	1.08867	2.00997	1.21892	3.62423	0.694969	0.854654	1.25836	2.13092	2.81974	0.189109	0.664025	0.948915
THAP9-AS1	2.61934	2.46799	5.30929	2.70997	14.8579	2.83739	3.53524	4.31056	2.89914	6.14331	4.95688	1.39304	0.850119	9.8394	13.0823	3.90448	4.96029	5.53487	5.92533	1.78363	6.02553	2.90241	6.34415	4.5769	2.51733	14.3822	1.53647	2.91044	6.51499	3.74988	3.73303	2.50516	4.5024	4.57705	3.78622	4.90414	2.91227	3.90821	10.5325	4.15358	4.23058	1.4867	6.75271	11.7514	12.067	4.25931	4.12884	2.17526	2.70807
RTCA-AS1	0.293671	0.708403	0.376395	0.565276	0.496238	0.881884	0.344245	0.408015	0.593812	0.342405	0.317244	0.0287309	0.465095	1.14861	0.825667	0.231922	0.189963	0.337689	0.789143	0.513825	0.55576	0.401501	0.637778	0.476355	0.463135	0.739872	1.19041	0.261651	1.18926	0.841457	0.398282	0.412036	0.543752	0.369175	0.549679	1.13544	0.320586	0.0438715	0.179996	0.870769	0.0930711	0.387317	0.216645	0.902515	2.15357	0.660201	0.353821	0.635527	0.299467
AC073957.1	0	4.44081	0	0	3.92353	0	0.0680446	0.20529	1.13462	0	0.16722	0.159014	0	0.0825595	0.326409	0.660132	1.56631	0.867736	0.062394	3.45319	0.263649	0	0.168087	0	1.90414	1.38933	0.0392167	0.620627	0.600745	0.645734	1.07967	0.325778	0.982674	0	1.60804	1.95027	1.30357	0	0	1.20484	0	0.0306234	1.17049	0.496402	0	0	0.16785	1.0843	0
UBR5-AS1	1.34132	1.42693	2.08738	1.95452	3.07167	0.976813	0.811551	1.0993	0.942157	1.36842	1.07317	0.990833	1.09297	1.45356	2.2394	1.87458	0.672664	3.10857	1.34657	2.80722	1.42749	0.999332	1.64197	1.12835	1.18958	1.9768	1.19382	0.469973	2.86598	1.48473	1.44099	1.0904	1.56966	0.969791	1.28352	2.05353	1.13521	1.73362	1.67311	1.83777	1.66336	0.772217	1.19334	1.64927	2.28144	1.83064	1.0931	1.11148	1.22102
AC003070.1	0.349486	0.234178	0.479039	1.13364	0.883306	0.0453485	0.238975	0.205996	0.274817	1.06964	0.195761	0.265934	0.358744	1.15981	1.6049	1.5456	0.50237	0.390707	0.109565	3.40845	0.308648	0.21236	0.275487	0.5787	1.71472	0.299612	0.550922	0.242185	0.0917321	0.0916299	1.26395	0.228829	1.61774	0.982415	0.712297	2.31938	1.10216	2.27402	0.0833024	1.7463	0.473807	0.573603	0.26737	0.980651	1.99335	0.114578	0.130999	1.76473	0.720686
AL118506.1	1.19191	1.92371	1.1236	1.00212	2.56191	1.84246	1.13393	1.52217	0.665582	3.90055	1.72714	2.29893	2.01608	1.26116	1.37119	3.0112	1.05778	0.811079	1.44051	2.55641	0.358503	1.86571	1.24882	1.95728	1.44292	0.94565	0.510568	2.40157	0.498742	1.99727	1.29631	0.965142	1.26337	1.6214	1.57675	3.7025	1.65943	1.98101	1.754	1.08556	1.09217	1.45655	1.63043	0.953252	1.61661	1.70463	0.844967	1.85009	1.06453
CA3-AS1	0.536478	0.561916	0.854974	0.285336	0.0256911	0.28028	0.246168	0.149785	0.416306	0.547316	0.186826	0.406073	0.182597	0.0878467	0.66684	1.31116	0.630121	0.795464	0.0531118	0.734868	0.0187022	0.23162	0.114465	0.310583	0.810432	0.731374	0.166913	0.286162	0.322388	0.208208	0.6127	0.203363	0.274471	0.0155292	0.684409	0.737838	0.631881	0.42814	0.227143	0.903501	0.751677	0.273711	0.303769	0.0924336	0.13311	0.0971984	0.297665	0.720386	0.20155
AC104695.2	0.457965	0.386651	0.154079	0.488508	0.479196	2.94151	0.681104	0.404904	0.864284	0.981155	0.27416	0.219541	0.528859	0.31346	0.901309	1.46838	0.503602	0.414704	0.344576	0.32719	1.63802	0.657426	0.348103	0.519995	2.50255	1.64055	4.84592	0.303473	0.198339	0.540321	0.465825	0.524748	1.05994	1.05787	0.81005	0.812064	0.174978	0.814142	0.171926	2.05951	4.54649	0.676481	1.55691	0.749606	0.45578	2.29718	0.270365	0.839802	0.474008
AC067838.1	0.399826	0.853188	0.51738	0.483473	0.279841	0.754263	0.694008	0.326309	1.7413	0.251018	0.348859	0.505505	0.823993	2.33477	1.39219	1.19016	0.258629	0.680793	3.06617	0.784763	4.40024	0.210244	1.83906	0.240086	1.69763	1.0509	2.43626	0.599429	0.266399	1.01603	0.333693	0.443028	0.797252	2.46962	1.24921	0.574067	0.369321	1.83325	0.461845	2.97903	0.784652	0.283943	0.714704	1.49587	1.80433	1.33099	0.544712	0.858248	0.263448
EIF3J-DT	0.436992	0.887008	0.83074	1.04118	1.03282	0.908632	1.13147	0.683199	0.792017	1.38639	1.37687	0.0948897	1.13236	2.69924	1.49981	0.748292	0.579129	0.557644	1.43347	1.05519	1.73668	0.961743	2.56007	0.934122	0.817747	2.98986	0.529249	0.681354	1.29248	0.905402	0.708297	0.781606	1.041	2.02822	0.789012	1.74571	0.407231	0.79692	0.537313	1.24438	0.798021	0.565798	1.16501	1.37573	1.88702	1.0745	0.449448	0.871024	0.802652
AC254633.1	0.565819	0.124081	0.115373	0.115513	1.45087	0.420492	0.158278	0.136435	0.182016	0.314863	0.16207	0.10568	0.0950412	2.68857	1.01234	0.170614	1.63037	0.5693	0.870803	0.157499	0.272564	0.632926	0.573445	0.401536	0.340707	7.20048	1.21629	0.641615	0.20252	0.455161	0.209284	0.875666	0.523826	5.14879	0.404373	0.480053	0.393066	0.0537903	0.110345	0.0889699	0.0570566	1.75707	6.77346	2.02068	0.323322	0.151774	0.130144	0.943256	0.257021
XIST	0.297387	0.0032217	0.00099854	2.20244	0.0145825	0	0	1.4658	0	0.0327012	0	0	0.00246771	0.120778	0.005257	1.86056	0.00287973	0.796417	0.00502445	4.51013	0.00589751	0	0.00812142	0	0.00196584	0.00588843	0	1.29456	0.00210333	0.000525248	1.04815	0	0.00247289	0.00195877	1.47458	0.000830958	0.000971981	4.02605	0	0.229466	0.00197527	0.00164402	0.000766319	0.00916074	0.00559661	0.00525434	0.52189	1.84288	0
AC091563.1	2.61944	0.313089	0.317584	0.476952	0.493853	0.633854	0.0968188	0.250373	0.584534	0.240753	0.639445	0.193934	0.0218014	8.25238	2.87952	0.991465	1.84705	2.01822	1.02095	1.05976	2.93858	5.54932	1.88942	2.07661	0.57313	2.05488	1.06021	0.331153	0.984859	0.12529	0.0960145	0.509894	1.17975	6.95665	0.0927583	0.969043	0.103045	0.246777	0.25312	0.326538	0.20941	0.610025	2.1326	0.860823	1.16194	0.533834	0.457755	1.58045	0.960165
AC022509.3	1.375	0.233214	0.0963772	0.675457	0.625543	1.15414	0.639051	0.0759807	0.126706	0.153429	0.798775	0.102993	0.138937	0.213895	1.43762	0.19003	0.653173	1.59963	1.41444	0.19735	0.142304	0.587461	1.24112	0.762326	0.0948699	0.544659	0.0762019	0.820709	0.321432	1.24205	0.0291376	0.787757	0.298349	3.11944	0.112598	0.240608	0.492523	0.0224669	0.207399	0.408766	0.61961	0.317356	0.628691	3.37595	1.46297	0.338093	0.199313	3.81984	0.52142
AL355001.2	1.93703	0.880597	1.87155	1.33844	1.34218	0.95704	0.672447	0.974862	1.00178	1.47452	1.17368	0.500005	0.715802	2.15098	1.52489	1.30145	1.34936	1.42423	1.40138	2.03783	2.78314	1.81304	1.93293	0.898789	0.542813	1.95439	0.968893	2.89242	3.98918	0.905355	1.49539	1.9512	2.15192	1.7537	0.722336	2.57258	1.48019	1.13745	2.0457	0.438126	2.19819	0.74283	2.48787	1.51908	2.04486	1.11378	0.615755	0.748427	0.584978
LIPE-AS1	0.126517	0.162767	0.624299	1.04649	0.329997	0.152674	0.263859	0.622679	0.547174	1.9404	0.130219	0.85777	0.218179	3.74201	0.390093	1.94434	0.521036	0.403103	2.18942	1.02011	3.08942	0.155674	1.47028	0.179567	0.982325	0.232419	1.18666	0.456996	0.528004	0.171659	0.366048	0.28441	0.378712	2.69052	0.690691	2.16469	0.552449	0.970219	0.307593	3.13657	0.238572	0.833193	0.319408	0.213003	0.198811	0.132731	0.465928	0.38331	0.120413
HCG11	0.992196	3.42599	0.686711	0.432897	9.22381	2.21809	1.25029	0.27069	0.501562	0.954398	0.342988	0.306742	1.11043	3.06222	3.01276	1.39162	2.87162	1.84258	1.34909	1.60291	0.818673	2.82929	2.78686	1.35995	2.02791	0.287469	0.871413	0.835393	0.56699	2.86635	0.499807	1.62969	1.4277	0.654829	0.705714	0.671997	0.173301	0.616612	0.863551	1.13756	0.345894	2.18273	0.775874	3.26666	0.14849	2.05768	0.535546	3.36769	1.43268
AL022328.2	0.16637	0.735759	0.901805	0.996299	0.630736	0.356198	0.511929	0.441282	0.261648	0.339462	0.594089	0.208883	0.230549	1.31128	2.72857	1.62483	0.484277	0.474282	0.130394	1.16032	2.42433	0.90983	1.23649	0.472261	1.49991	0.641825	0.491741	0.367487	0.502185	0.114502	0.52648	0.435728	1.3862	1.37251	0.617616	1.68206	1.24105	0.637919	0.416382	1.77453	1.66088	0.767978	0.525026	1.16708	2.52721	0.845431	0.210468	1.56964	0.178136
AL353194.1	0.160963	1.1163	0.857451	0.677754	2.27008	0.704907	0.288919	0.604831	0.284787	1.6832	0.557875	0.358257	0.408936	1.30204	0.633573	1.11228	0.338388	0.202441	0.34062	1.02678	0.426461	0.550162	0.122349	0.428355	0.399809	0.354837	0.808789	0.658801	0.823855	0.545987	0.327451	0.711392	1.71369	1.01806	0.579968	1.61487	0.439287	0.799536	0.129487	1.11364	0.981995	0.371509	2.2512	0.263467	0.295095	1.4644	0.169689	0.481253	0.689385
AC018647.2	1.81264	3.46539	0.995095	3.21662	2.26056	2.40796	1.23513	2.81673	2.50684	2.98727	3.94329	1.58281	2.04542	2.09804	2.67764	2.01344	1.72734	2.98864	2.51945	5.01539	0.78922	2.83058	2.24388	1.81108	2.41618	5.77497	4.13624	3.40929	1.48722	7.48264	1.18046	2.18832	1.64682	1.62203	1.36187	2.22796	3.33024	2.15622	0.974391	2.93791	3.79162	2.01283	5.72756	2.13013	3.26671	1.6706	1.63207	2.75902	1.41755
LINC01137	5.43197	10.5408	8.98795	8.25607	4.52574	6.01672	5.08871	9.39151	13.0393	10.2139	4.52926	5.05293	2.63254	3.87867	6.0588	8.04514	5.99056	6.66855	1.56734	4.29762	8.00474	3.60019	3.67442	2.03123	8.53843	5.74892	0.887366	14.1621	4.51771	3.1969	4.38221	4.18132	6.66585	3.55421	6.0337	9.68778	3.91617	6.45194	10.1245	7.10707	6.29341	4.89744	1.63136	3.04602	2.01236	3.77858	6.75911	4.36129	2.93303
LINC00942	0.154187	0.380789	0.337599	0.156638	0.0668053	0.308678	0.256047	0.110356	0.0866027	0.0599244	0.282232	0.0854795	0.135661	1.76348	0.346801	0.0405887	0.208971	0.517118	0.082865	0.142381	0.0778111	0.411563	0.111618	0.192786	0.00810535	0.0323713	0	0.0286198	0.0289074	0.324846	0.00995765	0.240368	0.122351	0.10499	0.163539	0.30835	0.0480908	0.0767797	0.078753	0.533377	0.146596	0.101677	0.221172	0.116745	0.0538424	0.548824	0.0928834	0.702466	0.141506
LINC00885	0.262115	0.0585446	1.32824	0.403316	1.32496	0.872959	0.21906	0.171663	0.33207	0.138657	0.232466	0.0398901	0.170404	3.28612	0.802451	0.322001	0.351659	0.605596	3.86216	0.22789	2.5592	0.172543	3.36487	0.048225	0.214339	0.727629	1.62981	0.17407	0.290485	0.435242	0.434481	0.368668	0.772922	10.1659	0.457906	0.697626	0.519286	0.192886	0.156192	0.235079	0.183062	0.188213	9.15741	1.98854	0.813611	0.802046	0.270185	0.534064	0.20789
AC012615.1	0.0683069	0.659088	1.36356	0.429505	5.34499	1.11678	0.672589	0.301963	0.322277	0.864117	0.327135	0.0280674	0.542701	1.2921	1.98961	1.60106	0.185575	0.4536	1.69602	1.46404	6.37032	0.373551	2.11836	0.475048	0.693741	1.06912	2.01895	0.181056	2.28057	0.523839	0.778169	0.196788	1.88447	1.112	0.590683	1.41521	0.507057	0.471441	1.099	1.34688	1.63659	0.529722	0.975905	0.932783	2.57612	0.34935	0.195868	0.533713	0.370564
LINC01711	0.183518	0.110672	0.18523	0.041212	0.183676	1.92884	0.621162	0.0973527	0	0.468062	0.208161	0.100543	0.237357	0.0456767	0.75847	0.0811606	0.332385	0.258505	0.0517799	0.0561913	0.0486219	0.200721	0.111595	0.104187	0.0810367	0.0202279	0.108485	0.70104	0.289015	0.855252	0.273779	0.408542	0.220867	0.464285	0.288539	0.787843	0.200337	0	0.413368	0.285679	0.284988	0.304968	0.110563	0.0858243	0.115353	4.13338	0.139296	1.27296	0.196496
DUBR	0.569598	0.447823	0.619864	0.649039	1.85424	0.763733	0.722711	0.727426	0.368274	0.512233	1.53412	0.595234	0.491137	0.241535	1.37843	0.391852	0.507638	1.77874	0.71825	0.611495	0.514217	0.853732	1.65058	1.00605	0.326045	0.432505	0.41902	0.457213	1.52496	3.85545	0.59511	0.580142	0.261709	1.02103	0.442252	0.543398	0.935005	0.569172	0.534019	0.693292	0.88922	0.56092	1.57238	1.07736	0.234266	0.568523	0.501734	0.844355	1.17157
AL365356.5	2.49515	7.37006	5.45375	1.40082	0.208496	3.35989	2.40255	0.742856	2.70282	3.01311	0.513417	0.540529	6.89185	2.78831	2.85619	1.37935	0.889347	3.68891	0.215514	5.56103	1.41659	0.278475	0.258039	1.68036	0.843212	1.31899	0.150509	1.80627	11.4878	11.6553	2.45165	1.60038	1.79141	0.896191	8.90693	12.6887	13.1745	1.78388	2.40322	1.89364	0.762528	1.26931	0.569743	0.476282	0.160037	12.1703	0.751551	20.6447	0.454356
ARHGAP5-AS1	1.14274	3.69472	1.1631	4.26985	3.4513	2.45596	1.89111	1.3075	3.36405	3.55627	2.92279	1.73617	0.780696	2.61718	2.57029	3.12146	1.07462	2.11597	1.24636	3.44997	2.06082	0.643315	0.622869	1.02903	2.71385	3.47175	3.48547	1.34006	3.54639	0.883722	3.95918	1.8171	2.23144	2.77803	5.8506	2.15985	3.22876	3.47454	1.27721	3.4548	3.40858	2.07454	2.15713	1.06884	2.45466	8.33034	2.47824	5.57378	0.63063
STARD7-AS1	0.80836	1.50347	2.08424	0.517448	1.62912	0.996953	1.3173	0.574432	0.882186	1.4567	1.83763	0.708806	0.900343	2.1624	1.72473	0.97727	0.943158	1.07178	1.0658	1.44189	2.20175	1.47701	1.42413	1.20093	0.792299	1.1991	0.580571	1.1956	0.844737	1.02058	0.737705	0.801339	2.42694	1.81989	0.524617	1.43832	0.841209	0.884826	1.09394	1.1107	1.36593	0.781165	1.11837	1.32844	1.59872	1.20373	0.713606	0.951688	1.02461
MIR205HG	24.208	43.185	34.141	78.0104	19.2312	10.0912	109.801	35.055	38.9066	22.1136	5.62003	25.2011	60.387	18.3809	75.9272	35.0359	12.308	35.8832	5.87342	53.1374	78.7454	9.0621	39.6516	21.4428	40.6236	58.6311	36.1888	17.6651	24.9925	55.5157	52.3563	8.90777	31.2704	28.4923	61.4266	53.2021	52.231	24.7453	47.04	66.2403	21.4247	10.8882	12.9464	15.6359	24.2613	25.8933	36.9315	23.6444	22.4687
AC103691.1	0.0682544	0.493936	1.33955	0.919661	0.621032	0.199272	0.210022	0.181039	0.764819	0.591883	0.215055	0.116858	0.126112	1.23165	1.67912	1.13196	0.154527	0.24036	0.128388	1.18427	1.08502	0.139974	0.172936	0.121093	0.79116	0.489009	1.53322	0.159633	0.0537456	0.100661	0.833111	0.22345	0.315944	0.488004	1.16257	1.36954	0.707843	0.606692	0.329445	4.95836	0.794952	0.0945204	0.293721	0.414961	0.643535	0.738441	0.201474	0.734651	0.292326
PAXIP1-AS1	0.833817	1.09107	1.10272	1.16588	8.67463	1.15747	1.17796	0.987581	0.538142	2.19888	1.04591	0.495608	0.835718	2.34943	2.41508	2.63521	0.569887	0.79146	1.45005	1.90276	3.38666	0.967905	2.93378	0.775937	0.946533	1.65604	3.25502	0.748159	2.39092	0.900235	1.22685	0.57685	2.32308	1.3671	0.886358	2.21705	0.80719	1.15985	1.3331	2.34019	2.60017	0.842416	4.61048	1.71429	1.42564	0.673095	0.849169	1.09754	0.600805
AL132712.1	0.823275	2.79501	2.94083	0.513556	1.49816	0.961435	1.50119	1.2401	0.46755	1.6176	2.01753	0.250581	1.18312	3.14953	0.840138	0.606822	2.2485	0.245434	1.06107	2.48967	2.18122	0.833751	1.60694	0.692433	0.673218	8.16696	0.252348	1.35496	1.29654	0.665537	1.28195	0.598939	1.97601	1.14035	0.799018	1.76432	1.16502	0.733378	1.7988	1.79316	2.02933	0.788211	0.866023	0.484834	1.40551	1.91935	0.540032	0.899496	0.261184
AC015660.1	1.39274	0.487684	0.403076	1.6647	0.858439	1.46906	0.55297	1.15193	1.00685	1.97088	0.169866	0.492281	0.53957	0.894569	0.795776	3.03001	2.76081	0.180813	0.0845083	2.56782	0	0.245693	0.819585	0.573887	2.52942	0.643759	0	0.420298	1.16744	10.0447	0.243723	0.529492	3.90971	0.593017	0.94183	2.64151	0.196178	2.44303	0.963777	0.621663	1.09635	0.497727	0.348004	0.378192	0.188263	0.3535	2.38708	1.14623	0.288625
LPP-AS2	0.441787	1.18577	0.467541	0.468107	2.05515	0.574059	0.414841	0.484124	0.35229	0.438016	0.725395	0.426128	0.316165	2.15271	1.18787	0.412775	1.19541	0.601021	0.731521	0.431851	0.403901	0.697579	0.655847	0.353257	0.315978	1.79006	1.54488	0.693681	0.465468	1.32144	0.354432	0.411487	1.14635	1.47154	0.375023	0.685237	0.509447	0.318837	0.206898	0.699561	0.634985	0.758284	6.97268	0.907909	0.704007	0.734392	0.262388	0.615167	0.310912
SNHG15	2.17995	5.08247	12.7859	12.5664	6.5526	1.35813	4.98594	6.44035	5.37215	8.01231	3.06018	1.98276	3.28162	6.26146	6.23434	11.9219	5.74745	4.03911	5.47803	12.3911	9.02444	4.65684	7.83622	4.07817	13.5904	6.13038	3.02029	2.3861	25.756	4.23686	8.4669	2.05817	5.59048	3.91795	7.7271	8.67827	9.86423	8.46212	16.5137	15.4609	9.00836	4.24076	2.63842	4.79247	7.88601	5.73825	5.35548	2.89417	4.93916
AC124016.2	0.0800578	0.160932	0.329204	0.239711	0.194248	0.155822	0.437941	0.259534	0.692483	0.462826	0.269061	0.127928	0.0246535	1.3284	0.735279	0.737616	0.138095	0.644403	1.07923	0.245129	9.22671	0.255391	0.243411	0.0946889	0.176758	2.82375	2.27162	0.0208042	0.609386	0.377818	0.542879	0.227146	0.123527	0.440304	0.174823	0.323765	0.145658	0.279062	0.343482	1.75398	1.30244	0.0985476	0.803868	3.56929	1.7333	0.524934	0.112531	0.0638293	0.0761952
ZNF503-AS2	1.37283	1.59826	1.87249	1.17842	1.42274	2.07366	0.902485	1.70584	1.02534	1.46005	0.84172	1.1144	0.856947	1.39183	1.13707	1.68779	0.432011	1.61594	0.363918	1.41198	1.2288	0.768156	2.18639	0.361108	2.18844	3.87936	3.78509	0.880172	1.31474	0.444014	1.38741	1.6624	1.83036	1.32933	2.33348	1.87978	1.84005	2.25042	0.6993	1.12767	1.58746	2.00635	1.68793	0.996501	0.960646	1.14692	1.62272	1.47489	0.874008
IER3-AS1	0.303065	0.771677	0.906348	0.529343	0.398309	0.4719	0.518081	0.50613	1.35044	0.41225	0.721474	0.622649	0.839952	0.419064	0.265091	0.446768	2.48316	0.745384	0.221694	0.790481	0.223042	0.966803	0.204767	0.693008	0.111522	0.296932	0.238872	0.26252	1.0076	0.993236	0.913383	0.286627	0.59232	0.666722	1.45597	0.471399	1.4704	0.739489	0.541782	0.232976	0.037352	0.155442	0.318802	0.976378	0.282216	1.29167	1.05079	0.483262	0.889365
RNASEH1-AS1	1.18016	1.52885	1.87908	1.01429	0.914722	1.85463	3.13826	0.760025	1.70136	0.832398	2.02907	0.109758	3.78234	2.73792	1.63446	1.14373	3.03472	1.49527	1.54845	0.83275	3.51279	0.677268	4.26745	0.330867	1.09373	2.47315	0.999092	0.408911	2.08805	2.95668	2.54904	1.00167	3.62843	2.98091	1.71809	1.89006	2.22673	0.959878	1.17208	2.11687	3.16763	1.1568	2.06907	1.89424	1.99953	4.25604	0.614393	1.67277	1.40403
AC114489.1	0.314489	0.812806	0.453461	1.21069	0.858439	1.15426	1.65891	0.238329	0.794881	1.97088	0.481287	0.338443	0.705591	1.00639	0.0884196	0.496723	0.726529	0.0904067	0.0422541	2.20099	0	0.0614232	0.0455325	0.286943	0.446369	0.693279	0.106233	0.735522	0.813667	1.27215	0.731169	0.176497	1.6637	0	0.353186	3.43815	1.07898	0.375851	0.4337	1.78728	0.199337	0.290341	0.65734	0.0840427	0	0.972125	0.265231	0.967135	0.128278
CARD8-AS1	1.23475	1.82623	1.88002	0.505992	1.89432	0.631517	0.591632	1.4184	0.59532	0.772367	1.00526	0.524642	0.691088	1.80581	1.66735	1.59436	1.16016	1.25141	1.42406	1.03026	0.859636	2.03314	1.02304	0.869849	2.05955	0.248354	0.841795	0.892342	4.41429	0.8879	0.635611	1.71724	0.951201	0.98146	1.36981	1.37104	0.934684	1.33834	0.328683	0.795035	1.76951	1.57262	0.806726	1.83771	2.49265	0.886443	1.29979	1.60243	1.85926
LINC00960	0.0725243	0.296061	0.362876	0.162866	2.9644	0.16939	0.0171662	0.147972	0.250051	0.586224	0.147652	0.0305644	0.628778	0.10414	0.0329385	0.906704	0.555734	0.151554	1.20679	0.575085	0.0517324	0	1.09687	0.399861	0.90532	0.239816	0.923399	1.57876	0.711652	1.07616	0.658247	0.745162	3.22281	0.0490919	0.723638	0.708082	0.907423	0.635895	0.0119677	1.00353	0.0680697	0.0154513	1.33481	1.34624	0.444174	2.00823	0.24466	0.729459	0.183182
AP003119.2	0.651694	1.81389	0.843301	1.4072	1.91573	0.995233	1.13119	0.753475	0.768685	1.32972	0.69498	0.617958	0.55575	1.12295	1.28258	1.27478	1.16737	0.504388	0.942959	1.58611	1.12895	1.16513	0.406448	0.498053	0.442726	1.04985	0.355609	0.625302	1.26317	1.77436	1.01981	0.557994	1.4387	0.606558	1.51069	2.05853	1.80592	0.891186	0.26885	3.55503	0.611666	0.416531	0.9492	0.0937764	1.57551	2.12012	0.507343	1.99842	0.966161
AL360181.2	0.36853	0.752214	1.01735	0.700274	0.567461	0.430376	0.436148	0.451151	0.13375	0.347054	0.464464	0.349452	0.549979	1.19949	1.3948	1.097	0.513445	0.627504	0.239958	1.56241	0.375538	0.465089	1.37907	0.824822	0.970143	0.937398	0.268127	0.331505	0.200902	0.234125	1.34563	0.352666	0.787336	1.15375	0.854286	1.45511	1.05218	0.770765	0.364881	0.686461	1.8867	0.863669	0.17079	0.901512	1.12853	0.697047	0.14345	2.07938	0.485653
AC068506.1	6.33034	0.543084	1.51492	0.951689	0.0481995	0	0.326005	1.05381	0.0312416	0.864699	3.15457	1.01579	0.0244696	0.0659244	5.26492	0	4.6602	10.5267	0	1.16243	0	13.5796	0.0536876	4.09763	0.0292397	4.43758	0	0.020649	0.145996	0.0312499	0.0359218	0.121397	0	0	0.138814	6.25394	0	0.249282	0.0284099	0.183251	0.558218	0.220077	9.62002	0.0495476	0	2.37062	0	2.06953	2.64693
AL691432.2	0.896886	1.90093	1.34763	1.66213	9.57084	2.54223	0.937783	1.41657	1.22222	2.84273	0.855999	2.12293	0.941202	0.899425	2.63914	3.92797	1.48136	1.20905	0.565082	2.91504	2.27243	1.98812	0.467724	1.27914	1.94176	3.22487	0.792705	1.7039	0.575959	0.981121	1.28723	0.969234	1.60421	1.21642	1.03821	3.15309	1.1692	3.16882	0.59775	2.71101	2.3181	1.06115	6.46763	1.23796	2.61807	1.3446	1.35125	1.77728	0.870188
AC004825.2	0.351023	1.17604	0.481145	0.39414	1.88084	2.04965	0.400042	0.58622	0.690062	0.318323	1.49924	0.213682	0.288257	0.582453	0.690839	0.517466	0.529807	0.392425	0.366822	0.875761	0.516674	0.959821	0.513867	0.249105	0.387507	0.816807	0.276672	0.334468	0.982776	0.299106	0.423167	0.587355	0.433294	0.429014	1.43086	0.509595	0.596079	0.448646	0.334674	0.674607	0.735466	0.756163	0.704931	0.656641	0.531172	2.22491	0.296043	0.528638	0.445449
AC138207.2	0.0721388	0.217519	0.161804	0.162	0.229731	0.33698	0.480945	0.287012	0.467989	0.331182	1.59106	0.0741048	0.533158	0.942638	0.354936	0.199396	0.373306	0.798409	1.1534	0.40495	1.00342	0.29588	0.877333	0.281565	0.0398184	1.59027	0	0.196837	2.86862	0.851115	0.293508	0.0944667	0.200355	0.1587	0.283554	0.370285	0.0787502	0.0754376	0.309506	0.0623874	0.240055	0.0665997	0.279393	0.236156	0.491226	0.851417	0.12168	0.172547	0.180228
DNAJC9-AS1	0.226546	1.17769	1.22961	0.20138	0.470062	0.333885	0.782925	0.388718	0.715785	0.624659	0.36033	0.0969668	0.461012	1.23208	0.828466	0.574006	0.280049	0.385378	1.20363	0.922461	3.36205	0.274735	1.58402	0.278511	0.242677	1.60426	0.6314	0.254448	1.76702	0.540141	0.694996	0.249004	0.4645	0.817459	0.544182	0.826902	0.559417	0.393511	0.406544	0.930634	1.22062	0.547846	0.205448	0.53992	1.34106	0.7945	0.272968	0.281785	0.163655
AC120053.1	0.265228	1.22142	1.32499	0.64976	1.31632	0.394212	0.816119	0.874036	0.881641	1.18074	0.531793	0.412812	0.445506	2.79059	2.79975	1.33292	0.374321	1.01892	0.748346	1.52577	5.62164	0.988946	0.830844	0.701547	1.51721	2.84369	2.08099	0.319554	0.436683	1.1948	0.784814	0.757788	1.02682	1.77697	0.695015	2.67779	0.947571	0.832068	0.879316	1.20943	1.33726	0.667807	0.456545	2.0748	2.87959	2.03947	0.264356	0.961198	0.654026
CALML3-AS1	1.29076	1.43982	1.13797	0.728846	1.35773	0.479224	0.834143	0.67945	0.58523	0.768791	0.531285	1.515	1.2476	2.20057	0.844326	3.13467	1.71572	0.863302	0.870131	1.66388	0.721519	0.178511	0.631396	0.968944	1.87382	0.604451	0.829181	0.54967	0.796072	5.0638	0.718437	0.825596	2.76984	1.44031	1.53478	3.18912	2.62265	1.57215	0.800278	1.87768	1.39037	1.59806	3.41944	0.635046	1.59061	2.24551	0.52542	2.60253	0.308897
AC015922.3	0.617257	0.651423	0.807613	0.202148	6.80975	4.59538	0.184657	0.295609	2.1842	0.341102	0.777938	0.193746	0.213843	1.21626	5.0617	0.90994	2.19601	0.776319	0.580535	1.02374	0.238494	1.93394	0.625577	0.547549	0.709805	0.113393	2.06769	1.44363	1.92394	0.819291	1.0813	1.65029	1.35719	2.51782	0.909838	1.22413	0.449219	0.376532	0.910351	0.400364	1.7117	0.78356	2.72267	5.58092	3.7182	1.39126	1.51835	2.72724	4.64473
AL355472.1	0.21604	0.967828	2.21517	0.519808	6.09367	0.756886	1.04463	0.245583	0.655259	1.29094	0.194484	0.274767	0.997933	1.84359	1.88295	0.98956	0.379311	0.527897	0.377348	0.944991	4.08846	1.18146	0.500461	0.350431	0.749555	1.66688	1.97038	0.336848	3.135	0.509781	1.04642	0.383946	1.91434	0.407377	1.25356	2.88032	0.640137	0.935951	0.36414	4.16379	2.0198	0.45589	1.56719	0.923739	1.51961	1.33561	0.286318	0.492133	0.418576
FLJ37453	0.424239	1.37027	0.540287	0.936553	3.34975	1.96494	0.899771	0.343299	0.848131	1.93664	1.3684	0.241291	0.737359	1.43175	1.5142	1.2243	1.37675	0.897107	1.53514	1.16688	3.41962	1.13053	1.58137	0.683771	0.706469	2.86906	1.77675	0.936148	1.63632	1.35313	0.653376	0.78624	1.61095	1.62141	0.744272	1.72463	0.573013	0.736892	0.347065	0.920341	1.15651	0.497879	6.00296	1.14333	2.66662	1.52051	0.375984	0.871403	0.467073
ACBD3-AS1	0.530726	0.120022	0.669597	0.819386	0.935611	0.154948	0.272178	0.469234	0.70425	1.31978	0.0836101	0.340743	0.153221	0.412797	1.04451	1.24691	0.300389	0.0667489	0.218379	1.65889	0.0878829	0	0.235322	0.235395	0.73236	0.987159	0.901984	0.49133	0.156716	0.195677	0.269917	0.477807	2.5181	0.729725	0.434606	1.70262	0.615577	1.21405	0.320208	0.573731	0.331142	0.214364	3.02615	1.58228	0.694991	0.228371	0.447599	0.423143	0.307807
LINC00963	1.55818	2.29152	2.30257	1.65517	3.22542	2.80156	1.91116	1.24575	1.79631	1.60626	2.76196	0.732757	1.36935	6.25108	3.86196	1.26396	5.31677	2.36188	2.66949	1.41317	3.05221	5.25068	2.76666	1.72361	1.18867	1.97906	2.76251	1.63552	1.7769	1.28639	1.41986	2.13102	2.3289	5.13735	1.11406	2.61856	1.35753	0.988436	1.50112	2.06179	1.79456	1.91304	5.02931	3.63146	3.13686	3.41718	1.00532	3.00146	1.55754
LINC00662	0.285437	1.31522	0.592705	0.793734	1.7835	1.00522	1.06814	0.605282	0.554992	0.552831	0.594414	0.531454	0.57272	1.0046	1.78184	0.680482	0.437068	1.24974	0.87248	0.546237	0.274731	0.390243	1.3063	0.727955	0.433269	0.764423	0.282101	0.545882	3.40654	1.04845	0.0786326	0.451168	0.9414	0.858514	0.797642	0.632671	0.564769	0.298489	0.0334864	0.636417	0.687648	0.452925	0.802252	0.842645	0.929784	1.73488	0.201235	0.542271	0.372478
AC009506.1	0.475131	0.759308	0.466243	0.586843	3.15587	1.17909	0.694451	0.325563	0.490372	0.642266	1.02547	0.284713	0.746207	1.61126	1.51953	0.472785	1.3062	0.466103	1.5752	0.594045	1.68369	1.1855	1.84187	0.682787	0.616305	1.71513	1.02517	0.463013	2.00161	0.784803	0.451067	0.583304	1.51754	1.3327	0.249011	0.787075	0.311206	0.335379	0.343999	0.698538	0.658786	0.526378	4.20174	1.211	1.96612	2.18468	0.41073	0.795517	0.517212
AC245041.2	5.44541	9.45693	7.4138	6.88161	5.74662	2.71339	5.55576	9.3873	3.41935	7.63228	5.71155	4.70954	6.60569	4.52078	2.23683	2.56094	2.00548	4.76962	8.99129	7.41526	10.8824	2.54718	4.94287	3.13947	4.4073	3.03673	2.33027	2.47311	3.30229	4.57025	8.39002	2.87777	1.4651	6.93136	3.52494	4.28983	7.56213	2.64787	4.8686	3.65797	8.71322	5.8043	3.08937	3.07478	2.26076	6.21186	5.05965	3.67055	5.21178
MIR9-3HG	0.202743	0.182662	0.112316	0.0767966	0.2267	0.636134	0.122766	0.0475128	0.089317	0.605565	0.0184713	0.0217469	0.180533	8.53596	0.278829	0.202552	6.78005	0.0565275	2.37088	0.41884	5.1677	0.217074	7.85265	0.105741	0.172581	1.03389	1.91182	0.154249	4.50279	1.29544	0.0662564	0.17593	0.707819	11.7658	0.185627	0.325993	0.0639974	0.0996212	0.0917015	0.0338	0.121928	0.105991	4.91317	1.76608	2.1214	0.0480497	0.0803438	0.222019	0.127285
CD44-AS1	0.544175	1.85962	0.711993	2.2404	4.40118	0.317749	0.682185	0.93552	0.427909	1.91224	1.0478	0.703932	0.642378	0.489098	1.36847	1.63783	0.801781	0.608359	0.227467	6.26372	0.0800977	0.413324	0.337033	0.901077	2.0692	0.366549	0.142971	0.494942	1.07125	0.873879	1.31204	0.277124	2.43497	0.365795	3.3669	1.24143	1.88115	2.11816	0.389123	0.888941	0.938955	1.33971	0.442333	0.904855	1.52022	2.23007	0.458942	4.82073	0.410019
RUSC1-AS1	0.121134	0.633107	0.633963	0.83875	0.900108	0.188617	0.502158	0.294522	0.19646	0.65395	0.292612	0.176283	0.275109	0.979866	1.47014	1.32255	0.270981	0.401186	0.308554	1.22088	0.922695	0.151811	0.465491	0.333108	1.01408	0.400554	0.716073	0.346264	0.286154	0.253083	0.349104	0.095837	0.663518	0.549629	0.264521	1.1305	0.94769	1.61509	0.184066	3.28247	1.13651	0.335499	0.291048	0.594824	1.54396	0.6652	0.136215	0.708247	0.230579
ILF3-DT	4.98467	6.69209	5.92139	4.47154	20.3159	8.21446	3.48801	5.01637	3.80004	7.2309	4.51713	2.70275	3.14995	8.18569	6.67517	12.9221	4.12162	5.31248	8.15582	9.20687	10.1598	7.10858	6.33069	3.33417	2.61801	11.9157	4.77176	2.80464	9.00584	3.89079	4.84266	2.92976	10.2816	5.355	8.43055	9.52117	4.47435	3.90244	7.38155	8.52886	8.24904	2.27205	16.9834	4.95526	8.2783	5.7388	3.20012	4.33098	2.15276
AC093673.1	4.27222	9.61193	8.44602	3.29025	10.7646	13.4644	10.8706	4.2857	6.81578	7.85093	19.7771	3.35713	7.919	3.23772	6.84501	3.48205	5.7573	7.3295	7.77854	7.79836	13.532	8.12482	5.60654	6.00529	4.32324	8.57275	4.88908	4.37676	11.9899	16.7209	8.4311	6.79592	4.03121	8.25389	8.86281	11.4757	6.36783	4.46758	9.04731	6.77365	8.53604	3.89362	5.82184	6.12195	5.0781	32.3223	3.71856	9.03953	4.04654
AC004130.1	0.594179	0.883866	1.55484	0.711642	3.15368	1.04084	0.975103	0.385246	2.07917	1.73772	0.187213	0.325532	0.841688	2.29227	2.84551	1.16059	0.807129	0.63769	0.968638	1.45545	1.83662	0.16247	1.22445	0.267052	1.29001	1.96477	1.89671	0.509541	4.52279	1.19175	1.7997	0.33717	1.06349	0.675362	0.856358	0.868756	1.81618	0.517791	0.616075	1.71287	1.3621	0.45713	2.86378	1.0374	0.663965	1.30516	0.785079	1.23171	0.311031
KANSL1-AS1	0.490928	0.504395	0.367043	0.285824	0.529404	2.18709	2.23794	0.353668	1.00799	0.519396	1.07704	0.224136	0.352753	1.58394	0.572553	0.301546	0.423412	0.45736	3.23205	0.4825	3.90205	0.472316	1.91647	2.7226	0.240868	1.98409	0.709396	0.297675	0.558381	1.21205	0.419211	1.04765	4.79742	1.62001	0.309701	1.01814	0.655015	0.114084	1.87226	1.00638	0.181517	0.268583	0.438174	0.595231	0.590493	0.894163	0.168681	1.75411	0.350431
AC091729.3	1.46259	2.67281	1.62038	2.03042	2.2341	1.56312	1.04557	0.666159	4.47495	2.03474	1.53052	0.540276	0.565049	1.04797	2.14579	1.21526	1.1697	0.49945	1.13381	0.778052	1.79662	1.46639	0.934303	1.29585	1.03727	3.07768	2.08552	1.07113	9.33219	2.68777	0.745351	0.4469	1.8136	0.858029	0.499406	1.39808	1.04507	0.565443	1.60682	0.889254	1.10123	0.924745	1.27406	1.84058	2.60014	1.40365	0.426122	1.3852	0.474555
AC018904.1	0.556613	1.22421	1.46877	2.61023	0.804362	0.955916	0.805989	1.47637	3.82335	3.70778	0.990363	0.650262	0.816706	1.99658	3.02861	2.28062	0.677736	2.04249	1.10859	2.37265	2.47231	0.76099	0.895948	1.02236	2.89161	2.41798	0.929045	1.3018	0.25782	2.04739	1.19894	0.857521	1.18217	3.67353	1.93047	2.81123	1.28674	1.91739	0.772622	5.88974	3.19601	0.937065	1.35263	1.80684	1.33773	1.86778	0.994092	1.64461	1.12184
THAP7-AS1	0.584579	0.683486	0.294347	0.562616	0.374498	1.30267	0.489464	0.585409	0.710628	0.791127	1.40209	0.138894	1.05256	0.675531	0.540028	0.738657	0.135049	0.366109	0.308562	2.63009	1.25643	0.35068	0.73755	0.101596	0.223893	2.09082	0.599455	0.553393	3.72949	1.62573	0.453038	0.480399	0.596417	0.728315	0.375149	1.12453	0.494896	0.368034	0.198344	0.660321	0.396999	0.275353	0.852236	0.55793	1.05609	1.33179	0.306878	1.60274	0.149029
DSG1-AS1	0.216228	0.391194	1.02194	0.676339	10.0198	0.108221	0.0316831	1.09243	4.88228	0.740573	0.165456	0.507705	0.214029	0.192208	0.151983	1.17826	0.129877	0.0310798	0.232416	1.97044	0.102301	0.0422318	0.0469591	0.811078	1.34696	0.544762	0.584325	0.0842852	0.158103	0.0182223	0.439879	5.01586	0.214479	0.101933	1.98315	1.10989	1.02848	5.15221	0.0331325	0.534284	0.82233	0.427768	0.518422	4.50715	0.145621	0.0303813	0.351696	1.29297	0.0992228
EP300-AS1	0.155327	0.74937	0.130647	0.566822	0.989303	0.31744	0.159317	0.377659	0.595436	0.990407	0.318112	0.0797802	0.430493	1.20813	0.611391	1.1592	0.427015	0.351637	2.95825	0.317065	0.720178	0.15927	2.91229	0.165343	0.514415	0.342413	0.964113	0.333004	0.550392	0.206167	0.210658	0.305105	1.1504	5.04021	0.254392	0.253682	0.254344	0.365468	0.0833024	0.940316	0.344587	0.322652	2.10554	1.5981	2.03403	0.190963	0.622244	0.526324	0.22175
AC012306.2	1.74645	2.10641	0.916119	0.411171	1.74283	1.80926	1.84909	0.871667	1.16288	3.53472	3.2306	0.848793	2.08186	1.08671	1.82944	1.43261	1.62166	1.75719	1.13918	1.98373	0.634361	1.57896	1.31322	1.99899	0.963983	1.8008	2.198	1.14192	1.10904	0.780999	2.06294	1.43859	1.74722	0.588703	0.959583	2.86546	1.01475	1.14881	1.69196	0.92571	2.21842	0.884191	3.20016	0.948482	0.973815	1.19131	0.902748	1.63947	1.02546
LINC00997	0.690798	0.452992	0.436247	0.158143	2.89862	1.24534	0.495291	0.391361	0.237323	0.307902	0.748059	0.353664	0.477092	1.43559	1.49154	0.889822	0.642069	2.01092	1.71572	0.814575	2.7098	0.733549	1.72648	0.447393	0.644136	4.8864	1.31626	0.716315	0.168996	2.1246	0.391122	0.606001	1.29769	2.82548	0.430582	0.475699	0.490537	0.490943	0.697792	0.986032	0.959677	0.811127	0.906251	2.0011	1.31388	0.725603	0.36766	0.882297	0.540976
AC007038.2	0.0479625	0.607408	0.537889	0.915518	0.872802	0.224046	0.368958	0.23323	0.396008	0.709506	0.287127	0.180655	0.0443098	1.13408	1.08553	0.715886	0.201661	0.313675	0.270655	0.807712	1.04836	0.163933	0.26735	0.357387	0.476529	0.396494	0.283526	0.0373914	0.509857	0.254644	0.390286	0.109913	0.355223	0.211029	0.628417	1.25333	0.445045	0.652025	0.360114	1.61769	0.611816	0.199259	0.103199	0.672909	1.95959	0.82553	0.141576	0.611841	0.1883
AP003390.1	0.203589	2.37366	1.63629	0.990584	1.6363	1.62466	0.556847	0.780001	1.00057	1.66161	0.940814	0.278849	0.532903	2.02689	0.601016	0.937886	1.38277	0.682804	5.96769	1.59305	2.83183	0.0463903	2.06333	0.216716	1.42341	0.336603	0.361049	0.317434	1.60312	0.640533	0.322129	0.710939	3.01566	1.23167	1.6894	0.823341	1.29644	1.84512	0.29116	1.81937	0.48929	0.407239	0.584073	0.698213	3.02148	1.00119	0.772655	0.75749	0.290649
AFAP1-AS1	0.161922	0.0661489	0.0468624	0.81522	8.30035	0.0823481	0.112506	0.0484901	0.409704	0.0746034	5.88519	0.00715419	1.48625	0.152756	0.210737	0.109725	0.0202722	0.0867146	0.837589	0.0106622	2.22459	0.107118	0.214395	0.17051	3.25501	0.0172718	0.0185262	0.0223963	1.26063	0.0508414	11.6991	0.468538	5.93091	0.494108	0.0410621	0.0901821	0.0883811	0.0409661	0.00560253	0.0180689	0.321557	5.8349	0.0157343	1.68549	7.02601	0.0308239	15.5789	1.81571	1.0682
LINC02434	0.0262129	1.13817	0.881916	0.294328	0	0.306119	0.376406	0.162231	0.0927557	0.0534849	0.132146	0.143612	0.314815	0	0.103178	0.405743	1.69559	0	0	3.45124	0	0.0358377	0.0265662	0.0186021	0.11575	0	0	0.183919	1.03204	0.0154634	5.15481	0.137305	0	0	3.94965	0.171245	1.60246	0.493409	0.0562322	0.272035	1.39565	0.290402	0	0	0	0.128907	0.088429	1.35846	0.112267
AC007996.1	0.440351	0.993942	0.867754	1.42682	4.67062	0.668525	0.464565	1.3849	1.2243	1.09745	1.5262	0.745303	0.964731	10.7409	1.17616	1.15456	1.14751	1.24057	3.47889	0.918136	4.75007	0.481631	3.9592	0.88392	1.22919	3.71654	2.50641	0.652262	0.693491	0.578915	0.63987	0.700213	1.82869	3.03078	0.989072	0.698638	0.844674	1.57224	0.350868	2.3176	0.558228	0.650463	10.2383	2.51242	3.68393	0.822896	0.387296	1.05326	1.41897
AC026401.3	9.89921	23.6365	25.9943	15.5206	18.4169	11.6075	15.4366	17.8247	21.81	25.5148	16.115	17.4995	9.36835	20.1066	17.6609	11.9903	18.5202	11.9238	26.5684	15.607	50.7222	5.69418	10.0938	20.5753	12.2386	12.3306	12.2983	5.96058	19.8042	2.95545	13.9712	8.32593	16.0379	16.9086	18.2953	13.2006	9.22503	13.8867	15.0637	15.2777	9.59677	6.92864	13.8535	22.5641	18.5699	9.71649	7.38149	6.59316	9.63702
SNHG12	0.740955	4.45571	6.20571	2.87354	3.59562	0.65051	2.58718	1.42636	0.873969	3.00761	1.8478	0.536223	1.471	3.89114	8.13934	5.85654	1.08435	1.61264	2.65899	11.8586	15.2455	0.596316	6.10873	1.56255	4.98323	1.96936	2.67154	0.544871	2.89656	0.744001	5.64453	0.664065	2.92386	2.76877	3.20852	6.76793	3.70586	4.26436	5.614	8.78936	7.57187	2.19773	0.682943	4.50227	18.2882	3.93323	0.704676	2.17868	2.66328
LINC01752	0.567228	2.19903	0.772448	0.318452	2.2119	0.804367	0.498683	0.250754	1.57706	1.9014	1.40424	0.249723	0.224584	0.504216	0.95687	1.70224	0.471746	0.122297	1.18128	0.496228	1.7712	0.221572	0.246374	0.0287526	1.25237	2.18826	1.05384	0.221104	2.26517	0.262913	0.164847	0.424453	2.85071	1.24786	0.796282	1.21	0.176918	1.18633	0.130374	1.96221	0.179767	0.635891	0.34871	1.13688	0.127336	0.557892	0.512555	0.969098	0.549501
USP30-AS1	2.43468	0.228395	13.3792	0.30375	0.566124	0.0947756	0.360709	2.24826	0.638167	0.469175	0.63074	0.889257	0.199934	4.47753	0.212962	0.598188	1.18991	0.952647	2.34072	0.773087	3.36862	3.4396	0.24675	0.614323	1.55292	0.805076	0.447764	0.168717	0.553842	0.127667	1.39416	4.05617	0.350621	1.27952	1.16966	1.84301	3.75048	0.509204	0.435242	1.12297	0.630145	3.32166	0.372524	1.66996	2.86233	0.133034	1.0723	0.668619	1.98894
SH3PXD2A-AS1	4.49057	8.64072	5.83502	2.4357	1.34739	2.8698	1.87192	3.26964	4.51305	2.55605	0.897856	8.57904	3.39428	4.4528	1.21303	7.2482	3.64516	3.74503	0.082812	13.668	0.201473	1.51023	0.381286	1.58485	11.3815	15.3783	1.5615	6.3589	0.983275	0.646916	9.02129	4.19284	1.71924	0.642747	1.92975	5.93895	14.9598	9.76013	2.05199	10.6053	4.35954	7.09436	4.60203	1.22036	1.05659	1.08645	6.66308	10.1665	1.22275
AC015982.1	0.152655	0.598388	0.342398	0.214258	2.25708	0.26741	0.234864	0.202452	0.135044	0.506151	0.480983	0.261359	0.317315	0.759903	0.600873	0.506337	0.518414	0.652775	0.32304	0.233707	1.26391	0.417413	1.35373	0.108332	0.463434	0.546849	0.315842	0.297523	2.25385	0.180107	0.672859	0.24988	0.353314	0.293852	0.250015	0.605486	0.458276	0.319271	0.286542	0.726109	0.507988	0.317101	0.427001	0.571129	0.59971	0.112607	0.0965588	0.273848	0.272418
SCAMP1-AS1	1.41613	2.31716	1.92133	1.30097	3.6042	1.2837	1.43218	1.78614	0.876055	2.01051	1.29177	0.820611	1.38147	2.78523	2.61163	1.75184	0.832752	2.08246	1.66718	3.62853	3.92248	1.69239	1.89689	0.667631	0.743394	3.07814	1.21764	1.21981	4.27325	1.53642	2.43094	1.45891	2.91543	1.55769	1.79057	3.65987	1.56753	1.66729	2.27311	2.12396	2.10906	0.969115	2.9064	2.0007	2.65586	1.79216	1.17762	1.57122	1.75308
AC079414.3	0.17909	0.432005	0.273879	0.329053	1.42211	0.437301	0.68466	0.115156	0.422478	0.631171	0.348823	0.133797	0.105287	2.26925	0.544713	0.648019	0.231689	0.573336	0.750302	0.382187	0.754865	0.133553	1.63353	0.138645	0.665003	0.951101	0.654451	0.0634625	0.410241	0.451403	0.154563	0.24518	0.934498	1.03869	0.234647	0.334275	0.213276	0.272406	0.59374	1.01377	0.180592	0.165338	0.728644	0.974587	0.562847	0.256206	0.0686542	0.22067	0.255673
AC132938.3	1.55668	2.44079	1.26569	0.961341	0.779014	0.499927	1.79624	1.82362	0.642645	1.07199	1.49595	0.559686	1.61789	2.51843	3.06366	0.989634	0.830729	1.09638	1.64708	1.70796	1.18574	2.18147	0.986038	0.773293	1.03109	5.66221	2.57661	1.48664	0.949977	2.06619	1.26672	1.01925	1.58526	2.14037	0.76485	1.12591	1.18954	1.50577	2.29584	0.403876	2.5469	1.32936	2.98101	1.7472	0.652316	1.37795	0.787716	1.24113	0.638928
AC009005.1	0.18507	0.421629	0.415103	0.0461784	0.486463	0.192114	0.611652	0.109085	0.703389	0.125872	0.285079	0.028165	0.759889	1.30512	0.849873	0.3865	0.425647	0.558626	3.61657	0.209876	3.94989	0.309251	2.48002	0.0145928	0.113503	1.08795	2.45547	0.0480932	2.94698	0.388179	0.641432	0.430847	1.90372	0.949996	0.242483	0.287865	0.179583	0.150526	0.132338	0.177837	0.707092	0.0569532	2.38925	0.96167	3.79145	0.182024	0.242795	0.475453	0.337603
AC027031.2	0.212604	0.603351	0.617113	1.05317	1.8434	1.41667	0.230891	0.298542	0.693304	0.446556	1.13484	0.188421	0.485253	0.389089	1.37832	0.940239	0.598631	0.905979	1.99955	0.357396	0.56328	0.444549	4.56288	0.310625	0.414178	0.0413538	0.399214	0.467985	3.98831	0.907436	0.424025	0.507684	4.85115	1.65075	0.966761	0.992075	0.778179	0.457729	0.174383	1.42766	0.235826	0.13855	0.796504	0.397707	1.57218	2.68145	0.421892	0.618201	0.455278
AC083964.1	0.309853	1.25705	0.694987	0.632571	0.384448	0.394748	1.50238	0.647524	1.49513	0.890864	1.79281	1.23461	2.42016	0.14022	1.21963	0.716307	0.236872	0.198393	1.37762	0.143749	6.30629	0.154045	0.856444	0.579707	0.279866	0.310482	0.0999092	0.19764	0.133084	0.681297	1.22248	0.424201	0.912726	3.09844	1.0703	0.446906	0.338251	2.38598	0.33235	0.341051	0.749887	0.468101	0.557604	3.50411	2.80341	1.30213	0.522643	0.606379	0.34182
THUMPD3-AS1	0.274323	0.600332	1.07201	1.23208	1.36894	0.455769	0.382893	0.485078	0.517042	1.08195	0.427711	0.145257	0.371002	1.53801	2.15399	1.10688	0.706129	1.07559	0.90168	2.37264	1.78329	0.456244	1.34997	0.417446	1.24568	0.448875	1.47117	0.255751	1.5143	0.66566	0.456422	0.292568	0.740945	0.802582	0.885592	1.11908	0.929265	0.763008	0.442877	1.5653	1.36458	0.420358	1.42877	1.33581	2.78199	1.37129	0.20512	0.698986	0.526885
AP003486.1	0.466536	0.557337	1.10621	1.09259	1.35029	1.12079	0.496748	1.14316	0.408785	0.88846	0.579582	0.541629	0.33249	1.38237	3.01687	0.844952	0.586317	1.1981	1.78855	1.59174	0.723978	0.947645	0.459315	0.608555	0.765182	2.18915	0.971826	0.962964	0.174935	3.22659	0.343479	0.750578	1.22581	2.52677	1.90366	1.244	0.533546	0.966447	0.767294	1.09129	1.22227	0.611203	0.508607	1.5626	2.19238	1.25421	0.880609	0.80061	0.713614
UBA6-AS1	0.82444	3.19427	1.72067	0.861374	1.77832	1.1561	1.88059	1.39029	0.454306	0.763155	1.68696	0.983154	2.08498	1.26368	2.56853	0.612373	1.09541	2.05296	2.33815	0.386613	1.57708	0.97919	1.90015	1.6174	1.18422	1.83148	0.417737	0.808996	2.39874	1.77639	1.16561	1.38182	1.4381	1.5371	2.17708	1.58934	0.941697	1.19168	1.46814	0.941485	1.2358	1.28717	2.115	1.68813	2.1809	0.804608	1.28055	0.857813	1.3156
LBX2-AS1	0.851542	1.3968	1.20328	1.15693	3.55633	2.73473	1.80797	0.903456	0.763351	1.29443	7.24417	0.495691	2.04539	1.88631	1.94404	0.67787	2.24736	1.71356	3.42778	1.72084	1.94026	2.16543	2.73577	1.5591	1.43828	5.48141	1.3994	2.36334	2.75588	4.15935	1.08558	1.66151	7.69423	1.44247	1.05993	3.24243	2.53777	0.72129	1.79934	0.544962	1.33182	1.31288	1.89819	1.36993	1.26676	3.30823	0.976708	4.18898	3.67137
AC019080.1	0.306864	0.325342	0.316388	0.608533	4.85238	0.153171	0.246212	0.641079	0.726821	0.598355	0.25887	0.469451	0.301783	1.42899	0.321447	0.746955	0.140868	0.161846	0.200164	0.328351	0.213089	0.192852	2.91186	0.288015	0.314171	0.280954	2.29383	0.1582	0.270864	0.175184	0.291993	0.247911	2.51557	0.694135	0.434485	0.471149	0.283659	0.540866	0.130065	0.646337	0.381558	0.2239	2.08304	0.321738	0.108886	0.133869	0.500904	0.511023	0.185481
AL589765.4	1.06849	0.0560311	0.104198	0.104325	2.02892	0.108504	0.238245	0.0410733	0.109591	0.521338	0.117098	0.127258	0.171671	1.09845	0.548572	0.102725	2.25376	0.888092	1.17969	0.758631	2.27702	1.27027	3.01325	0.494514	0.769266	0.256026	0.384467	0.325951	0.47555	2.05538	0.189013	0.517094	1.03219	0.868698	0.24347	1.73422	1.77497	0.0971604	0.348802	0.0803524	0.566832	0.385999	4.75797	1.5208	2.67672	0.137074	0.509335	1.96306	1.26011
AC074117.1	0.509707	1.92585	0.78161	1.33735	5.01158	1.1176	0.512129	0.629992	0.638017	1.20981	1.1078	0.398932	1.08593	1.29453	1.4433	1.95516	0.548389	0.59134	0.445142	2.17645	1.29532	0.490647	1.02261	0.693904	1.01054	0.556083	1.05766	0.547392	0.49146	1.13524	0.47966	0.391627	1.88751	1.1156	0.77005	1.55328	1.06174	1.01708	0.903753	0.9176	1.85192	0.532993	1.51303	1.05078	1.50929	1.31468	0.377236	0.999375	0.549467
AC092687.3	0.677334	0.925868	2.32948	0.659129	1.06824	1.58201	1.8063	0.798474	1.22502	0.967424	1.3943	0.711255	1.12635	0.786731	2.39948	0.499251	0.554972	0.817801	0.552099	0.506961	2.09365	0.617357	1.1441	1.44202	0.249245	0.995439	0.800799	0.809671	0.497796	1.01224	0.612408	0.502621	2.55006	0.745044	1.00579	1.22212	0.295764	0.424984	1.11398	0.781033	1.60281	0.375195	1.01046	1.09811	1.08802	2.26503	0.38083	1.00806	1.25707
CD27-AS1	1.13937	3.03708	2.02461	1.25596	4.53494	2.29662	3.00964	0.832569	1.40528	1.33755	1.98675	0.32779	1.14873	24.176	3.44035	1.49556	1.96199	1.1935	2.65206	1.92752	3.68034	2.35437	1.46055	1.36606	1.72301	2.09309	1.39012	0.762517	1.71242	1.81998	1.65108	1.89739	4.35893	3.19899	1.12474	4.71461	1.30059	0.647423	1.06027	2.0877	1.53506	1.34008	3.95383	2.56446	5.2214	1.98539	0.960917	2.52199	1.84571
AC092368.3	1.42772	0.874452	1.35098	1.15223	1.52233	1.06813	0.697874	0.710045	0.723603	0.876215	1.15273	1.80273	0.412184	1.17989	1.0537	0.690605	0.194807	1.77319	0.650411	1.03597	0.310297	1.61646	1.16436	1.21899	0.849625	2.16381	0.567052	1.84348	0.31619	2.9544	0.786623	1.06627	0.733164	1.53364	1.09608	1.50941	1.27852	0.501558	1.23228	0.36656	1.2991	1.06066	2.58238	1.085	0.677736	0.811817	0.743156	2.52562	1.66404
AC080013.6	0.907942	1.19464	1.29594	1.20483	0.97632	0.289176	0.423301	0.21893	1.55772	1.01049	0.832212	0.904423	0.38127	1.23263	0.974672	1.27762	0.961046	0.664384	1.39733	1.43214	2.18685	1.24132	0.418264	0.527175	1.36679	1.63761	2.53723	0.64348	0.454963	0.87645	0.783597	0.972788	1.22263	0.726331	0.757023	1.15548	0.450525	0.776832	0.531198	1.85595	0.732448	0.533417	1.56287	1.77565	0.259409	0.405908	1.11379	0.592277	0.883775
LINC02178	0.542823	4.33114	4.87011	7.22024	2.73546	0.341341	18.4161	7.08819	9.30853	18.3176	1.89451	4.74689	5.63203	0.311783	3.86238	3.83178	11.6412	1.13434	0	8.01204	0	0.513787	0	2.87431	4.2408	0.41422	0	2.83207	2.36734	2.04448	9.06076	0.546796	0.966416	0.137789	8.15168	7.01442	4.695	5.3708	4.65788	12.2056	4.40007	0.501143	0.107813	0.585827	0.0874871	1.6838	2.85246	4.12813	0.298057
PIK3CD-AS2	0.18899	1.29928	0.0635843	1.01858	2.57937	0.794541	1.16306	0.300767	0.735625	0.347054	1.07184	0.297682	0.48887	1.78747	0.855476	0.167161	0.513445	0.912732	2.36403	0.597957	7.18529	0.620119	0.478843	0.201176	0.354676	4.12455	0.156407	0.309405	0.848253	0.657779	0.205049	0.32173	1.62716	3.28454	0.495238	0.493856	0.474514	0.296448	0.263525	0.359575	0.0838532	0.471092	0.0325314	1.46717	4.6329	1.02233	0.318778	0.361632	0.283297
BACE1-AS	0.989755	1.75922	2.02524	2.12518	1.61152	2.14948	1.03299	1.07466	3.91193	2.12579	1.56472	1.02268	0.866251	2.35541	3.86165	2.59176	0.696388	3.96591	3.57651	2.85331	3.08235	1.68553	1.28467	0.985802	1.55268	2.52639	3.05886	0.582091	0.205096	4.59927	0.730036	1.12556	2.78105	2.90319	2.18409	3.03039	1.06151	1.97924	1.24787	2.07234	1.77199	0.75345	1.37491	2.14383	6.18488	2.835	1.27407	2.43659	1.30145
SUCLA2-AS1	0.0642976	0.348977	1.37006	0.433173	0.38027	0.450528	0.593541	0.454783	0.758401	0.19679	0.0202588	3.67678	1.48502	1.64035	1.51851	10.0236	0.499094	0.420506	0.423307	0.918741	3.06635	0.923016	0.423568	0.25096	0.319412	1.31111	1.02624	0.401009	0.683504	0.322406	0.697613	0.294695	0.684545	1.06088	3.45402	0.660073	0.280762	6.52207	0.758625	0.72288	3.24509	0.0890409	0.138347	0.541253	0.404152	0.284577	1.30144	0.358847	0.298328
BX293535.1	0.188122	0.302529	0.14065	0.14082	0.114112	0.0732306	0.385907	0.110883	0.147928	0.063974	0.158061	0	0.40552	6.39909	0.863887	0	0.365062	0.126186	0.35386	0.832015	1.74446	0.257196	3.05052	0.0445004	0.346124	1.24412	1.55689	0.0488863	0.938174	0.332927	0.340179	0.246348	4.87648	0.482831	0	0.292612	0.136908	0.196724	0	0.216923	0.0695566	0.231569	0.863519	0.410562	2.03647	0.12335	0.0528855	0.0499959	0.0895226
MUC20-OT1	0.102853	0.471885	1.19757	0.961257	1.80378	0.25318	0.381642	0.343239	0.155809	1.20979	0.249722	0.178165	0.187245	3.00042	1.97659	1.26315	0.37766	0.398724	0.278821	1.15061	1.06329	0.381875	0.702081	0.257611	0.676806	0.370112	1.25297	0.117917	0.300931	0.204033	0.41437	0.195428	0.364074	0.684353	0.790065	1.48783	0.726512	0.664317	0.401264	0.436028	1.33773	0.142433	0.695157	1.09971	1.52434	0.582166	0.12076	0.828075	0.217374
AC106047.1	0	1.12652	0.135157	0.473623	0.41121	0.562968	0.216322	0.399576	0.319842	0.307379	0.0569585	0.0825343	1.02988	0.149981	0.652263	0.0333117	0.25336	0.333461	0.283368	0.707272	0.199564	0.0823842	0	0.213814	0.0665217	0.664189	0.0356213	0.164421	1.94543	0.408795	0.490342	0.236728	0.139466	0.0662823	0.434237	0.618608	0.296015	0.31507	0.323168	0.260565	0.634985	0.139079	0.181519	0.338168	0.189382	0.385234	0.0762306	0.120109	0.215067
AC093278.2	0.849815	0.344529	1.04915	0.224518	0.402859	0.733898	0.476107	0.511425	0.294815	0.218567	0.504016	0.327671	0.296884	1.54637	1.39141	0.876412	0.531229	0.862229	0.658212	0.692423	0.946023	1.99174	0.361878	1.1352	1.54518	0.34634	0.75143	0.567868	0.281164	0.775148	0.426147	1.8563	0.495847	1.5082	0.383625	1.35294	0.592481	0.492879	0.283413	0.555838	0.704999	1.55594	0.534726	1.85021	1.53367	0.259879	0.58421	1.04764	1.79944
AC021028.1	0.385786	1.25274	0.133123	0.366531	1.10706	0.103968	0.639198	0.0262375	0.525047	0.302753	1.70174	0.284523	1.75461	2.40051	0	0.262483	0.134372	0.447876	2.81894	0.242305	3.06635	0.365149	1.77447	0.400132	0.556924	0.91587	0.912215	0.832865	0.864603	0.787779	2.05259	0.349748	0.16484	1.27305	0.622112	0.692384	0.194374	0.403427	0.0954913	0.307973	0.164586	0.794519	0.996098	1.19353	2.23838	0.700497	0.350389	0.283923	0.402477
AC025857.2	0.745636	1.25905	1.92329	2.00934	2.7816	4.00553	3.82393	1.97773	1.58308	6.69415	1.0807	6.58723	1.85989	1.11351	2.78819	12.0361	3.66561	4.65139	0.981787	3.72901	0.395104	1.32524	0.453412	3.22778	5.18576	1.89029	9.87338	6.85928	1.11556	1.84742	3.33711	1.51345	2.83022	0.984209	5.17784	4.10566	2.60471	6.23786	1.67952	6.96432	3.0602	1.51444	5.32647	1.74353	1.48416	7.92033	2.82982	4.57756	1.59674
AC005840.4	0.23701	0.142931	1.26256	0.232858	0.323476	0.103794	0.21271	0.235743	0.244613	0.120899	0.261369	0.101446	0.13685	12.13	1.57428	0.458578	0.229966	0.357703	0.613002	0.604752	6.1617	0.36454	0.330282	0.294342	0.621406	0.522481	0.280213	0.0692896	0.0933145	0.17477	0.160719	0.446154	0.274275	0.879873	0.194085	1.13361	1.22898	0.0619621	0.413105	0.871132	0.821558	0.300866	0.433472	0.748176	2.32776	0.291387	0.174902	0.732243	0.549839
NIFK-AS1	0.490784	1.3718	0.899866	0.358633	1.94924	1.20088	0.76707	0.578561	0.652398	1.30341	0.981813	0.389457	0.791663	2.21041	1.57917	0.801016	0.87681	1.11302	1.60456	0.890509	2.19813	1.09702	1.68168	0.740802	0.825593	2.36991	0.921024	0.56481	1.1103	1.26838	0.581089	0.703897	0.807751	1.87661	0.683865	1.45407	0.306151	0.627278	0.50135	1.02405	0.864115	0.740783	1.93098	0.881655	1.78728	1.50175	0.538745	0.726696	0.78963
DGUOK-AS1	0.471863	3.98385	5.42988	2.78733	1.88535	1.77294	4.29271	3.2287	2.83125	2.86744	4.09823	1.22234	3.25997	3.44674	3.75502	2.51778	5.1623	3.36465	0.424495	3.62246	1.22299	0.44878	2.20398	2.03828	3.48781	3.48242	1.23703	1.02362	17.3664	1.76697	6.20472	0.819403	4.12151	1.53453	4.51588	4.49945	3.4042	2.91773	1.89246	5.64213	6.73598	1.21219	2.40138	1.88052	1.76239	3.20832	2.07629	2.07734	0.732222
ERICH6-AS1	0.364794	1.26819	0.505369	0.457792	1.83531	0.60143	0.374163	0.303555	0.556833	0.591083	0.98712	0.440865	0.178418	2.72386	1.52035	0.118625	1.12432	0.626124	0.968728	0.591333	0.511676	0.498738	0.65243	0.563439	0.355332	0.709566	0.329809	0.434952	1.21659	1.86082	0.582047	0.660353	0.953562	0.637296	0.534192	0.841108	0.304526	0.426355	0.621444	0.371156	0.333233	0.594324	1.08964	0.963391	1.10152	0.422105	0.361949	0.530367	0.413568
AL355338.1	0.932984	5.0169	4.57766	1.61503	2.4406	3.04168	2.47211	1.92473	7.13013	3.62886	3.00088	0.931788	5.06383	18.9885	4.81998	4.27656	8.67538	3.40288	3.1443	3.8883	6.15397	1.435	16.4291	2.20699	2.14574	11.0335	7.88221	5.40967	6.96397	4.12786	5.14041	2.88894	8.15156	13.662	6.87611	4.02708	4.64687	4.83759	1.2509	9.21174	1.8973	2.45843	9.16744	14.2714	5.94587	5.02784	2.57367	2.35556	3.99586
AC092279.1	0.161991	0.537295	0.136252	0.954919	2.23299	1.4472	0.00830759	0.687468	0.296161	0.611476	0.265408	0.0166406	0.00748271	1.06845	1.2593	0.385068	0.628708	0.888284	0.708446	0.0992003	0.257512	0.49831	0.492524	0.172437	0.0804727	0.0267828	0.335159	3.38451	0.382671	0.836159	0.571208	0.413653	0.734847	1.13147	0.371429	0.249448	0.0530513	0.245628	0.199816	0.350235	0.179685	0.0672988	0.425232	0.931815	0.288496	0.748827	0.109295	1.09135	0.161884
AC068870.2	1.18612	5.55731	2.04647	1.7416	3.19616	2.98344	1.45054	1.2907	2.74428	4.51453	1.49488	1.12472	2.14942	0.681275	1.97523	5.34648	2.24272	1.05571	1.88786	3.91114	2.29648	3.30564	2.86656	2.23383	3.22314	6.93915	1.61807	5.12137	3.41264	3.90222	1.85612	2.6883	1.52043	3.96425	0.956357	3.53376	2.34064	5.96325	0.831847	5.44454	3.08678	1.85315	11.6613	2.26148	1.43375	2.96136	1.65441	1.74587	2.01898
AC131009.3	0.494666	1.93903	2.84313	1.458	2.36295	1.01094	0.634213	0.656028	0.4376	1.51398	0.935152	0.465801	1.25673	1.6929	1.94708	2.18766	0.759945	1.43091	0.639701	1.19907	1.14676	0.507223	0.501333	0.833724	0.750861	0.340773	0.804147	0.482049	1.50937	0.437716	3.94139	0.202429	1.20213	0.204043	1.45828	0.865601	1.215	0.905251	0.862195	4.49189	0.342936	0.913368	1.54331	0.694011	0.518216	1.21631	0.782227	0.394393	1.01516
LINC00941	1.27215	1.99757	2.53036	1.00618	0.101919	1.51368	1.87928	1.95241	1.61377	1.16725	1.99658	0.372595	1.77399	0.019914	1.88958	0.309612	1.46465	1.07873	0.383773	1.18408	0.010599	1.072	0.0729792	5.17826	2.06682	0.634962	0.00945939	0.935628	6.44511	1.33573	1.07425	0.75961	1.88142	0.607254	1.40473	0.29868	1.10051	0.552211	3.23537	1.61915	0.825366	0.598317	0.71616	0.359209	0.00838188	4.40679	0.877213	1.8308	2.48437
AC007991.2	0.173982	0	0.58535	0.390705	0	0	0	0	0	0	0.328907	0.357447	0	1.73213	0.342409	2.11594	0.450163	0.175052	0	0.710287	0.460954	1.66505	0.176327	0.123467	1.92065	4.41067	0.205695	0	0	0	0.235957	0.341747	0	0.191374	0.683865	0.487112	1.13956	0.181938	0.373227	0.902782	0.771942	1.12436	0	0.488189	4.73888	0	0	0.554856	0.124191
LINC01615	2.42452	11.5752	2.00152	3.57307	0.873216	4.64035	9.22185	4.09369	1.70791	7.36897	10.4189	2.3407	5.86411	0.230485	2.5515	0.744614	16.2821	4.57395	0.237529	3.8493	0.111521	1.38115	0.563108	2.90346	7.23032	1.09493	0.437932	1.12884	4.28231	5.61179	12.0795	2.48042	3.92801	0.185201	18.3982	2.51413	4.42959	2.88753	2.92562	0.407708	3.64182	2.75131	0.637603	0.377953	0.12347	13.7778	1.50518	3.73186	3.34113
LUARIS	0.578149	0.234885	0.696157	0.628666	0.0553732	1.08028	2.38448	0.505782	0.229705	0.24214	1.0086	0.108362	0.348582	0	0.838409	0.0672859	0.0551126	1.30425	0	0.0745363	0.0564337	0.124805	0.00616781	0.328229	0.127648	0.0603715	0	0.246711	0.790701	1.00882	0.189834	0.262991	0.050707	0.00669415	0.621952	1.32336	0.890234	0.114553	0.770262	0.147368	0.506289	0.235977	0.0104756	0.0796907	0.00637552	1.05347	0.400341	0.601665	0.169421
AP000254.1	0.511908	1.11136	0.880276	1.45613	1.17996	0.557961	0.490052	0.663808	0.724565	0.522249	0.602154	0.584287	0.346809	2.54823	2.21644	1.39608	0.507732	1.4765	1.92581	0.76629	6.5553	0.559896	0.657156	0.314841	0.753486	2.52028	3.10679	0.851373	1.15553	0.5637	0.786827	0.648006	0.568699	1.38893	1.47557	1.62433	1.00588	0.713756	0.768705	2.77432	1.1735	0.441095	0.734303	2.0748	1.89485	0.906268	0.575639	0.925116	0.292326
AP003352.1	0.330119	1.57113	2.41144	2.1038	2.64649	0.843975	1.0707	0.717844	0.431477	1.5292	0.584724	0.464375	1.0056	1.41013	2.73927	2.32803	0.467477	0.960543	0.855917	2.80472	2.05656	0.512323	1.43774	0.671153	1.0342	0.639228	1.36075	0.36865	1.5105	0.489487	1.71825	0.321301	1.0325	0.579029	2.02237	2.2149	1.18826	1.34354	2.67001	1.821	1.94965	0.494224	0.23037	0.609193	2.82277	2.2026	0.278414	1.08126	0.675087
AL591895.1	1.9378	2.33721	2.1732	1.25969	6.17106	0.893287	2.14448	1.93871	1.50373	1.71682	1.70314	0.768304	0.282666	8.69425	19.6708	2.42438	1.94618	2.71935	2.58989	3.12281	12.565	2.92819	2.48074	0.832337	2.2518	9.78018	9.88757	0.795104	0.682631	2.37652	1.31404	1.26879	3.39912	6.73109	2.67258	4.66396	4.34213	1.91976	1.31273	3.61632	1.52725	2.54227	2.10669	7.82225	13.6227	2.10652	1.97834	2.84603	2.58445
AC011445.2	0	0.123722	1.1504	0.230358	1.12001	0	0.420854	0.181387	0.120993	0.209302	0.193922	0.491747	0.663366	0.510628	1.2113	0.453655	0.0663535	0.30963	0.482381	0.628173	8.01741	0.420731	0	0.218387	0.113241	0.226131	1.09149	0	0.888511	0.242051	0.556477	0.134328	0.0949658	0	1.20961	1.1488	0.44792	0.858157	0.770186	0.532276	1.13783	0.189405	0.441431	0.0959447	0.537312	0.908014	0.173024	0.245355	0.146444
AL450326.1	1.02741	0.732238	0.549921	0.81277	0.594883	1.28163	0.239499	0.86708	0.468213	0.38115	0.559143	0.0799551	0.409865	1.59823	0.689324	0.490514	0.604166	0.634334	0.395299	0.857952	0.433054	3.38393	1.06492	0.695963	0.670206	1.36408	0.855801	1.14683	0.128707	0.606083	0.31668	1.11607	0.626899	2.13181	0.244752	1.15497	0.203922	0.24418	0.275501	0.0807753	0.777021	1.01319	1.8288	1.02648	1.0274	0.597112	0.334779	1.04255	0.633372
CHKB-DT	0.614053	2.66623	3.68426	1.89607	1.11743	1.25493	1.0707	1.11296	1.05022	1.28424	2.53452	0.841051	1.13457	0.687758	1.2085	1.49361	0.973147	1.05031	0.66415	0.595388	0.650759	0.545688	0.62233	1.13299	0.949027	0.338415	2.03275	0.837748	7.44627	1.37651	1.70722	0.462364	4.23518	0.641666	1.28728	1.74787	0.87143	1.76587	1.64659	2.01798	0.91952	1.53064	0.792742	0.689208	0.385972	0.815328	0.802707	0.856763	0.723228
CH17-340M24.3	0.801247	2.21913	2.56262	1.19956	1.16106	2.52989	1.36971	0.708412	2.2752	2.54313	0.953722	0.772276	0.301573	3.61923	4.2051	1.34522	1.55487	2.86641	6.53102	1.30239	9.78873	1.98803	3.03766	1.01086	1.96561	10.0746	4.38565	0.994811	2.85085	4.04393	0.845185	2.0402	2.00556	1.3057	1.5164	2.60336	1.32822	0.930986	0.381965	1.84784	1.87628	1.42466	3.47357	2.96995	5.28507	2.01393	1.05117	2.43701	1.10152
DLEU2	0.4034	0.53688	1.63412	0.659904	1.18973	0.434548	0.492233	0.427378	0.401984	0.400906	0.278311	0.473934	1.50999	2.92991	0.985559	0.338352	0.789572	1.22115	0.955044	0.798603	0.999683	0.484958	0.535718	0.809467	0.932887	1.52558	0.809964	0.406667	1.6348	1.50374	0.698023	0.382532	0.547314	0.58526	0.924954	0.584191	0.728891	0.552766	1.3764	0.631576	1.84772	0.56185	0.553713	2.19881	0.546473	1.44339	0.381277	0.798523	1.53409
AC138207.5	0.781004	1.15131	0.486599	1.70516	0.552703	0.8614	0.400531	1.41939	1.33063	7.43663	0.191394	1.96115	0.320677	1.78189	0.939323	4.55735	0.645527	0.698497	0.0816156	4.56129	1.09209	1.83894	0.0879478	0.769782	4.50249	0.0478249	0.769472	1.31921	0.58082	0.383938	0.706141	2.92616	0.682871	1.09771	2.89932	2.4701	3.50506	6.98747	0.325776	2.77677	0.866312	1.8827	0.336092	1.4204	0.181819	0.128025	1.31735	3.8399	2.35385
AL135905.1	0.41711	0.975676	0.538655	1.6605	1.50658	1.38752	0.700074	0.715214	0.790163	2.30821	0.4779	0.588616	0.653916	0.173028	1.86569	1.3835	0.817604	0.610439	0.190204	1.94798	0.368369	0.501141	0.358682	0.861103	0.432557	0.543344	0.821903	1.281	0.845995	2.15489	0.445697	0.637247	0.784009	0.639549	1.04333	1.65146	0.979666	1.01776	0.447394	1.46477	0.406589	0.653474	1.6753	0.744801	0.304554	2.69767	0.532999	0.665116	0.252627
AL354733.3	0.182012	0.109764	0.357214	1.48168	1.32487	0.0531391	0.466716	0.523	0.3757	1.02129	0.344088	0.186972	0.462412	1.98196	0.985085	0.704328	0.382639	0.412046	0.256775	1.90412	0.0602786	0.248842	0.876208	0.516661	1.05488	0.501548	0.107594	0.390213	0.179152	0.161057	0.123424	0.238347	0.547636	1.00103	0.119238	0.721926	0.248366	0.761339	0.244033	0.629633	0.757097	0.546118	0.195814	0.680961	3.14617	0.313278	0.268631	1.30605	0.389767
AC005288.1	10.4001	6.3465	5.11433	11.33	24.0513	9.5187	8.76232	11.7128	10.4416	11.7891	15.799	11.3194	11.2856	14.8943	11.8179	11.0195	11.933	15.0732	14.6332	10.2566	5.38513	7.98394	11.3349	9.00591	7.24398	8.43825	17.419	7.77002	2.82727	12.8303	6.63259	9.53872	13.086	16.3878	6.84024	10.1489	9.66375	8.82567	15.3162	4.92541	11.9481	13.164	11.6682	16.8107	13.3596	10.0462	8.14462	10.8584	13.4334
AL355312.3	1.13757	0.823227	2.93425	0.702519	0.414021	0.33212	0.525056	2.71558	8.05072	9.05232	0.28674	2.92144	0.525468	1.55725	0.335824	7.35772	1.32452	5.83732	0.160485	2.38015	0.376742	0.46658	0.97997	0.444006	1.50697	1.37926	0.470726	5.5428	0.089576	0.0335536	2.77704	2.2345	0.210629	3.69131	1.49048	3.98121	2.60784	14.2751	0.122017	2.36112	2.58675	3.99086	5.33593	1.0108	0.715039	0.67131	3.78962	0.680232	1.09622
AP003119.3	0.3556	0.362518	0.451021	1.90133	1.30191	0.894822	0.603547	0.441656	0.43941	0.207305	0.629569	0.30151	1.56437	0.558439	2.1662	0.500811	0.473735	0.332232	1.20241	0.207393	0.543974	0.50932	0.570622	1.05748	0.355174	0.508607	0.625624	0.597353	0.17334	4.10557	0.269842	0.543274	0.27434	2.16063	1.38111	0.399032	0.332735	0.137235	0.208872	0.776152	2.26804	0.300938	0.404427	0.780031	1.28168	1.24077	0.332036	0.631162	1.06066
AP000695.1	1.9475	2.75638	0.557164	1.3165	0.216979	2.73848	4.36194	0.77308	0.679759	0.892054	2.88024	0.285797	1.41365	8.77946	1.56442	0.175772	2.10816	2.31939	2.26152	0.750455	1.63218	1.00526	9.0833	0.874361	0.10969	2.08089	0.328928	2.02952	2.15945	2.32117	0.539029	2.02982	0.680712	6.16426	1.01546	4.11727	0.911139	0.353281	1.19366	0.27498	1.1242	0.880638	1.55643	2.93679	0.187367	4.55408	0.821236	3.20052	0.652522
AC005993.1	0	3.77399	1.25327	0	4.83998	0.46982	0.916974	1.50182	0.474526	1.14009	1.32391	0	0	1.50198	1.23164	0	0.60721	3.01337	0.0840825	0.593099	0.0592158	0.427796	0.0906062	0	0.641507	3.10404	0.0528487	0.174242	3.87185	0.685608	2.60682	0	0	0	2.16701	0	1.41512	0.934894	2.01374	1.00511	1.09083	2.72371	0	0	0	1.84652	0.678587	1.46121	0.510527
AP001318.2	0.394986	1.66739	0.949216	0.443503	1.10384	1.12023	0.723447	0.823165	0.798672	1.49673	1.08451	0.425071	0.547356	2.07153	2.10998	0.811025	0.419747	0.908379	0.928718	1.9005	0.822243	0.655734	0.914993	0.340368	0.93437	2.39451	1.03404	0.769823	0.622047	1.84742	0.497423	0.831277	2.06343	1.45858	0.628417	1.23753	0.769974	0.678578	0.847327	1.65917	0.844964	0.729315	0.55849	1.10832	1.50738	1.08221	0.642446	1.05723	0.946534
NOP14-AS1	2.77476	1.64508	5.01213	2.93282	1.40934	4.358	4.2273	5.53457	2.68812	4.26258	1.53716	2.91034	5.28182	1.56235	4.84931	3.15238	1.90016	1.61802	1.84882	3.6426	1.98002	2.27953	1.55981	3.15935	2.63568	3.31126	0.877729	3.45918	1.40224	4.33153	5.09786	2.36587	1.51618	2.27079	3.59678	4.26533	3.16638	4.49046	3.69316	2.66631	1.89869	3.06038	1.3225	1.8617	2.60197	3.23852	3.3303	1.95272	2.75356
AL390198.1	0.110913	0.0668872	2.36335	0.249075	5.75231	1.48956	1.64955	0.784501	1.70071	0.56577	0	0.759574	0.256166	1.65635	0.436572	0.613143	1.61426	0	0.469417	1.07542	0.734646	0.0758192	1.3489	0	0.306104	2.26167	1.83583	0	0.349346	0.0327147	0.150423	0.653592	0	0.732006	1.81652	1.81145	0.423775	0.86989	0	0.959206	1.10725	0.204794	0	0.985532	0.174291	1.14542	0.0467706	0.0884302	0
ZFAS1	8.82164	32.416	45.2518	17.5274	74.8024	16.6404	24.7588	19.7612	26.7924	25.6274	12.9478	21.4726	43.9431	22.0354	41.9638	29.3915	18.8027	40.8531	81.7554	26.1066	49.386	12.3636	47.7978	21.8634	23.1542	99.4326	24.47	17.4061	79.9618	22.1883	50.7534	11.2516	25.7606	20.8169	43.3204	46.9682	25.3752	21.321	45.8596	60.2397	38.4213	14.7035	15.8319	19.5955	43.4481	82.0644	22.6	11.6509	19.3316
AC104825.1	1.1798	0.18446	0.465541	0.251451	0.760377	1.314	0.717097	0.714719	0.296358	0.128165	0.209958	0.231917	0.146335	0.577777	1.05347	0.465	0.34978	0.362712	0.601039	0.22299	3.6323	0.806498	0.453923	0.515528	0.994907	1.46898	1.62733	0.251232	0.0774175	1.35974	0.1926	1.21594	0.384306	1.62818	0.271946	1.11636	0.155028	0.63401	0.410102	0.519607	0.430164	0.509306	0.531211	0.873602	2.42616	0.870285	0.34549	0.897094	0.694
SOX21-AS1	1.4631	2.85863	1.30782	1.25485	3.44354	0.264807	1.29025	1.17902	1.44555	2.2858	1.69767	0.310577	0.0548648	3.36612	0.892535	3.37257	1.65884	0.673581	1.95491	0.677766	1.60205	0.302631	1.15999	1.09576	1.05493	5.16532	11.3043	0.0126268	0.47614	0.0732523	0.798106	1.99725	3.82862	3.75319	1.18839	1.66777	0.229854	1.9365	0.0984449	0.233455	0.419202	0.887213	8.24778	3.02983	1.78727	0.0477902	0.564606	0.202311	0.0423918
SNHG18	0.218302	10.5868	0.35703	3.15588	2.92977	9.97442	5.46711	1.9703	6.90934	2.3756	0.619041	1.08388	4.57133	0.543344	6.48033	1.29731	4.56578	3.45941	3.41336	0.315643	7.12128	0.795888	7.87261	3.07902	2.68104	0.130336	1.68837	5.72964	8.5161	10.5116	2.5659	1.91175	3.10729	5.02261	8.44965	8.43796	0.764575	1.27459	0.487817	0.975431	2.79478	1.25963	4.61884	5.6661	3.30655	23.8238	1.7337	8.1296	1.72708
AL391422.4	1.44617	1.98457	1.44885	1.24131	1.49714	3.01744	2.17553	1.415	0.78087	1.34424	2.04945	1.04321	1.17571	0.6639	4.06054	0.916717	1.00198	1.20286	0.447334	1.6925	1.13244	1.3972	1.00968	1.24066	0.51797	1.33189	0.501536	1.42307	0.911008	2.08161	1.40344	1.40982	0.975867	1.14533	1.99587	2.68732	1.31209	0.705742	1.37193	0.566978	1.28331	0.901955	0.868504	1.16027	0.693544	2.28844	1.20882	1.12227	1.30299
AF001548.2	1.3161	3.78921	9.68908	1.71611	1.64172	1.28907	7.57688	1.65158	4.10625	5.41407	6.90233	1.99161	2.47096	4.78149	1.54576	1.52552	0.562973	0.939754	18.8066	0.801622	13.1603	2.52489	2.96887	4.00706	0.843616	14.5533	5.69698	2.38303	0.65189	4.24509	2.6198	5.18426	3.16397	18.7029	2.39189	0.792432	1.43672	6.59285	7.33151	0.991333	3.46128	2.60647	2.28372	9.41107	7.04946	6.59747	2.7391	4.94194	3.04564
LINC00957	0.439878	0.174209	0.463862	0.265385	1.21863	0.628705	0.52525	0.272819	0.696955	0.622912	0.186174	0.098916	0.576207	1.27459	0.671897	0.348423	0.420435	0.383133	0.617476	1.01852	1.86121	0.897601	1.09788	0.32148	0.67404	1.63546	0.256149	0.250798	0.610031	0.937265	0.0979445	0.550235	0.686824	0.743831	0.275267	0.772027	0.179176	0.343279	0.0281681	0.53372	0.466078	0.339429	0.474648	0.337741	1.2449	0.38098	0.437426	0.554856	0.431152
AC105446.1	0.479625	2.62947	2.10266	0.587498	0.476074	0.509196	1.65472	0.886659	0.411437	2.49106	0.412145	0.0597208	3.18225	0.434097	0.343251	0	0.366656	0.219353	0.861175	2.40311	0.346565	0.536509	0.35352	0.402253	0.0962685	0.240299	0.206201	0.543875	2.5407	2.18634	0.354805	0.856468	1.45319	0.43165	1.25683	2.40085	0.380787	0.227981	2.61901	0.22625	0.483649	0.362289	0.225162	0.448606	0.593816	2.23	0.330957	0.451928	0.342363
MELTF-AS1	0.498575	1.93556	2.04436	0.73476	2.87779	1.18268	0.974818	0.179078	0.477813	0.524542	1.12908	0.181391	0.791663	4.75043	2.02379	0.689046	1.66292	0.407584	2.43249	3.49843	4.47882	0.34082	2.8107	0.453326	0.395597	1.08192	4.01567	0.37654	1.80347	0.790438	0.633915	0.489668	1.22605	1.74807	0.755314	1.20688	0.816403	0.423616	0.635044	1.29354	1.93562	0.287683	4.41175	2.04019	3.2318	1.24124	0.499325	2.09934	0.300282
GS1-124K5.4	0.164316	1.82329	1.25308	0.811799	0.897046	4.0681	1.95502	0.755445	1.12412	1.50872	0.517725	0.225059	0.667929	1.43141	0.970159	0.690354	1.67936	0.264523	0.865427	1.00624	1.65431	0.808738	0.799348	0.559717	0.580463	6.80991	1.43758	0.589261	3.28644	1.18258	1.24795	0.258209	3.68133	0.903711	1.46398	1.41082	0.753377	0.68732	0.881232	2.89893	2.18717	0.182039	1.81019	0.768446	2.65094	0.96967	0.609751	0.445426	0.211124
AC020916.1	3.51122	13.5856	13.4736	12.1982	8.51031	3.14252	8.12623	5.3155	3.85836	10.8077	5.3834	7.35082	4.8426	13.4575	17.9157	5.85078	5.36428	5.74712	10.2457	21.1957	16.4985	5.1834	18.624	3.29394	8.50326	1.63187	5.0974	1.88727	7.20748	5.25796	6.75631	1.44096	8.42754	21.4898	15.6626	16.6832	11.5864	12.6786	10.2147	11.385	12.2168	2.21649	2.9445	4.51919	39.1103	36.1183	2.27789	21.5024	3.15615
AC073896.4	3.03842	1.54023	6.07428	3.55998	1.9232	2.8798	4.9231	2.45278	4.93431	5.39096	4.16235	3.19662	1.46453	9.53532	4.41988	5.98841	3.58902	5.1395	6.58504	6.83145	16.2169	4.87651	4.01657	2.59372	5.54177	9.41616	12.7031	1.54483	1.7684	4.9616	4.53881	3.86353	6.97115	7.55619	6.51963	5.75349	3.74953	3.45366	3.21179	14.3191	4.64027	2.35793	5.60913	5.84858	8.58047	3.50813	3.82521	4.0024	2.45176
PXN-AS1	0.275885	1.04321	1.31286	0.946066	0.868401	0.670491	0.46652	0.639467	1.27526	0.722664	0.803474	0.367659	0.929947	1.15991	0.939179	1.54162	0.718653	1.25287	1.97059	0.669699	2.94352	0.468932	2.07814	0.66143	0.493881	1.43004	0.740504	0.447597	2.6656	0.417869	1.30451	0.468682	1.31157	0.951402	0.625248	0.89072	0.561641	0.888896	0.663812	1.34128	0.777456	0.750338	0.660996	0.564905	1.60914	0.748031	0.408752	0.463701	0.500311
AC034231.1	0.396562	0.91674	0.778286	0.556592	1.20274	2.54712	2.10153	0.321397	0.155917	0.977718	0.645565	0.56579	0.9159	1.31603	0.325193	0.657673	0.448906	0.432252	0.870262	0.26983	1.13822	0.49699	0.837306	0.867717	0.0364816	4.48031	2.77402	1.08205	3.35685	1.91049	0.268912	0.0649129	1.10139	0.872409	0.69278	1.14113	0.396831	0.483812	0.354462	0.342956	1.46626	0.183056	2.10473	0.772739	1.24632	1.20261	0.139354	1.37009	0.401018
AC010168.1	0.0270109	4.3329	0.0302921	0.72789	3.31784	0.725507	0.581797	0.597033	0.350458	1.4605	0.868075	0.110988	0	0.201686	0.691072	0.388231	0.122305	0	1.52424	0.0275682	0.0357818	0.258501	0.0273749	0.0575051	0.149092	1.13135	1.50092	1.01076	1.82915	0.525826	0.805918	0.389082	2.8007	0.891331	0.283122	0.352916	0.0589728	0.338952	1.21682	0.373755	0.569263	0.0498738	1.3251	1.31373	1.49973	0	0.182242	1.20599	0.539861
AC145207.5	0.297754	1.15718	0.793998	1.21844	0.866944	0.347723	0.291828	0.421208	2.71599	1.48509	1.00904	0.566423	0.660186	2.69265	1.41943	1.49971	0.406607	1.82415	2.10963	1.39118	3.47108	0.398037	0.804713	0.610429	0.869234	2.29736	3.74715	0.44878	0.838848	0.523045	1.16659	0.368251	0.716705	1.36102	1.049	0.790423	0.245588	1.05174	1.39814	1.59081	2.74497	0.757479	1.30411	1.73287	0.533746	0.976178	0.396208	0.617231	0.420359
AP000904.1	0	0	0.0209273	0	0	1.28573	0.0191398	0.0164984	0.308145	0	0	0	0	0	0	0	0.0362119	0.0938766	0	0.0571367	0	0	0.018912	0.0662125	0	0.0411364	0.0441239	0	0	0.429316	0	0.0244362	0	0.0615778	0.293393	0.0174152	0.0203707	0	3.40261	0	0	0.0172277	0.0160605	0.0349073	0	36.1745	0	0.119023	0.0266403
AC073046.1	2.41166	0.493936	0.510305	1.07294	9.81231	0.956505	1.07345	1.08623	1.1271	0.464222	3.03944	2.77342	5.08653	1.30243	1.3433	0.905565	2.88451	1.19036	0.599142	0.650186	0.241115	1.67969	2.58251	3.84267	0.904183	0.902786	1.9905	3.68928	0.179152	1.63741	0.370271	1.93657	3.15944	2.05212	0.536571	0.636993	0.993464	1.28476	0.488067	0.0787041	1.71609	4.87305	5.052	2.38336	2.38346	0.581802	1.30478	3.08372	1.78643
AC132192.2	0.108303	0.671787	1.05843	0.555912	0.760182	0.0722729	0.396729	0.16415	0.182492	0.962845	0.302239	0.0317869	0.157228	2.09872	1.58338	0.786876	0.170136	0.171237	0.291027	1.29486	2.68495	0.0634581	0.47041	0.219592	0.649036	0.648033	0.256088	0.0844322	0.74316	0.15516	0.33573	0.040521	0.487	0.408443	0.486516	0.924112	0.135118	0.372124	0.182546	1.15071	0.634985	0.542785	0.213057	0.37625	1.556	0.973897	0.130485	0.407072	0.16566
FAM111A-DT	0.858793	1.06008	1.4522	1.04715	1.29419	0.752185	1.14923	0.842337	0.894254	0.629727	0.938599	0.468667	0.898759	1.34428	2.25796	0.660201	0.707411	1.1071	3.18032	0.609451	1.50207	0.862246	1.31235	1.41887	1.19988	1.22761	1.92755	0.920578	0.517746	2.07791	0.491362	0.97524	0.596292	1.76382	1.0373	1.02063	1.08398	0.68758	0.34543	0.707891	0.982366	0.873375	1.80164	2.86786	2.9591	0.620295	0.831793	1.13405	1.00094
AL139393.2	3.21621	3.2238	1.5037	1.35792	2.07317	5.92561	1.15953	0.92203	0.56852	1.86858	3.45702	1.45238	0.874379	0.992447	2.50086	1.44369	1.78565	2.72459	0.239023	0.813936	0.325058	1.40181	0.781585	1.20028	0.648184	0.589226	0.849598	1.708	2.68436	0.630708	1.68771	2.92063	0.786973	0.963958	2.46867	2.80529	0.593135	0.577349	1.49457	0.363788	1.01096	3.94014	2.46639	1.64755	0.817086	2.23239	1.06429	2.98348	1.62644
AC008443.4	0.292118	0.92486	0.573306	0.205	0.465135	0.34114	0.524335	0.193704	0.602976	0.335271	0.13806	0.150039	0.404805	1.45413	1.07795	0.161486	0.873928	0.514351	0.480793	0.223609	3.09579	1.14821	0.481089	0.207303	0.16124	1.28792	0.863413	0.1708	0.862583	0.236946	0.79235	0.14345	0.845117	0.361484	0.430582	0.340778	0.677641	0.0381845	0.156663	0.757891	0.76956	0.269688	0.72282	0.614757	0.765062	0.718274	0.400341	0.378467	0.208518
AP001453.2	1.24847	15.309	6.60063	14.4522	1.73098	5.48481	8.62838	3.6794	22.5097	19.0751	3.9524	4.86534	20.7885	0.887826	5.32369	10.3854	6.40295	4.03764	0.391399	11.4378	0.826938	1.58496	0.753155	5.86437	8.59756	2.78498	3.05752	5.00556	11.797	13.0815	6.57123	2.72482	5.66899	1.1117	28.3924	8.93284	14.4402	12.465	2.13621	21.8513	4.81397	1.92102	3.76081	1.33455	1.49475	12.747	6.54319	13.9592	1.93088
AC007405.3	0.128462	1.28379	0.329297	0.370908	1.46941	0.557219	2.82346	0.227156	0.303047	0.22467	0.381628	0.276494	2.13622	0.639473	1.11965	0.0405803	1.12774	0.240041	0.396979	1.57336	0.753639	0.401442	1.11595	0.481866	0.0607775	0.0404558	0.195272	0.128763	2.91905	1.39655	0.945781	0.288382	1.03637	0.302794	0.264494	0.80497	0.661111	0.652492	0.314947	0.412647	0.447838	0.186369	0.995068	1.73365	1.17275	2.45476	0.154774	0.541372	0.301294
AC006504.8	0.279467	1.21345	1.31635	0.910005	1.80539	1.07701	0.286645	0.815387	0.955944	1.82472	0.545935	0.66986	0.206546	2.60842	2.09004	1.48313	0.542323	0.787322	0.420545	0.884224	1.11065	0.420289	0.50982	0.456147	0.586176	0.215626	0.0660817	0.261445	1.03428	1.02214	0.0379018	0.457457	1.08665	0.399625	1.13511	1.38233	0.701683	0.43837	0	2.07853	0.43399	0.361212	0.529161	0.679621	1.22964	1.01701	0.212125	0.490196	0.518667
AC084018.1	0.217173	0.898065	0.904632	1.84629	1.35498	0.108694	0.350037	0.219441	0.219565	1.0445	0.821119	0.0637405	0.114648	1.31272	3.78566	1.20056	0.441506	0.561881	0.262611	1.36159	0.780882	0.678661	1.1005	0.41832	2.26046	0.341965	1.61392	0.217681	0.268728	0.237925	0.294534	0.467214	1.034	1.63805	0.203247	2.83752	0.406417	0.259547	0.0665546	1.34155	0.653857	1.11706	0.213615	0.522328	3.90021	0.579767	0.183158	1.83044	0.155021
AC010542.5	0.278735	0.672374	1.45878	0.938921	1.94438	0.434016	0.762384	0.24644	0.547955	0.236972	0.644039	0.0636292	0.386261	1.85003	2.46857	0.513628	0.601003	0.747867	0.262153	0.948289	2.15394	0.254054	0.329574	0.461547	1.17954	1.07531	1.31817	0.181084	0.914519	0.465885	0.252017	0.547511	0.946177	1.0731	0.426073	1.82093	0.557848	0.0485802	0.448459	1.44634	0.979073	0.471777	0.679711	1.12974	1.55736	0.73106	0.195898	1.03709	0.696378
AC073569.2	2.10547	1.20926	0.787081	2.3641	2.9192	1.22941	1.23403	1.37398	0.886944	2.09687	3.53808	2.23152	2.77875	0.748633	2.56517	0.665104	1.65378	1.76536	1.03726	0.613977	0.0664087	0.95952	1.37176	3.41522	0.830112	0.552553	0.474145	1.87591	0.513164	1.71521	0.815852	1.57551	1.62434	1.3234	0.853866	1.26319	1.36812	0.891186	1.02163	0.173416	1.05651	2.54546	0.517746	1.92242	0.682721	1.77499	1.22608	1.67868	1.61027
PAX8-AS1	0.10281	3.39502	0.0898122	0.297711	2.04617	0.872042	1.99136	0.0287047	0.232321	0.176652	0.0606948	0.0837486	1.9176	1.79797	2.05746	0.0658087	1.9524	1.2424	1.19188	3.14906	2.79414	1.25468	1.60572	0.969981	0.151726	0.0465212	0.649976	0.269981	3.16751	1.22831	0.0484347	1.12594	1.06702	2.02606	0.273663	0.138369	1.02663	0.0305559	0.0522355	2.4203	0.14165	0.95116	0.817791	2.26333	2.95225	1.51571	0.167026	3.82755	0.186945
AC010761.1	0.197399	0.571405	0.664135	2.37161	1.43687	0.276631	0.627653	0.471224	0.488954	1.32915	0.671717	0.243334	0.802406	2.65311	1.90363	2.48804	0.676747	0.59584	1.03967	1.83339	2.43193	0.728674	1.42042	0.308187	1.15495	0.348127	1.14357	0.215448	3.27974	0.267831	1.87401	0.271421	1.37061	1.04223	1.138	2.32123	1.1421	2.04361	1.77854	3.00459	1.35755	0.619622	0.424736	1.21857	1.67505	1.26197	0.466146	1.32203	0.535443
AC099066.2	0.835113	1.04921	0.286171	1.14607	0.601549	2.37042	2.23658	1.01524	0.164172	1.62113	1.50567	1.40596	0.417902	0.476336	2.48817	0.795082	0.337622	2.66079	0.316354	1.30219	0.752892	1.3479	0.399674	0.452712	1.15239	0.191768	0.0685651	0.361695	2.16458	1.2453	1.35282	0.706278	0.322139	0.178616	1.15497	1.65618	1.11424	0.679234	1.61732	0.180557	1.26084	0.364079	0.399307	0.303762	0.0729059	3.96994	1.49666	0.980246	0.753423
LINC00592	0.101989	0.0820073	0.857841	1.41238	0.185596	0.297762	1.23787	0.976869	0.581441	1.97694	0.460596	0.337588	0.219851	0.550001	0.133815	1.42832	0.637731	0.171028	0.111909	0.815402	0.0900715	0	0.327319	0.0965029	1.76391	0.637023	0.160773	0.145769	1.27157	0.180495	0.530226	0.38954	0.503573	0.168277	0.579058	2.91894	0.0927804	0.906552	0.291718	1.29364	0.886181	0.784652	0.365745	0.222584	0.14246	0.167184	1.921	0.379471	0.533877
AC069360.1	1.25553	5.46963	0.44133	0.294576	0.0511515	1.07232	0.288309	0.231954	0.0663101	0.36324	2.64515	0.423501	1.07335	0.326489	0.700727	0.145031	0.884877	0.678767	0.370114	1.89347	0.124122	3.04878	0.0949595	2.00807	0.124122	0.578342	0.0664655	0.233746	0.32463	0.519567	0.0762438	0.196315	0.104091	0.0618379	1.3995	1.15426	0.654617	0.137174	0.281399	0.12965	1.84997	0.605516	1.04834	0.157746	0.451524	0.589789	0.221259	2.65944	1.23063
AC026356.1	0.784649	0.867512	0.967963	0.675457	1.34458	2.5199	0.885282	0.474054	0.447328	0.547008	1.12076	0.385105	1.07526	1.38334	0.720649	0.216882	0.642901	1.14474	1.20535	0.320336	0.710284	0.48274	0.834986	1.13222	0.577469	0.547748	0.0927676	0.489367	0.607559	0.67117	0.798116	1.04463	1.33176	0.848702	0.445495	0.92756	0.728077	1.27182	0.154297	0.8143	0.304624	1.316	0.619044	1.49227	0.753504	1.1576	0.264701	1.34503	0.522754
AL139246.5	1.10468	0.709165	1.65849	3.44103	2.56144	0.645032	0.968576	2.15816	0.735558	7.03464	1.04418	0.963957	0.641958	1.04215	0.911716	3.014	0.403384	0.609519	0.418935	7.85595	1.86464	0.974383	0.379209	0.404614	1.71123	1.27653	0.52663	0.75008	0.392839	0.262769	0.990736	1.02661	1.86394	0.823139	2.00765	5.88643	2.5091	1.11793	2.33155	2.12643	2.15423	0.575727	2.0702	0.399962	0.447976	0.280386	1.56278	1.84674	0.864846
LINC01564	0.313536	0.302529	0.562598	0.316844	1.51198	0.0732306	0.321589	0.166325	0.369821	1.27948	0.0197577	0.214721	0.550349	0.35117	0.49365	0.242657	0.121687	0.662477	0.147442	0.352006	0.124604	0.042866	0.381314	0.756507	0.207675	0.172795	0.407757	0.342204	1.70353	0.295935	0.255134	0.082116	1.77062	0.448343	0.287562	0.585223	0.0684543	0.131149	0.36993	1.41	0.0695566	0.0578923	0.26985	0.205281	0.459848	0.0308375	0.105771	0.199984	0.290948
AC106782.2	1.44903	1.40247	1.82568	1.12485	1.83931	2.46518	2.69726	1.02808	1.30824	1.20454	1.07094	0.551303	1.6031	1.49161	1.47871	0.712037	2.15234	0.575978	2.1536	1.00421	2.20394	1.19843	2.55638	0.952139	0.513464	2.85913	3.00332	1.00414	1.52135	1.75182	1.01899	1.37043	4.80286	2.91228	0.703168	2.10362	0.761623	0.579926	0.729148	1.51616	1.1906	1.18913	1.8476	1.89075	1.79913	0.686198	0.678929	1.61171	1.32804
MCF2L-AS1	0.0498487	0.330678	0	0	4.33152	0	0	0	0.146994	0	0.345538	0.0170691	0	2.04717	0.637689	0	1.35428	0.0250777	2.0863	0.0254387	4.25929	0.306684	2.52603	0.053063	0.16509	4.20328	2.0038	0.0194309	0.0392524	0.147033	0	0.0163194	0.392267	1.97395	0	0.023261	0	0	0	0.0431104	0	0.0460211	1.09403	0.396311	4.46497	0	0.189185	0.0397439	0.0355827
AC006333.2	1.31891	2.21279	2.06699	1.88912	7.09261	0.671391	1.01459	1.8837	1.35623	3.74341	1.41717	2.13651	1.78083	2.04117	1.63064	3.86055	0.880488	1.1569	1.66188	3.49476	1.05279	1.34083	1.9879	1.43396	2.28666	2.14335	1.64929	2.35304	2.05048	1.72567	1.61674	1.07946	3.5535	1.81345	1.30713	2.81685	1.32904	3.05021	0.734542	3.04168	2.33513	1.70938	3.21624	2.09556	1.36399	1.20574	1.77546	1.67845	1.21907
AC109322.1	0.786221	1.30388	1.27536	0.425634	1.27744	0.950955	0.820815	0.645475	0.18216	1.41801	0.548526	0.682655	0.804166	0.838658	1.57497	1.17972	0.381428	1.20071	0.871492	1.0747	1.43209	0.652621	0.654529	0.378606	0.356475	0.495199	0.962733	0.39403	0.762813	0.447239	1.27574	0.459628	0.818854	0.602283	0.570249	1.96541	1.24144	0.572586	1.40049	0.728511	1.277	0.207387	0.90626	0.446477	1.39727	0.593769	0.343379	0.526104	0.35076
AL035446.1	1.05772	0.141748	0.395402	3.12306	0.998038	0.548987	5.18333	0.103907	1.15518	3.19729	0.148117	0.187798	0.542868	0.585024	0.308395	1.81913	0.126702	0.197079	0.294753	0.359847	0.415164	0.374912	0.43673	3.89207	3.54621	0.690874	0.138947	2.80972	14.8376	0.092439	0.478165	1.2825	2.03097	0.344727	4.05488	0.0731206	0.08553	0.0409661	3.90777	0.271034	0.130361	0.470168	2.46129	0.256488	1.27223	4.35388	0.0330389	1.21811	1.64984
TMEM44-AS1	0.777088	5.54703	2.09868	3.04499	8.02291	1.81499	1.1061	1.31802	2.00153	4.04483	1.51903	1.32501	1.46511	2.66437	3.21479	1.61313	5.17024	1.69139	0.939673	3.69045	4.87401	1.10578	3.60028	1.283	1.13797	11.1174	3.29995	0.93963	6.01912	3.43344	1.09692	1.01761	1.92333	2.09331	2.24411	2.81211	1.78317	0.96188	1.51392	2.05728	2.33963	0.614931	5.56889	1.89866	1.41219	1.34142	0.789124	1.90927	0.849024
ADIRF-AS1	0.991042	2.26402	4.63962	2.40582	3.26701	0.367758	0.86133	1.63506	1.54039	3.16548	1.40661	1.32357	2.34738	1.31401	3.0077	3.39639	0.657036	0.754844	2.97337	5.10473	3.28827	0.915951	1.29852	0.902675	2.65844	1.46328	0.215358	1.33583	1.69203	1.22936	1.44456	0.49526	1.57774	1.58253	4.16649	2.73437	1.71212	1.81767	2.35118	1.40977	1.83215	1.31399	0.969872	0.79989	0.0808586	0.631601	0.947781	1.67137	0.359219
AC110995.1	1.50915	9.01332	5.36291	11.9637	0.0496317	0.0849355	0.727331	13.3751	1.39403	2.46713	0.0229157	0.547889	0.218371	0.20365	1.82501	0.26134	0.16466	4.46383	0.085504	0.24125	0.168607	0.969491	0.184276	2.21937	3.33201	0	0	2.14043	0.629969	0.0643568	0.271254	0.273818	1.73381	0.0400003	27.087	4.95497	3.57281	1.10281	2.2233	2.17001	0.0605057	0.856107	0.125193	0.119046	0.0190482	16.2201	4.89175	1.71062	0.622989
PTOV1-AS2	0.36429	0.795062	1.82872	1.61667	1.21535	0.425425	0.65833	0.674839	0.347842	1.15034	0.84172	0.463318	0.40065	2.22358	4.19928	2.8002	0.605938	0.855241	1.97413	2.19543	4.91775	0.901233	1.4768	1.00946	3.17893	0.478015	0.594767	0.432761	0.505408	0.521901	1.43512	0.567909	1.05994	1.5265	1.61374	2.52556	2.29138	1.41495	0.744266	3.21048	2.44373	1.16911	0.462833	2.45001	6.65133	1.79147	0.351123	2.03312	0.84202
AL162424.1	0.160599	2.42125	1.1707	0.63114	0.219188	0.281325	0.905978	0.354978	0.947144	5.57066	1.11322	0.769885	1.03857	0.399722	0.474105	2.92977	0.415535	1.2119	0.151044	8.11366	0.53187	0.439134	0	0.96874	1.32968	0	0	1.06422	1.51752	0.568437	0.98013	0.262883	1.41246	0.529959	0.841681	3.29738	0.438293	1.1756	2.67001	5.2778	1.78141	0.741336	0.345554	0.075106	0.0841222	0.236933	1.69306	1.60055	5.67456
AC018653.3	0.346193	0.6354	0.995939	3.51536	1.38323	0.281245	0.540346	0.75855	0.532618	1.19776	0.407856	0.536018	1.68257	4.53307	2.90307	2.04693	0.856799	1.04497	0.297284	2.76524	0.199395	0.781986	0.777991	1.22839	0.681269	0.232269	0.16016	0.398968	0.082966	0.12431	1.30647	0.354791	1.40741	1.37419	1.16356	2.14924	1.23235	0.613866	1.59833	2.78568	3.13884	0.694806	1.41205	1.14035	2.52295	0.429319	0.431607	3.58821	0.773584
AC002470.1	0.449269	0.37931	0.302307	0.201782	1.26722	1.4166	0.230404	0.198608	0.476929	0.458345	0.396354	0.0923026	0.498064	1.00639	1.06103	1.04312	0.290612	0.27122	0.253525	1.60489	0.595156	0.737078	0.54639	0.318826	0.297579	1.7332	1.22168	0.455323	2.68864	0.556565	0.426515	0.323578	1.95485	0.247091	0.235457	1.59329	0.392356	0.469814	0.915589	1.47645	0.996685	0.207387	1.39202	0.336171	0.705988	1.36981	0.151561	0.644757	0.192417
AC024060.1	0.251464	0.909882	1.93379	1.61344	1.27475	0.755135	0.331614	0.571701	0.847444	1.20942	0.452747	0.221414	0.2655	2.45882	4.52479	1.86674	0.278846	1.19277	2.77047	1.72324	11.6592	0.245568	2.03882	0.331411	1.78457	0.67313	2.84559	0.19604	1.30121	0.699327	0.828239	0.682111	1.72938	1.73864	1.17669	1.8104	0.705883	1.27725	0.924758	4.90865	1.47435	0.729631	0.989376	1.9152	4.21497	1.41328	0.302968	1.43207	0.769278
FLJ42969	0.528376	0.252715	0.561912	1.74915	0.0911782	0.106387	0.224254	0.523537	1.03155	2.68596	0.103332	0.374328	0.319813	0.0680226	0.268935	0.997144	0.0707135	0.119158	0	2.80797	0.0241362	0.0498196	0.0184654	0.109903	0.78443	0	0.118475	0.149143	2.35289	0.542782	0.395362	0.131225	0.10964	0	1.00263	1.21578	0.537022	0.552538	0.654681	0.567251	0.14147	0.37847	0.0313624	0.0170415	0.0190873	0.02688	1.14478	1.82308	0.0585251
LINC01806	1.42596	2.18811	1.13869	0.519735	5.50229	0.680056	1.09502	1.82181	0.995079	3.32845	1.79246	3.1495	2.48988	3.2983	0.837512	2.53408	0.956194	1.89295	1.80456	3.4594	0.632964	0.673665	1.20306	0.943065	2.17582	0.024687	0.670825	1.65296	10.376	2.38706	1.25553	0.679469	2.43982	0.0410605	0.577128	3.7555	1.78485	2.24846	1.20918	1.75619	3.13031	2.43995	2.35817	0.865884	2.45586	1.73292	2.04004	1.36905	1.31631
ELFN1-AS1	0.0538306	0.021642	0.0402465	0	0	0.104774	0	0	0.105823	0.054918	0.0113072	0	0.116039	0.156312	0.0706284	0.15871	1.45086	0.234701	0.033752	0.0366276	0.0237701	0.441576	0.0545561	1.08236	0.0792341	4.23248	0.0212143	0.0279774	16.291	2.93209	0.413701	0.0939892	6.16298	0.828965	0.0470201	0.100476	0.117528	0	0	0.869008	0	0	1.01926	0.100698	0	0.105889	0.0151331	0.0143062	0.0640417
AC091982.3	1.01191	0.327889	1.16871	0.406999	0.261098	0.317478	0.635131	0.560835	0.748203	0.832043	0.447314	0.217206	1.18599	2.55618	0.891721	0.367364	1.43612	0.714213	1.33523	0.816981	3.8014	1.54865	2.20416	0.450155	0.35013	7.64103	2.35701	0.270809	2.20014	0.77513	1.00367	1.01855	0.824949	1.11306	0.395769	0.634283	0.708953	0.157937	0.50219	0.626954	0.586348	0.599568	3.39267	1.6104	1.45564	1.06953	0.382126	1.04762	0.39889
AC093157.1	0.618616	1.68819	1.10021	0.834927	0.471897	0.809998	1.49333	0.64086	0.840223	1.24947	0.267759	0.231082	0.52532	1.9363	2.68092	0.994846	0.82456	0.534403	0.887411	0.695156	1.53137	0.717613	1.39323	0.523256	0.558747	1.2604	0.480197	0.209471	4.65467	0.792526	0.728809	0.331399	0.763605	0.804175	0.523976	1.16633	0.989092	0.725316	1.7426	1.71846	1.01195	0.576885	0.801321	0.859144	1.20449	1.40124	0.358355	0.582892	1.03035
ATP1B3-AS1	0.424775	0.398477	0.105861	1.58984	4.07965	0.275589	0.0484094	0.208644	0.278349	1.92603	0.713799	0.517157	0.218013	0.939773	2.78663	1.56547	0.457945	0.617339	0.177557	2.36038	0.125046	0.451689	0.382667	0.669874	2.18831	0.104044	0.0558004	0.331153	0.334481	0.389792	0.128019	0.154513	1.48561	0.622984	0.123678	1.54166	1.28807	1.08582	0.151872	0.734711	1.77998	0.697172	0.203105	0.794606	0.988884	0.139261	0.0796096	2.06964	0.26952
U62317.2	6.28898	7.4851	27.6299	17.3391	5.9866	2.15726	3.53394	7.50552	4.89635	19.3328	8.47543	7.36298	2.01337	15.0331	8.37401	45.0011	5.06157	8.72927	13.567	10.592	37.7788	4.17139	6.94171	5.55298	37.8065	2.8597	4.49066	5.79282	4.28205	1.49378	8.83888	11.5786	11.8558	7.60259	30.0501	45.1334	20.8	17.646	18.0996	12.7086	14.5274	20.1968	3.71566	8.91074	60.3392	3.22543	6.26672	11.5838	8.81536
HAGLR	0.618243	0.180903	0.0943607	0.0985825	0.256299	0.21788	0.0525308	0.601596	0.487591	0.141822	0.311211	0.248024	0.219676	0.710206	0.741569	0.299304	1.78186	0.548432	0.079134	0.291231	0.0823845	0.450133	1.41629	0.620465	0.561348	5.92738	1.80788	0.553279	0.748959	5.17069	0.312567	1.01799	0.643481	1.48484	0.575174	0.536014	0.0958444	0.374902	0.415928	0.518853	1.03475	0.435678	1.66242	0.410598	0.0958102	2.07247	0.148093	0.560003	0.389084
AL049840.1	0.278073	0.731757	0.481955	1.61792	2.26562	0.369022	0.661181	0.424659	0.447262	1.3024	0.923939	0.675177	0.642239	0.833681	2.56222	1.92852	0.539619	1.57697	0.202092	2.21889	0.351625	0.777633	0.538023	0.618918	1.35348	0.44582	0.239099	0.601085	0.298587	0.268429	0.514266	0.256554	1.27548	0.681259	0.728677	0.813936	1.07625	1.7183	0.203361	0.961939	1.38801	1.12024	0.282842	0.768446	2.13187	0.96967	0.20254	3.45659	0.315784
BX470102.1	0.802086	0.846482	1.16188	0.412779	7.298	1.05378	0.994079	0.797797	0.236518	0.95467	0.37908	0.663733	0.18525	1.58045	0.855056	0.554254	2.03209	0.235381	0.408616	1.29617	0.664087	0.365531	0.98225	0.308318	0.922346	0.626227	0.513657	0.260543	3.68425	0.847749	1.6317	0.284468	1.0829	0.698461	4.24744	1.15403	2.15251	0.838764	0.752781	0.693663	0.630202	0.431957	1.69705	0.969023	0.420136	0.723144	0.253671	0.719432	0.166991
AC144831.1	0.160357	0.225643	0.404632	0.637691	0.462033	0.725661	0.0753845	0.661627	0.740812	1.13836	0.0884186	0.114394	0.37036	0.124725	0.815284	1.65475	0.674228	0.188234	0.0628403	0.4569	0.805455	0.456742	0.203148	0.407776	3.17168	1.97371	4.64487	1.02094	0.147315	0.271966	0.217479	0.621218	1.39177	0.492413	0.901693	0.530028	0.123996	1.20178	0.480165	0.855196	1.78613	0.57367	2.15646	0.443708	0.132993	0.197147	0.648027	0.564675	0.233699
AC092171.3	0.234295	0.395621	0.518005	0.533664	0.883173	0.57068	0.384499	0.266334	0.307938	1.10636	0.839452	0.0687656	0.40198	1.49952	0.500633	0.510683	0.450333	0.343501	0.786985	0.642232	0.984331	0.201346	0.712357	0.247027	0.243867	0.988717	0.506518	0.537528	0.469133	0.402795	0.335912	0.359408	1.18988	0.699515	0.692894	0.624739	0.65038	0.371013	0.330287	0.972594	0.245036	0.290466	2.14324	0.444545	1.12205	0.342365	0.208889	0.464334	0.272367
AL596244.1	3.24023	2.06732	4.76613	1.33402	0.324731	1.29424	3.62208	4.19757	0.337879	2.47208	2.07736	0.93585	3.38391	0.689598	1.84841	0.228448	1.20897	2.2018	1.0379	2.09929	0.79005	4.07044	0.209408	4.02903	3.68588	0.838523	0.316463	0.582095	0.0924441	1.05269	0.745148	1.79257	0.143466	0.625017	1.38438	1.59526	0.763829	0.761163	4.20585	0.316774	5.09954	3.76314	0.715377	0.395305	0.432921	1.68121	1.00992	1.94317	2.32968
Z83851.1	3.64691	12.9209	7.92424	2.41305	4.08856	3.46038	3.23961	5.58507	4.22478	3.52127	5.90947	3.05502	3.9708	6.64566	2.75561	2.12406	3.62278	3.30897	2.29684	2.69192	2.19989	4.00659	4.19108	6.35458	1.47379	5.27592	1.73237	5.61008	10.6663	3.24626	5.21098	2.7716	7.11424	4.33383	3.45572	4.64947	5.93618	5.58432	3.84185	5.68836	3.21454	3.03621	5.04446	4.53792	2.45606	2.65814	3.76225	2.15478	2.06863
AC008735.2	0.284697	1.29721	2.12854	1.77593	1.32398	0.22165	0.292009	0.475455	0.0373117	0.839074	0.538212	0.194971	0.555254	1.10227	3.23732	1.60882	0.388777	0.732037	0.416516	2.64743	1.04762	0.302736	1.69915	0.987735	2.13018	0.418404	0.560987	0.369915	0.747265	0.279912	1.24414	0.372815	1.9914	1.60058	1.6993	3.27694	1.00143	1.22395	0.644666	2.02442	2.84215	0.905329	0.381157	1.74565	7.39001	2.64455	0.160071	3.32914	0.745144
AL391244.1	4.25205	6.85772	7.9844	7.03131	4.57867	5.44166	4.87307	5.12023	3.00922	6.30257	5.08432	2.0889	6.35007	7.46068	9.64089	4.52245	3.18234	6.22992	6.75547	5.78877	14.2635	5.61152	4.40908	3.24691	4.32934	8.88544	3.88043	2.53136	2.1528	5.98271	6.7866	4.77661	6.49355	7.84671	4.7792	10.3044	4.48829	3.92467	7.93799	6.95339	6.26007	4.69769	8.30515	5.87026	7.27442	4.16824	3.44973	3.30606	5.36799
AC020910.4	0.854444	1.46656	0.700252	0.3321	3.07986	1.65027	4.21341	0.72639	0.42639	0.637015	0.786941	0.630165	0.698289	1.26782	1.4229	0.290675	1.72187	1.25649	0.587254	0.436037	4.00518	2.24649	1.26563	1.1894	0.580463	5.75944	0.466243	1.20414	4.81321	1.55092	2.00564	0.537936	0.760605	0.722969	0.94728	2.08556	0.609877	0.618588	0.95173	0.511577	1.85909	0.546118	1.92333	1.10656	0.791839	3.16759	0.443455	1.12667	0.351873
LINC02041	0.504972	2.08818	0.080902	0.485999	11.224	0.758205	1.62782	0	0	0.220788	1.77289	0.93866	0	0.448875	0.141975	0.159517	0.373306	5.73403	0	0	0	0.197253	0	0.0511936	1.19455	1.66979	7.76124	0.337435	1.76093	0	0.978359	0.0472334	0.267139	0	0.094518	0	0	0	0.619012	0.623874	6.16142	4.32898	3.60107	0	0.0755732	2.4833	0.730078	1.95553	0.257468
AL513165.1	1.65794	2.59217	4.40734	3.72319	2.06724	4.51775	1.38561	4.45184	7.60501	2.1926	5.57208	3.23804	6.86418	9.55219	2.53786	4.20926	3.53511	3.70699	9.70237	3.38431	12.039	4.70132	8.15252	4.40123	11.7273	5.55	9.87338	1.43614	0.628582	4.49177	1.5823	2.53295	3.06979	11.2123	5.22956	4.12613	2.61429	6.67818	10.5382	11.4706	4.49543	1.98416	5.86629	7.46642	9.13468	3.92565	3.57334	3.28018	3.2874
AC105942.1	0.526071	0.444152	0.550645	0.315035	1.88273	3.78853	0.557569	0.341087	0.248204	0.769269	1.01662	0.180136	0.275404	9.60203	2.0707	0.36837	1.41788	0.917467	7.38863	0.608517	12.6138	1.58231	14.8041	0.734213	0.483958	0.927764	1.20246	1.58581	4.59811	1.12756	0.73725	2.64078	1.49355	3.2405	0.390587	0.965561	0.344571	0.165038	0.244516	0.242645	0.447376	0.938977	2.98829	4.1004	0.900158	1.96617	0.606355	0.810902	1.63976
LINC01748	0	2.03563	0.0110689	0.0221646	2.72107	0.414946	0	0.00872637	0.093134	0.0201387	0.47269	0	0	0.122829	4.48712	0	0.485215	0.00993066	0	0.0100736	0.0130749	0.013494	0.0200059	0	0.522998	1.39251	0.583452	0.215448	2.27716	0.040757	0.910233	0.0129248	1.50767	0	0.672455	0	0.0107745	0	0	0.56336	0.0437921	0.865648	1.80937	0.424654	2.00593	1.43671	0.740839	0.0236076	0.767937
C1RL-AS1	0.232965	0.611138	0.581316	1.5793	1.06515	0.190443	0.325568	0.605047	0.257613	0.588238	0.390868	0.247291	0.863582	3.6385	1.11185	1.38767	0.550035	0.618227	0.306748	1.20372	0.277753	0.429982	0.616825	0.956818	0.427561	0.125181	0.148044	0.156646	0.162807	0.176941	0.556865	0.287911	0.940884	0.855248	0.602843	1.2882	0.495917	0.484192	0.615329	1.73771	1.25976	0.440909	0.689237	1.14124	1.44603	0.326512	0.35857	1.78079	0.764952
TBILA	0.137425	0.342551	0.996636	1.30645	0.91696	0.171187	0.272512	0.461709	0.162095	0.953368	0.43877	0.552132	0.23699	0.558673	1.06382	0.354528	0.355575	0.479338	0.827195	0.589095	1.66272	0.125256	0.677816	0.266566	0.3641	0.747273	0.0866533	0.0928511	0.230853	1.01606	0.422457	0.101977	0.390159	0.655039	1.96863	1.33384	0.38005	0.325741	0.452035	0.364469	0.447145	0.177622	0.283865	1.00259	1.16134	1.45075	0.108174	1.21255	0.137334
AC084859.1	1.21839	0.830599	1.24758	0.802987	1.15679	0.433044	0.570508	0.655702	0.468624	1.05385	0.717705	0.145113	1.1256	0.857017	1.09469	0.761396	3.04969	0.559645	1.99288	0.946166	0.561401	0.579395	1.02006	1.67288	0.643274	0.350335	0	0.454278	0.583982	2.06249	0.143687	0.537614	1.0544	2.06855	1.24933	1.13708	0.462628	0.332376	0.369328	0.32069	0.381939	0.635779	0.592703	0.817535	0.277478	1.06808	0.446764	0.886942	0.529386
AC012640.2	0.669666	1.97172	1.14861	1.19423	1.32615	1.88612	0.686865	0.60949	1.18482	2.29071	0.744696	0.283259	1.16454	1.12752	1.1629	0.566188	1.28679	0.535065	0.796544	0.864406	1.30459	0.807841	2.09596	0.810688	0.54358	8.85753	1.51361	1.21304	9.86389	1.1038	0.881501	0.438468	1.29463	0.411635	1.18709	2.62857	1.13956	0.803272	1.01405	0.579144	1.35454	0.49096	3.66157	0.902689	1.11422	1.64661	0.1495	1.20917	0.351483
AC121761.1	0.287387	0.274409	1.10119	0.779829	2.11369	0.153824	1.08082	1.40808	0.409598	0.317625	0.460293	0.762649	1.22794	1.38588	1.67323	2.01237	0.836538	0.38554	0.912227	0.281095	1.33248	0.654849	0.400483	0.875265	0.409791	6.7445	0.637073	0.756154	2.19697	0.565113	1.59152	0.925162	0.354744	0.961519	1.6003	1.34104	0.732026	0.951674	1.43851	2.05045	2.17832	0.143715	0.41224	2.65441	1.27954	1.23662	0.575639	0.190942	0.10257
AC002398.1	1.08056	1.1529	1.25843	0.979966	0.983179	0.53388	2.04612	1.35956	1.56867	0.763193	1.36185	0.910777	0.959872	1.86194	3.02635	1.24064	0.698965	1.71445	1.64168	1.31495	6.71676	0.5682	1.22149	1.2977	0.688195	1.37427	0.786171	0.615601	0.883593	1.12778	2.25458	0.653082	0.846463	1.32572	1.19797	1.4351	0.90738	0.782289	2.36261	2.94726	2.02838	1.03596	1.57385	1.74925	1.17554	2.37081	0.525759	0.960928	0.77132
HS1BP3-IT1	0.532384	2.28308	0.862416	0.630989	0.0269114	1.17438	2.57861	1.9874	0.313978	0.784535	1.88245	0.465872	1.58481	0.110423	0.989563	0.0654019	5.85437	0.119036	0.139087	0.633931	0	0.363932	0.0899267	1.07046	0.359162	0.228204	0	0.714799	3.26057	2.02395	1.00282	0.13556	0.492872	0.325336	0.581286	0.469252	0.193726	0.494871	0.856557	0.0511577	0.26246	0.218447	0	0.110656	0.030985	1.91995	0.149666	1.20265	0.105562
AL391069.2	0.627677	0.619405	0.28797	0.224247	0.623029	0.333188	0.673062	0.302701	0.538441	0.465714	0.359577	0.136772	0.63259	0.78113	0.84226	0.283899	0.830486	1.03343	1.288	0.524151	1.36063	0.546093	1.09878	0.364446	0.283466	0.566056	1.34926	0.467092	2.78578	0.673229	0.348246	0.317572	0.792399	0.596275	0.373817	0.798802	0.622912	0.358025	0.520238	0.444134	0.601296	0.289741	1.93988	0.933995	1.28523	0.869897	0.433117	0.432199	0.224022
AC008771.1	0.844384	2.12172	0.915393	3.04973	1.48535	2.71174	1.6744	2.42629	2.45671	3.17298	1.1174	1.26254	2.79528	4.90381	4.23762	1.74267	2.88572	1.84076	1.5883	4.07922	4.73529	0.808097	7.51647	2.1572	2.88966	3.58322	6.12291	0.713135	4.82048	3.31246	4.52342	1.84289	3.89555	4.93809	2.8949	1.40533	2.0279	1.61883	1.49439	2.82361	2.48203	0.831519	7.71548	3.79092	2.7717	1.59177	2.44498	1.67183	2.29039
AC009414.2	0.921248	3.45035	9.67907	0.707753	3.74995	1.69871	4.9732	1.97197	2.5164	2.77011	4.88868	0.298849	2.10532	0.844769	3.91245	0.696906	1.44274	2.68318	1.00325	2.87026	1.79848	1.65725	0.884525	1.65162	2.08753	5.61158	0.515925	2.0034	2.93985	3.23214	3.814	1.17464	1.84042	0.533337	2.35055	4.07258	2.27601	1.87605	1.19616	2.59982	2.04375	1.61149	2.12827	0.634913	0.914312	5.4842	0.69517	1.469	1.38442
LINC00174	0.763207	10.0648	0.891288	1.83431	1.72459	5.56134	2.36783	0.315083	1.77439	1.61195	0.222584	0.53563	0.737131	1.75045	3.69305	2.19324	0.609964	2.27515	0.883905	1.94739	1.17815	0.590708	1.21458	0.496852	1.24291	1.16104	1.09994	0.457309	0.705273	1.99439	0.658684	2.54607	4.28026	2.47341	0.747913	3.1081	1.74549	2.54603	1.02497	3.05473	2.58519	1.00741	2.21489	1.26546	1.67177	6.02688	0.98146	6.26602	1.36422
AP003068.1	0.61981	1.69185	1.39021	0.988973	0.0593634	0.457153	1.03724	0.317261	1.19281	1.46435	0.493361	0.402127	2.44111	0.446565	0.898824	0.937748	0.464231	0.492335	0.889745	1.59815	0.950718	0.758192	0.429797	1.5279	1.58454	0.323609	0.848494	2.87378	0.28256	1.59725	1.15029	0.384466	0.936216	0.645887	2.00885	0.974225	1.03273	1.09163	3.35905	1.07205	0.398033	1.86724	0.449221	0.488189	0.683493	1.05879	0.990437	4.03138	0.395858
LINC00511	4.06215	4.54165	4.2345	2.27593	3.03069	1.77774	4.29325	3.18718	1.68864	3.27208	7.1173	1.32606	1.884	8.91077	2.04325	3.13155	3.8295	5.97319	8.74526	3.00856	8.40472	1.20536	7.71188	2.05533	2.15122	10.5646	7.5546	1.46619	9.03475	1.0973	4.0732	2.87687	3.91323	5.03015	3.20905	3.92178	1.96087	2.3092	5.05748	1.4323	2.87442	3.3794	3.82059	7.2983	10.2461	1.38782	2.9968	1.69162	1.90122
AC018816.1	0.340454	0.205313	1.11362	0.0637122	0.193607	0.43072	0.349198	0.200672	0.351374	0.665718	0.545287	0.582886	0.065526	0.300111	1.00506	0.125471	1.13782	0.485277	0.146758	0.680479	0.582549	0.484855	0.48881	0.302005	0.25056	0.359623	0.0838567	0.276475	1.66435	0.476992	0.346297	0.250779	0.157593	0.405695	0.669106	1.44304	0.541998	0.474696	0.486896	0.588865	0.298966	0.366698	0.781378	0.42458	0.16347	1.22778	0.442657	0.735151	0.253146
SNHG11	1.00938	2.25985	3.82756	1.96922	1.83108	1.39979	1.65002	1.08207	1.71146	3.67499	1.59414	0.83815	1.78924	1.79786	3.78683	2.88764	1.17526	1.30122	4.54491	2.74293	5.14801	1.06088	2.23138	1.30279	2.22162	5.06219	2.28232	2.68532	2.58315	2.3669	1.81384	1.1194	2.03246	2.12342	3.86835	5.23997	1.06745	1.56351	3.33596	3.93912	3.051	1.43276	1.44971	2.29534	4.20991	6.01243	1.20776	1.61457	1.17083
AL023284.4	2.37248	0.972904	2.55425	3.19668	1.9428	1.10825	1.31404	1.76198	3.52596	7.01918	1.82394	2.76209	2.14796	6.14119	5.32291	5.45599	9.26927	2.5303	3.70402	4.35858	19.2972	0.389232	3.17388	2.55913	6.23338	8.05427	9.42459	1.7386	1.00881	1.2596	2.63843	1.6466	1.53748	4.22763	4.41404	2.92267	2.9007	3.3245	5.24215	8.12504	7.89487	2.97882	4.61472	4.1718	6.16386	4.20017	2.80124	1.58891	1.52416
YTHDF3-AS1	0.395457	0.596209	1.35821	0.638297	1.7766	0.750461	0.30421	0.393343	0.437295	0.9834	0.295925	0.47394	0.662178	0.768965	0.826932	1.58495	0.559569	1.21854	1.48772	1.48834	1.04774	0.7772	0.876722	0.263098	0.190995	1.1442	0.964305	0.578056	3.07503	0.524894	0.569847	0.453125	1.02968	0.652484	0.582905	1.2456	0.701513	0.439387	0.927871	0.598502	2.13843	0.273819	3.06321	0.277411	2.01964	0.680659	0.0625346	0.472942	0.370496
AC091182.2	1.93427	3.7031	3.33994	2.75792	1.39678	2.11545	6.20377	3.09457	2.96957	2.72509	11.1635	2.50212	1.73023	0.191044	3.38381	3.29273	10.2478	3.98501	0.231009	2.69491	0	0.923473	0.155582	2.94142	9.65974	0	0.0362992	2.05847	1.20881	8.36773	2.37345	3.19634	2.87082	0.641666	16.0507	2.03441	1.64231	4.97653	5.13737	1.80557	2.52016	4.70531	0.158548	2.03891	0.257315	7.57953	3.3403	3.64736	2.65184
AC112491.1	1.07336	0.345224	0.160499	1.28555	0.130216	0.417828	0.513764	0.82246	1.60365	1.31405	0.405829	1.12711	0.793288	2.13723	0.844978	1.74053	0.462869	1.07996	1.5479	0.657302	1.70627	0.489156	1.0153	0.203123	1.26391	1.73519	1.86121	0.334713	2.42289	0.3377	1.55275	0.37482	1.12619	0.865813	0.468779	0.333908	0.624921	0.673463	1.38154	1.11392	0.555612	0.198188	1.04697	0.80315	0.224891	0.140759	0.724191	0.855776	1.27696
AC083841.1	0.291355	0.0638922	1.3961	8.5652	0.554294	0.0618635	0.0271671	4.61333	0.718557	9.43063	0	3.8999	0.464922	0.164811	0.052128	19.4449	0.119931	0.133249	0	3.02773	0.0350876	0.0724243	0.563719	0.112779	1.9883	0.204362	0	0.764012	0	0.0156249	0.179609	0.485587	0.367815	0.0582691	4.68499	2.3236	0.346971	21.4382	0.340918	4.76454	1.64527	0.024453	0	0.0247738	0.110991	0	0.603132	1.18259	1.26674
AC080112.1	3.88991	2.54516	2.31904	2.08395	13.4634	1.9794	1.97318	1.60347	2.3191	3.02609	4.33109	1.89785	1.8164	5.09403	1.91808	5.18156	2.99862	2.54102	3.55488	4.35076	4.14264	5.02854	4.93008	1.54564	1.87112	13.8716	3.50684	2.71543	2.10208	2.73966	2.31022	4.8442	5.78235	5.84486	1.17701	3.82804	2.86795	2.80935	2.39069	1.94956	4.08919	3.99808	5.76221	3.66212	5.93953	0.608475	1.61531	5.14196	4.5794
DLGAP1-AS2	0.179084	0.479242	0.338916	0.389597	1.04387	0.333314	0.304227	0.336462	0.376259	0.422499	0.751166	0.0996476	0.155105	0.424839	0.737945	0.216563	0.362004	0.197079	0.0736882	0.474085	0.934119	0.604449	0.175826	0.234319	0.315081	0.616852	0.112481	0.279227	1.72304	0.779128	0.311187	0.241842	0.689078	0.313948	0.315298	0.914008	0.244372	0.210683	0.588266	0.43559	0.819413	0.346167	0.664693	0.51821	1.12566	0.52841	0.146315	0.588977	0.111854
AC060766.4	0.495702	0.637732	1.74188	0.371061	0.601372	1.31215	0.508434	0.672012	0.467751	0.640574	0.395669	0.294211	0.6106	0.41126	1.62597	0.548061	0.0855059	1.76226	0.497293	0.910675	1.75111	1.49097	0.133969	0.633199	0.620188	0.327827	1.79725	0.334921	1.11895	0.779792	0.448187	1.03861	1.10139	0.436205	0.69278	1.14113	0.216453	0.725718	0.389908	1.08603	0.989725	0.518659	0.341307	1.36002	1.41942	1.46263	0.808253	0.553306	1.17946
LINC01003	0.694152	0.752291	1.33131	1.79605	3.15797	0.646165	0.546883	0.72046	0.711969	2.20663	0.703683	0.378926	0.947988	2.44133	1.66313	2.76957	0.566149	0.647812	1.19217	1.93034	1.34602	1.04531	1.4478	1.30648	0.699665	1.64112	2.14091	0.698015	0.950602	0.58753	0.968709	0.599414	0.856845	0.608622	0.790865	3.37058	0.900538	0.925778	0.809294	0.92223	1.72965	0.752305	4.563	0.931545	1.14876	0.504624	0.806025	0.737921	0.560125
AL645933.2	0.720432	1.98611	1.10475	0.577804	0.709016	1.52814	1.08578	0.506968	0.624314	1.01998	1.08401	0.171172	0.176578	2.54331	4.54295	0.829039	1.24587	1.287	0.636088	1.7407	3.85643	1.84931	1.40068	0.991213	1.16862	0.259292	0.260741	0.412637	0.370475	1.16223	0.518441	0.818268	1.02086	1.43935	0.462332	2.16799	1.34821	0.415125	0.189242	0.457749	0.309864	0.637967	0.404931	1.18266	0.785536	0.260292	0.161198	1.04329	0.461779
AC092490.1	0.0311472	0.0563507	0.0785946	2.06342	0.0141701	0.0818422	0	0.158346	0.385756	0.325709	0.0736037	0.0373288	0.122294	0.125977	0.0766251	0.327153	0.0151108	0	0.161118	26.783	0.0206307	0.0638758	0.0473506	0.431024	0.593135	0.0343315	0	0.151764	1.59421	0.0183742	0.0211212	0.86674	17.1067	0.0856523	0.459111	0.0290686	0.0255014	0.0244287	0.00835217	0.269369	0.0863735	0.841103	0.0201055	0.00728321	0.0978904	0.245077	0.0262687	0.0496668	6.30871
AC023509.4	0.343474	0.552359	0.487918	0.334242	0.85422	1.25683	0.328809	0.283433	0.513169	0.513938	0.28859	0.250904	0.507704	1.16835	1.1717	0.759506	0.873897	0.345587	0.710687	0.794605	1.24368	1.09571	1.78693	0.731243	0.252782	1.56483	1.75969	0.428433	1.11791	0.445765	0.24844	0.389812	1.10234	0.453371	0.480029	1.0685	0.549931	0.909923	0.171926	2.73281	0.787381	0.295961	2.87733	0.706772	1.00751	1.14859	0.3283	0.58421	0.326902
AC074389.2	0	0	0	0	0	0	0	0	0	0	0	0	0	0.252685	0	0	4.62319	0	0.0381931	0	0.0537956	0.0555198	0	0	0.0448298	0	0	0	11.5116	0	0	0	12.5944	0.0446685	0	0	0.0443308	0	0	0	0	0	0	0	0.0850847	0	0	0	0
CASC9	0.180714	5.81233	0.0135111	11.0249	24.6971	4.75547	0	0.788229	0	0.307275	6.96176	0	2.23715	10.9149	7.61111	3.60976	1.21572	4.5699	7.18378	0.0122962	0.0159597	1.96008	2.73504	5.88216	0.877788	20.1579	10.4976	2.08508	6.28017	0.00710707	10.9146	0.0157765	5.2979	0.013252	16.1797	0	0	0	0.038767	9.79393	1.59026	0.0222451	7.67304	2.68189	6.82806	2.33432	5.03967	7.38659	7.27539
MIR222HG	0.191161	1.99821	3.91607	3.86356	1.60019	0.290214	0.823498	0.83943	0.293121	1.31966	0.666554	0.12655	0.329658	1.70492	1.64283	1.19062	0.515223	0.30774	0.491422	2.79652	1.23241	0.287487	0.406849	0.560721	1.47018	0.484619	1.1225	0.22851	0.883087	1.33819	0.561722	0.23364	0.572216	0.308397	6.9796	3.02097	0.521703	2.1856	0.170867	5.24619	0.742146	0.38238	0.82263	0.739032	3.87841	1.74854	0.171968	1.73241	0.300198
LINC01842	0.369711	2.09022	1.2957	0.363234	0.315368	0.0269847	0.0237004	0.429024	0.708631	1.03724	0.189293	0.0632978	0.0426943	0.977707	0.36381	0.255476	0.508192	0.0697474	0.0434645	1.69803	0.0612205	0.094774	0.187347	0.131184	1.04585	0.229223	0	0.306239	0.309317	0.109049	1.15951	0.105906	0.449233	0.0762506	0.211927	0.431297	0.151348	0.386618	0.173492	0.199835	0.512618	0	0.477297	0.0432251	0.024207	0.181813	0.974389	0.442151	0.115459
AC018695.6	0.26586	1.84378	0.931737	0.970179	0.393088	0.155238	0.545376	0.734551	1.52873	2.84792	0.649192	0.864833	0.921046	0.744427	1.43889	1.02879	0.365441	0.300932	0.0625108	3.05264	1.14462	0.272608	0.505206	0.636756	2.82487	0.805858	0.942963	0.129539	1.0729	0.842986	1.80282	0.108796	0.430725	1.16975	0.740214	1.45769	0.979511	0.590786	2.17436	2.0693	1.51136	0.245446	0.171612	0.839247	0.243702	0.882508	0.0560547	0.529919	0.996316
DOCK9-DT	0.791649	1.96269	3.30465	3.80248	2.28097	1.02723	1.57885	1.96368	0.98564	5.51889	1.41345	1.26502	0.325048	4.02286	2.03409	3.67126	0.512081	1.10628	1.34433	2.96261	2.70918	0.751615	1.56007	0.702247	1.52938	5.6233	0.155992	4.7659	1.07358	0.441061	1.75959	1.39663	2.42263	2.66074	4.69638	8.25013	1.2723	2.39157	1.085	2.66248	0.65859	0.954183	1.45732	1.74829	1.70475	0.605593	0.723293	1.27988	0.549393
AC104986.2	0.467004	1.18285	1.36171	0.996299	1.27475	1.3089	0.718497	0.578053	2.80928	2.14397	0.647428	0.223874	1.98461	1.3367	3.12493	0.82613	0.785416	1.40963	0.307454	1.38226	1.2373	1.53235	1.18325	0.729105	0.412434	3.037	0.717769	0.400482	2.09608	1.37746	1.07671	0.336351	1.72938	0.513688	0.917819	2.44069	0.713726	0.634867	2.00364	0.565427	3.52249	0.258687	0.884255	1.00464	1.51663	2.20472	0.433244	0.632974	0.633372
AC108673.3	0.688656	0.894491	1.60403	1.13013	0.867591	0.556771	0.380339	0.702538	2.06195	1.99962	0.634251	0.471616	0.293635	2.83475	1.87661	3.04558	0.239863	1.17259	1.79359	2.37893	6.31576	1.01394	1.18113	0.26315	2.63158	2.04362	1.12733	0.660767	1.16796	0.499998	1.6524	0.381533	1.17701	1.74807	1.59637	2.66967	1.04091	0.997127	1.36367	5.49754	1.76279	0.733591	1.00304	1.18914	1.72036	0.989931	0.446764	0.802471	0.11344
AL390728.6	0.840307	1.47732	2.93896	2.43078	5.83152	1.19755	1.56309	1.24664	1.64633	2.22312	0.8616	0.575472	0.802625	6.16811	5.77424	2.7242	0.921281	0.702176	0.857291	6.86117	4.9621	0.798353	1.09702	1.03094	3.53763	2.62165	3.43508	0.532962	4.59814	1.94083	1.83501	0.76468	2.55798	1.3003	2.25796	4.97121	2.02121	4.12558	1.64987	9.33648	2.27494	1.32804	0.563869	2.25131	4.41648	3.75416	0.456445	2.13482	2.0943
AC007342.5	0.414242	0.299774	0.260155	0.00930251	2.6233	0.290256	0.101972	0.373572	0.674276	0.202853	0.020883	0.124823	0.51281	1.71151	0.603292	0.412197	0.627013	0.108366	0.303887	0.431246	0.0329253	0.124595	1.61213	0.0587938	0.878011	3.99061	5.42644	0.00645883	0.613232	0.122184	0.674164	0.509909	4.08042	0.665253	0.423345	0.0386597	0.651178	0.857706	0.159955	1.7769	1.02926	1.33088	5.29795	3.983	0.173586	0.0570394	0.160706	0.257612	1.14729
ELF3-AS1	0.334517	0.24208	1.12546	0.544631	0.639177	0.312524	0.291643	0.310547	0.473483	0.494849	0.115939	0.297816	0.339945	2.49779	0.987533	1.239	0.789801	0.605836	1.4315	0.307278	0.819812	0.160071	1.9494	0.664697	0.38775	2.89442	4.11313	0.638931	0.395114	0.197337	0.340259	0.31759	1.67233	0.625528	0.438293	1.31121	0.219105	0.97948	0.161462	0.896826	0.853429	0.525014	1.29558	1.95552	1.50691	0.180956	0.282123	0.293378	0.107452
LINC02323	0.287835	0.547448	1.56434	4.8603	0.120875	0.465423	1.1582	0.831972	1.37108	12.322	0.60693	2.82791	1.32957	0.23421	0.631844	6.0098	2.81429	0.980205	0	10.4064	0.0439963	0.393522	0.0336594	1.33557	1.60098	1.13482	0.0130885	1.75201	4.4284	0.241636	4.38412	0.514646	1.82431	0.0608863	2.97351	2.51062	2.29619	1.52814	2.60049	6.01254	1.31394	0.981172	0.238202	0.24851	0.173964	0.239544	0.737593	1.80943	0.355605
LINC02560	1.58517	0.792737	7.41443	8.72576	3.65854	1.17392	0.832768	10.4258	15.6875	31.6733	0.803996	1.93286	2.07165	0.336803	0.837	46.508	0.825299	0.544607	5.41801	5.76122	9.42395	0.105717	2.74286	0.109748	22.621	7.11674	1.41701	11.9962	0.608882	1.73338	1.73035	10.6575	4.58153	8.6331	18.8443	12.0515	1.89927	43.5438	2.57112	30.3602	3.13066	4.49744	5.52375	2.35054	3.15926	0.342236	4.92366	3.14419	1.40749
WAC-AS1	3.66018	11.3238	3.0972	4.56341	7.8567	6.17573	7.27953	4.49962	5.0356	6.7854	2.72067	2.965	5.28661	9.42519	7.35778	6.06684	2.97218	4.51995	4.58234	6.00051	13.0604	3.87469	4.07008	3.66726	4.40007	8.56721	6.48035	6.35565	4.03594	3.95912	6.68954	5.24315	3.87979	7.24295	3.83178	8.87462	5.08834	5.84537	6.86876	7.63454	4.40778	4.77644	15.3046	9.21007	11.377	8.92571	3.34117	13.7594	3.84371
LANCL1-AS1	0.585506	0.154077	0.549183	0.155392	0.213096	0.161617	0.131028	0.225891	0.0376698	0.152049	0.207959	0.102066	0.049174	0.0927371	0.817099	0.1177	0.929626	0.835462	0.0400489	0.2499	0.0564095	2.70711	0.0539452	0.423061	0.0470081	0.398952	0.012586	0.0912915	0.12574	0.194679	0.0144377	0.027881	0.0394219	0.0351292	0.0697403	0.745133	0.0348636	0.111324	0.0570924	0.0920654	0.21255	0.226048	0.787955	0.0298712	0.167286	0.596809	0.0179563	0.492281	0.311557
AC114296.1	1.03558	0.79484	0.791853	0.951373	1.45621	1.81406	0.0965619	0.832362	0.832833	1.34464	0.0593255	0.0322366	0.043487	0.11716	0.74113	0.468396	0	0.473616	0.708345	2.06586	0	0.321779	0.0477064	0.167024	1.45501	0	0.222609	0.110091	0.18533	0.111074	0	0.400669	1.48167	0.0517776	0.493399	1.75722	0.0513861	0.443021	0.0504897	1.87261	0.313282	0.521492	0.688725	0.352221	0.295878	0.138892	0.635188	1.16343	0.436808
SNHG9	0.386486	5.43838	9.46334	2.89306	2.87185	3.98688	0.792824	2.30652	6.91398	3.94293	0.324729	1.6763	2.73739	3.64738	7.09924	7.22863	4.0625	1.06937	2.27183	2.76123	11.1784	1.76132	1.40357	1.7142	3.12881	1.27799	9.90026	1.73249	12.1479	1.06397	8.91071	1.87682	4.77069	3.01128	7.51135	6.58265	3.1643	4.47943	1.86546	13.6482	11.5749	1.48671	2.6888	3.22329	4.55497	2.81926	0.896367	1.12985	1.19548
LINC02541	2.08942	3.62892	2.18702	6.44388	12.4967	3.51369	6.40068	2.43848	1.87302	6.56542	2.28221	3.31971	2.0075	0.554717	3.45419	2.95695	2.86529	5.46592	0.890853	4.69158	0.922632	1.5997	0.451751	1.70024	2.61414	1.07475	3.35958	1.21625	7.56825	1.97213	2.53145	0.802597	2.01172	2.237	3.94216	4.44595	2.70668	1.54404	1.88254	0.963724	1.82321	1.36315	3.62056	1.824	0.875558	2.95924	2.27906	2.42107	1.07385
AC015922.2	2.04566	0.493462	0.344125	0.287118	8.9808	5.61407	0.157365	0.180865	1.32709	0.208699	1.54691	0.105071	0	1.59111	2.51626	0.735065	4.10206	0.771844	1.53917	1.14833	0	3.91551	1.03662	1.16137	0.733943	0	1.75345	3.10984	1.24838	1.26711	0.416155	3.04717	1.89384	4.95036	0.469049	0.954572	0.334972	0.0534803	0.274274	0.265371	2.94984	1.32201	5.546	8.46663	5.03618	0.905398	1.42334	4.0367	10.2581
AL355353.1	0.0537762	0.908044	0.784014	0.784963	2.15291	1.00481	0.496416	0.427909	0.507439	0.658351	0.304987	0.0736556	0.645848	0.936925	2.22255	0.47565	0.313068	0.541071	0.151731	2.79918	0.356192	0.220565	0.163503	0.3053	0.296828	0.711286	0.127157	0.167695	2.07491	0.222064	1.53158	0.352103	0.597421	0.29576	0.493212	2.40899	0.528343	0.787294	0.346084	1.48822	0.954401	0.198588	1.99018	0.30179	0.676037	0.158673	0.13606	0.471628	0.153545
U47924.2	0.0808849	1.05361	0.326558	0.217969	0.838988	0.982372	0.199109	0.200237	0.305296	0.313572	0.499508	0.110786	0.343734	3.664	0.445725	0.715427	0.565064	0.439466	0.852016	0.544856	1.02864	0.48657	0.639406	0.172201	0.285734	0.410108	0.841533	0.264842	1.01906	0.524867	0.307153	0.529599	0.973464	1.22779	0.360323	0.966232	0.194255	0.439835	0.22557	0.979317	0.86131	0.388306	2.26944	0.665753	0.999881	0.509143	0.163719	0.541706	0.277136
SBF2-AS1	0.696102	1.66301	1.40119	0.961978	1.46568	0.343928	1.1442	0.946845	1.17896	1.93019	2.01893	0.314754	1.09655	3.93159	0.755246	0.715359	0.877462	0.615082	1.99764	0.733237	2.595	0.664967	2.94856	0.731488	0.384227	1.29353	0.754406	0.413966	0.874903	0.660711	0.871446	0.449934	1.85896	1.22216	0.888664	0.574687	0.910905	0.307972	0.722712	0.594288	0.262328	0.729164	1.78581	1.28547	2.35134	0.917249	1.06501	0.626149	0.525554
LINC01405	0.396432	0.168756	0.562274	0.0916438	0.10609	0.190631	0.143511	0.381426	0.0412586	0.0832671	0.14695	0.550965	0	0.290206	0.321262	0.0515652	0.618457	0.398871	0	0.154704	0.0463377	5.69092	0.0118169	0.148939	0.167331	0.179924	0	0.336326	0.137719	0.0687826	0.126505	0.0610744	0.582898	0	0.0152769	4.60292	0.140012	0.317016	0.0250126	0.141171	0.336267	0.0968803	1.10387	0	0	0.344035	0.245838	0.61355	0.366207
AL359513.1	0.191161	1.26809	1.39349	0.429285	4.49328	0.781346	1.11107	0.507038	0.789173	1.13763	0.0602308	0.370923	0.588676	1.78422	1.06596	1.37379	0.659485	0.609069	2.33725	1.46329	2.91221	0.30491	0.87182	0.180878	1.47721	1.43981	0.263674	0.298057	1.98193	0.845767	0.864188	0.500657	0.855374	0.595768	1.33581	2.25978	0.452142	0.566391	0.239214	1.92874	0.954187	0.38238	0.959735	0.506595	0.834426	0.501373	0.32244	0.660448	0.113711
OLMALINC	0.410436	1.25856	1.05322	0.624884	2.44323	0.67429	0.806279	0.535097	0.861563	1.53297	0.604953	0.285845	0.758355	3.45425	2.24532	0.930651	1.56145	1.0569	3.40219	1.00111	3.94422	0.646737	3.91997	0.488737	0.637406	3.17444	4.92653	0.352514	0.514913	0.771508	0.566075	0.637678	1.27517	3.25208	0.592451	1.64904	0.774598	0.93843	0.470082	1.08291	0.571013	0.289008	2.18535	1.71124	2.3758	1.13578	0.774438	0.9207	0.422083
AC009113.1	0.559334	1.358	0.505083	0.60357	3.46995	0.754998	0.454489	0.411036	0.334156	1.65261	0.906347	0.129342	0.328832	0.985358	1.27237	0.867385	0.676627	0.496997	0.608041	1.05278	0.586995	1.29107	0.743561	0.402089	0.609451	1.56131	0.489526	0.453044	0.920913	0.895604	0.285699	0.523183	0.652321	0.751082	0.475879	1.28129	0.356842	0.349428	0.21037	0.703601	0.588199	0.50968	1.53798	0.631868	0.319616	1.05739	0.275685	1.07144	0.383705
MIR4435-2HG	0.81841	1.5713	3.78136	0.492289	1.25375	3.60115	2.34698	1.43794	1.21405	0.894582	4.61391	2.14754	2.76394	0.97952	3.03238	0.623242	2.27828	2.80224	0.975897	1.48095	2.08536	2.09225	2.52006	1.86386	0.802064	4.07316	0.905883	2.55537	9.40029	2.20336	3.31567	1.8304	1.38971	1.75452	1.89841	1.71658	2.35889	2.17889	1.25628	1.54917	2.96657	1.25864	1.85079	2.05821	1.25107	4.71465	1.44912	2.04908	2.50964
LNCTAM34A	0.936852	0.412867	1.15168	0.242753	2.19663	1.05199	0.646769	0.748661	0.573767	0.294086	0.363301	0.481192	0.11651	2.37662	1.4183	0.597581	2.29583	1.25078	1.84696	0.514868	4.27213	0.295579	2.00851	0.115069	0.477335	1.88653	0.596412	0.182591	1.4896	0.127538	0.366512	0.294909	0.617133	1.78357	0.354083	0.554863	1.23906	0.904332	0.985548	0.654403	0.319749	0.399193	2.63604	1.58401	2.28377	0.761954	0.547003	0.459658	0.334369
RHOXF1-AS1	0.0569015	0.0171574	0.0398836	0	0.0906035	0	0.0583629	0.0188657	0.0419476	0.0290255	0	0.014613	0.013142	0.345211	0.181978	0.0786396	0.58431	0.0715645	0.294339	0.0725945	0.0376893	0.13614	0.129754	0.055523	0.0628157	0.148957	25.5976	0.0277251	0.140018	0.0461546	0.028939	0.0232854	0.065848	0.133003	0.0279576	0.053104	0.0155291	0.0148759	0.0152582	0.0123024	0.0473375	0.0196996	2.15482	1.32388	0.737679	0.0209868	0.00599864	0.612455	0.076157
AC090617.5	1.20177	0.966316	1.43761	0.719674	2.58787	0.748506	1.39699	0.637518	0.850505	1.14431	2.44862	0.987617	1.40631	0.897345	1.02491	1.15155	1.32153	1.28978	3.4285	0.940369	3.87389	1.75257	2.15174	0.824413	0.972898	2.73757	0.615693	0.936895	2.90202	1.70146	1.1409	1.3639	1.22384	3.17258	0.629835	1.60758	1.66175	1.3824	1.50386	0.831457	0.799823	0.70268	1.13776	1.91088	1.34292	1.14259	0.878401	1.94826	0.972219
AL132712.2	0.558934	1.68535	1.88049	0.62759	2.28853	1.14228	2.29316	0.617717	0.659272	1.42556	1.49692	0.191389	1.16182	2.78232	1.92504	0.154493	3.5251	0.702966	0.525681	4.70635	0.555323	1.71937	1.13293	0.991624	1.0798	4.46654	0.165204	1.30723	0.770212	1.48375	0.568527	1.00641	1.16427	0.76851	0.91541	1.5649	0.610159	0.584493	0.899273	1.20845	2.47994	0.903029	0.601319	0.914874	1.75663	2.4738	0.824931	1.89394	0.0997437
KMT2E-AS1	0.578679	2.21018	4.11017	1.11001	6.49383	1.4079	1.85482	1.32171	0.966962	2.60746	1.99043	0.660499	1.58154	5.16109	3.32174	2.93242	0.717448	1.06744	2.49449	3.7652	10.1892	1.84603	3.2745	1.14643	2.28912	3.02973	1.7104	0.526325	3.60738	1.00989	2.87765	1.01038	7.90203	1.75045	4.07532	6.45821	2.13203	1.56328	1.42242	5.88035	2.2466	1.15753	2.98829	1.75907	2.60173	2.32404	0.691392	1.09577	0.929405
AC040977.1	0.465642	1.43525	1.68267	1.51042	3.86018	0.96673	0.742936	0.91487	0.244103	0.580615	0.749871	1.27555	0.908156	1.22335	3.15655	1.83049	0.301202	0.728789	0.7299	1.53136	4.04376	1.48544	1.31088	0.844471	0.571155	3.25056	0.305845	1.41172	0.611101	0.518857	1.47353	0.914647	0.862167	0.626011	1.22019	2.17283	1.41199	1.3526	2.10879	2.77415	1.31995	1.57626	0.489821	1.2098	1.89704	0.966843	0.698151	1.07251	0.886352
AC073896.2	0.616185	0.483074	1.52028	0.449718	0.925079	0.611654	0.316006	0.354115	0.835821	0.848655	0.543611	0.379787	0.512332	2.07044	1.63714	0.987842	0.996455	1.51894	1.62268	1.2578	2.48963	1.47426	1.49878	0.983877	1.15639	2.92047	1.31131	0.720563	2.81418	0.872393	0.417841	0.322761	0.912726	1.11834	0.524772	1.40891	0.504494	0.612145	0.231323	1.9717	1.29863	0.511985	1.11369	1.15267	1.77518	0.727252	0.571641	0.712354	0.681755
AC090970.2	0.143445	1.01335	0.344721	1.21949	0.615295	0.909379	0.420368	0.652241	0.845976	3.97215	0.568182	0.350842	0.321834	0.306023	0.32264	0.883606	0.0662769	0.103091	0.0770918	0.732022	0.108585	0.084049	0.228451	0.3781	1.28945	1.76179	0.605685	0.303535	1.22634	0.435189	0.63921	0.268347	1.70741	0.0901624	0.69808	1.43434	0.246072	0.471441	0.483558	3.43808	0.795564	0.472966	0.652563	0.115001	0.128806	0.382941	0.276519	0.62085	0.17553
BX322562.1	0.221431	1.18275	1.38355	0.81693	0.172693	1.7732	0.389346	0.727166	0.596988	0.645442	1.45517	0.541586	0.993613	0.669232	1.36964	0.454666	0.429701	0.986658	0.684276	0.484287	1.76001	0.951457	0.416772	0.426522	0.733339	0.174335	0.373992	0.443898	2.8147	1.02634	1.02963	0.455663	1.28855	0.765496	0.787481	1.59419	0.414386	0.264637	0.271438	1.36785	0.947384	0.379654	0.29948	0.769268	0.795337	0.560023	0.586926	1.43758	0.383862
AC008663.1	1.01407	0.987872	0.918549	0.744487	1.17109	0	0	3.44835	1.01209	2.78533	0.0245777	1.76288	1.0089	0.0485377	0.15352	3.23416	3.12839	0	0	0.995182	0.0516674	0.266617	0.118585	0.0553566	0.129169	0.816807	0.368895	1.09462	0	0.0230082	1.58688	0.127686	0.361079	0	4.75249	0.90999	0.510925	0.978865	0.0418343	10.254	1.8603	1.72837	0.201409	0.0364801	0.367734	0	1.44732	4.10472	0.167043
AC008011.2	0.492948	1.40531	0.904632	2.61654	0.795109	1.22985	1.76963	1.14902	0.449295	2.99458	2.76747	1.27363	0.600308	0	0.926061	0.891844	1.26097	1.28504	0	1.39501	0	0.15317	0.0227087	2.03533	2.8446	0.0246974	0.0264911	0.244555	2.31133	0.541941	0.638157	0.293419	2.46851	0	5.10827	0.773722	0.85611	3.18667	1.34588	1.08516	0.422521	0.537843	0.289271	0.167661	0.187788	6.28081	0.699198	7.41385	0.41585
TGFB2-AS1	1.33813	0.461125	0.786071	0.107321	0.637756	3.57187	1.07839	0.450701	0	0.227527	2.16831	0.283647	1.00075	0.158597	1.8811	0.176127	2.5555	1.76309	4.64454	0.650353	0.253235	2.83131	0.90411	0.678292	0.457232	0	0.188339	1.09288	0.175614	1.37202	0.432094	1.31422	2.77259	1.05135	0.542672	0.773083	0.173901	0.433123	0.444255	0.055107	0.883507	0.52945	0.411315	1.28139	1.66885	6.45518	0.886711	2.718	0.614041
SNHG4	0.340918	0.511204	0.795663	1.29322	2.24681	0.269007	0.170111	0.415468	0.141285	0.74261	0.365794	0.208232	0.859738	1.31866	1.01549	1.25303	0.56025	0.880715	1.24788	4.48576	0.585886	0.377915	1.00852	0.346554	0.528927	0.507798	1.3399	0.258595	0.964965	0.434837	1.16214	0.229251	1.10039	0.902022	0.893357	1.16088	0.573331	1.2815	0.662159	1.54589	1.31843	0.51039	0.46788	0.689447	1.11006	0.598114	0.194271	0.668507	0.986561
AL121761.1	0.172293	0.155854	0.181146	0.205547	1.05817	0.226357	0.154628	0.14281	0.266729	0.340561	0.196786	0.073745	0.10943	0.536036	0.127157	0.404793	0.982137	0.0866764	0.415234	0.384667	0.0855898	0.206111	0.261922	0.213969	0.166425	0.676542	18.6129	0.436535	0.0508757	0.196924	0.102229	0.218569	1.75456	1.55166	0.296286	0.643178	0.117552	0.180171	0.184802	1.34103	1.27806	0.149122	0.259501	1.38992	0.451238	0.285958	0.0635718	0.935815	0.169104
CERS3-AS1	0.698033	0.259049	0.210761	1.14552	1.78324	0.188117	0.495665	1.32926	0.506672	0.849083	0.0845904	0.404493	0.843293	0.267288	0.528377	1.33574	0.104198	0.567265	0.353503	0.630232	0.142261	0.220231	0.353721	0.628729	1.3337	1.03572	0.920495	1.69534	0.528512	0.918586	0.473342	0.703141	0.944485	0.295312	0.738699	0.400891	0.234464	1.23531	0.43195	0.603676	3.24601	1.56152	0.20796	1.68244	0.534386	0.0792166	0.611344	0.513725	0.421609
NKILA	0.532794	1.61477	0.582196	1.06609	1.53513	2.71218	1.21907	0.609966	0.362561	0.752618	9.10813	0.35552	0.788809	0.161512	1.26367	0.226566	2.00156	1.97247	0.417581	0.195206	0.244316	0.905861	0.456902	0.69803	0.309167	0.112935	0.226123	2.1354	0.478704	4.00535	0.435404	1.6548	0.493252	0.63865	0.787577	1.10922	0.894806	0.200005	1.49463	0.177221	0.431878	1.61439	1.05821	0.313057	0.271924	14.3368	0.264998	1.57391	0.731377
HM13-IT1	0.149546	0.18037	0.223617	1.11944	1.08855	0.232857	0.153387	0.440731	0.117595	1.42396	0.314125	0.136553	0.276314	4.09435	1.76591	1.32274	0.419183	0.351088	0.187532	0.76316	0.264142	0.817825	1.21249	1.06126	0.660358	0.329669	0.648287	0.505204	0.431776	0.411691	0.405634	0.163194	0.738386	0.603151	0.979695	1.07001	0.380921	0.521282	0.26734	1.89686	0.552936	0.322148	0.386128	0.792622	0.626663	1.02959	0.252246	1.31155	0.355827
AC105277.1	1.15087	1.97073	1.70497	0.845538	0.29734	0.978969	1.53019	1.41951	0.418973	2.02934	1.19976	1.2844	0.393786	0.194501	1.14648	0.361308	0.468725	1.12936	0.106904	1.76918	0.319974	0.660459	0.259196	0.534397	1.74104	0.469825	0.218376	0.852907	0.458709	1.26563	1.3296	0.9396	0.341998	0.203172	0.98665	2.63875	1.83023	0.386308	1.76783	0.884712	0.520088	0.787039	0.648115	0.199341	0.163732	1.3136	1.6057	2.10703	0.547672
AL135818.2	0.604124	1.21441	0.310526	2.43069	0.297743	3.26297	1.13601	2.78192	1.78144	1.97739	7.83593	3.20637	5.3486	0.187955	2.03114	2.44909	2.18186	1.74754	0.118372	1.59286	0.200074	1.89279	0.0255111	2.91172	4.83514	0.332942	0.0892806	2.72772	3.3894	6.45942	1.94589	2.17555	1.95751	0.249193	2.50654	2.34919	2.36318	1.47408	1.72796	1.43677	3.46224	1.99856	0.498284	0.282527	0.131851	2.03012	1.76203	2.84984	1.16792
AC027796.4	0.40609	0.783667	0.637589	2.12027	1.90289	0.379392	1.20791	0.161568	0.287394	1.16002	0.422236	0.417157	0.356405	2.50158	2.47757	2.87349	0.433424	0.469877	0.381931	1.55426	0.887627	0.360879	0.864284	0.403457	2.01734	0.223803	0.0960226	0.0949759	0.431686	0.670764	0.881195	0.132945	1.5226	0.15634	2.26129	1.7623	0.753624	0.976718	0.914706	0.913112	1.19368	0.431146	0.087377	1.3104	1.76551	0.63905	0.222615	1.71599	0.536265
LINC01139	0.842855	0.445624	0.0776912	0.972315	0	1.10565	4.14488	0.0102082	1.18482	0.0117792	1.02588	0.0158142	0.693331	17.3286	0.34085	0.842523	0.0149371	1.41727	7.26471	0	1.60599	0.220996	6.38906	0.0655491	0.012746	16.0224	1.85648	0.693091	2.02744	0.640247	0	0.38555	0.812368	11.1126	0.242045	0.075428	1.27302	0.0120739	0.817361	0.0798819	0	0.0106594	1.97751	5.87479	0.0120956	1.55576	0.574515	0.0368219	0.164833
U62317.1	15.152	4.79988	29.6214	7.44742	2.70902	1.51473	9.07073	9.77368	7.16273	9.35306	5.03414	16.6955	3.07739	14.8576	4.52526	19.9139	5.56797	17.4994	6.54307	4.45286	7.06822	7.09325	5.13867	7.36371	11.878	0.8448	6.58704	7.83667	12.7668	1.04339	17.0712	16.5413	22.9516	2.59404	15.9516	30.0149	19.63	14.9509	13.691	11.7272	5.98384	8.4367	6.7995	0.909881	15.0396	1.62363	24.3642	7.12142	3.00904
AC133552.5	0.564952	0.961973	1.49078	0.671662	0.4838	1.20309	0.818064	0.528877	0.431181	2.00033	0.335067	0.864833	1.47367	1.24071	2.35454	0.69811	0.752379	0.668739	1.12519	1.35673	1.58485	1.40848	0.80833	0.33017	0.330179	2.96702	0.864383	0.803145	3.84673	0.313669	0.94648	0.565739	1.04605	0.292437	0.65313	2.109	0.689286	0.556034	0.463389	0.229922	2.83841	0.429531	1.91634	0.372998	1.1837	1.07862	0.168164	0.900862	0.213496
AC092171.5	0.301421	0.954314	1.14087	0.782655	1.90265	0.880011	0.579679	0.449714	0.377751	1.2877	0.652927	0.154818	0.522121	0.937778	0.852751	0.937289	0.609297	0.341185	0.797311	1.23056	2.24605	0.360584	1.06919	0.254012	0.540718	1.10053	0.824092	1.36586	1.6021	0.700137	0.434342	0.481058	1.34293	0.663105	1.4563	1.38894	1.70692	1.10322	0.404132	1.79215	0.271655	0.765261	3.21035	0.651955	0.947313	1.14878	0.301874	0.76602	0.470659
SLC12A9-AS1	0.625203	1.21811	2.53493	0.485999	1.48778	0.954777	0.690588	0.637805	0.453808	1.42286	1.24254	0.263484	1.42176	3.1122	0.662548	1.32931	0.591068	1.11293	1.04032	0.589019	1.59273	0.394506	1.75467	0.341291	0.743276	2.01435	0.113718	0.637376	1.77987	0.992967	1.30448	0.251911	3.65091	0.634802	2.0794	0.89766	1.26	0.603501	0.619012	3.07778	0.586802	0.443998	0.496699	0.359858	0.70535	0.804116	0.486719	0.728531	0.480608
SNHG7	0.886286	6.0591	10.48	3.59539	3.84254	2.39915	1.97729	2.62162	3.60828	5.58765	3.94553	1.33699	5.75038	4.96079	4.13964	5.87037	2.32225	3.06972	5.37012	7.76183	14.0186	1.46857	4.57808	2.51003	4.61248	7.62607	4.99293	1.47741	3.79497	0.987842	6.11523	1.72486	2.67327	3.04595	4.42553	5.16104	2.84904	3.22463	6.14189	12.0518	9.05624	2.25486	3.10743	3.55653	6.49081	1.73536	2.00473	1.82681	2.64136
LINC00519	5.54242	4.80175	3.5018	3.24309	11.317	13.4313	5.17767	5.0613	1.07422	2.70773	3.98451	1.15829	1.20195	7.80411	1.28027	2.47415	0.538612	1.70175	0.2692	2.0715	1.06858	1.03167	9.25638	1.31107	3.56193	3.95796	1.81507	0.93314	12.2732	1.228	1.44688	1.90817	7.03415	2.89081	4.94348	12.9192	0.710138	0.353738	1.25595	1.66525	2.53994	4.03583	14.5345	0.511095	0.926825	2.89195	2.01896	7.34412	1.33733
AC002467.1	0.685319	2.00118	3.53946	0.749249	1.16507	0.779266	1.47983	1.43506	2.02086	1.8031	0.92054	0.839854	1.66612	0.875307	1.34876	1.03686	0.746612	1.23391	1.30606	1.28848	3.03415	1.67665	3.27172	1.04947	0.457911	3.61787	1.70577	0.688929	1.13609	1.51073	0.929441	1.18083	1.58614	1.17042	1.70132	2.96228	1.35844	1.1127	0.677044	3.24415	1.26029	0.649347	1.81606	0.978363	0.529012	3.76043	0.866968	0.77646	0.617924
FAM83C-AS1	0.0504152	0.18242	0.282697	0.396255	0.642204	0.353255	0.15513	0.579461	1.36771	2.41738	0.127078	1.00126	0.232878	0.878367	0.0992208	1.67221	0.0326113	0.0507254	0.237079	1.08056	0.200358	0	0.255474	1.18065	0.445242	0.166708	0.178815	0.707462	0.0396984	0.148703	0.478618	0.132039	0.14002	0.055455	2.5101	1.97613	0.825535	0.685368	0.270378	2.44162	1.0066	0.232721	0.607469	0.141464	0.211261	0.247927	0.467706	0.120587	0.107961
AC064836.3	0.237318	1.30395	0.443579	1.18431	5.51823	2.15557	0.622057	0.349703	0.901968	1.39887	0.847438	0.270873	0.389768	1.05009	0.934121	0.699694	0.648155	0.451026	1.0416	0.888123	0.803417	0.396558	2.19138	0.318115	0.553079	5.37692	1.37171	0.185012	1.24581	1.57109	0.894043	0.328037	2.61205	0.841136	0.587332	1.72263	0.546922	0.716937	0.254549	1.64191	0.848219	0.486881	1.2936	0.542594	1.87844	1.32267	0.422534	0.861965	0.169401
AC023157.3	0.492948	3.00352	2.39242	1.58415	28.574	1.98508	0.976348	1.69073	1.63405	5.00306	0.712318	2.46789	1.272	0.941348	1.65596	4.31314	0.775173	0.538738	0.439641	0.659261	0.934492	0.464792	1.3868	1.39326	2.12982	2.03285	0.411982	0.841486	1.65973	1.08297	2.53586	0.612134	2.15592	1.37426	12.4275	3.22829	1.28037	1.05764	0.610785	0.102903	1.47068	0.706187	2.74309	0.635955	1.14858	0.902796	0.967669	3.82181	0.473209
AC005393.1	0.151936	0.073301	0.0681572	0.10236	0.387082	0	0.155838	0.0537329	0.0716845	0.186007	0.210636	0.083241	0.0842189	0.491611	0.657848	0.571147	0.393122	0.244594	0.371532	0.248114	1.16738	1.70334	0.0923904	0.19408	0.369002	1.20578	0.359263	0.0236898	0.143567	0.0717035	0.0824234	0.0596887	0.28132	0.167125	0.119442	0.765701	0.165861	0.0635536	0.065187	0	0.134826	0.112216	0.339992	0.198954	0.445675	0.20921	0.0256278	0.242275	0.0433817
BX640514.2	0.141969	0.582186	0.0636861	0.318816	0.232514	0.0663177	0.232985	0.0753121	0.167455	1.10076	0.0894628	0.583353	0.341008	0.459361	0.335287	0.0627859	5.7855	0.285685	0.0267046	0.637554	0	0.310555	0	0.443296	0.595555	6.29061	0.067139	0.77475	0.648387	1.60799	0.847181	0.0929553	1.62976	0.218626	1.78571	0.397484	0.0309961	0.237538	0.243643	0	1.41729	0.131068	0.171063	0.292132	0.0297456	0.335118	0.886023	0.588591	0.0202679
PSMB8-AS1	3.25634	4.38829	8.2219	2.67586	4.81674	2.85742	3.56388	3.65913	2.0492	2.63543	3.0952	1.37665	4.18479	8.09356	4.85129	3.65057	3.05366	2.25136	3.84965	4.55825	13.6521	8.55579	1.94511	3.69224	4.57885	5.71471	0.989362	1.54587	6.37454	2.53803	3.28139	5.0861	3.7978	4.86253	3.76599	11.0271	4.4683	2.2448	3.54155	4.98728	6.47743	4.69421	0.751541	6.93374	6.46064	2.54967	2.63124	3.8001	5.07737
[truncated: 98 more columns]
