# Supplementary material for: An autophagy-related long non-coding RNA signature in tongue squamous cell carcinoma
Source: BMC Oral Health. 2023 Feb 22;23:120. doi: 10.1186/s12903-023-02806-5 (PMC9945660; doi:10.1186/s12903-023-02806-5)
Supplement: Supplementary file 6 — Additional file 6. Clinical information. [file 12903_2023_2806_MOESM6_ESM.xls]

This is clinical information for patients with TSCC. Column A represents different patients, and the remaining columns represent survival time (days), survival status(1:death,0:live), age, and gender,grade,stage,T stage,M stage and N stage respectively.
Sample	futime	fustat	age	gender	grade	stage	T	M	N
TCGA-CV-6433	641	0	57	MALE	G3	Stage II	T2	unknow	N0
TCGA-BA-A6DE	440	0	70	FEMALE	G2	Stage II	T2	M0	N0
TCGA-MT-A51X	242	0	30	MALE	G1	Stage IVA	T1	M0	N2b
TCGA-CV-5439	546	1	62	MALE	G2	Stage IVA	T3	unknow	N2b
TCGA-D6-A4Z9	539	0	59	MALE	G2	Stage IVA	T2	M0	N2
TCGA-MZ-A7D7	547	0	51	MALE	unknow	Stage IVA	T3	MX	N2b
TCGA-CN-4725	1157	0	60	MALE	G2	Stage II	T2	unknow	N0
TCGA-CV-5971	701	0	60	MALE	G2	Stage IVA	T4a	unknow	N2a
TCGA-CV-A45T	4856	1	64	FEMALE	G3	unknow	T1	M0	N0
TCGA-CR-6472	1050	0	59	MALE	G3	unknow	unknow	unknow	unknow
TCGA-CR-7401	1077	0	64	MALE	G2	Stage I	T1	M0	N0
TCGA-HD-8634	385	1	51	FEMALE	G2	Stage I	T1	MX	N0
TCGA-CV-7255	64	1	32	FEMALE	G2	Stage IVA	T4a	unknow	N0
TCGA-CN-6996	530	1	58	FEMALE	G2	Stage IVA	T3	unknow	N2b
TCGA-CQ-A4CE	897	0	76	FEMALE	G2	Stage II	T2	M0	N0
TCGA-CR-7390	1508	0	67	MALE	G2	Stage IVA	T4a	M0	N0
TCGA-BA-6871	108	1	75	MALE	G2	unknow	TX	unknow	NX
TCGA-CN-4733	1586	0	61	MALE	G3	Stage III	T1	unknow	N1
TCGA-CV-A6JU	110	0	61	FEMALE	G2	Stage IVB	T4b	M0	N0
TCGA-CV-7236	144	1	77	FEMALE	G3	Stage IVA	T3	unknow	N2c
TCGA-BB-7871	750	0	64	FEMALE	G2	Stage IVA	T4a	unknow	N2c
TCGA-IQ-A61K	161	1	70	FEMALE	G2	Stage IVA	T3	M0	N2b
TCGA-WA-A7H4	443	0	69	MALE	G3	Stage II	T2	unknow	N0
TCGA-BB-7863	1025	0	43	FEMALE	G2	Stage III	T3	unknow	N0
TCGA-4P-AA8J	102	0	66	MALE	G2	Stage IVA	T2	MX	N2c
TCGA-UF-A7JS	680	1	59	MALE	G2	Stage IVA	T4a	M0	N2b
TCGA-DQ-5630	1030	0	73	MALE	G2	unknow	TX	unknow	NX
TCGA-CV-5976	1478	0	50	MALE	G2	Stage IVA	T4a	unknow	N2b
TCGA-CX-7085	321	0	77	FEMALE	G2	Stage I	T1	unknow	N0
TCGA-D6-6823	701	0	50	MALE	G2	Stage II	T2	unknow	N0
TCGA-P3-A5QE	1559	0	49	MALE	G2	Stage III	T2	MX	N1
TCGA-HD-7831	667	0	74	MALE	G2	Stage IVA	T2	unknow	N2
TCGA-T2-A6WZ	484	1	53	MALE	G2	unknow	T3	unknow	N2b
TCGA-UP-A6WW	518	0	58	MALE	G2	unknow	unknow	unknow	unknow
TCGA-DQ-7592	1143	0	57	MALE	G2	unknow	TX	unknow	NX
TCGA-CV-6951	915	1	57	MALE	G2	Stage IVA	T4a	unknow	N2c
TCGA-CN-A6V6	635	0	59	MALE	GX	Stage IVA	T2	MX	N2b
TCGA-CV-5973	2641	0	62	FEMALE	G3	Stage III	T3	unknow	N1
TCGA-CV-6961	76	1	61	MALE	G3	Stage II	T2	unknow	N0
TCGA-F7-A61S	576	0	62	MALE	G1	Stage III	T3	M0	N0
TCGA-CV-A45P	639	0	82	FEMALE	G2	Stage I	T1	M0	N0
TCGA-CN-4742	397	1	48	FEMALE	G3	Stage IVA	T4a	M0	N2b
TCGA-KU-A6H8	327	1	41	MALE	G3	Stage IVA	T2	M0	N2b
TCGA-CV-7103	1591	1	49	MALE	G2	Stage IVA	T2	unknow	N2b
TCGA-CN-A642	82	1	57	MALE	G3	Stage IVB	T4a	M0	N3
TCGA-CV-6943	602	1	74	MALE	G2	Stage III	T3	unknow	NX
TCGA-HD-8635	695	0	61	FEMALE	G2	Stage III	T1	MX	N1
TCGA-QK-AA3K	253	0	60	MALE	G2	Stage IVA	T3	MX	N2b
TCGA-CR-5250	799	0	71	MALE	G3	unknow	TX	unknow	NX
TCGA-F7-A620	543	0	47	MALE	G1	Stage III	T3	M0	N1
TCGA-CV-6952	185	1	65	FEMALE	G1	Stage IVA	T3	unknow	N2b
TCGA-CN-A6UY	713	0	57	MALE	G2	Stage IVA	T3	MX	N2b
TCGA-C9-A480	386	0	45	FEMALE	G1	Stage III	T3	M0	N0
TCGA-IQ-A6SH	471	0	55	MALE	G1	Stage III	T2	M0	N1
TCGA-CR-6477	514	0	56	FEMALE	G2	unknow	unknow	unknow	unknow
TCGA-IQ-A61L	416	0	72	FEMALE	G1	Stage II	T2	M0	N0
TCGA-CV-7238	2727	0	69	FEMALE	G2	Stage II	T2	unknow	N0
TCGA-CQ-6219	479	1	50	FEMALE	G2	Stage IVA	T3	unknow	N2a
TCGA-CR-6488	379	0	68	FEMALE	G2	Stage II	T2	unknow	N0
TCGA-HD-8224	446	1	63	MALE	G3	Stage IVA	T3	M0	N2c
TCGA-CQ-5333	341	1	74	MALE	G3	Stage II	T2	unknow	N0
TCGA-D6-8569	770	0	52	MALE	G2	Stage II	T2	M0	N0
TCGA-C9-A47Z	191	1	72	FEMALE	G1	Stage III	T2	M0	N1
TCGA-F7-A61V	759	0	54	MALE	G1	Stage II	T2	M0	N0
TCGA-CV-6934	65	1	66	FEMALE	G2	Stage IVA	T3	unknow	N2b
TCGA-F7-A61W	14	0	51	MALE	G2	Stage IVA	T2	M0	N2b
TCGA-CV-A465	215	1	24	MALE	G1	Stage III	T3	M0	N0
TCGA-CQ-6222	2016	0	63	MALE	G2	Stage IVA	T2	unknow	N2b
TCGA-IQ-A61J	1021	0	54	MALE	G1	Stage IVA	T2	M0	N2b
TCGA-CV-6954	2002	1	59	MALE	G2	Stage IVA	T4a	unknow	NX
TCGA-CN-6019	1038	0	61	MALE	G2	Stage IVA	T4a	unknow	N0
TCGA-P3-A5QA	2182	0	41	MALE	G3	Stage I	T1	MX	NX
TCGA-CV-7446	1093	1	66	MALE	G2	Stage IVA	T2	unknow	N2b
TCGA-CR-7393	993	0	26	MALE	G2	Stage III	T1	M0	N1
TCGA-CN-6017	853	1	55	MALE	G2	Stage IVA	T3	unknow	N2b
TCGA-CN-A640	134	1	40	FEMALE	G2	Stage IVA	T2	MX	N2b
TCGA-DQ-5625	1133	1	52	FEMALE	G2	unknow	TX	unknow	NX
TCGA-CQ-7065	1628	0	40	MALE	G2	Stage II	T2	unknow	N0
TCGA-CV-A6K0	606	0	58	MALE	G3	Stage I	T1	M0	N0
TCGA-BB-7861	682	0	56	MALE	unknow	Stage III	T1	unknow	N1
TCGA-H7-A6C4	414	0	35	FEMALE	G2	Stage IVA	T2	M0	N2b
TCGA-CQ-6218	1253	0	52	FEMALE	G2	Stage IVA	T3	unknow	N2b
TCGA-CV-6950	459	1	64	MALE	G2	Stage IVA	T3	unknow	N2c
TCGA-IQ-A6SG	579	0	61	FEMALE	G2	Stage III	T3	M0	N0
TCGA-DQ-7593	1224	0	58	MALE	G4	unknow	TX	unknow	NX
TCGA-MT-A67A	914	0	85	FEMALE	G2	Stage I	T1	MX	N0
TCGA-CV-A45R	5480	0	46	MALE	G1	Stage III	T2	M0	N1
TCGA-CR-7397	754	0	44	MALE	G2	Stage IVA	T3	M0	N2b
TCGA-CV-6441	292	1	60	MALE	G3	Stage III	T3	unknow	N0
TCGA-CQ-6224	1721	0	52	MALE	G3	Stage IVA	T2	unknow	N2b
TCGA-CV-5970	406	1	59	MALE	G2	Stage IVA	T4a	unknow	N2b
TCGA-CV-7180	327	1	34	MALE	G2	Stage II	T2	unknow	NX
TCGA-BA-6873	122	0	28	MALE	G2	Stage IVA	T4a	unknow	N2b
TCGA-CV-7438	194	1	87	FEMALE	G3	Stage I	T1	unknow	NX
TCGA-CV-A6JO	197	1	69	MALE	G2	Stage IVA	T3	M0	N2c
TCGA-CN-6998	357	1	53	MALE	G2	Stage IVA	T3	unknow	N2b
TCGA-CV-7243	954	0	50	MALE	G2	Stage III	T2	unknow	N1
TCGA-CR-7391	913	0	36	FEMALE	G1	Stage I	T1	M0	N0
TCGA-HD-A6HZ	111	0	79	FEMALE	G2	Stage III	T2	MX	N1
TCGA-CQ-6221	1000	0	79	MALE	G3	unknow	T2	unknow	NX
TCGA-DQ-5624	1778	0	43	FEMALE	G2	unknow	TX	unknow	NX
TCGA-CN-A498	773	1	61	FEMALE	G1	Stage III	T3	MX	N0
TCGA-CR-6493	282	1	69	MALE	G2	Stage IVA	T3	unknow	N2b
TCGA-CN-4736	395	1	70	FEMALE	G2	unknow	T1	unknow	NX
TCGA-CQ-7072	2359	0	51	MALE	G3	Stage II	T2	M0	N0
TCGA-IQ-A61E	1147	0	55	FEMALE	G2	Stage III	T3	MX	N0
TCGA-BA-A6DG	69	1	49	MALE	G2	unknow	TX	MX	NX
TCGA-CV-A6JT	852	0	65	MALE	G2	Stage II	T2	M0	N0
TCGA-CQ-A4CH	379	1	58	MALE	G2	Stage II	T2	M0	N0
TCGA-BA-A6DB	216	0	24	FEMALE	G1	Stage I	T1	M0	N0
TCGA-CR-7372	759	0	45	MALE	G1	Stage I	T1	M0	N0
TCGA-CQ-5327	1660	0	61	FEMALE	G2	Stage IVA	T3	unknow	N2c
TCGA-D6-6825	491	0	73	MALE	G2	Stage I	T1	unknow	N0
TCGA-HD-8314	670	0	58	MALE	G4	Stage III	T1	unknow	N1
TCGA-CQ-5330	1897	0	69	FEMALE	G3	Stage IVA	T3	unknow	N2b
TCGA-QK-A652	645	0	60	MALE	G2	Stage III	T1	MX	N1
TCGA-CN-4737	625	0	19	MALE	G2	Stage IVA	T2	unknow	N2b
TCGA-CV-6436	1899	0	62	MALE	G1	Stage IVA	T4a	unknow	N0
TCGA-BA-7269	1273	0	61	MALE	G1	Stage III	T2	unknow	N1
TCGA-D6-A4ZB	376	0	61	MALE	G2	Stage III	T3	M0	N0
TCGA-BA-4075	283	1	49	MALE	G2	Stage III	T3	M0	N0
TCGA-CV-6939	666	1	60	MALE	G3	Stage IVA	T4a	unknow	N2b
TCGA-CR-7382	796	0	49	MALE	G2	Stage IVA	T2	M0	N2c
TCGA-DQ-5631	548	1	52	MALE	G3	unknow	TX	unknow	NX
TCGA-DQ-7591	622	0	62	MALE	G4	unknow	TX	unknow	NX
TCGA-CQ-6229	1179	0	61	MALE	G2	Stage II	T2	unknow	N0
TCGA-CR-7394	1346	0	70	MALE	G2	Stage IVA	T4a	M0	N0
TCGA-IQ-A61H	1138	0	76	MALE	G2	Stage II	T2	MX	N0
TCGA-CQ-5329	2143	0	46	FEMALE	G2	Stage II	T2	unknow	N0
TCGA-D6-6515	403	1	82	FEMALE	G3	Stage II	T2	unknow	N0
TCGA-CV-7406	1748	1	49	MALE	GX	Stage II	T2	unknow	N0
TCGA-CV-6945	366	1	41	MALE	G2	Stage IVA	T4a	unknow	N2
TCGA-BA-4077	1134	1	45	FEMALE	G2	Stage IVA	T4a	M0	N0
TCGA-F7-A50G	616	0	66	MALE	G1	Stage III	T3	M0	N1
TCGA-CR-7392	1425	0	67	FEMALE	G1	Stage IVA	T3	M0	N2b
TCGA-CV-6003	1665	0	50	FEMALE	G2	Stage III	T2	unknow	N1
TCGA-CV-5979	1315	0	26	MALE	G2	Stage IVA	T2	unknow	N2b
TCGA-BB-4224	278	0	52	MALE	G2	Stage IVA	T2	unknow	N2b
TCGA-DQ-7594	1218	0	47	MALE	G4	unknow	TX	unknow	NX
TCGA-CV-6941	342	1	51	MALE	G2	Stage III	T3	unknow	N0
TCGA-CN-6024	337	1	66	MALE	G2	Stage IVA	T4a	M0	N2c
TCGA-CN-6016	1443	0	64	MALE	G2	Stage IVA	T4a	unknow	N1
TCGA-BB-A6UO	268	1	61	FEMALE	G2	Stage IVA	T4a	MX	N2b
TCGA-CQ-5325	654	1	65	MALE	G2	Stage I	T1	unknow	N0
TCGA-BB-4225	146	0	73	MALE	G3	unknow	TX	unknow	NX
TCGA-CQ-A4CA		0	unknow	MALE	G2	Stage II	T2	M0	N0
TCGA-CV-6959	256	1	48	MALE	G2	Stage III	T3	unknow	N0
TCGA-F7-A50J	947	0	67	FEMALE	G2	Stage III	T3	M0	N0
TCGA-CN-5370	259	1	78	MALE	G3	Stage III	T3	M0	N1
TCGA-CV-7104	393	1	61	FEMALE	G2	Stage IVA	T2	unknow	N2b
TCGA-CN-5367	352	1	60	FEMALE	G2	Stage IVA	T4a	M0	N2b
TCGA-CV-6933	2741	1	53	MALE	G2	Stage III	T3	unknow	N1
TCGA-BA-4074	462	1	69	MALE	G3	Stage IVA	T2	M0	N2c
TCGA-BB-4228	559	0	50	MALE	GX	Stage III	T3	unknow	NX
TCGA-CV-5977	1840	0	66	MALE	G2	Stage IVA	T3	unknow	N2b
TCGA-CV-6956	217	1	67	MALE	G2	Stage III	T3	unknow	N1
